# Supplementary material for: Nasopharyngeal and oral microbiota profiling in SARS-CoV-2 infected pregnant women
Source: Sci Rep. 2025 Oct 9;15:35306. doi: 10.1038/s41598-025-19344-5 (PMC12511543; doi:10.1038/s41598-025-19344-5)
Supplement: Supplementary file 2 — Supplementary Material 2 [file 41598_2025_19344_MOESM2_ESM.txt]

Table S5:Analysis of the differential abundant bacterial taxa in the nasopharyngeal microbiota of Healthy vs asymptomatic (SCoV-2_A) patients by DESeq2 analysis.
baseMean	log2FoldChange	lfcSE	stat	pvalue	padj	Kingdom	Phylum	Class	Order	Family	Genus
DENOVO15	116.252679466974	-6.77730796025883	1.15276345897061	-5.87918354586883	4.12295001357045e-09	3.06335186008284e-06	Bacteria	Proteobacteria	Betaproteobacteria	Neisseriales	Neisseriaceae	Neisseria
DENOVO1	1450.88512329794	-3.15236965653802	0.601538528773718	-5.24051163100785	1.60131993822554e-07	5.94890357050789e-05	Bacteria	Firmicutes	Bacilli	Lactobacillales	Streptococcaceae	Streptococcus
DENOVO29	45.9316248433903	-5.59302100675215	1.11267977127728	-5.02662235005113	4.99194039787166e-07	9.7140571405317e-05	Bacteria	Firmicutes	Bacilli	Lactobacillales	Carnobacteriaceae	Granulicatella
DENOVO669	163.893798295614	-5.67685037741088	1.13136724201191	-5.01769024823075	5.22964045250697e-07	9.7140571405317e-05	Bacteria	Candidatus Saccharibacteria	Saccharibacteria_genera_incertae_sedis	Saccharibacteria_genera_incertae_sedis	Saccharibacteria_genera_incertae_sedis	Saccharibacteria_genera_incertae_sedis
DENOVO42	24.3181709372076	-5.30006231458596	1.11484762142957	-4.75406881865139	1.99363126300436e-06	0.000296253605682448	Bacteria	Firmicutes	Negativicutes	Selenomonadales	Veillonellaceae	Veillonella
DENOVO4	35.5364575378666	-3.84733246030802	0.822828974879124	-4.67573770220379	2.92898786397545e-06	0.00036270633048896	Bacteria	Firmicutes	Bacilli	Bacillales	Bacillales_Incertae Sedis XI	Gemella
DENOVO623	70.0746534864737	-5.83426630755635	1.26244920336851	-4.6213869769882	3.81182984057262e-06	0.00040459851022078	Bacteria	Fusobacteria	Fusobacteriia	Fusobacteriales	Leptotrichiaceae	Leptotrichia
DENOVO1513	79.5797366314982	-5.94161516449471	1.29802646271896	-4.57742221375739	4.70740744191158e-06	0.000437200466167538	Bacteria	Candidatus Saccharibacteria	Saccharibacteria_genera_incertae_sedis	Saccharibacteria_genera_incertae_sedis	Saccharibacteria_genera_incertae_sedis	Saccharibacteria_genera_incertae_sedis
DENOVO163	23.4759454630803	-10.0735242292358	2.23772430215196	-4.50168245460281	6.7417655241957e-06	0.000556570198275267	Bacteria	Bacteroidetes	Bacteroidia	Bacteroidales	Porphyromonadaceae	Porphyromonas
DENOVO4066	116.264808010898	-8.0454368415319	1.8352624670592	-4.38380721337575	1.16622989016677e-05	0.000866508808393908	Bacteria	Firmicutes	NA	NA	NA	NA
DENOVO605	16.8658336408661	-7.50992422263169	1.72598491741354	-4.35109492954644	1.35459385316494e-05	0.000914966575365048	Bacteria	Bacteroidetes	Flavobacteriia	Flavobacteriales	Flavobacteriaceae	Capnocytophaga
DENOVO28	32.1338419657419	-5.68018691997339	1.34498231082186	-4.2232428443631	2.40812102912627e-05	0.00149102827053401	Bacteria	Firmicutes	Negativicutes	Selenomonadales	Veillonellaceae	Veillonella
DENOVO51	40.2131643669261	-5.89636610977632	1.42525889555768	-4.13704915517765	3.51800766960479e-05	0.00201067669116643	Bacteria	Bacteroidetes	Bacteroidia	Bacteroidales	Porphyromonadaceae	Porphyromonas
DENOVO41	13.3811577588216	-5.42659912339787	1.35221040971184	-4.01313219039209	5.99183357914134e-05	0.00317995167807287	Bacteria	Bacteroidetes	Bacteroidia	Bacteroidales	Porphyromonadaceae	Porphyromonas
DENOVO81	7.15585162947519	-5.99902787734729	1.52539066150156	-3.93278130563746	8.39686256510803e-05	0.00415924592391684	Bacteria	Firmicutes	Negativicutes	Selenomonadales	Veillonellaceae	Veillonella
DENOVO4382	32.3037534672621	-6.39838035350059	1.68371005317742	-3.80016757720598	0.000144598271698105	0.00671478224198077	Bacteria	Firmicutes	Negativicutes	Selenomonadales	Veillonellaceae	Veillonella
DENOVO208	121.834293144108	-5.28981780525504	1.40834777734932	-3.75604512630474	0.000172619581120111	0.00689820186893696	Bacteria	Bacteroidetes	Bacteroidia	Bacteroidales	Prevotellaceae	Prevotella
DENOVO125	20.4200859061206	-9.0916698749505	2.42404727652	-3.75061574211648	0.000176400855329478	0.00689820186893696	Bacteria	Firmicutes	Negativicutes	Selenomonadales	Veillonellaceae	Veillonella
DENOVO30	61.1899141368742	-3.22098673323031	0.857524580526343	-3.75614507895888	0.000172550689445545	0.00689820186893696	Bacteria	Firmicutes	Bacilli	Lactobacillales	Streptococcaceae	Streptococcus
DENOVO915	35.1158939922906	-4.32239517991089	1.17456541300763	-3.67999528339832	0.00023323826761182	0.00866480164177911	Bacteria	Bacteroidetes	Bacteroidia	Bacteroidales	Porphyromonadaceae	NA
DENOVO34	19.6941027304185	-5.1482240023429	1.41857285937927	-3.62915726767508	0.000284347978366499	0.00960320672392313	Bacteria	Bacteroidetes	Bacteroidia	Bacteroidales	Porphyromonadaceae	Porphyromonas
DENOVO2	25.1619967653839	-2.8060539239783	0.772831790961132	-3.63087279379198	0.000282464386229068	0.00960320672392313	Bacteria	Proteobacteria	Gammaproteobacteria	Pasteurellales	Pasteurellaceae	Haemophilus
DENOVO202	50.4671918476572	-7.709822832798	2.143928136532	-3.59611999181528	0.000322998854895198	0.0104342673559622	Bacteria	Bacteroidetes	Bacteroidia	Bacteroidales	Prevotellaceae	Prevotella
DENOVO977	24.0135319798079	-3.91853801441482	1.11063349935614	-3.52820081213694	0.000418394621805627	0.0124758335856539	Bacteria	Bacteroidetes	Bacteroidia	Bacteroidales	Porphyromonadaceae	NA
DENOVO280	70.1936367879706	-6.72309384868342	1.90600280088051	-3.52732632164945	0.000419779057390778	0.0124758335856539	Bacteria	Firmicutes	Bacilli	Lactobacillales	Streptococcaceae	Streptococcus
DENOVO470	19.3550787571527	-8.28031380423223	2.38659103152538	-3.46951517660732	0.00052139860927186	0.0139663538223329	Bacteria	Firmicutes	Clostridia	Clostridiales	Lachnospiraceae	Stomatobaculum
DENOVO1217	125.415081818322	-6.58660443676651	1.89203733019357	-3.48122329916854	0.000499129190824864	0.0139663538223329	Bacteria	Firmicutes	Bacilli	Lactobacillales	Streptococcaceae	Streptococcus
DENOVO209	29.9807930143361	-3.0233483121947	0.872038553432381	-3.46698927506664	0.000526322889670687	0.0139663538223329	Bacteria	Candidatus Saccharibacteria	Saccharibacteria_genera_incertae_sedis	Saccharibacteria_genera_incertae_sedis	Saccharibacteria_genera_incertae_sedis	Saccharibacteria_genera_incertae_sedis
DENOVO752	75.0099418210146	-4.85209707485929	1.41029627708562	-3.44048066615205	0.000580681922078526	0.0148774713139429	Bacteria	Fusobacteria	Fusobacteriia	Fusobacteriales	Leptotrichiaceae	Leptotrichia
DENOVO3271	97.4257819634094	-6.98934876286487	2.14504659380069	-3.25836687327189	0.00112055437952655	0.0276453200117134	Bacteria	Bacteroidetes	Bacteroidia	Bacteroidales	Prevotellaceae	NA
DENOVO62	100.392197924108	-3.80551356442481	1.17087295590733	-3.25015070612494	0.0011534386545937	0.0276453200117134	Bacteria	Bacteroidetes	Bacteroidia	Bacteroidales	Prevotellaceae	Prevotella
DENOVO3335	35.2554049015986	-7.11858791192074	2.21442206240851	-3.21464820675524	0.00130604474509333	0.0277254641601242	Bacteria	Bacteroidetes	Bacteroidia	Bacteroidales	Prevotellaceae	Prevotella
DENOVO942	5.48410361041335	2.87966443735278	0.889808773525669	3.23627336910014	0.00121101346894435	0.0277254641601242	Bacteria	Actinobacteria	Actinobacteria	Actinomycetales	Propionibacteriaceae	Propionibacterium
DENOVO63	111.828670219571	-2.4500883313607	0.762113562769492	-3.21485989890689	0.0013050820129373	0.0277254641601242	Bacteria	Firmicutes	Negativicutes	Selenomonadales	Veillonellaceae	Veillonella
DENOVO56	9.9494418353691	-4.45387419689108	1.38005166876469	-3.22732423553231	0.00124953781521872	0.0277254641601242	Bacteria	Fusobacteria	Fusobacteriia	Fusobacteriales	Fusobacteriaceae	Fusobacterium
DENOVO12	1266.90712089911	-2.9599580633258	0.923980531571701	-3.20348531401509	0.00135774964720094	0.0280224441075083	Bacteria	Firmicutes	Bacilli	Lactobacillales	Streptococcaceae	Streptococcus
DENOVO263	12.1702241783714	-8.32635449510302	2.63089574764139	-3.1648363499647	0.00155170199197604	0.0303398573694262	Bacteria	Bacteroidetes	Flavobacteriia	Flavobacteriales	Flavobacteriaceae	Capnocytophaga
DENOVO3740	29.2872190410045	-8.06192338174712	2.54620512463566	-3.16625055214305	0.00154417724227077	0.0303398573694262	Bacteria	Firmicutes	Bacilli	Lactobacillales	NA	NA
DENOVO126	38.227164480262	-2.40495977663851	0.769070009614914	-3.12710123470127	0.00176539126896104	0.0336329669958475	Bacteria	Bacteroidetes	Bacteroidia	Bacteroidales	Prevotellaceae	NA
DENOVO230	17.203954566876	-8.71823465339633	2.80215541948795	-3.11126020803994	0.00186290704858849	0.0346034984275312	Bacteria	Bacteroidetes	Bacteroidia	Bacteroidales	Prevotellaceae	Prevotella
DENOVO1747	22.5989247787789	-9.28056353972138	3.04844932329962	-3.04435552488573	0.0023317939862061	0.0422566568719787	Bacteria	Actinobacteria	Actinobacteria	Actinomycetales	Actinomycetaceae	Actinomyces
DENOVO308	21.7177005444194	-9.22040291069686	3.05738070246756	-3.01578501599596	0.00256314920277681	0.0453433299443611	Bacteria	Bacteroidetes	Flavobacteriia	Flavobacteriales	Flavobacteriaceae	NA
DENOVO3232	29.9412809323889	-8.66640124449513	2.88749785478483	-3.00135331014504	0.00268782505326078	0.0461176116337346	Bacteria	Bacteroidetes	Bacteroidia	Bacteroidales	Prevotellaceae	Prevotella
DENOVO4525	30.3158817541558	-6.96952901604403	2.33123210301555	-2.98963325317485	0.00279312587283723	0.0461176116337346	Bacteria	Firmicutes	Bacilli	Lactobacillales	NA	NA
DENOVO368	22.4409322340828	-8.52045158154248	2.84868989412627	-2.99100705875738	0.00278059065738319	0.0461176116337346	Bacteria	Fusobacteria	Fusobacteriia	Fusobacteriales	Leptotrichiaceae	Leptotrichia
DENOVO1453	148.481822912056	-4.84074946554805	1.63903378958831	-2.95341651666861	0.00314277601464471	0.0483199583799188	Bacteria	Firmicutes	Clostridia	Clostridiales	Lachnospiraceae	Oribacterium
DENOVO7	440.069952927738	2.96629251036643	1.00207368929958	2.96015407054522	0.00307485225684028	0.0483199583799188	Bacteria	Actinobacteria	Actinobacteria	Actinomycetales	Corynebacteriaceae	Corynebacterium
DENOVO3772	30.983857268822	-8.50362479549444	2.88343001963952	-2.94913514029293	0.00318664597660299	0.0483199583799188	Bacteria	Firmicutes	Bacilli	Lactobacillales	NA	NA
DENOVO629	30.0576732922725	-7.92135849206317	2.67171865588835	-2.9648924577462	0.00302788756974459	0.0483199583799188	Bacteria	Candidatus Saccharibacteria	Saccharibacteria_genera_incertae_sedis	Saccharibacteria_genera_incertae_sedis	Saccharibacteria_genera_incertae_sedis	Saccharibacteria_genera_incertae_sedis
DENOVO1181	119.234122589073	-4.71728060436401	1.60525407147673	-2.93865045302418	0.00329644619076059	0.0489851903947024	Bacteria	Firmicutes	Clostridia	Clostridiales	Lachnospiraceae	Oribacterium
DENOVO542	9.34322926588086	1.52100544516008	0.521029508590977	2.91923090742662	0.00350896198618625	0.0511207599163997	Bacteria	Verrucomicrobia	Verrucomicrobiae	Verrucomicrobiales	Verrucomicrobiaceae	Akkermansia
DENOVO9	7.00050275629362	-2.3964345923601	0.835472466547936	-2.86835854957837	0.00412607649736195	0.0589552853373063	Bacteria	Bacteroidetes	Flavobacteriia	Flavobacteriales	Flavobacteriaceae	NA
DENOVO248	7.45090904888593	-6.09646533074915	2.14595622947056	-2.84090851762304	0.0044985214995124	0.0630641787573154	Bacteria	Bacteroidetes	Bacteroidia	Bacteroidales	Porphyromonadaceae	Porphyromonas
DENOVO3701	55.2538388272281	-6.96326310875437	2.46398978186159	-2.82601135768245	0.00471315928614689	0.0648495805482803	Bacteria	Bacteroidetes	Bacteroidia	Bacteroidales	Prevotellaceae	Prevotella
DENOVO111	34.1759015460804	-2.30389844028278	0.819280773721751	-2.81209875073334	0.00492193899217953	0.0664909212943526	Bacteria	Firmicutes	Negativicutes	Selenomonadales	Veillonellaceae	Veillonella
DENOVO194	33.1411180955259	-6.42569918316037	2.29382396897013	-2.80130440264139	0.00508964845896893	0.0675287286609627	Bacteria	Bacteroidetes	Flavobacteriia	Flavobacteriales	Flavobacteriaceae	Capnocytophaga
DENOVO137	9.65867052645653	-7.32806159897139	2.64011972573568	-2.77565503092077	0.00550906273553243	0.069011589669139	Bacteria	Bacteroidetes	Bacteroidia	Bacteroidales	Prevotellaceae	Prevotella
DENOVO771	23.8270237058939	-2.98799111775101	1.07706626788408	-2.77419431547233	0.00553386134049122	0.069011589669139	Bacteria	Bacteroidetes	Bacteroidia	Bacteroidales	Porphyromonadaceae	NA
DENOVO4561	64.4100280334081	-6.33028481367096	2.27278278838805	-2.78525728283988	0.00534852657592409	0.069011589669139	Bacteria	Firmicutes	NA	NA	NA	NA
DENOVO2472	17.6151276427319	-7.29652039560039	2.63231321393671	-2.77190432998975	0.00557294129225887	0.069011589669139	Bacteria	NA	NA	NA	NA	NA
DENOVO2035	67.5927804782684	-6.27688091072485	2.27400693217808	-2.76027342832801	0.00577530023501423	0.070345050403534	Bacteria	Firmicutes	Negativicutes	Selenomonadales	Veillonellaceae	Veillonella
DENOVO4318	42.4476939037719	-8.95926090010066	3.27253475729804	-2.73771298536119	0.00618680442799509	0.0718249326562555	Bacteria	Bacteroidetes	Bacteroidia	Bacteroidales	Prevotellaceae	Prevotella
DENOVO283	18.7733886988614	-7.37276299034785	2.68482723207901	-2.74608470230642	0.00603111902560541	0.0718249326562555	Bacteria	Bacteroidetes	Bacteroidia	Bacteroidales	Prevotellaceae	Prevotella
DENOVO5	719.689758136196	1.94078961349611	0.708820228903656	2.73805618738896	0.00618035157762459	0.0718249326562555	Bacteria	Firmicutes	Bacilli	Bacillales	Staphylococcaceae	Staphylococcus
DENOVO3912	11.8874725187384	-8.32993827170812	3.0580672933362	-2.72392248851416	0.00645116449350936	0.0718333369944702	Bacteria	Actinobacteria	Actinobacteria	Actinomycetales	NA	NA
DENOVO59	415.488195783082	3.82599147464872	1.40751687533873	2.71825620117554	0.00656270000127517	0.0718333369944702	Bacteria	Actinobacteria	Actinobacteria	Actinomycetales	Corynebacteriaceae	Corynebacterium
DENOVO18	42.2367712090073	2.68986107909494	0.988069462356609	2.72234005965476	0.00648214020965036	0.0718333369944702	Bacteria	Firmicutes	Bacilli	Bacillales	Staphylococcaceae	Staphylococcus
DENOVO52	41.0626046657515	-1.98809514935402	0.731542790630398	-2.71767444750675	0.00657424887701746	0.0718333369944702	Bacteria	Fusobacteria	Fusobacteriia	Fusobacteriales	Fusobacteriaceae	Fusobacterium
DENOVO2635	38.3956783636155	-7.41869292327743	2.74182602260625	-2.70574896514607	0.00681505421248692	0.0733852939112722	Bacteria	Bacteroidetes	Bacteroidia	Bacteroidales	Prevotellaceae	Prevotella
DENOVO3886	24.4250200172491	-8.32358053014276	3.09448073746902	-2.68981494354061	0.00714916517113428	0.0758832817450396	Bacteria	Firmicutes	Negativicutes	Selenomonadales	Veillonellaceae	Veillonella
DENOVO3032	21.7595086878956	-9.22279350863235	3.4436534106557	-2.67820027418969	0.0074018945514488	0.0774592627003726	Bacteria	Bacteroidetes	Bacteroidia	Bacteroidales	Prevotellaceae	Prevotella
DENOVO3080	13.3490585985554	-8.35023101973046	3.1358613309583	-2.66281896373864	0.00774890910541567	0.0788690337715595	Bacteria	Bacteroidetes	Bacteroidia	Bacteroidales	Prevotellaceae	Prevotella
DENOVO131	54.0655038703697	-2.34717664470475	0.880097802345356	-2.66694978495549	0.00765431074641105	0.0788690337715595	Bacteria	Bacteroidetes	Bacteroidia	Bacteroidales	Prevotellaceae	Prevotella
DENOVO2009	19.9756592802676	-9.10543168637806	3.44398415991825	-2.64386572747599	0.00819651637869081	0.0812001555915636	Bacteria	Bacteroidetes	Bacteroidia	Bacteroidales	Prevotellaceae	Prevotella
DENOVO359	352.583367061355	-2.87851773183333	1.08835041794876	-2.64484460552563	0.00817284400190693	0.0812001555915636	Bacteria	Fusobacteria	Fusobacteriia	Fusobacteriales	Leptotrichiaceae	Leptotrichia
DENOVO6	20.6966139473208	3.97508765756088	1.50616248007857	2.63921569560909	0.00830980907688138	0.0812393176858272	Bacteria	Proteobacteria	Betaproteobacteria	Burkholderiales	Comamonadaceae	Delftia
DENOVO72	144.618365718262	0.314216258103581	0.120795025407669	2.60123508433511	0.00928887764505503	0.0896316375360505	Bacteria	Firmicutes	Clostridia	Clostridiales	Lachnospiraceae	NA
DENOVO3980	16.5870171353363	-8.83099616175457	3.44486577485065	-2.56352402065286	0.0103615530851097	0.0958271778808495	Bacteria	Bacteroidetes	Bacteroidia	Bacteroidales	Prevotellaceae	Prevotella
DENOVO3404	16.5870171353363	-8.83099616175457	3.44486577485065	-2.56352402065286	0.0103615530851097	0.0958271778808495	Bacteria	Bacteroidetes	Bacteroidia	Bacteroidales	Prevotellaceae	Prevotella
DENOVO681	15.7693107834716	-8.75775608588187	3.40349228184664	-2.57316760569534	0.0100772393198041	0.0958271778808495	Bacteria	Bacteroidetes	Flavobacteriia	Flavobacteriales	Flavobacteriaceae	Capnocytophaga
DENOVO530	24.3797302837602	-2.18637034604073	0.853825072840651	-2.56067714053739	0.0104468390421922	0.0958271778808495	Bacteria	Actinobacteria	Actinobacteria	Actinomycetales	Actinomycetaceae	Actinomyces
DENOVO411	19.0788812865683	-6.78906924388481	2.67722620345341	-2.5358594037095	0.011217175904282	0.0995701389081845	Bacteria	Actinobacteria	Actinobacteria	Actinomycetales	Actinomycetaceae	Actinomyces
DENOVO1147	15.6120502849505	-8.73573792879753	3.44521102646348	-2.53561766222628	0.0112249212538754	0.0995701389081845	Bacteria	Actinobacteria	Actinobacteria	Actinomycetales	Actinomycetaceae	Actinomyces
DENOVO337	160.423652114427	-2.82973523232031	1.11643349561765	-2.5346205066651	0.0112569201457436	0.0995701389081845	Bacteria	Firmicutes	Negativicutes	Selenomonadales	Veillonellaceae	Megasphaera
DENOVO8	340.318342215664	-1.65291191103394	0.662400816694118	-2.49533495336437	0.012583828105978	0.0995811191481893	Bacteria	Bacteroidetes	Bacteroidia	Bacteroidales	Prevotellaceae	Prevotella
DENOVO4223	14.9283154218027	-8.67497088481952	3.44544280762052	-2.51781015364193	0.011808695111795	0.0995811191481893	Bacteria	Bacteroidetes	Bacteroidia	Bacteroidales	Prevotellaceae	Prevotella
DENOVO4624	13.3009006317926	-8.50000571708464	3.44616389973847	-2.46651232047603	0.0136436034708553	0.0995811191481893	Bacteria	Bacteroidetes	Bacteroidia	Bacteroidales	Prevotellaceae	Prevotella
DENOVO4652	13.269613708269	-8.50000173284074	3.44616391711217	-2.46651115190238	0.0136436479894853	0.0995811191481893	Bacteria	Bacteroidetes	Bacteroidia	Bacteroidales	Prevotellaceae	Prevotella
DENOVO4280	13.269613708269	-8.50000173284074	3.44616391711217	-2.46651115190238	0.0136436479894853	0.0995811191481893	Bacteria	Bacteroidetes	Bacteroidia	Bacteroidales	Prevotellaceae	Prevotella
DENOVO2823	13.4965891037438	-8.52056743483507	3.44607483774268	-2.47254277287152	0.0134155658698261	0.0995811191481893	Bacteria	Bacteroidetes	Bacteroidia	Bacteroidales	Prevotellaceae	Prevotella
DENOVO2993	16.6112912263648	-8.68672839526596	3.44486577117357	-2.52164495579363	0.0116807538108717	0.0995811191481893	Bacteria	Bacteroidetes	Bacteroidia	Bacteroidales	Prevotellaceae	Prevotella
DENOVO2483	13.279389428432	-8.50000324841356	3.44616391050336	-2.46651159641795	0.0136436310549583	0.0995811191481893	Bacteria	Bacteroidetes	Bacteroidia	Bacteroidales	Prevotellaceae	Alloprevotella
DENOVO1578	13.5901879386572	-8.53678644807423	3.44600542048334	-2.47729919324296	0.0132380877764055	0.0995811191481893	Bacteria	Firmicutes	Clostridia	Clostridiales	Lachnospiraceae	Stomatobaculum
DENOVO335	26.5125637076726	3.3535401724653	1.35991859782083	2.46598596257093	0.0136636688861561	0.0995811191481893	Bacteria	Firmicutes	Clostridia	Clostridiales	Peptoniphilaceae	Peptoniphilus
DENOVO1219	15.0278486367781	-8.68514694977397	3.44540334798993	-2.52079250890638	0.0117090873934944	0.0995811191481893	Bacteria	Proteobacteria	Betaproteobacteria	Neisseriales	Neisseriaceae	Neisseria
DENOVO149	6.42975583604831	-7.61857492303321	3.08457656491618	-2.46989327795798	0.0135153366322462	0.0995811191481893	Bacteria	Firmicutes	Negativicutes	Selenomonadales	Veillonellaceae	Veillonella
DENOVO3859	34.9777216261048	-6.74696127312569	2.70424261419217	-2.49495412790142	0.0125973414373509	0.0995811191481893	Bacteria	Firmicutes	Negativicutes	Selenomonadales	Veillonellaceae	Veillonella
DENOVO4391	50.0652193865953	-5.96542598602403	2.41926236533042	-2.4658036563179	0.0136706247013665	0.0995811191481893	Bacteria	Firmicutes	Negativicutes	Selenomonadales	Veillonellaceae	NA
DENOVO3401	24.2251469500816	-7.87459125603414	3.138265383102	-2.50921776674302	0.0120998864694798	0.0995811191481893	Bacteria	Firmicutes	Bacilli	Lactobacillales	NA	NA
DENOVO4755	39.942599492241	-6.75592438371712	2.69122170942586	-2.5103559324209	0.012060952500459	0.0995811191481893	Bacteria	Firmicutes	Bacilli	Lactobacillales	Streptococcaceae	Streptococcus
DENOVO2072	13.315008787364	-8.50414037169599	3.44614589505684	-2.4677249979156	0.0135974737395059	0.0995811191481893	Bacteria	Fusobacteria	Fusobacteriia	Fusobacteriales	Leptotrichiaceae	Streptobacillus
DENOVO2432	14.9283154218027	-8.67497088481952	3.44544280762052	-2.51781015364193	0.011808695111795	0.0995811191481893	Bacteria	Fusobacteria	Fusobacteriia	Fusobacteriales	Leptotrichiaceae	Leptotrichia
DENOVO995	10.1306754045075	-7.81418428914062	3.19043245420121	-2.44925551670927	0.0143151855796023	0.102270989285044	Bacteria	Bacteroidetes	Bacteroidia	Bacteroidales	Prevotellaceae	Prevotella
DENOVO87	53.9953623305573	-2.98334466712451	1.21758626801928	-2.45021214963083	0.0142772066828366	0.102270989285044	Bacteria	Firmicutes	Bacilli	Lactobacillales	Streptococcaceae	Streptococcus
DENOVO4385	39.2802252866228	-8.4062926894537	3.44483739190016	-2.44025819889769	0.0146767676987781	0.102875833964077	Bacteria	Firmicutes	Negativicutes	Selenomonadales	Veillonellaceae	Veillonella
DENOVO65	26.1671331781084	-3.98091255245652	1.62983101389682	-2.44253086271712	0.0145846825205922	0.102875833964077	Bacteria	Firmicutes	Bacilli	Lactobacillales	Streptococcaceae	Streptococcus
DENOVO3311	14.9586976921609	-8.38643535888537	3.44544279944647	-2.4340660539286	0.0149302702155926	0.10367468009519	Bacteria	Bacteroidetes	Bacteroidia	Bacteroidales	Prevotellaceae	Prevotella
DENOVO147	13.5455952114652	-2.20140691726023	0.907512064301453	-2.42576049824168	0.0152763479477004	0.105095615973532	Bacteria	Bacteroidetes	Bacteroidia	Bacteroidales	Prevotellaceae	Prevotella
DENOVO3634	11.6109119947354	-8.30873025025818	3.44679673477937	-2.41056577732601	0.0159277989180497	0.105663880322419	Bacteria	Bacteroidetes	Bacteroidia	Bacteroidales	Porphyromonadaceae	Porphyromonas
DENOVO2276	11.7575477971794	-8.30874149737426	3.44679670695504	-2.41056905984872	0.0159276555867788	0.105663880322419	Bacteria	Firmicutes	Clostridia	Clostridiales	Lachnospiraceae	Butyrivibrio
DENOVO2702	11.6109119947354	-8.30873025025818	3.44679673477937	-2.41056577732601	0.0159277989180497	0.105663880322419	Bacteria	Firmicutes	Clostridia	Clostridiales	Peptococcaceae 1	Peptococcus
DENOVO491	11.6109119947354	-8.30873025025818	3.44679673477937	-2.41056577732601	0.0159277989180497	0.105663880322419	Bacteria	SR1	SR1_genera_incertae_sedis	SR1_genera_incertae_sedis	SR1_genera_incertae_sedis	SR1_genera_incertae_sedis
DENOVO4024	40.0185049615908	-5.82550295894113	2.42885492667595	-2.3984565298487	0.0164643305992217	0.1082566162409	Bacteria	Firmicutes	Bacilli	Lactobacillales	Streptococcaceae	Streptococcus
DENOVO322	11.934877922913	3.1733864095303	1.3322557989718	2.38196479383271	0.0172205437180512	0.111595189297366	Bacteria	Firmicutes	Clostridia	Clostridiales	Clostridiales_Incertae Sedis XI	Finegoldia
DENOVO3101	103.063879261174	-4.21724910021904	1.7713164784361	-2.38085579373284	0.0172724720985155	0.111595189297366	Bacteria	Firmicutes	Bacilli	Lactobacillales	Streptococcaceae	Streptococcus
DENOVO274	11.6403845253586	-8.16446372214537	3.44679672912584	-2.36871053437956	0.0178502178065435	0.113356511369759	Bacteria	Proteobacteria	Gammaproteobacteria	Pasteurellales	Pasteurellaceae	Haemophilus
DENOVO1180	11.6944516468067	-8.17333573778976	3.44677484493054	-2.37129957873836	0.0177256572412342	0.113356511369759	Bacteria	Firmicutes	Negativicutes	Selenomonadales	Veillonellaceae	NA
DENOVO21	376.303760483973	-2.4342284710461	1.03197917729513	-2.35879611197808	0.0183343259570087	0.114473984756785	Bacteria	Firmicutes	Bacilli	Lactobacillales	Streptococcaceae	Streptococcus
DENOVO153	17.9872906859636	-1.87055865293779	0.791966275738155	-2.36191705409972	0.0181807094779768	0.114473984756785	Bacteria	Fusobacteria	Fusobacteriia	Fusobacteriales	Fusobacteriaceae	Fusobacterium
DENOVO27	78.4245651953356	-1.45753727286053	0.621165457724188	-2.34645577073881	0.0189529155035448	0.117350135159448	Bacteria	Firmicutes	Bacilli	Lactobacillales	Carnobacteriaceae	Granulicatella
DENOVO1329	10.1591052606429	-7.28689735801423	3.12269808516111	-2.33352605960889	0.0196205522355644	0.120479919925821	Bacteria	Actinobacteria	Actinobacteria	Actinomycetales	Micrococcaceae	Rothia
DENOVO14	26.4333581048108	-2.95573009762051	1.26987608322798	-2.32757364018318	0.0199347544991741	0.121405922892511	Bacteria	Firmicutes	Bacilli	Bacillales	Listeriaceae	Listeria
DENOVO3004	49.1005698357118	-7.57511836693606	3.29864798678605	-2.2964312643486	0.0216512350755062	0.130787541960171	Bacteria	Firmicutes	Negativicutes	Selenomonadales	Veillonellaceae	Veillonella
DENOVO480	11.731909965877	-7.88480009490619	3.44677484005065	-2.28758780622593	0.0221615366746042	0.132790497977669	Bacteria	Bacteroidetes	Bacteroidia	Bacteroidales	Prevotellaceae	Alloprevotella
DENOVO3755	51.3045546850364	-5.21963935400389	2.28878699388244	-2.2805264832224	0.0225764819294015	0.134194608588362	Bacteria	Firmicutes	Bacilli	Lactobacillales	NA	NA
DENOVO239	29.805515070959	-4.58471679475123	2.06206824140887	-2.22335842368573	0.0261916408629442	0.154447533025139	Bacteria	Proteobacteria	Betaproteobacteria	Neisseriales	Neisseriaceae	Neisseria
DENOVO592	10.0929341500758	-7.02457261528526	3.16867965358812	-2.21687686457381	0.0266315071166653	0.155804801477814	Bacteria	Bacteroidetes	Flavobacteriia	Flavobacteriales	Flavobacteriaceae	Capnocytophaga
DENOVO1610	8.11106551078806	-3.74397803231543	1.70523704804686	-2.19557629046571	0.0281222848127884	0.163241075124233	Bacteria	Firmicutes	Bacilli	Lactobacillales	Streptococcaceae	Streptococcus
DENOVO186	59.8888656098544	1.9528293320169	0.893842779496742	2.18475707004804	0.0289066632634212	0.166493417090868	Bacteria	Proteobacteria	Betaproteobacteria	Burkholderiales	Burkholderiaceae	Burkholderia
DENOVO615	10.095633944113	-7.47642044223981	3.44723967447468	-2.16881364460948	0.0300968349144517	0.172014987241828	Bacteria	Bacteroidetes	Bacteroidia	Bacteroidales	Prevotellaceae	Prevotella
DENOVO579	9.28655803179353	0.937135205875422	0.434103471054172	2.15878302838652	0.0308670037668246	0.175070105333975	Bacteria	Proteobacteria	Betaproteobacteria	Burkholderiales	Sutterellaceae	Parasutterella
DENOVO122	47.5506499734557	-1.71859043404454	0.799844396640098	-2.148655965165	0.0316616817708008	0.176548396972675	Bacteria	Bacteroidetes	Bacteroidia	Bacteroidales	Prevotellaceae	Prevotella
DENOVO321	10.0442476615139	-7.39564329979746	3.44727911270213	-2.14535668798818	0.0319243392669554	0.176548396972675	Bacteria	Bacteroidetes	Flavobacteriia	Flavobacteriales	Flavobacteriaceae	NA
DENOVO44	256.873680280263	0.222933288476288	0.103613556256399	2.15158418001428	0.0314301192215117	0.176548396972675	Bacteria	Firmicutes	Clostridia	Clostridiales	Lachnospiraceae	NA
DENOVO243	10.2457081310756	-5.27777685964192	2.46229741659114	-2.14343597328246	0.0320781071215493	0.176548396972675	Bacteria	Proteobacteria	Gammaproteobacteria	Pasteurellales	Pasteurellaceae	Haemophilus
DENOVO1415	10.0234489990658	-7.3731898433331	3.44729047271377	-2.13883625464517	0.0324489321362319	0.17727615130309	Bacteria	Firmicutes	Negativicutes	Selenomonadales	Veillonellaceae	Veillonella
DENOVO3546	10.0171568006226	-7.3166783020887	3.44731985776588	-2.12242513139771	0.0338020536339683	0.179395235907472	Bacteria	Bacteroidetes	Bacteroidia	Bacteroidales	Prevotellaceae	Prevotella
DENOVO4731	9.98782964013379	-7.31665581024178	3.44731986969226	-2.12241859961052	0.0338026016514753	0.179395235907472	Bacteria	Bacteroidetes	Bacteroidia	Bacteroidales	Porphyromonadaceae	NA
DENOVO3589	13.3053784094687	-7.00307953923758	3.28786488338687	-2.12997789982891	0.0331734379795247	0.179395235907472	Bacteria	Proteobacteria	Gammaproteobacteria	Enterobacteriales	Enterobacteriaceae	Serratia
DENOVO142	6.52311617990106	-3.64833022011474	1.71473153625819	-2.12763930852753	0.033367000475061	0.179395235907472	Bacteria	Fusobacteria	Fusobacteriia	Fusobacteriales	Fusobacteriaceae	Fusobacterium
DENOVO4201	9.95221028120177	-7.25543708173833	3.44735302723146	-2.10464000188722	0.0353226567946124	0.18225509721109	Bacteria	Bacteroidetes	Bacteroidia	Bacteroidales	Prevotellaceae	Prevotella
DENOVO3059	10.0108646021794	-7.25547977014768	3.44735300361606	-2.10465239925738	0.0353215768333211	0.18225509721109	Bacteria	Bacteroidetes	Bacteroidia	Bacteroidales	Prevotellaceae	Alloprevotella
DENOVO4099	9.95221028120177	-7.25543708173833	3.44735302723146	-2.10464000188722	0.0353226567946124	0.18225509721109	Bacteria	Proteobacteria	Betaproteobacteria	Neisseriales	Neisseriaceae	NA
DENOVO782	10.0545341289593	-7.28078951445147	3.4473391250808	-2.11200269259289	0.0346862183482168	0.18225509721109	Bacteria	Proteobacteria	Epsilonproteobacteria	Campylobacterales	Campylobacteraceae	Campylobacter
DENOVO312	27.2078757655579	2.05164666718596	0.996539510976478	2.05877102170852	0.03951617891798	0.202486351283167	Bacteria	Proteobacteria	Betaproteobacteria	Burkholderiales	Burkholderiaceae	Burkholderia
DENOVO830	10.2944033071917	-5.94365953608682	2.92901263878804	-2.02923656162377	0.042434201275415	0.215949394161872	Bacteria	Firmicutes	Negativicutes	Selenomonadales	Veillonellaceae	NA
DENOVO170	51.7430652895315	-0.367516493074432	0.181602821659245	-2.02373779061666	0.0429971380476694	0.217325670540261	Bacteria	Bacteroidetes	Bacteroidia	Bacteroidales	Porphyromonadaceae	Odoribacter
DENOVO240	38.7057718273761	-1.45081626850561	0.721765384820678	-2.01009399871132	0.0444212411202375	0.223006636164435	Bacteria	Bacteroidetes	Bacteroidia	Bacteroidales	Prevotellaceae	Prevotella
DENOVO633	10.1762801460303	0.921352762601769	0.469088939174451	1.9641323545664	0.04951474498446	0.245263036823025	Bacteria	Firmicutes	Clostridia	Clostridiales	Ruminococcaceae	NA
DENOVO582	74.4193233297188	-2.29143056740446	1.16574915553469	-1.9656291892002	0.0493414598170759	0.245263036823025	Bacteria	Actinobacteria	Actinobacteria	Actinomycetales	Actinomycetaceae	Actinomyces
DENOVO1170	15.3376819144738	-3.24898786039159	1.66691004522994	-1.94910809355846	0.051282517331691	0.252337154817526	Bacteria	Bacteroidetes	Bacteroidia	Bacteroidales	Porphyromonadaceae	NA
DENOVO3245	23.5375550115046	-2.58503706145048	1.33224563592046	-1.94036069006483	0.0523358704292677	0.255825998216749	Bacteria	Candidatus Saccharibacteria	Saccharibacteria_genera_incertae_sedis	Saccharibacteria_genera_incertae_sedis	Saccharibacteria_genera_incertae_sedis	Saccharibacteria_genera_incertae_sedis
DENOVO744	5.70660089657514	-1.00359858615677	0.520954450141824	-1.92646129788037	0.0540467998835827	0.262462564140536	Bacteria	Firmicutes	Clostridia	Clostridiales	Ruminococcaceae	Oscillibacter
DENOVO631	7.98570626230476	-0.851363089711411	0.446995849578728	-1.90463309785489	0.056827781093125	0.272406718401238	Bacteria	Bacteroidetes	Bacteroidia	Bacteroidales	Porphyromonadaceae	NA
DENOVO23	79.3698301427478	-1.61482225186889	0.847185177594587	-1.9061030511108	0.0566368369358299	0.272406718401238	Bacteria	Actinobacteria	Actinobacteria	Actinomycetales	Micrococcaceae	Rothia
DENOVO4780	10.4565707399586	-4.59237552623433	2.42096054482126	-1.89692291188223	0.0578381130185147	0.274283874970776	Bacteria	Actinobacteria	Actinobacteria	Actinomycetales	Micrococcaceae	Rothia
DENOVO91	138.59914532114	1.19658514587222	0.631104397887425	1.89601775851618	0.0579576963262609	0.274283874970776	Bacteria	Actinobacteria	Actinobacteria	Actinomycetales	Propionibacteriaceae	Propionibacterium
DENOVO175	5.5943334362907	-4.27332734932429	2.25921417496464	-1.89151050691826	0.0585562297602313	0.275362523492733	Bacteria	Bacteroidetes	Flavobacteriia	Flavobacteriales	Flavobacteriaceae	NA
DENOVO426	36.8914638794107	-3.96424853532473	2.10686066468157	-1.88159027399369	0.0598916677951774	0.279871126866772	Bacteria	Bacteroidetes	Bacteroidia	Bacteroidales	Prevotellaceae	Prevotella
DENOVO127	95.2719188421504	1.342298548532	0.72806691615759	1.84364722354925	0.0652345690900305	0.302933030211829	Bacteria	Firmicutes	Bacilli	Lactobacillales	Enterococcaceae	Enterococcus
DENOVO95	59.0848771293038	-1.38281498223163	0.754732470939116	-1.83219224755361	0.066922783471766	0.308842410680262	Bacteria	Bacteroidetes	Bacteroidia	Bacteroidales	Prevotellaceae	Prevotella
DENOVO1105	7.17508042068016	-6.27463742751274	3.44812948446894	-1.81972210027928	0.0688013359843789	0.315551806397491	Bacteria	Bacteroidetes	Bacteroidia	Bacteroidales	Prevotellaceae	Prevotella
DENOVO940	72.5780529029296	-2.08351298261688	1.14764921032679	-1.81546152244866	0.069453013912372	0.316586437649646	Bacteria	Fusobacteria	Fusobacteriia	Fusobacteriales	Leptotrichiaceae	Leptotrichia
DENOVO2295	11.8761148568526	-4.69533260472958	2.59935861917138	-1.80634275320823	0.070864817618974	0.321052192017669	Bacteria	Bacteroidetes	Bacteroidia	Bacteroidales	Porphyromonadaceae	NA
DENOVO235	68.9990541000405	-2.68841024582748	1.50362153037721	-1.78795673745975	0.0737829879222945	0.332247030462211	Bacteria	Bacteroidetes	Flavobacteriia	Flavobacteriales	Flavobacteriaceae	Capnocytophaga
DENOVO270	41.2213158159679	1.89689581146022	1.06475146750847	1.78153857434823	0.0748245090398349	0.33490729046143	Bacteria	Proteobacteria	Betaproteobacteria	Neisseriales	Neisseriaceae	Gulbenkiania
DENOVO427	14.8868779948185	-0.59696423299683	0.33610818637937	-1.77610738800342	0.075715218754289	0.33686471577507	Bacteria	Firmicutes	Clostridia	Clostridiales	Ruminococcaceae	Intestinimonas
DENOVO79	164.058330988078	-0.484648197981444	0.27474453847974	-1.76399574915366	0.0777326948768342	0.343782096985047	Bacteria	Bacteroidetes	Bacteroidia	Bacteroidales	Porphyromonadaceae	NA
DENOVO495	8.45015096673299	-4.31000638282054	2.45104290011411	-1.75843775831908	0.0786730532843547	0.34588212183595	Bacteria	Bacteroidetes	Bacteroidia	Bacteroidales	Prevotellaceae	Prevotella
DENOVO352	9.39998646454467	-1.65313400887934	0.941745103457271	-1.75539432359188	0.0791918823451608	0.346115109308556	Bacteria	Firmicutes	Erysipelotrichia	Erysipelotrichales	Erysipelotrichaceae	Solobacterium
DENOVO2430	5.68849231924128	-5.99853692443531	3.4484611563431	-1.73948223641771	0.0819499741350627	0.356075033814922	Bacteria	Firmicutes	Clostridia	Clostridiales	Eubacteriaceae	Eubacterium
DENOVO696	5.89605135139653	-0.909030339051839	0.523571593953604	-1.73621019465085	0.0825266753323193	0.356496045185542	Bacteria	Firmicutes	Clostridia	Clostridiales	Lachnospiraceae	NA
DENOVO2662	30.1907795283072	-5.18175547356708	3.02350151072818	-1.71382599121609	0.0865606884379931	0.371760644563173	Bacteria	Bacteroidetes	Bacteroidia	Bacteroidales	Prevotellaceae	Prevotella
DENOVO541	9.97177120456736	0.667717348125793	0.392783526265674	1.69996271094668	0.089137939741524	0.380629248436508	Bacteria	Firmicutes	Clostridia	Clostridiales	Lachnospiraceae	Clostridium XlVb
DENOVO188	65.1830336316119	-0.512440004065966	0.306241908508006	-1.67331769372306	0.0942647710572177	0.400221285117216	Bacteria	Bacteroidetes	Bacteroidia	Bacteroidales	Porphyromonadaceae	NA
DENOVO264	37.2110850671961	-0.467098119059647	0.279912576205643	-1.66872859158884	0.0951711801296039	0.401773788842589	Bacteria	Firmicutes	Clostridia	Clostridiales	Lachnospiraceae	NA
DENOVO58	267.840531253721	1.44048294482134	0.872322710258679	1.65131886156464	0.0986734828764019	0.414205637159133	Bacteria	Actinobacteria	Actinobacteria	Actinomycetales	Corynebacteriaceae	Corynebacterium
DENOVO596	73.9127212828185	-2.48927140646734	1.51292244328903	-1.64533973139811	0.0998997706927083	0.416997357442035	Bacteria	Firmicutes	Bacilli	Lactobacillales	Streptococcaceae	Streptococcus
DENOVO13	199.490062795057	-0.985445112060131	0.601348200077834	-1.6387263018873	0.101270273768163	0.420356499495785	Bacteria	Firmicutes	Negativicutes	Selenomonadales	Veillonellaceae	Veillonella
DENOVO594	6.84556771899807	1.73049167069257	1.06162680904994	1.63003765159359	0.103093539572797	0.425547221681044	Bacteria	Actinobacteria	Actinobacteria	Actinomycetales	Micrococcaceae	Kocuria
DENOVO211	14.324014729237	-2.76706560395639	1.70581153499482	-1.62214028173094	0.104773314867831	0.430091563241979	Bacteria	Firmicutes	Bacilli	Lactobacillales	Streptococcaceae	Streptococcus
DENOVO1188	80.4556810193099	-3.00382166941402	1.86229408602578	-1.61296848438385	0.10675135494045	0.435803608355793	Bacteria	Bacteroidetes	Bacteroidia	Bacteroidales	Prevotellaceae	Prevotella
DENOVO365	13.0539521509574	-1.27671085606671	0.801023435502433	-1.59384956729251	0.110969732498063	0.450549241781755	Bacteria	Firmicutes	Negativicutes	Selenomonadales	Veillonellaceae	Megasphaera
DENOVO57	111.400121026281	-1.04098993069145	0.654268996950903	-1.59107329789855	0.111593081024173	0.450617713048698	Bacteria	Firmicutes	Bacilli	Lactobacillales	Streptococcaceae	Streptococcus
DENOVO1285	119.181654403014	-1.76028001437217	1.1127397093841	-1.58193331246036	0.113664795163583	0.456502393548875	Bacteria	Firmicutes	Negativicutes	Selenomonadales	Veillonellaceae	Megasphaera
DENOVO1924	6.43181010376623	-5.12373311794896	3.28681300699095	-1.55887575808266	0.11902578901021	0.475463232444012	Bacteria	Candidatus Saccharibacteria	Saccharibacteria_genera_incertae_sedis	Saccharibacteria_genera_incertae_sedis	Saccharibacteria_genera_incertae_sedis	Saccharibacteria_genera_incertae_sedis
DENOVO60	17.0226709807399	-1.04218407918438	0.691216642623333	-1.50775316292884	0.131617713552835	0.522951664009393	Bacteria	Proteobacteria	Betaproteobacteria	Burkholderiales	Burkholderiaceae	Lautropia
DENOVO440	14.1221767051257	-0.633951956680428	0.423450728679853	-1.49710914102529	0.134364861628822	0.527761841014984	Bacteria	Firmicutes	Clostridia	Clostridiales	Lachnospiraceae	NA
DENOVO659	5.6600411741656	-0.628531817719845	0.420470941478001	-1.49482819314573	0.134959286396833	0.527761841014984	Bacteria	Firmicutes	Clostridia	Clostridiales	Ruminococcaceae	NA
DENOVO144	32.002986630358	2.19456580135494	1.46293466205936	1.50011197237317	0.133585400188333	0.527761841014984	Bacteria	Proteobacteria	Betaproteobacteria	Neisseriales	Neisseriaceae	NA
DENOVO384	25.8947877503785	-2.29236132335505	1.55610450680535	-1.47314098335286	0.140713024530352	0.538916377453874	Bacteria	Actinobacteria	Actinobacteria	Actinomycetales	NA	NA
DENOVO3981	5.30597866478479	-3.76322582588641	2.54574172149746	-1.4782433717089	0.139342648799074	0.538916377453874	Bacteria	Proteobacteria	Betaproteobacteria	Neisseriales	Neisseriaceae	Morococcus
DENOVO2791	57.5266906852714	-2.92943945870736	1.98283400916199	-1.47740024892221	0.139568379484826	0.538916377453874	Bacteria	Firmicutes	Bacilli	Lactobacillales	Streptococcaceae	Streptococcus
DENOVO71	262.557789149229	-1.34570168411802	0.913083651155292	-1.47379890376457	0.140535743573607	0.538916377453874	Bacteria	Fusobacteria	Fusobacteriia	Fusobacteriales	Leptotrichiaceae	Leptotrichia
DENOVO479	12.2627307395257	-0.518272026646839	0.35308308454948	-1.46784722725569	0.142145725680794	0.539946840303661	Bacteria	Firmicutes	Clostridia	Clostridiales	Ruminococcaceae	NA
DENOVO400	19.1568513106525	1.47904302371928	1.00835947985325	1.46678149337627	0.14243550565211	0.539946840303661	Bacteria	Proteobacteria	Betaproteobacteria	Neisseriales	Neisseriaceae	Gulbenkiania
DENOVO476	10.9468849944773	0.592693875068402	0.406966817261104	1.45636904516502	0.14529062795394	0.546971756154799	Bacteria	Firmicutes	Clostridia	Clostridiales	Lachnospiraceae	NA
DENOVO138	17.445652891341	-1.06709418271018	0.733565054054199	-1.45466878065233	0.145760979432907	0.546971756154799	Bacteria	Firmicutes	Clostridia	Clostridiales	Peptostreptococcaceae	Peptostreptococcus
DENOVO833	6.30012986481696	-0.933425198514766	0.648985816011737	-1.43828289538131	0.15035380304995	0.558077701458379	Bacteria	Bacteroidetes	Bacteroidia	Bacteroidales	Porphyromonadaceae	NA
DENOVO103	93.1935607615318	0.208860339151975	0.145225384840202	1.43818065541223	0.150382802475356	0.558077701458379	Bacteria	Firmicutes	Clostridia	Clostridiales	Lachnospiraceae	NA
DENOVO1243	33.2477473240637	-3.01781083142241	2.10139337202649	-1.43609990951488	0.150973913853478	0.558077701458379	Bacteria	Firmicutes	Negativicutes	Selenomonadales	Veillonellaceae	Selenomonas
DENOVO366	9.47273754141747	-1.08329696112353	0.758934978177403	-1.42739100485932	0.15346722215552	0.56146652882792	Bacteria	Bacteroidetes	Bacteroidia	Bacteroidales	Prevotellaceae	Alloprevotella
DENOVO389	7.27739975715011	-1.22925717326248	0.862637659803079	-1.42499827047094	0.154157701051004	0.56146652882792	Bacteria	Firmicutes	Clostridia	Clostridiales	Lachnospiraceae	Catonella
DENOVO150	80.4184486896524	1.15814019711385	0.811063685197056	1.42792756999404	0.153312707167607	0.56146652882792	Bacteria	Firmicutes	Bacilli	Lactobacillales	Enterococcaceae	Enterococcus
DENOVO2453	20.1987689679665	-3.27613432776737	2.3448766008118	-1.3971457289621	0.162369752850795	0.57331088101996	Bacteria	Bacteroidetes	Bacteroidia	Bacteroidales	Prevotellaceae	Prevotella
DENOVO338	17.545334937627	0.416464569746498	0.297691230974911	1.39898165082866	0.161818485580914	0.57331088101996	Bacteria	Bacteroidetes	Bacteroidia	Bacteroidales	NA	NA
DENOVO354	27.0554882963769	-0.456710577998966	0.326713472193393	-1.39789331285556	0.162145107083296	0.57331088101996	Bacteria	Firmicutes	Bacilli	Lactobacillales	Lactobacillaceae	Lactobacillus
DENOVO101	88.1467554349684	-0.231721036407889	0.165001856936973	-1.40435411279282	0.160213427967996	0.57331088101996	Bacteria	Firmicutes	Bacilli	Lactobacillales	Lactobacillaceae	Lactobacillus
DENOVO1000	12.726160699189	-2.52052861930276	1.78614523203369	-1.41115547274558	0.158198776228202	0.57331088101996	Bacteria	Firmicutes	Bacilli	Lactobacillales	Streptococcaceae	Streptococcus
DENOVO908	7.96381183053794	-0.750098451165678	0.537443196795468	-1.39567949810915	0.162811030814551	0.57331088101996	Bacteria	Firmicutes	Erysipelotrichia	Erysipelotrichales	Erysipelotrichaceae	NA
DENOVO2880	17.5725835024786	-2.56767990148637	1.83675296853097	-1.39794514857379	0.162129539371506	0.57331088101996	Bacteria	Fusobacteria	Fusobacteriia	Fusobacteriales	Leptotrichiaceae	Leptotrichia
DENOVO909	91.0259621881091	-1.51783560670074	1.0914218053403	-1.39069569553587	0.164317723463373	0.575887115723047	Bacteria	Fusobacteria	Fusobacteriia	Fusobacteriales	Leptotrichiaceae	Leptotrichia
DENOVO1107	25.2575636082998	-1.7622368467001	1.27500263662795	-1.38214368823641	0.166927586396031	0.582287308414325	Bacteria	Fusobacteria	Fusobacteriia	Fusobacteriales	Leptotrichiaceae	Leptotrichia
DENOVO1245	58.3005079439262	-2.21211806399527	1.60413815304879	-1.37900720071458	0.167892533773692	0.582916600905855	Bacteria	Firmicutes	Clostridia	Clostridiales	Lachnospiraceae	Catonella
DENOVO614	5.35024421159719	-0.946918274922934	0.687994792541315	-1.37634511945244	0.16871481021079	0.583046995286589	Bacteria	Actinobacteria	Actinobacteria	Coriobacteriales	Coriobacteriaceae	Atopobium
DENOVO828	155.621020656726	-1.55639867977157	1.14059181880677	-1.36455360638989	0.17239339476853	0.593001353301007	Bacteria	Firmicutes	Erysipelotrichia	Erysipelotrichales	Erysipelotrichaceae	Solobacterium
DENOVO288	8.07351327629926	-3.49415574940042	2.5696959926536	-1.35975452325478	0.173907617874778	0.595453272262488	Bacteria	Bacteroidetes	Bacteroidia	Bacteroidales	Porphyromonadaceae	NA
DENOVO846	5.05425768632424	0.923547448411934	0.683210627899871	1.35177558822649	0.176447115750567	0.60137709634253	Bacteria	Firmicutes	Clostridia	Clostridiales	NA	NA
DENOVO1756	15.1207093414555	-2.34915710326308	1.75126277548051	-1.34140754668786	0.179788168699225	0.609966252710157	Bacteria	Actinobacteria	Actinobacteria	Coriobacteriales	Coriobacteriaceae	Atopobium
DENOVO295	23.6656841083177	0.395049243806873	0.297053603228261	1.32989211210918	0.183553820691791	0.617137818562495	Bacteria	Bacteroidetes	Bacteroidia	Bacteroidales	Porphyromonadaceae	NA
DENOVO496	10.8326247146425	-0.483427377823429	0.364895064343156	-1.3248394540322	0.185224405840426	0.617137818562495	Bacteria	Firmicutes	Clostridia	Clostridiales	Lachnospiraceae	NA
DENOVO862	5.74978450589337	-3.70020447286925	2.78816476298648	-1.32711112413094	0.184471926047478	0.617137818562495	Bacteria	Proteobacteria	Betaproteobacteria	Neisseriales	Neisseriaceae	NA
DENOVO40	14.7592552215926	-1.42618097830795	1.07472019733127	-1.32702538004722	0.184500287209189	0.617137818562495	Bacteria	Firmicutes	Bacilli	Lactobacillales	Streptococcaceae	Streptococcus
DENOVO2268	25.4121442329994	-2.9091669991747	2.21471339441923	-1.31356364507724	0.188993089714316	0.617823170318176	Bacteria	Bacteroidetes	Flavobacteriia	Flavobacteriales	Flavobacteriaceae	Capnocytophaga
DENOVO497	10.3119975857724	-0.512960807602476	0.390198821678009	-1.31461393295997	0.188639685110272	0.617823170318176	Bacteria	Firmicutes	Clostridia	Clostridiales	Lachnospiraceae	NA
DENOVO515	5.62651969384392	-3.08260281342111	2.35863112425729	-1.30694570325904	0.191231152620677	0.617823170318176	Bacteria	Actinobacteria	Actinobacteria	Actinomycetales	Corynebacteriaceae	Corynebacterium
DENOVO251	6.78594716214402	1.21225877908656	0.922794354113655	1.31368248373273	0.188953077986481	0.617823170318176	Bacteria	Actinobacteria	Actinobacteria	Actinomycetales	NA	NA
DENOVO159	31.5674268838349	-0.95310567688486	0.729294121287527	-1.30688791951621	0.191250779506299	0.617823170318176	Bacteria	Actinobacteria	Actinobacteria	Coriobacteriales	Coriobacteriaceae	Atopobium
DENOVO608	47.4996976603454	-1.95755707309841	1.49546024572292	-1.30899974017839	0.190534438746048	0.617823170318176	Bacteria	Actinobacteria	Actinobacteria	Coriobacteriales	Coriobacteriaceae	Atopobium
DENOVO563	6.41576231370362	-1.09076425706863	0.829403934763074	-1.31511825704109	0.188470161652582	0.617823170318176	Bacteria	Fusobacteria	Fusobacteriia	Fusobacteriales	Fusobacteriaceae	Fusobacterium
DENOVO378	14.1715260885867	-0.446041916850748	0.34196196432201	-1.3043611962374	0.192110459042362	0.617913727569155	Bacteria	Bacteroidetes	Bacteroidia	Bacteroidales	Porphyromonadaceae	NA
DENOVO2886	37.9643503559004	-1.68322045936556	1.30024549292231	-1.294540506795	0.195478787061684	0.626037667184617	Bacteria	Fusobacteria	Fusobacteriia	Fusobacteriales	Leptotrichiaceae	Leptotrichia
DENOVO394	14.8395518380289	-0.363095674968303	0.282103695198738	-1.28710003147072	0.198059424493414	0.631580053212904	Bacteria	Firmicutes	Clostridia	Clostridiales	Lachnospiraceae	NA
DENOVO612	9.57000604565924	-0.493167386276859	0.38594868716722	-1.27780558057238	0.201317986228565	0.639227622939419	Bacteria	Firmicutes	Clostridia	Clostridiales	Ruminococcaceae	NA
DENOVO53	235.422935610163	-0.176810452041845	0.140222410004549	-1.26092863498858	0.207334560255296	0.655502197726441	Bacteria	Bacteroidetes	Bacteroidia	Bacteroidales	Bacteroidaceae	Bacteroides
DENOVO11	1129.76745390349	1.80603777358699	1.44063368262899	1.25364122425014	0.209972440186935	0.655502197726441	Bacteria	Actinobacteria	Actinobacteria	Actinomycetales	Corynebacteriaceae	Corynebacterium
DENOVO10	477.692505606227	-0.793348600702294	0.632478801179301	-1.25434812870098	0.20971549755334	0.655502197726441	Bacteria	Firmicutes	Negativicutes	Selenomonadales	Veillonellaceae	Veillonella
DENOVO4190	85.2186882374471	-2.33516482792496	1.85757488933078	-1.25710400228668	0.20871597810038	0.655502197726441	Bacteria	Firmicutes	Negativicutes	Selenomonadales	Veillonellaceae	Veillonella
DENOVO3125	15.1636852117969	-2.20232532986408	1.76623470232347	-1.24690412150035	0.212432655342155	0.660407794641092	Bacteria	Fusobacteria	Fusobacteriia	Fusobacteriales	Leptotrichiaceae	Leptotrichia
DENOVO3579	31.9877042451117	-2.92012869468796	2.36910965055164	-1.23258486326626	0.21773068713882	0.660640108070789	Bacteria	Bacteroidetes	Bacteroidia	Bacteroidales	Prevotellaceae	Prevotella
DENOVO1020	12.6285692418727	-1.38486107824944	1.11843737136602	-1.23821066221887	0.215637959094474	0.660640108070789	Bacteria	Firmicutes	Clostridia	Clostridiales	Lachnospiraceae	NA
DENOVO450	6.63620641525731	-2.10464152036221	1.69593256379168	-1.24099363695026	0.214608099498081	0.660640108070789	Bacteria	Actinobacteria	Actinobacteria	Actinomycetales	Actinomycetaceae	Actinomyces
DENOVO1028	6.67986071342247	-4.27228806329368	3.45224449905986	-1.23753924858368	0.21588695260841	0.660640108070789	Bacteria	Actinobacteria	Actinobacteria	Actinomycetales	Actinomycetaceae	Actinomyces
DENOVO191	8.39152989315419	-0.936767915546822	0.76018714389058	-1.23228592205929	0.217842296739359	0.660640108070789	Bacteria	Proteobacteria	Epsilonproteobacteria	Campylobacterales	Campylobacteraceae	Campylobacter
DENOVO1153	32.8230158109927	-1.81637531128694	1.47253042045874	-1.23350613749703	0.217386988299109	0.660640108070789	Bacteria	Fusobacteria	Fusobacteriia	Fusobacteriales	Leptotrichiaceae	Leptotrichia
DENOVO606	11.4763758707327	-0.585307286388375	0.476606093265532	-1.22807344400081	0.219419398900176	0.662717940580613	Bacteria	NA	NA	NA	NA	NA
DENOVO344	22.0697858441408	0.333585790081952	0.272213004661304	1.22545868261147	0.220402448355606	0.662991980276176	Bacteria	Firmicutes	Erysipelotrichia	Erysipelotrichales	Erysipelotrichaceae	NA
DENOVO652	6.52057831336396	-0.590561350158599	0.484871403492129	-1.2179752113762	0.223233392853234	0.668800043911101	Bacteria	Bacteroidetes	Bacteroidia	Bacteroidales	Rikenellaceae	Alistipes
DENOVO493	12.871148931796	-3.06035841309473	2.53836773143111	-1.20564029206648	0.227956216316346	0.678322464618471	Bacteria	Bacteroidetes	Bacteroidia	Bacteroidales	Prevotellaceae	NA
DENOVO278	27.7855942379736	-0.307150191331368	0.254915276845482	-1.20491088306782	0.228237706802985	0.678322464618471	Bacteria	Firmicutes	Clostridia	Clostridiales	Lachnospiraceae	NA
DENOVO78	274.835601692551	-1.21606501372579	1.01676818466385	-1.19601009558322	0.231692619417589	0.685847076602663	Bacteria	Firmicutes	Negativicutes	Selenomonadales	Veillonellaceae	Veillonella
DENOVO99	335.14174933351	-1.08710678136864	0.912321451475166	-1.19158305398921	0.233424772884175	0.688232564495801	Bacteria	Firmicutes	Negativicutes	Selenomonadales	Veillonellaceae	Veillonella
DENOVO883	28.2033638847205	-1.2986506951752	1.0940446595234	-1.18701799224625	0.235220523633628	0.690785964663185	Bacteria	Fusobacteria	Fusobacteriia	Fusobacteriales	Leptotrichiaceae	Leptotrichia
DENOVO3248	82.5281406150359	-2.66867939918102	2.26770725126302	-1.17681830302155	0.239268035610846	0.694776810671534	Bacteria	Bacteroidetes	Bacteroidia	Bacteroidales	Prevotellaceae	Prevotella
DENOVO262	34.126890395994	0.361878490884622	0.306696723671318	1.17992291066155	0.238030876757566	0.694776810671534	Bacteria	Bacteroidetes	Bacteroidia	Bacteroidales	Rikenellaceae	Alistipes
DENOVO105	14.0256155576108	1.87563445396559	1.59835276034408	1.17347966012322	0.240603508784709	0.694776810671534	Bacteria	Bacteroidetes	Bacteroidia	Bacteroidales	Porphyromonadaceae	Porphyromonas
DENOVO901	5.12637043148069	-0.712071825420875	0.607707632533058	-1.17173421444915	0.241303781871473	0.694776810671534	Bacteria	Firmicutes	Clostridia	Clostridiales	NA	NA
DENOVO161	18.3117724339519	1.56237293799819	1.32840762782858	1.17612463619473	0.239545074492762	0.694776810671534	Bacteria	Actinobacteria	Actinobacteria	Actinomycetales	NA	NA
DENOVO1409	69.9359059333753	-1.47581653806874	1.26188822241799	-1.16953032118869	0.242190032252931	0.694776810671534	Bacteria	Fusobacteria	Fusobacteriia	Fusobacteriales	Leptotrichiaceae	Leptotrichia
DENOVO396	16.0384290737048	-0.429410534085817	0.368911488384041	-1.16399339030287	0.244426690393696	0.695942839517085	Bacteria	Bacteroidetes	Bacteroidia	Bacteroidales	Bacteroidaceae	Bacteroides
DENOVO197	5.29162018334555	2.48797790489976	2.14033594031777	1.16242401860074	0.245063271647503	0.695942839517085	Bacteria	Proteobacteria	Gammaproteobacteria	Pseudomonadales	Moraxellaceae	Moraxella
DENOVO1421	68.1088445016923	-1.82581996883854	1.57184304883038	-1.1615790585435	0.245406492534961	0.695942839517085	Bacteria	Fusobacteria	Fusobacteriia	Fusobacteriales	Leptotrichiaceae	Leptotrichia
DENOVO2239	25.2252318457824	-2.53834631320631	2.19129264796897	-1.15837851030944	0.246709604890738	0.696978085299689	Bacteria	Actinobacteria	Actinobacteria	Coriobacteriales	Coriobacteriaceae	Atopobium
DENOVO2549	5.22278996102475	-3.70419890958313	3.22555813887746	-1.14839006153281	0.250807574639651	0.703836713790162	Bacteria	Firmicutes	Negativicutes	Selenomonadales	Veillonellaceae	Veillonella
DENOVO381	9.50674007137907	-0.846514893061575	0.737702062127598	-1.14750240851998	0.251174038274581	0.703836713790162	Bacteria	Firmicutes	Negativicutes	Selenomonadales	Veillonellaceae	Veillonella
DENOVO3822	27.9472266440839	-3.11484248364971	2.71906790694393	-1.14555523813695	0.251979227278847	0.703836713790162	Bacteria	Firmicutes	NA	NA	NA	NA
DENOVO512	50.3530026671951	-2.2118332668031	1.94484147507471	-1.13728203308608	0.255420403183092	0.710776627584409	Bacteria	Firmicutes	Negativicutes	Selenomonadales	Veillonellaceae	Selenomonas
DENOVO1074	6.67529072543809	-0.866353505045058	0.772190867919733	-1.12194217911304	0.261887025214284	0.726052461694825	Bacteria	Firmicutes	Clostridia	Clostridiales	Lachnospiraceae	NA
DENOVO415	6.70588524612047	-0.935239817631421	0.840245239260723	-1.11305577697087	0.265684475037249	0.72951120851253	Bacteria	Firmicutes	Clostridia	Clostridiales	Lachnospiraceae	Lachnoanaerobaculum
DENOVO1353	109.579546410698	-1.51930097686275	1.36611206732033	-1.11213495086307	0.266080131234045	0.72951120851253	Bacteria	Firmicutes	Clostridia	Clostridiales	Eubacteriaceae	Eubacterium
DENOVO351	30.7967017187836	2.03435351734002	1.82407245430663	1.11528109124005	0.264729985695694	0.72951120851253	Bacteria	Firmicutes	Negativicutes	Selenomonadales	Veillonellaceae	Selenomonas
DENOVO233	10.0275729582145	-0.727366254078336	0.662768467290174	-1.09746659652092	0.2724374750904	0.736076523607881	Bacteria	Bacteroidetes	Bacteroidia	Bacteroidales	Prevotellaceae	Prevotella
DENOVO69	181.837905214397	-0.145850578537404	0.1322661833608	-1.10270497591624	0.270155305206268	0.736076523607881	Bacteria	Bacteroidetes	Bacteroidia	Bacteroidales	Porphyromonadaceae	NA
DENOVO897	8.23017569122145	-0.494493556637317	0.450463600161709	-1.09774365000813	0.272316443604372	0.736076523607881	Bacteria	Firmicutes	Clostridia	Clostridiales	Lachnospiraceae	NA
DENOVO405	35.5107624704211	-2.73612724753485	2.48530501582761	-1.10092211221958	0.270930557333281	0.736076523607881	Bacteria	Firmicutes	Negativicutes	Selenomonadales	Veillonellaceae	Dialister
DENOVO318	21.4981644074036	-0.310500339104221	0.285319859087069	-1.08825351343479	0.276483206422647	0.744300805695749	Bacteria	Firmicutes	Clostridia	Clostridiales	Ruminococcaceae	NA
DENOVO1052	8.62508318588054	-1.00503801760432	0.925664249735879	-1.08574790253711	0.277590541172128	0.744584014768561	Bacteria	Firmicutes	Clostridia	Clostridiales	Ruminococcaceae	Anaerotruncus
DENOVO332	14.4989330261304	1.30443605334162	1.20623842297458	1.08140814327973	0.279515600898735	0.74705068873295	Bacteria	Proteobacteria	Gammaproteobacteria	Pseudomonadales	Pseudomonadaceae	Pseudomonas
DENOVO675	6.31737809891324	1.75259640762002	1.62896031362045	1.07589877602653	0.28197252939633	0.750916090829652	Bacteria	Proteobacteria	Gammaproteobacteria	Pseudomonadales	Moraxellaceae	Acinetobacter
DENOVO636	43.7580788114442	-2.2447532536626	2.11881590699713	-1.05943760675459	0.289400530361368	0.765212078499988	Bacteria	Bacteroidetes	Bacteroidia	Bacteroidales	Prevotellaceae	Prevotella
DENOVO3408	27.8823791143075	-2.33230580129347	2.19774387801881	-1.06122729978707	0.288586615634711	0.765212078499988	Bacteria	Firmicutes	Negativicutes	Selenomonadales	Veillonellaceae	Veillonella
DENOVO282	23.5985431689771	0.274522763315647	0.261197612286219	1.05101559280269	0.293251428410832	0.77264472095478	Bacteria	Bacteroidetes	Bacteroidia	Bacteroidales	Rikenellaceae	Alistipes
DENOVO492	9.38015894171413	-0.380006635160529	0.36247378917777	-1.04836996910185	0.294468184106903	0.773109048732964	Bacteria	Firmicutes	Clostridia	Clostridiales	Lachnospiraceae	NA
DENOVO3953	12.6179086312457	-2.31721247103937	2.24021735541502	-1.03436948447803	0.300963464553949	0.781873615956587	Bacteria	Bacteroidetes	Flavobacteriia	Flavobacteriales	Flavobacteriaceae	Capnocytophaga
DENOVO112	91.1422657785134	0.176976748525078	0.170406171164067	1.03855832987811	0.29901019410443	0.781873615956587	Bacteria	Firmicutes	Clostridia	Clostridiales	Lachnospiraceae	Clostridium XlVa
DENOVO83	67.0412544731511	-1.20027764104242	1.15866903632516	-1.03591069012185	0.300243809914878	0.781873615956587	Bacteria	Firmicutes	Negativicutes	Selenomonadales	Veillonellaceae	Veillonella
DENOVO979	88.6566762577084	-1.65392735602495	1.61129061860194	-1.02646123357933	0.304674227622115	0.787912485894244	Bacteria	Firmicutes	Clostridia	Clostridiales	Lachnospiraceae	Shuttleworthia
DENOVO434	20.1042134336632	-0.426267381728348	0.415909905513388	-1.02490317272481	0.305408877439492	0.787912485894244	Bacteria	Firmicutes	Clostridia	Clostridiales	NA	NA
DENOVO1372	5.68798454061207	-1.03326262240193	1.01046806125581	-1.02255841824213	0.306516678457705	0.788034228699221	Bacteria	Firmicutes	Clostridia	Clostridiales	NA	NA
DENOVO203	30.5810627726727	-1.97883506491804	1.94897417434808	-1.01532133722601	0.309952676533518	0.793472280304686	Bacteria	Bacteroidetes	Bacteroidia	Bacteroidales	Prevotellaceae	Prevotella
DENOVO2140	32.8427711880341	-2.47840893379967	2.44512494190146	-1.0136123890145	0.310767743699413	0.793472280304686	Bacteria	Fusobacteria	Fusobacteriia	Fusobacteriales	Leptotrichiaceae	Leptotrichia
DENOVO4451	22.6530730070004	-0.277784254564593	0.275573790468861	-1.00802131469749	0.313444229795158	0.796284898438781	Bacteria	Bacteroidetes	Bacteroidia	Bacteroidales	Porphyromonadaceae	NA
DENOVO3415	12.637220173402	-2.8074090582771	2.78834307845236	-1.00683774531623	0.31401275268178	0.796284898438781	Bacteria	Firmicutes	Bacilli	Lactobacillales	Streptococcaceae	Streptococcus
DENOVO1308	65.4769377569257	-1.69623320049346	1.69263573676339	-1.00212536203268	0.316283050101655	0.799313966753502	Bacteria	Firmicutes	Bacilli	Lactobacillales	Streptococcaceae	Streptococcus
DENOVO528	10.0842481439751	-0.411340359185561	0.411585472978155	-0.999404464421885	0.317598798031508	0.799918328601392	Bacteria	Firmicutes	Clostridia	Clostridiales	Lachnospiraceae	Clostridium XlVa
DENOVO2091	42.7951739195605	-2.48911890426634	2.5318650107593	-0.98311675136261	0.325549980708963	0.814423015712995	Bacteria	Bacteroidetes	Bacteroidia	Bacteroidales	Prevotellaceae	Prevotella
DENOVO1085	6.44221034684503	-0.951797512556111	0.966604896732261	-0.984681037488835	0.324780769968789	0.814423015712995	Bacteria	Firmicutes	Clostridia	Clostridiales	Lachnospiraceae	NA
DENOVO431	11.4612214733429	0.335279413893214	0.342122740399342	0.979997452089444	0.327087376353967	0.815523223593952	Bacteria	Bacteroidetes	Bacteroidia	Bacteroidales	Bacteroidaceae	Bacteroides
DENOVO656	6.27200091255837	-0.558147194261255	0.572930683151789	-0.974196723399055	0.329958871268667	0.819931241982006	Bacteria	Firmicutes	Clostridia	Clostridiales	Lachnospiraceae	NA
DENOVO1465	25.2837222443296	-2.61230651232284	2.69046511466662	-0.970949780423573	0.331573287119821	0.821196507766757	Bacteria	Fusobacteria	Fusobacteriia	Fusobacteriales	Leptotrichiaceae	Leptotrichia
DENOVO96	100.64089131143	-0.114303821891437	0.119738666016227	-0.954610784422361	0.339774561397193	0.822320844032946	Bacteria	Firmicutes	Clostridia	Clostridiales	Lachnospiraceae	NA
DENOVO748	5.89927139966654	0.455181101128057	0.47486119927313	0.958556104025351	0.337782415067601	0.822320844032946	Bacteria	Firmicutes	Clostridia	Clostridiales	Lachnospiraceae	NA
DENOVO679	5.20462804277044	-1.99075369308459	2.07328313885885	-0.96019383738408	0.336957667848945	0.822320844032946	Bacteria	Firmicutes	Negativicutes	Selenomonadales	Veillonellaceae	Veillonella
DENOVO499	43.3523562760044	-1.25547231431917	1.31323398098586	-0.956015708165479	0.3390642984527	0.822320844032946	Bacteria	Firmicutes	Bacilli	Lactobacillales	Streptococcaceae	Streptococcus
DENOVO1368	12.7670397567436	-2.38431969178133	2.48397289612444	-0.959881525076786	0.337114845412513	0.822320844032946	Bacteria	Firmicutes	Bacilli	Lactobacillales	Streptococcaceae	Streptococcus
DENOVO773	7.57609329284008	-0.553574093537798	0.574714246614941	-0.963216236239735	0.335439018780373	0.822320844032946	Bacteria	NA	NA	NA	NA	NA
DENOVO4287	10.1294615416025	-2.21869650438803	2.30920187188877	-0.960806645533025	0.336649396559415	0.822320844032946	Bacteria	Fusobacteria	Fusobacteriia	Fusobacteriales	Leptotrichiaceae	Leptotrichia
DENOVO156	12.1350763463124	-0.691021034616325	0.726207868166178	-0.95154716012826	0.341326690297698	0.823395230166201	Bacteria	Bacteroidetes	Bacteroidia	Bacteroidales	Prevotellaceae	Prevotella
DENOVO449	10.9663573743339	0.333191770815074	0.352594370988737	0.944971894703667	0.344673224842276	0.824336368338232	Bacteria	Firmicutes	Clostridia	Clostridiales	Lachnospiraceae	NA
DENOVO2714	22.5735559246527	-2.91348446970194	3.08552243438512	-0.94424348928208	0.345045236276164	0.824336368338232	Bacteria	Actinobacteria	Actinobacteria	Actinomycetales	Micrococcaceae	Rothia
DENOVO4297	12.6953319658919	-1.98555704851905	2.10079631544297	-0.945144959519968	0.344584874761157	0.824336368338232	Bacteria	Firmicutes	Bacilli	Lactobacillales	NA	NA
DENOVO3731	25.1943204320241	-2.20902866352709	2.44673371501274	-0.902848009153127	0.366606567058598	0.825273707985586	Bacteria	NA	NA	NA	NA	NA
DENOVO697	5.09342520055998	-2.59676241792952	2.83019008793711	-0.91752226431627	0.358869031563705	0.825273707985586	Bacteria	Bacteroidetes	Bacteroidia	Bacteroidales	Prevotellaceae	Prevotella
DENOVO703	88.3859886404848	-1.60591046984063	1.75009167326697	-0.917615056611754	0.358820432409017	0.825273707985586	Bacteria	Bacteroidetes	Bacteroidia	Bacteroidales	Prevotellaceae	Prevotella
DENOVO3509	36.8851469871666	-2.09662803732896	2.30464605777822	-0.909739710465652	0.362959796515899	0.825273707985586	Bacteria	Bacteroidetes	Bacteroidia	Bacteroidales	Prevotellaceae	Prevotella
DENOVO763	7.89231353125733	0.59450982779567	0.641301832837104	0.927035909386961	0.353907890248134	0.825273707985586	Bacteria	Bacteroidetes	Bacteroidia	Bacteroidales	Porphyromonadaceae	NA
DENOVO725	8.87159197769956	0.50810388218865	0.544791889604011	0.932656839950337	0.350997175817809	0.825273707985586	Bacteria	Firmicutes	Clostridia	Clostridiales	Lachnospiraceae	NA
DENOVO340	20.3368982158874	-0.339113717923639	0.376280291174891	-0.901226362041968	0.367467977188035	0.825273707985586	Bacteria	Firmicutes	Clostridia	Clostridiales	Lachnospiraceae	NA
DENOVO192	47.0313405767033	0.191173360659903	0.204604148431463	0.93435720695537	0.350119664070491	0.825273707985586	Bacteria	Firmicutes	Clostridia	Clostridiales	Lachnospiraceae	NA
DENOVO621	6.66475122131245	-0.376896754671148	0.413372145554406	-0.911761372227108	0.361894348725312	0.825273707985586	Bacteria	Firmicutes	Clostridia	Clostridiales	Ruminococcaceae	Oscillibacter
DENOVO113	87.8313621756129	-0.830973134007006	0.914147131552457	-0.909014649092428	0.363342393249658	0.825273707985586	Bacteria	Actinobacteria	Actinobacteria	Actinomycetales	Actinomycetaceae	Actinomyces
DENOVO654	62.8830210002831	-1.75487528314618	1.94795712707052	-0.900879828800593	0.367652217151048	0.825273707985586	Bacteria	Actinobacteria	Actinobacteria	Actinomycetales	Actinomycetaceae	Actinomyces
DENOVO386	76.9721329527034	-1.04539650750614	1.16019759160133	-0.901050403029426	0.36756152143365	0.825273707985586	Bacteria	Actinobacteria	Actinobacteria	Actinomycetales	Actinomycetaceae	Actinomyces
DENOVO571	6.62055214567332	0.490634867434641	0.537883418042372	0.912158380379725	0.361685349602624	0.825273707985586	Bacteria	Actinobacteria	Actinobacteria	Coriobacteriales	Coriobacteriaceae	NA
DENOVO19	91.910757548713	-0.817470926728451	0.906191852939993	-0.902094765116569	0.367006529482199	0.825273707985586	Bacteria	Proteobacteria	Gammaproteobacteria	Enterobacteriales	Enterobacteriaceae	Serratia
DENOVO293	28.2643200462808	-0.78652999136278	0.852435856560432	-0.922685249933547	0.356171254740032	0.825273707985586	Bacteria	Proteobacteria	Gammaproteobacteria	Pseudomonadales	Moraxellaceae	Enhydrobacter
DENOVO4459	5.14062403237329	-2.52074189484608	2.78144453152561	-0.906270776308979	0.364792549474933	0.825273707985586	Bacteria	Firmicutes	Bacilli	Lactobacillales	Streptococcaceae	Streptococcus
DENOVO424	6.99187257598929	0.821298747391227	0.887903999383357	0.924985975918132	0.354973202369407	0.825273707985586	Bacteria	Cyanobacteria/Chloroplast	Chloroplast	Chloroplast	Chloroplast	Streptophyta
DENOVO1708	60.5830577626203	-1.24211242936305	1.35530306616552	-0.916483154485354	0.359413538863923	0.825273707985586	Bacteria	Fusobacteria	Fusobacteriia	Fusobacteriales	Leptotrichiaceae	Leptotrichia
DENOVO4806	7.55341505161386	-2.15400664026687	2.30809890145908	-0.933238449576488	0.350696866660368	0.825273707985586	Bacteria	Fusobacteria	Fusobacteriia	Fusobacteriales	Leptotrichiaceae	Leptotrichia
DENOVO316	22.5918676187662	-0.834233900864794	0.905004667736855	-0.921800660930249	0.356632562652125	0.825273707985586	Bacteria	Fusobacteria	Fusobacteriia	Fusobacteriales	Leptotrichiaceae	Leptotrichia
DENOVO4649	20.0382807456817	-2.80675348199419	3.12968851501681	-0.896815599548285	0.369817322516071	0.827633345269399	Bacteria	Firmicutes	Erysipelotrichia	Erysipelotrichales	Erysipelotrichaceae	Solobacterium
DENOVO190	37.6235770406759	-1.66481258290549	1.94750397471636	-0.854844254244954	0.392637375117628	0.834698496956535	Bacteria	Bacteroidetes	Bacteroidia	Bacteroidales	Prevotellaceae	Prevotella
DENOVO252	18.9706811517324	-0.636498017241377	0.729435059074395	-0.872590382547627	0.382886384518767	0.834698496956535	Bacteria	Bacteroidetes	Bacteroidia	Bacteroidales	Prevotellaceae	Prevotella
DENOVO1577	7.5728682357031	-2.42588080316951	2.75630883434054	-0.880119373034595	0.378794645241522	0.834698496956535	Bacteria	Bacteroidetes	Bacteroidia	Bacteroidales	Prevotellaceae	Prevotella
DENOVO2767	10.0860460895038	-2.99805834704111	3.46164398396548	-0.866079342915758	0.386446652455874	0.834698496956535	Bacteria	Bacteroidetes	Bacteroidia	Bacteroidales	Prevotellaceae	Prevotella
DENOVO662	7.15697463665085	-0.257155951089626	0.29295089653183	-0.877812473469202	0.380045494207207	0.834698496956535	Bacteria	Bacteroidetes	Bacteroidia	Bacteroidales	Rikenellaceae	Alistipes
DENOVO589	8.25876082559998	-0.243087480606649	0.27875013293682	-0.872062294807036	0.383174394307802	0.834698496956535	Bacteria	Bacteroidetes	Bacteroidia	Bacteroidales	Porphyromonadaceae	NA
DENOVO546	10.280815697638	0.412082108771788	0.472544145877784	0.872049971132995	0.383181117007597	0.834698496956535	Bacteria	Bacteroidetes	Bacteroidia	Bacteroidales	Porphyromonadaceae	NA
DENOVO49	244.547825689187	0.0800483725077217	0.0935088382525205	0.856051406515726	0.391969345503316	0.834698496956535	Bacteria	Firmicutes	Clostridia	Clostridiales	Lachnospiraceae	NA
DENOVO206	44.198465472762	-0.269666912158612	0.31547045953738	-0.854808759444747	0.392657028131056	0.834698496956535	Bacteria	Firmicutes	Clostridia	Clostridiales	Lachnospiraceae	NA
DENOVO172	46.0180180622931	-0.195401568431621	0.219853453968614	-0.88878098071416	0.37412079937577	0.834698496956535	Bacteria	Firmicutes	Clostridia	Clostridiales	Lachnospiraceae	Clostridium XlVa
DENOVO410	16.2585885020012	-0.323139133823312	0.378455680826821	-0.853836129814043	0.393195792644397	0.834698496956535	Bacteria	Firmicutes	NA	NA	NA	NA
DENOVO70	9.41353568231165	-1.33182529582778	1.52035362837199	-0.875997051589837	0.381031636635197	0.834698496956535	Bacteria	Actinobacteria	Actinobacteria	Actinomycetales	Micrococcaceae	Rothia
DENOVO2036	97.9795603607723	-1.41272095365358	1.61289976423507	-0.875888871075363	0.381090450161855	0.834698496956535	Bacteria	Actinobacteria	Actinobacteria	Actinomycetales	Actinomycetaceae	Actinomyces
DENOVO766	7.28990891545716	0.753206914852256	0.878422046071084	0.857454475580528	0.391193763957273	0.834698496956535	Bacteria	Actinobacteria	Actinobacteria	Actinomycetales	Corynebacteriaceae	Corynebacterium
DENOVO155	111.045452257448	0.31062727168829	0.36365815100897	0.854173819083813	0.393008687159099	0.834698496956535	Bacteria	Firmicutes	Bacilli	Lactobacillales	Lactobacillaceae	Lactobacillus
DENOVO165	191.215971412716	-1.0463726452134	1.2151573863579	-0.861100510074344	0.389182688294505	0.834698496956535	Bacteria	Firmicutes	Bacilli	Lactobacillales	Streptococcaceae	Streptococcus
DENOVO4291	10.4442269675946	-2.07769219842715	2.39096015171203	-0.868978178887437	0.384859066251026	0.834698496956535	Bacteria	Firmicutes	Bacilli	Lactobacillales	Streptococcaceae	Streptococcus
DENOVO4016	20.0500539009005	-1.84698041255062	2.08471041428903	-0.885964976186157	0.375636400621239	0.834698496956535	Bacteria	Fusobacteria	Fusobacteriia	Fusobacteriales	Leptotrichiaceae	Leptotrichia
DENOVO214	370.38686688617	-0.809073501967855	0.980583451049005	-0.825093979612165	0.409318237425721	0.841820196754394	Bacteria	Bacteroidetes	Bacteroidia	Bacteroidales	Prevotellaceae	Prevotella
DENOVO779	12.6571063459655	-2.50829463480791	3.05783581868875	-0.820284274086211	0.412054069159765	0.841820196754394	Bacteria	Bacteroidetes	Bacteroidia	Bacteroidales	Prevotellaceae	Prevotella
DENOVO1325	27.7991312166008	-2.08656969363376	2.51422468578925	-0.829905817657166	0.406592035394663	0.841820196754394	Bacteria	Bacteroidetes	Bacteroidia	Bacteroidales	Prevotellaceae	Prevotella
DENOVO975	104.83318661731	-1.06854803158324	1.30565805141187	-0.818398071706271	0.413129922449616	0.841820196754394	Bacteria	Bacteroidetes	Bacteroidia	Bacteroidales	Prevotellaceae	Alloprevotella
DENOVO3598	6.77576857464571	-0.302306030161233	0.371516075703571	-0.813709149970781	0.415811591129021	0.841820196754394	Bacteria	Bacteroidetes	Bacteroidia	Bacteroidales	NA	NA
DENOVO247	35.4286327729267	-0.186841216066347	0.221448942628182	-0.84372141880152	0.39882509574752	0.841820196754394	Bacteria	Bacteroidetes	Bacteroidia	Bacteroidales	Porphyromonadaceae	NA
DENOVO704	6.69947636048014	0.346754684963795	0.416006605467704	0.833531680522115	0.404544938313955	0.841820196754394	Bacteria	Firmicutes	Clostridia	Clostridiales	Lachnospiraceae	NA
DENOVO648	5.51356501208922	-0.375238583203334	0.46087924608401	-0.814179823438904	0.415541942318524	0.841820196754394	Bacteria	Firmicutes	Clostridia	Clostridiales	Lachnospiraceae	NA
DENOVO276	26.3972941212048	-0.232804849737227	0.28167443882105	-0.826503287666543	0.408518653858859	0.841820196754394	Bacteria	Firmicutes	Clostridia	Clostridiales	Lachnospiraceae	NA
DENOVO4621	9.4325344380933	-2.21902105715474	2.70137572850348	-0.82144110267254	0.411395059353288	0.841820196754394	Bacteria	Actinobacteria	Actinobacteria	Actinomycetales	NA	NA
DENOVO37	37.4929370825398	-0.531925608584388	0.652422719340835	-0.815308223971432	0.41489590248189	0.841820196754394	Bacteria	Actinobacteria	Actinobacteria	Actinomycetales	Micrococcaceae	Rothia
DENOVO3382	19.9530231521801	-2.62614655036305	3.13478444440759	-0.837743901354384	0.40217455142124	0.841820196754394	Bacteria	Actinobacteria	Actinobacteria	Coriobacteriales	Coriobacteriaceae	Olsenella
DENOVO666	5.00920268321636	1.31267937417948	1.57908480449675	0.831291245689513	0.405809118869245	0.841820196754394	Bacteria	Firmicutes	Negativicutes	Selenomonadales	Veillonellaceae	Sporolituus
DENOVO24	511.311651111839	-0.0690402428436615	0.0838684068189399	-0.823197261785474	0.410395825770306	0.841820196754394	Bacteria	Firmicutes	Bacilli	Lactobacillales	Lactobacillaceae	Lactobacillus
DENOVO4801	12.6733321586918	-1.29754136977914	1.56708387621896	-0.827997396610208	0.407671974266716	0.841820196754394	Bacteria	Fusobacteria	Fusobacteriia	Fusobacteriales	Leptotrichiaceae	Leptotrichia
DENOVO824	30.4361476784327	-1.03969563929385	1.24939964653908	-0.832156181710051	0.405320793458323	0.841820196754394	Bacteria	Fusobacteria	Fusobacteriia	Fusobacteriales	Leptotrichiaceae	Leptotrichia
DENOVO256	63.6575961716498	-0.799783079357207	0.959778707567985	-0.833299460647344	0.404675860421695	0.841820196754394	Bacteria	Fusobacteria	Fusobacteriia	Fusobacteriales	Leptotrichiaceae	Leptotrichia
DENOVO392	15.813084655502	-0.270129103356975	0.334218364704593	-0.808241353211503	0.418951656255547	0.845872501624651	Bacteria	Proteobacteria	Deltaproteobacteria	Desulfovibrionales	Desulfovibrionaceae	NA
DENOVO360	35.916481492554	-1.27437328072142	1.58078235816364	-0.806166183561048	0.420147034350255	0.845987117946448	Bacteria	Actinobacteria	Actinobacteria	Actinomycetales	Actinomycetaceae	Actinomyces
DENOVO4441	5.15346744254606	-0.39789314731271	0.499830085752469	-0.796056817415667	0.425999011854826	0.853146269024625	Bacteria	Bacteroidetes	Bacteroidia	Bacteroidales	NA	NA
DENOVO46	186.868484854782	-0.514528263780308	0.645881974612458	-0.796628926034103	0.425666572808684	0.853146269024625	Bacteria	Firmicutes	Bacilli	Lactobacillales	Streptococcaceae	Streptococcus
DENOVO4053	19.1257327310315	-2.58769772986504	3.26732666221459	-0.791992352583167	0.428365135335954	0.855578751490898	Bacteria	Bacteroidetes	Bacteroidia	Bacteroidales	Prevotellaceae	Alloprevotella
DENOVO292	52.8452085917209	-1.37464208476292	1.74987929883326	-0.78556394471291	0.432122994450772	0.85803174028714	Bacteria	Bacteroidetes	Bacteroidia	Bacteroidales	Prevotellaceae	Prevotella
DENOVO3424	20.3613764409162	-1.85669644143132	2.38625573961235	-0.778079403062201	0.436522204345275	0.85803174028714	Bacteria	Bacteroidetes	Bacteroidia	Bacteroidales	Prevotellaceae	Prevotella
DENOVO290	26.2380346994918	-0.202626026187588	0.26003888633272	-0.779214328461351	0.435853471025451	0.85803174028714	Bacteria	Bacteroidetes	Bacteroidia	Bacteroidales	Porphyromonadaceae	NA
DENOVO543	4.98731594186516	2.28734864147127	2.92750204019626	0.7813311861323	0.434607732502919	0.85803174028714	Bacteria	Actinobacteria	Actinobacteria	Actinomycetales	Micrococcaceae	Nesterenkonia
DENOVO4552	60.6345065277499	-1.28071954379691	1.64418739377157	-0.778937698128858	0.43601641574575	0.85803174028714	Bacteria	Firmicutes	NA	NA	NA	NA
DENOVO2891	80.7415455584585	-1.0730560806194	1.36356557652082	-0.786948643392227	0.431311930446023	0.85803174028714	Bacteria	Firmicutes	NA	NA	NA	NA
DENOVO226	37.6235799532113	-0.156199639742463	0.201980345647685	-0.773340788389987	0.439320722448319	0.861254081211349	Bacteria	Firmicutes	Clostridia	Clostridiales	Lachnospiraceae	NA
DENOVO525	11.8620098548352	-0.337608724905994	0.437800018398875	-0.771148265686921	0.440619054705554	0.861526204332176	Bacteria	Firmicutes	Clostridia	NA	NA	NA
DENOVO1666	65.9600475645787	-1.35752386592661	1.79307512828065	-0.757092574937625	0.448994402151098	0.864600438601988	Bacteria	Bacteroidetes	Bacteroidia	Bacteroidales	Prevotellaceae	Prevotella
DENOVO2944	63.0849330642697	-0.194064279384471	0.257494727704147	-0.753663118133604	0.451051533521894	0.864600438601988	Bacteria	Bacteroidetes	Bacteroidia	Bacteroidales	Porphyromonadaceae	NA
DENOVO200	41.5043811641726	0.168965548875166	0.221896206752999	0.761462087827611	0.446381115157364	0.864600438601988	Bacteria	Bacteroidetes	Bacteroidia	Bacteroidales	Porphyromonadaceae	NA
DENOVO540	8.4637335200951	-0.310975051839471	0.405742089090414	-0.76643528044283	0.443417347152384	0.864600438601988	Bacteria	Firmicutes	Clostridia	Clostridiales	Lachnospiraceae	NA
DENOVO61	196.870433665995	-0.101462224448338	0.134915032498095	-0.75204536195602	0.452023779891771	0.864600438601988	Bacteria	Firmicutes	Clostridia	Clostridiales	Lachnospiraceae	NA
DENOVO1077	7.52316884320506	-0.574708356384743	0.760558796651291	-0.755639615129244	0.449865297463246	0.864600438601988	Bacteria	Firmicutes	Clostridia	Clostridiales	Ruminococcaceae	Intestinimonas
DENOVO998	124.077570666395	-0.782474165831701	1.02865170967637	-0.760679400492011	0.446848581615142	0.864600438601988	Bacteria	Firmicutes	Negativicutes	Selenomonadales	Veillonellaceae	Megasphaera
DENOVO213	39.980015131175	0.64727493758945	0.861906265747759	0.750980661485153	0.452664294234419	0.864600438601988	Bacteria	Firmicutes	Bacilli	Bacillales	Bacillaceae 1	Bacillus
DENOVO3435	7.55216914043058	-1.72251405906282	2.28152171986267	-0.754984729738405	0.4502581446291	0.864600438601988	Bacteria	Firmicutes	Bacilli	Lactobacillales	Streptococcaceae	Streptococcus
DENOVO822	7.91359724087653	-0.518406647399028	0.692672897909351	-0.748414798620965	0.454209999061901	0.865328280264082	Bacteria	Firmicutes	Clostridia	Clostridiales	Lachnospiraceae	NA
DENOVO2097	8.15544647627713	-1.61027080747735	2.17394416760802	-0.740713966563878	0.458866889179935	0.870250927133496	Bacteria	Bacteroidetes	Bacteroidia	Bacteroidales	Prevotellaceae	Prevotella
DENOVO1781	7.64213462260446	-2.04606510909074	2.7639458860083	-0.740269597696674	0.459136424544186	0.870250927133496	Bacteria	Firmicutes	Negativicutes	Selenomonadales	Veillonellaceae	Veillonella
DENOVO2795	23.1978770991831	-1.70378778540334	2.30881300116384	-0.737949667012656	0.460545035849109	0.870699647928469	Bacteria	Bacteroidetes	Bacteroidia	Bacteroidales	Prevotellaceae	Prevotella
DENOVO460	39.9258079098312	-2.53303155295953	3.46040868733594	-0.732003581608633	0.464166381699375	0.871164835155212	Bacteria	Bacteroidetes	Bacteroidia	Bacteroidales	Prevotellaceae	Prevotella
DENOVO217	35.8117365424732	0.170208117500094	0.233209305548789	0.729851311462722	0.465481076119272	0.871164835155212	Bacteria	Bacteroidetes	Bacteroidia	Bacteroidales	Porphyromonadaceae	NA
DENOVO731	5.29026035693506	-0.408898180955149	0.556595397089682	-0.734641686031163	0.462557743297326	0.871164835155212	Bacteria	Firmicutes	Clostridia	Clostridiales	Ruminococcaceae	NA
DENOVO4583	5.18608984981899	-2.24199020401749	3.06668113679649	-0.731080312562107	0.464730098784801	0.871164835155212	Bacteria	Firmicutes	Negativicutes	Selenomonadales	Veillonellaceae	Megasphaera
DENOVO941	5.61595878359089	-0.54575131894432	0.75787448935091	-0.720107783825439	0.471458635360545	0.880135090635389	Bacteria	Candidatus Saccharibacteria	Saccharibacteria_genera_incertae_sedis	Saccharibacteria_genera_incertae_sedis	Saccharibacteria_genera_incertae_sedis	Saccharibacteria_genera_incertae_sedis
DENOVO1947	14.9550335154836	-2.48629206764203	3.46639633509678	-0.717255566672706	0.473216418523209	0.881202503666025	Bacteria	Tenericutes	Mollicutes	Mycoplasmatales	Mycoplasmataceae	Mycoplasma
DENOVO146	63.8351849448319	-0.110894061750111	0.156213756642709	-0.709886658725882	0.47777442426338	0.881731762233821	Bacteria	Bacteroidetes	Bacteroidia	Bacteroidales	Porphyromonadaceae	NA
DENOVO195	46.944717087177	-0.167733738912526	0.235252610773276	-0.712994165553297	0.475849367489723	0.881731762233821	Bacteria	Bacteroidetes	Bacteroidia	Bacteroidales	Porphyromonadaceae	NA
DENOVO210	37.1438704162119	-0.167806955360982	0.236639780343578	-0.70912403281199	0.478247510336783	0.881731762233821	Bacteria	Firmicutes	Clostridia	Clostridiales	Lachnospiraceae	NA
DENOVO685	7.8669731508532	-0.344101616077718	0.484769560605887	-0.709825129382391	0.477812583778617	0.881731762233821	Bacteria	Firmicutes	Clostridia	Clostridiales	NA	NA
DENOVO457	14.3766578410159	-0.275103406616828	0.391525205541726	-0.702645456085481	0.482276726993044	0.886959426128296	Bacteria	Firmicutes	Clostridia	Clostridiales	Lachnospiraceae	NA
DENOVO374	19.6838478884221	0.220106626612745	0.316251099251234	0.69598691398663	0.486437024952717	0.892401751950294	Bacteria	Firmicutes	Clostridia	Clostridiales	Lachnospiraceae	NA
DENOVO600	7.25878853078018	-0.30987150451115	0.446656738205507	-0.693757595051835	0.487834239916366	0.892439544003034	Bacteria	Firmicutes	Clostridia	Clostridiales	Ruminococcaceae	NA
DENOVO708	5.92679880603582	0.321951727988926	0.465165262226909	0.692123325047168	0.488859884803815	0.892439544003034	Bacteria	Deferribacteres	Deferribacteres	Deferribacterales	Deferribacteraceae	Mucispirillum
DENOVO74	100.623576506577	-0.427207326323214	0.663437404893919	-0.643930117855689	0.519620750589181	0.900688782455294	Bacteria	Bacteroidetes	Bacteroidia	Bacteroidales	Prevotellaceae	Prevotella
DENOVO404	33.1824047621547	-1.30825445100518	2.05390097765586	-0.636960820038319	0.524150364608643	0.900688782455294	Bacteria	Bacteroidetes	Bacteroidia	Bacteroidales	Prevotellaceae	Prevotella
DENOVO536	170.275518445758	-0.84822855242793	1.30277005855721	-0.651096136924827	0.514984430072016	0.900688782455294	Bacteria	Bacteroidetes	Bacteroidia	Bacteroidales	Prevotellaceae	Prevotella
DENOVO3538	12.51938089858	-2.0611659151714	3.12821399981936	-0.658895432118911	0.509962919339355	0.900688782455294	Bacteria	Bacteroidetes	Bacteroidia	Bacteroidales	Prevotellaceae	Prevotella
DENOVO3734	32.5739374755706	-1.80099072126113	2.67433831487427	-0.673434139295051	0.500671135599311	0.900688782455294	Bacteria	Bacteroidetes	Bacteroidia	Bacteroidales	Prevotellaceae	Prevotella
DENOVO140	72.2032356806669	-0.130741075821139	0.206679957951692	-0.63257742606904	0.527009632336146	0.900688782455294	Bacteria	Bacteroidetes	Bacteroidia	Bacteroidales	Porphyromonadaceae	NA
DENOVO314	22.9577811597251	-0.177882085753886	0.281858331734754	-0.631104585977906	0.527972142778388	0.900688782455294	Bacteria	Bacteroidetes	Bacteroidia	Bacteroidales	Porphyromonadaceae	NA
DENOVO808	8.87363833029823	-0.374196317084348	0.586357635417049	-0.638170792844199	0.523362507533853	0.900688782455294	Bacteria	Bacteroidetes	Bacteroidia	Bacteroidales	Porphyromonadaceae	NA
DENOVO97	120.513023740536	0.089441991577021	0.134727393068294	0.663873838423359	0.506771061732723	0.900688782455294	Bacteria	Firmicutes	Clostridia	Clostridiales	Lachnospiraceae	NA
DENOVO309	20.9370107340983	0.173807380096302	0.270345707603482	0.642907859115066	0.520283889531321	0.900688782455294	Bacteria	Firmicutes	Clostridia	Clostridiales	Lachnospiraceae	NA
DENOVO1379	6.29548490304217	-0.602340800905145	0.901325701918747	-0.668283174021198	0.503952851741662	0.900688782455294	Bacteria	Firmicutes	Clostridia	Clostridiales	Lachnospiraceae	NA
DENOVO43	277.796371699221	-0.0758899684530277	0.11373571872544	-0.667248330634171	0.504613524370071	0.900688782455294	Bacteria	Firmicutes	Clostridia	Clostridiales	Lachnospiraceae	NA
DENOVO526	11.0808051333291	0.252504901259831	0.372126787431618	0.678545350101222	0.497425979955185	0.900688782455294	Bacteria	Firmicutes	Clostridia	Clostridiales	Lachnospiraceae	NA
DENOVO537	8.24392121242892	-0.292101674692082	0.456159940230267	-0.640349247995408	0.521945570075706	0.900688782455294	Bacteria	Firmicutes	Clostridia	Clostridiales	Lachnospiraceae	NA
DENOVO522	9.78656934117449	-0.300176491781871	0.470782597255348	-0.637611699183218	0.523726478109716	0.900688782455294	Bacteria	Firmicutes	Clostridia	Clostridiales	Lachnospiraceae	Clostridium XlVb
DENOVO467	14.0791041078567	-0.254423074814758	0.40329710568314	-0.6308576759652	0.528133587693443	0.900688782455294	Bacteria	Firmicutes	Clostridia	Clostridiales	Lachnospiraceae	Clostridium XlVb
DENOVO535	9.44535110285314	-0.271607855996749	0.408598728409798	-0.664730056928479	0.506223165617617	0.900688782455294	Bacteria	Firmicutes	Clostridia	Clostridiales	Ruminococcaceae	Anaerotruncus
DENOVO459	9.86638726032642	-0.440704303578326	0.690599848460487	-0.638147118857268	0.523377916692783	0.900688782455294	Bacteria	Actinobacteria	Actinobacteria	Actinomycetales	Actinomycetaceae	Actinomyces
DENOVO3259	26.2993160656374	-1.50325986672787	2.27252682215789	-0.661492683857719	0.508296404948445	0.900688782455294	Bacteria	Actinobacteria	Actinobacteria	Coriobacteriales	Coriobacteriaceae	Atopobium
DENOVO36	52.8488841893205	-0.519860460144731	0.771665644425826	-0.673686153970927	0.500510866490288	0.900688782455294	Bacteria	Proteobacteria	Gammaproteobacteria	Enterobacteriales	Enterobacteriaceae	Serratia
DENOVO545	22.1720866143116	-1.43281318449767	2.21711129194503	-0.646252260634463	0.518115999393718	0.900688782455294	Bacteria	Firmicutes	Negativicutes	Selenomonadales	Veillonellaceae	Selenomonas
DENOVO4233	12.5114681629672	-1.91608574636887	3.0290157132379	-0.632577024277186	0.527009894787528	0.900688782455294	Bacteria	Firmicutes	Negativicutes	Selenomonadales	Veillonellaceae	Veillonella
DENOVO1711	17.732018702647	-1.74575120637138	2.73449561866618	-0.638417993597997	0.523201620968351	0.900688782455294	Bacteria	Firmicutes	Negativicutes	Selenomonadales	Veillonellaceae	Veillonella
DENOVO4106	5.02636218533468	-1.95606619082202	3.1036531332218	-0.630246392512133	0.528533390512124	0.900688782455294	Bacteria	Firmicutes	Negativicutes	Selenomonadales	Veillonellaceae	Veillonella
DENOVO466	13.4877261169161	0.60040860525024	0.926168881718108	0.648271192329891	0.516809562915152	0.900688782455294	Bacteria	Firmicutes	Bacilli	Bacillales	Bacillaceae 1	Bacillus
DENOVO222	75.940909828017	-0.992656041855053	1.51566200089216	-0.654932327438933	0.512511325377902	0.900688782455294	Bacteria	Firmicutes	Bacilli	Lactobacillales	Streptococcaceae	Streptococcus
DENOVO215	26.8570278486787	0.587912583803099	0.907706888058654	0.647689900272201	0.517185537879351	0.900688782455294	Bacteria	Cyanobacteria/Chloroplast	Chloroplast	Chloroplast	Chloroplast	Streptophyta
DENOVO182	138.586033499806	-0.660701032749431	1.02434438777905	-0.644998928711798	0.518927879946714	0.900688782455294	Bacteria	Fusobacteria	Fusobacteriia	Fusobacteriales	Fusobacteriaceae	Fusobacterium
DENOVO1469	61.3669190544398	-0.838238326913136	1.26536602498525	-0.662447315924187	0.507684588399362	0.900688782455294	Bacteria	Fusobacteria	Fusobacteriia	Fusobacteriales	Leptotrichiaceae	Leptotrichia
DENOVO1393	7.52723777173414	-1.52061609184123	2.48293497314479	-0.612426869123873	0.540255369153239	0.904616205426646	Bacteria	Bacteroidetes	Flavobacteriia	Flavobacteriales	Flavobacteriaceae	Capnocytophaga
DENOVO505	9.50289219485064	-0.251678783964805	0.411280910803633	-0.61193888982844	0.54057819005307	0.904616205426646	Bacteria	Firmicutes	Clostridia	Clostridiales	Lachnospiraceae	NA
DENOVO421	11.8759773831939	0.183394771020858	0.297676080634452	0.616088369041877	0.537836198042333	0.904616205426646	Bacteria	Firmicutes	Clostridia	Clostridiales	Ruminococcaceae	NA
DENOVO1013	5.43797729864622	-0.4488902797611	0.726272824627506	-0.61807390355178	0.536526623727815	0.904616205426646	Bacteria	Firmicutes	Clostridia	Clostridiales	NA	NA
DENOVO1175	18.3422629404629	-1.03215600103982	1.66115982259456	-0.621346595914955	0.534371601637023	0.904616205426646	Bacteria	Actinobacteria	Actinobacteria	Actinomycetales	Actinomycetaceae	Actinomyces
DENOVO756	97.9101841760485	0.68146926136325	1.09397165356424	0.622931370427173	0.53332962214722	0.904616205426646	Bacteria	Firmicutes	Bacilli	Lactobacillales	Lactobacillaceae	Lactobacillus
DENOVO3485	5.11228769572833	-1.53148543379528	2.49846839774154	-0.612969703831214	0.539896372196362	0.904616205426646	Bacteria	Fusobacteria	Fusobacteriia	Fusobacteriales	Leptotrichiaceae	Leptotrichia
DENOVO333	5.65657767547462	-1.258682521091	2.03296113919096	-0.619137521532708	0.535825766869752	0.904616205426646	Bacteria	Fusobacteria	Fusobacteriia	Fusobacteriales	Fusobacteriaceae	Fusobacterium
DENOVO110	538.873070809858	-0.591741740090789	0.973017973955449	-0.608150883056434	0.543087407306588	0.906772907031	Bacteria	Firmicutes	Negativicutes	Selenomonadales	Veillonellaceae	Veillonella
DENOVO990	106.389699746295	-0.689358248368033	1.15012825015588	-0.599375111666546	0.54892276988794	0.90808410800488	Bacteria	Bacteroidetes	Bacteroidia	Bacteroidales	Prevotellaceae	Prevotella
DENOVO617	62.2472818895407	-0.872241667549802	1.46303833244726	-0.596185108896484	0.551051572419539	0.90808410800488	Bacteria	Bacteroidetes	Bacteroidia	Bacteroidales	Prevotellaceae	Prevotella
DENOVO168	51.135234413702	-0.127433355528608	0.214147104036929	-0.595073914735885	0.551794064268564	0.90808410800488	Bacteria	Bacteroidetes	Bacteroidia	Bacteroidales	Rikenellaceae	Alistipes
DENOVO106	93.8822542677876	-0.104182839388181	0.172642953013171	-0.603458395317374	0.546203784941145	0.90808410800488	Bacteria	Bacteroidetes	Bacteroidia	Bacteroidales	Porphyromonadaceae	Odoribacter
DENOVO566	9.18791198210515	0.239092733349801	0.399292312908063	0.598791225427003	0.549312114360516	0.90808410800488	Bacteria	Firmicutes	Clostridia	Clostridiales	Lachnospiraceae	NA
DENOVO1004	5.38621967619823	-0.276361300248179	0.465156249685626	-0.594125738254527	0.552428017251959	0.90808410800488	Bacteria	Firmicutes	Clostridia	Clostridiales	Ruminococcaceae	Oscillibacter
DENOVO329	20.4598299618838	-0.170083945030877	0.283499257314857	-0.599944940391785	0.548542930538415	0.90808410800488	Bacteria	Proteobacteria	Betaproteobacteria	Burkholderiales	Sutterellaceae	Parasutterella
DENOVO487	7.59445430874211	-1.63559944562225	2.76465555337139	-0.591610569218181	0.554111394706887	0.908840543636241	Bacteria	Bacteroidetes	Bacteroidia	Bacteroidales	Prevotellaceae	Prevotella
DENOVO425	30.3637015935781	-1.34832745885454	2.28707840454142	-0.589541423755821	0.555498132710644	0.909108177541868	Bacteria	Bacteroidetes	Bacteroidia	Bacteroidales	Prevotellaceae	Prevotella
DENOVO3441	19.3718842647252	-1.6026516700589	2.78139715495367	-0.576203821595409	0.564477422422594	0.913740141307162	Bacteria	Bacteroidetes	Bacteroidia	Bacteroidales	Prevotellaceae	Prevotella
DENOVO922	5.71646212515144	-0.530306499100183	0.909031199137785	-0.583375465664081	0.559640570229086	0.913740141307162	Bacteria	Firmicutes	Clostridia	Clostridiales	Lachnospiraceae	Clostridium XlVb
DENOVO835	5.74306439668168	0.695314062018534	1.20375310196447	0.577621823681128	0.563519469565568	0.913740141307162	Bacteria	Proteobacteria	Betaproteobacteria	Burkholderiales	Comamonadaceae	Comamonas
DENOVO3134	14.2274589785006	-1.64908642530098	2.83652239021507	-0.581376135436018	0.5609869778031	0.913740141307162	Bacteria	Firmicutes	Negativicutes	Selenomonadales	Veillonellaceae	Veillonella
DENOVO531	43.382646459807	-0.599254676103786	1.03589814955084	-0.578488026418059	0.562934678946626	0.913740141307162	Bacteria	Fusobacteria	Fusobacteriia	Fusobacteriales	Leptotrichiaceae	Leptotrichia
DENOVO568	8.01069072441216	-0.226958078979961	0.395632183418025	-0.573659293890551	0.566198379151349	0.914533468933591	Bacteria	Firmicutes	Clostridia	Clostridiales	Lachnospiraceae	NA
DENOVO767	72.9859160839918	-0.711275367870924	1.29067066563232	-0.551089744898215	0.581572155040549	0.917426987675432	Bacteria	Bacteroidetes	Bacteroidia	Bacteroidales	Prevotellaceae	Prevotella
DENOVO265	24.6850776896025	-0.395904067823373	0.715280183332546	-0.553495087727476	0.579924443359754	0.917426987675432	Bacteria	Bacteroidetes	Bacteroidia	Bacteroidales	Prevotellaceae	Prevotella
DENOVO419	13.5287006583141	-0.198895150202386	0.350738916277213	-0.567074655739615	0.570663461104391	0.917426987675432	Bacteria	Firmicutes	Clostridia	Clostridiales	Lachnospiraceae	NA
DENOVO301	28.0920311644747	0.198786965702251	0.355842402044253	0.558637656896013	0.576409034722464	0.917426987675432	Bacteria	Firmicutes	Clostridia	Clostridiales	Lachnospiraceae	Dorea
DENOVO2793	14.9660486411255	-1.71398375594453	3.04790744225903	-0.56234770524205	0.57387914139434	0.917426987675432	Bacteria	Firmicutes	Clostridia	Clostridiales	Lachnospiraceae	Shuttleworthia
DENOVO539	8.7880721845758	0.237282845027899	0.42935595335284	0.552648317031491	0.580504249847297	0.917426987675432	Bacteria	Firmicutes	Clostridia	Clostridiales	Lachnospiraceae	NA
DENOVO911	5.71841957409953	0.372166610916601	0.663554000413003	0.560868611574884	0.574887109206034	0.917426987675432	Bacteria	Firmicutes	Clostridia	Clostridiales	Ruminococcaceae	NA
DENOVO1216	26.0790151938913	-0.853028528077814	1.54545695972015	-0.551958773560592	0.580976599156029	0.917426987675432	Bacteria	Actinobacteria	Actinobacteria	Actinomycetales	Actinomycetaceae	Actinomyces
DENOVO1265	7.51491491225293	-1.93572488988314	3.42789607642828	-0.56469765906675	0.572279426755561	0.917426987675432	Bacteria	Proteobacteria	Gammaproteobacteria	Cardiobacteriales	Cardiobacteriaceae	Cardiobacterium
DENOVO1857	93.1699756784454	-0.849859709773798	1.53179162069512	-0.554814178568318	0.579021768032523	0.917426987675432	Bacteria	Firmicutes	Bacilli	Lactobacillales	Lactobacillaceae	Lactobacillus
DENOVO158	66.642508164127	0.426392358954373	0.76506269025644	0.557329960517943	0.577302009210028	0.917426987675432	Bacteria	Firmicutes	Bacilli	Bacillales	Bacillaceae 1	Bacillus
DENOVO3689	32.4003856850755	-1.46802142095651	2.69673493390554	-0.54436993510165	0.586186930404474	0.921912004347208	Bacteria	Bacteroidetes	Bacteroidia	Bacteroidales	Prevotellaceae	Prevotella
DENOVO164	58.4530549306691	0.0876767824180506	0.16136682587814	0.543338334511591	0.586896874907442	0.921912004347208	Bacteria	Bacteroidetes	Bacteroidia	Bacteroidales	Porphyromonadaceae	NA
DENOVO4598	12.5305985121761	-1.69960176876284	3.39875131810993	-0.500066527288029	0.617028234328302	0.922041002670045	Bacteria	Bacteroidetes	Bacteroidia	Bacteroidales	Prevotellaceae	Prevotella
DENOVO454	142.33710747012	-0.547305983926214	1.03902227917499	-0.526750960875245	0.598366541456789	0.922041002670045	Bacteria	Bacteroidetes	Bacteroidia	Bacteroidales	Prevotellaceae	Prevotella
DENOVO2353	32.8109068741441	1.20992592309809	2.29790112304916	0.52653524164373	0.598516372739023	0.922041002670045	Bacteria	Bacteroidetes	Bacteroidia	Bacteroidales	Prevotellaceae	Prevotella
DENOVO370	40.2232388362835	-1.32224757768349	2.53078249345702	-0.522465909694717	0.601345976154448	0.922041002670045	Bacteria	Bacteroidetes	Bacteroidia	Bacteroidales	Prevotellaceae	Prevotella
DENOVO267	28.1863419495799	-0.101033270548686	0.192382279276655	-0.525169318757241	0.599465491436629	0.922041002670045	Bacteria	Bacteroidetes	Bacteroidia	Bacteroidales	Porphyromonadaceae	NA
DENOVO177	49.110058547521	0.115648803959248	0.231140868662009	0.50033905569663	0.616836358182651	0.922041002670045	Bacteria	Bacteroidetes	Bacteroidia	Bacteroidales	Porphyromonadaceae	NA
DENOVO296	27.7742206803128	-0.141330568024535	0.27440682805997	-0.515040274412004	0.606524876907184	0.922041002670045	Bacteria	Bacteroidetes	Bacteroidia	Bacteroidales	Porphyromonadaceae	NA
DENOVO2576	12.5268769220202	-1.44108266983676	2.87144195919718	-0.501867246600963	0.615760906212287	0.922041002670045	Bacteria	Bacteroidetes	Flavobacteriia	Flavobacteriales	Flavobacteriaceae	Capnocytophaga
DENOVO1675	5.08624908241962	-1.06821669547878	2.16498784722488	-0.493405400334253	0.621726167345481	0.922041002670045	Bacteria	Bacteroidetes	Flavobacteriia	Flavobacteriales	Flavobacteriaceae	Capnocytophaga
DENOVO671	6.01461342372607	-0.215327319999778	0.435633065986161	-0.494285987020595	0.621104220138624	0.922041002670045	Bacteria	Firmicutes	Clostridia	Clostridiales	Lachnospiraceae	NA
DENOVO770	5.02180864105297	0.34161817905495	0.635415456379751	0.537629633690851	0.590832767492233	0.922041002670045	Bacteria	Firmicutes	Clostridia	Clostridiales	Lachnospiraceae	NA
DENOVO1186	5.49374849481517	-0.424774956443805	0.813050447838446	-0.522446002671914	0.601359833301171	0.922041002670045	Bacteria	Firmicutes	Clostridia	Clostridiales	Lachnospiraceae	Acetatifactor
DENOVO289	27.4535768330412	-0.132823535221397	0.254753512809326	-0.521380583751991	0.602101674515175	0.922041002670045	Bacteria	Firmicutes	Clostridia	Clostridiales	Lachnospiraceae	NA
DENOVO705	6.67785856676747	-0.237789572344049	0.477927956724494	-0.497542713286231	0.618806389974851	0.922041002670045	Bacteria	Firmicutes	Clostridia	Clostridiales	Lachnospiraceae	NA
DENOVO272	29.2147334070782	-0.12359552082306	0.238234341407077	-0.518798088021531	0.603901551381086	0.922041002670045	Bacteria	Firmicutes	Clostridia	Clostridiales	Lachnospiraceae	Lachnospiracea_incertae_sedis
DENOVO334	18.0437887505835	0.146751518612527	0.287839707841444	0.509837644406464	0.610165210195453	0.922041002670045	Bacteria	Firmicutes	Clostridia	Clostridiales	NA	NA
DENOVO3321	7.49254320844915	-1.70016876436722	3.42216231926964	-0.496811257255055	0.619322156021206	0.922041002670045	Bacteria	Actinobacteria	Actinobacteria	Actinomycetales	Micrococcaceae	Rothia
DENOVO481	28.0023705074417	0.938290987746103	1.77338024108729	0.529097463706273	0.596737840793813	0.922041002670045	Bacteria	Actinobacteria	Actinobacteria	Actinomycetales	Actinomycetaceae	Actinomyces
DENOVO1043	27.9380044787626	-0.94306127140727	1.86578888432859	-0.505449078043271	0.613243455614684	0.922041002670045	Bacteria	Actinobacteria	Actinobacteria	Bifidobacteriales	Bifidobacteriaceae	Scardovia
DENOVO1632	9.98334780071674	-1.54419192551402	3.04329270739641	-0.507408282404456	0.611868375524241	0.922041002670045	Bacteria	Actinobacteria	Actinobacteria	Coriobacteriales	Coriobacteriaceae	Atopobium
DENOVO451	16.6117894923993	0.454453749008855	0.920252521752709	0.493835918149189	0.621422064281904	0.922041002670045	Bacteria	Proteobacteria	Betaproteobacteria	Hydrogenophilales	Hydrogenophilaceae	Tepidiphilus
DENOVO673	9.96864552913835	-1.6996731927246	3.4023842353213	-0.499553570428561	0.61738945727323	0.922041002670045	Bacteria	Firmicutes	Negativicutes	Selenomonadales	Veillonellaceae	Selenomonas
DENOVO3965	6.84378199957848	-1.58713159952248	3.09652103677947	-0.512553146150484	0.608263935040859	0.922041002670045	Bacteria	Firmicutes	Negativicutes	Selenomonadales	Veillonellaceae	Veillonella
DENOVO1852	52.6143413541833	-1.6611995287595	3.35273476257561	-0.495475976000961	0.620264176084592	0.922041002670045	Bacteria	Firmicutes	Bacilli	Lactobacillales	Carnobacteriaceae	Granulicatella
DENOVO4178	20.177109806796	-1.4648597688165	2.7330240039488	-0.535984962700657	0.59196894309435	0.922041002670045	Bacteria	Firmicutes	Bacilli	Lactobacillales	Streptococcaceae	Streptococcus
DENOVO1321	5.22863719221916	-1.36619456311555	2.60240635845537	-0.524973572507886	0.599601562572789	0.922041002670045	Bacteria	Candidatus Saccharibacteria	Saccharibacteria_genera_incertae_sedis	Saccharibacteria_genera_incertae_sedis	Saccharibacteria_genera_incertae_sedis	Saccharibacteria_genera_incertae_sedis
DENOVO2404	50.4761253529034	-0.666331277464378	1.31377549596719	-0.507188084653557	0.612022854642867	0.922041002670045	Bacteria	Fusobacteria	Fusobacteriia	Fusobacteriales	Leptotrichiaceae	Leptotrichia
DENOVO257	33.3651605859396	-0.964434510843893	1.92323976324123	-0.501463483272898	0.616044971318116	0.922041002670045	Bacteria	Fusobacteria	Fusobacteriia	Fusobacteriales	Fusobacteriaceae	Fusobacterium
DENOVO361	21.5275632298472	0.179089842014936	0.367525019461086	0.487286123479543	0.626055580088738	0.926612143438111	Bacteria	Firmicutes	Clostridia	Clostridiales	Lachnospiraceae	NA
DENOVO76	89.5791443550197	-0.315243114089265	0.660987892080954	-0.476927214350026	0.63341395221843	0.927899615178451	Bacteria	Bacteroidetes	Bacteroidia	Bacteroidales	Prevotellaceae	Prevotella
DENOVO665	62.3498921101755	-0.448616977051312	0.965365453310654	-0.464712068898686	0.642137664373625	0.927899615178451	Bacteria	Bacteroidetes	Bacteroidia	Bacteroidales	Prevotellaceae	Prevotella
DENOVO157	61.783505943659	-0.09889053343683	0.208951723229112	-0.473269767334717	0.636020728443315	0.927899615178451	Bacteria	Bacteroidetes	Bacteroidia	Bacteroidales	Porphyromonadaceae	NA
DENOVO3893	6.42500735852072	-0.14373372541563	0.306814658031439	-0.468470855785848	0.639447907899595	0.927899615178451	Bacteria	Bacteroidetes	Bacteroidia	Bacteroidales	NA	NA
DENOVO1017	6.01979024049963	-0.204975912784193	0.442183806347785	-0.46355363955363	0.642967576068998	0.927899615178451	Bacteria	Bacteroidetes	Bacteroidia	Bacteroidales	NA	NA
DENOVO640	7.30157786324318	-0.239906873229619	0.509710039979506	-0.470673234608574	0.637874100787361	0.927899615178451	Bacteria	Firmicutes	Clostridia	Clostridiales	Lachnospiraceae	NA
DENOVO780	5.66094779728979	-0.245006515157797	0.512259149477816	-0.478286264691514	0.632446471064438	0.927899615178451	Bacteria	Firmicutes	Clostridia	Clostridiales	Lachnospiraceae	Clostridium XlVa
DENOVO319	21.6308554758323	0.127001292159384	0.262692651491413	0.483459630249823	0.628769417206781	0.927899615178451	Bacteria	Firmicutes	Clostridia	Clostridiales	Lachnospiraceae	NA
DENOVO307	19.4308080672274	-0.145697275815659	0.31463772730891	-0.463063590821751	0.643318786668464	0.927899615178451	Bacteria	Firmicutes	Clostridia	Clostridiales	Lachnospiraceae	NA
DENOVO503	15.4085575887167	-0.227431822402619	0.493247973190349	-0.461090232021796	0.644733869474056	0.927899615178451	Bacteria	Firmicutes	Clostridia	Clostridiales	NA	NA
DENOVO75	109.630403618509	-0.339177703696472	0.739142193856905	-0.4588801809928	0.646320211728375	0.927899615178451	Bacteria	Actinobacteria	Actinobacteria	Actinomycetales	Corynebacteriaceae	Corynebacterium
DENOVO706	24.9350916727856	-1.39905794371209	3.01869836559371	-0.463463974956282	0.643031831384549	0.927899615178451	Bacteria	Firmicutes	Negativicutes	Selenomonadales	Veillonellaceae	Dialister
DENOVO3	3100.40631576004	0.608805009835007	1.30019602651767	0.468240940149292	0.639612298033177	0.927899615178451	Bacteria	Firmicutes	Bacilli	Lactobacillales	Carnobacteriaceae	Dolosigranulum
DENOVO538	9.62034520835317	-0.50974585355436	1.09519091714387	-0.465440176297038	0.641616268653695	0.927899615178451	Bacteria	Firmicutes	Bacilli	Bacillales	Staphylococcaceae	Staphylococcus
DENOVO2626	15.0838659023718	-1.40047267506103	3.05737961583339	-0.45806306413778	0.646907134135179	0.927899615178451	Bacteria	Firmicutes	Bacilli	Lactobacillales	Streptococcaceae	Streptococcus
DENOVO4069	32.818139280455	-1.01448271416013	2.1174535729467	-0.479105056716002	0.631863892546392	0.927899615178451	Bacteria	Firmicutes	Bacilli	Lactobacillales	Streptococcaceae	Streptococcus
DENOVO452	14.0435764475067	-1.20821358565815	2.65104308560234	-0.455750263818755	0.648569572918607	0.928415534528716	Bacteria	Bacteroidetes	Bacteroidia	Bacteroidales	Prevotellaceae	Alloprevotella
DENOVO508	9.43613695391209	0.19693472892597	0.433693441770414	0.454087403586386	0.649765919185642	0.928415534528716	Bacteria	Firmicutes	Clostridia	Clostridiales	Ruminococcaceae	NA
DENOVO635	183.991733167002	-0.4543567213349	1.01199995552023	-0.448969111961406	0.653453938751477	0.930107809372312	Bacteria	Firmicutes	Negativicutes	Selenomonadales	Veillonellaceae	Veillonella
DENOVO183	295.179465483992	-0.422781295075626	0.941073478721833	-0.449254287401498	0.653248229750106	0.930107809372312	Bacteria	Firmicutes	Bacilli	Lactobacillales	Aerococcaceae	Abiotrophia
DENOVO3140	15.2478078327999	-0.968824099655628	2.18376763773542	-0.443647979260424	0.657297111407779	0.933789204160574	Bacteria	Bacteroidetes	Bacteroidia	Bacteroidales	Prevotellaceae	Prevotella
DENOVO2437	30.4937364665547	-0.827567117995479	1.88656913436779	-0.438662492097225	0.660906108668878	0.934163655688548	Bacteria	Bacteroidetes	Bacteroidia	Bacteroidales	Prevotellaceae	Prevotella
DENOVO118	85.7499133145327	-0.0745479246650882	0.171529185059996	-0.434607816967201	0.663847120058618	0.934163655688548	Bacteria	Bacteroidetes	Bacteroidia	Bacteroidales	Porphyromonadaceae	NA
DENOVO2211	37.8475404449464	-1.06164418086039	2.433407255257	-0.436278875460271	0.6626344066287	0.934163655688548	Bacteria	Bacteroidetes	Flavobacteriia	Flavobacteriales	Flavobacteriaceae	Capnocytophaga
DENOVO229	37.0936721987041	0.369090448188329	0.846374794317425	0.436083931925204	0.662775834732907	0.934163655688548	Bacteria	Firmicutes	Bacilli	Bacillales	Bacillaceae 1	Bacillus
DENOVO554	88.2145932573654	0.838937366135864	1.90985936027532	0.439266567782732	0.66046839577456	0.934163655688548	Bacteria	Firmicutes	Bacilli	Lactobacillales	Streptococcaceae	Streptococcus
DENOVO585	8.35824974773692	0.188921379507245	0.43690108288586	0.432412248235604	0.66544181765938	0.934637562421398	Bacteria	Firmicutes	Clostridia	Clostridiales	NA	NA
DENOVO1710	7.54862417367734	-1.181703237626	2.76436952377004	-0.427476582803009	0.669032237787422	0.937907457879348	Bacteria	Firmicutes	Negativicutes	Selenomonadales	Veillonellaceae	Veillonella
DENOVO1001	5.85980471708251	0.263667764024014	0.623299054303357	0.423019676034496	0.6722809054403	0.938918632973952	Bacteria	Bacteroidetes	Bacteroidia	Bacteroidales	Porphyromonadaceae	NA
DENOVO3117	47.9349004785756	0.867111787771814	2.04225132008755	0.424586229541349	0.671138333190821	0.938918632973952	Bacteria	Firmicutes	Negativicutes	Selenomonadales	Veillonellaceae	NA
DENOVO317	19.5364481110397	0.101127245359645	0.241714299230167	0.418375105162268	0.675672885175064	0.940121636114368	Bacteria	Firmicutes	Clostridia	Clostridiales	Ruminococcaceae	Butyricicoccus
DENOVO2033	7.6096470898571	-0.82719816175706	1.97179909995425	-0.419514423034401	0.674840216137304	0.940121636114368	Bacteria	Actinobacteria	Actinobacteria	Bifidobacteriales	Bifidobacteriaceae	Scardovia
DENOVO723	7.76298214599486	0.242799401166985	0.586068868520999	0.414284761072043	0.678665572817182	0.942520599258255	Bacteria	Firmicutes	Clostridia	Clostridiales	Lachnospiraceae	NA
DENOVO123	80.4014961140545	-0.0745170532589282	0.182638264521003	-0.40800351150051	0.683271096887988	0.945382541876676	Bacteria	Bacteroidetes	Bacteroidia	Bacteroidales	Rikenellaceae	Alistipes
DENOVO442	12.3902105183353	-0.154797930714571	0.377873049514781	-0.409655917280535	0.682058371808208	0.945382541876676	Bacteria	Firmicutes	Clostridia	Clostridiales	Ruminococcaceae	NA
DENOVO1369	5.75547141945901	0.53170535091222	1.31254744752357	0.405094194434958	0.685408273753373	0.945632687550881	Bacteria	Firmicutes	Erysipelotrichia	Erysipelotrichales	Erysipelotrichaceae	Clostridium XVIII
DENOVO4352	130.533015677562	-0.775634094754257	1.91849538221489	-0.404292917222867	0.685997333230047	0.945632687550881	Bacteria	NA	NA	NA	NA	NA
DENOVO4154	22.7694534688305	0.95049063715113	2.5043963838687	0.379528833084659	0.704295197307806	0.951541054458873	Bacteria	Bacteroidetes	Bacteroidia	Bacteroidales	Prevotellaceae	Prevotella
DENOVO328	5.77638152885055	-0.878163067014022	2.43620185669432	-0.360464000386898	0.718500173224309	0.951541054458873	Bacteria	Bacteroidetes	Bacteroidia	Bacteroidales	Prevotellaceae	Prevotella
DENOVO4362	15.1976835362579	-1.03503002834059	2.67480547704647	-0.386955252343612	0.698789335721829	0.951541054458873	Bacteria	Bacteroidetes	Bacteroidia	Bacteroidales	Prevotellaceae	Prevotella
DENOVO152	40.8380960825698	-0.264052567177462	0.690793985093196	-0.38224502945236	0.702279624423629	0.951541054458873	Bacteria	Bacteroidetes	Bacteroidia	Bacteroidales	Prevotellaceae	Prevotella
DENOVO199	40.3012925752194	-0.0761904328558716	0.206152389723567	-0.369583068903719	0.711693168310984	0.951541054458873	Bacteria	Bacteroidetes	Bacteroidia	Bacteroidales	Prevotellaceae	Alloprevotella
DENOVO310	23.9919161426855	-0.0841739716303107	0.232494005291138	-0.362047922590111	0.717316219087794	0.951541054458873	Bacteria	Bacteroidetes	Bacteroidia	Bacteroidales	Porphyromonadaceae	NA
DENOVO167	49.319270989296	0.0765800298882158	0.203019797380646	0.377204740011805	0.706021458015667	0.951541054458873	Bacteria	Bacteroidetes	Bacteroidia	Bacteroidales	Porphyromonadaceae	NA
DENOVO151	61.2787567884325	-0.0769124756775711	0.214355733575048	-0.358807643699642	0.719738994085985	0.951541054458873	Bacteria	Bacteroidetes	Bacteroidia	Bacteroidales	Porphyromonadaceae	NA
DENOVO4403	7.48620146972749	-1.06859632398733	2.76023974135308	-0.387138953177849	0.698653341221006	0.951541054458873	Bacteria	Bacteroidetes	Flavobacteriia	Flavobacteriales	Flavobacteriaceae	Capnocytophaga
DENOVO93	96.3572957591792	0.0576722363083614	0.14569982576575	0.395829137099204	0.69223108040369	0.951541054458873	Bacteria	Firmicutes	Clostridia	Clostridiales	Lachnospiraceae	NA
DENOVO742	5.70250951856741	-0.199269906767379	0.542045974446727	-0.367625471198778	0.713152519602626	0.951541054458873	Bacteria	Firmicutes	Clostridia	Clostridiales	Lachnospiraceae	NA
DENOVO471	13.5367189883053	-0.118741195134465	0.327532717307188	-0.362532317719881	0.716954277611608	0.951541054458873	Bacteria	Firmicutes	Clostridia	Clostridiales	Lachnospiraceae	NA
DENOVO371	24.5640626894579	-0.164680153835456	0.445766573372962	-0.369431365365459	0.711806222704892	0.951541054458873	Bacteria	Firmicutes	Clostridia	Clostridiales	Lachnospiraceae	NA
DENOVO342	16.7436559302525	-0.116420023849121	0.303663821169696	-0.383384571137508	0.701434641477129	0.951541054458873	Bacteria	Firmicutes	Clostridia	Clostridiales	Lachnospiraceae	NA
DENOVO249	31.1670844227583	-0.0778866663097685	0.206771352982752	-0.376680159926532	0.706411308751488	0.951541054458873	Bacteria	Firmicutes	Clostridia	Clostridiales	Lachnospiraceae	NA
DENOVO437	13.4172989005291	0.126733395025113	0.324601201875079	0.390427990694519	0.696220093332463	0.951541054458873	Bacteria	Firmicutes	Clostridia	Clostridiales	Ruminococcaceae	Flavonifractor
DENOVO349	23.6488009052265	-0.146912639273625	0.376255844477436	-0.39045942124212	0.696196855869084	0.951541054458873	Bacteria	Firmicutes	Clostridia	Clostridiales	Ruminococcaceae	Oscillibacter
DENOVO418	15.8833945095109	-0.119835817296297	0.312696537167774	-0.38323359248459	0.701546572652396	0.951541054458873	Bacteria	Firmicutes	Clostridia	Clostridiales	NA	NA
DENOVO924	5.80954304160834	-0.254936807887358	0.685085470999552	-0.372124090612227	0.709800460564061	0.951541054458873	Bacteria	Actinobacteria	Actinobacteria	Coriobacteriales	Coriobacteriaceae	Enterorhabdus
DENOVO1094	12.6346319098972	-0.823012893261171	2.09108134732881	-0.39358243729375	0.693889349801191	0.951541054458873	Bacteria	Firmicutes	Negativicutes	Selenomonadales	Veillonellaceae	Veillonella
DENOVO3996	22.7082761157553	0.787899828254308	2.18929099350432	0.359888123868424	0.718930798592822	0.951541054458873	Bacteria	Firmicutes	Negativicutes	Selenomonadales	Veillonellaceae	Veillonella
DENOVO547	278.049595446299	-0.374026253003445	1.0264442310282	-0.364390233484754	0.715566627462982	0.951541054458873	Bacteria	Firmicutes	Negativicutes	Selenomonadales	Veillonellaceae	Megasphaera
DENOVO880	40.7088827568293	-0.726988929610716	2.02360743106806	-0.359253933569028	0.719405132745411	0.951541054458873	Bacteria	Fusobacteria	Fusobacteriia	Fusobacteriales	Fusobacteriaceae	Fusobacterium
DENOVO4471	12.0178474749837	-0.101880824773827	0.289390114257579	-0.352053576657925	0.724798082822903	0.952547052540547	Bacteria	Bacteroidetes	Bacteroidia	Bacteroidales	Porphyromonadaceae	NA
DENOVO602	8.61883300916111	0.130909160374775	0.373016791971074	0.350947097268818	0.725628037332368	0.952547052540547	Bacteria	Bacteroidetes	Bacteroidia	Bacteroidales	Porphyromonadaceae	NA
DENOVO4045	7.5141535892359	-1.07025619311218	3.03631768042588	-0.352484919483809	0.724474626198543	0.952547052540547	Bacteria	Firmicutes	Bacilli	Lactobacillales	Streptococcaceae	Streptococcus
DENOVO4130	67.3166255207749	-1.2219738950969	3.47753349712951	-0.35139097757234	0.725295050238138	0.952547052540547	Bacteria	Firmicutes	NA	NA	NA	NA
DENOVO759	5.41754312392784	0.150623087249618	0.433009987632551	0.347851300320203	0.727951860543649	0.953912226426687	Bacteria	Firmicutes	Clostridia	Clostridiales	Ruminococcaceae	Flavonifractor
DENOVO302	26.5733290954607	-0.102967443670945	0.300565557202352	-0.342578985527686	0.731915213548482	0.955734628587912	Bacteria	Bacteroidetes	Bacteroidia	Bacteroidales	Bacteroidaceae	Bacteroides
DENOVO3327	22.6808042655202	0.835332067091386	2.43523263369959	0.343019412409218	0.731583856186409	0.955734628587912	Bacteria	Firmicutes	Clostridia	Clostridiales	Eubacteriaceae	Eubacterium
DENOVO4290	52.9969489681866	-0.621218259490368	1.95835544246265	-0.317214253358001	0.751081035386047	0.955789120950407	Bacteria	NA	NA	NA	NA	NA
DENOVO1785	95.784720072173	-0.430292830636089	1.64697750502387	-0.261262117620637	0.793890378021337	0.955789120950407	Bacteria	Bacteroidetes	Bacteroidia	Bacteroidales	Prevotellaceae	Prevotella
DENOVO649	5.28011801565358	0.237447456160675	1.0442008163042	0.227396351787089	0.82011555684438	0.955789120950407	Bacteria	Bacteroidetes	Bacteroidia	Bacteroidales	Prevotellaceae	Prevotella
DENOVO3935	22.738914746928	-0.489525862847131	1.79772210446056	-0.272303411985928	0.785388732931807	0.955789120950407	Bacteria	Bacteroidetes	Bacteroidia	Bacteroidales	Prevotellaceae	Prevotella
DENOVO1314	7.50024300854502	-1.07489177110671	3.42681119307934	-0.313671139302194	0.753770822757011	0.955789120950407	Bacteria	Bacteroidetes	Bacteroidia	Bacteroidales	Prevotellaceae	Prevotella
DENOVO130	113.959583790794	0.527366893467005	1.62370325208699	0.324792657025947	0.745338002366538	0.955789120950407	Bacteria	Bacteroidetes	Bacteroidia	Bacteroidales	Prevotellaceae	Prevotella
DENOVO899	5.21639897187778	-0.623670851442659	2.48419577479624	-0.251055435231877	0.801771250150764	0.955789120950407	Bacteria	Bacteroidetes	Bacteroidia	Bacteroidales	Prevotellaceae	Prevotella
DENOVO260	193.818171513917	-0.211724314414865	0.969726124857489	-0.218334134749623	0.827168780252966	0.955789120950407	Bacteria	Bacteroidetes	Bacteroidia	Bacteroidales	Prevotellaceae	Prevotella
DENOVO2769	15.21764052711	-0.698744114573036	2.53470942439358	-0.275670302815956	0.782801307013421	0.955789120950407	Bacteria	Bacteroidetes	Bacteroidia	Bacteroidales	Prevotellaceae	Prevotella
DENOVO2270	25.4700821569159	0.736985170201858	2.54639248825571	0.289423242332409	0.772257510903569	0.955789120950407	Bacteria	Bacteroidetes	Bacteroidia	Bacteroidales	Prevotellaceae	Prevotella
DENOVO48	247.473345458491	0.0378639796769058	0.125326581892585	0.302122495524201	0.762558684309289	0.955789120950407	Bacteria	Bacteroidetes	Bacteroidia	Bacteroidales	Prevotellaceae	Prevotella
DENOVO299	31.5233303532374	-0.098045376530885	0.338851695731182	-0.289345981637543	0.772316628124681	0.955789120950407	Bacteria	Bacteroidetes	Bacteroidia	Bacteroidales	Porphyromonadaceae	Parabacteroides
DENOVO804	6.97081192682695	0.213628156692129	0.736893822574047	0.289903579250948	0.771890003316299	0.955789120950407	Bacteria	Bacteroidetes	Bacteroidia	Bacteroidales	Rikenellaceae	Alistipes
DENOVO259	29.7202780637531	0.0659976001883911	0.268049340230164	0.246214372815547	0.805516290075128	0.955789120950407	Bacteria	Bacteroidetes	Bacteroidia	Bacteroidales	Rikenellaceae	Alistipes
DENOVO461	11.0209581871191	-0.0791458510816731	0.309002702327748	-0.256133200407179	0.797847986616134	0.955789120950407	Bacteria	Bacteroidetes	Bacteroidia	Bacteroidales	NA	NA
DENOVO469	11.3073268709917	-0.104722932514798	0.408573951430907	-0.25631328710026	0.797708938249508	0.955789120950407	Bacteria	Bacteroidetes	Bacteroidia	Bacteroidales	Porphyromonadaceae	NA
DENOVO1064	5.67924810006182	-0.158143628273825	0.502421840546044	-0.314762646667491	0.752941874780604	0.955789120950407	Bacteria	Bacteroidetes	Bacteroidia	Bacteroidales	Porphyromonadaceae	NA
DENOVO601	10.698224564695	0.0914071912966177	0.329774975831113	0.277180495779734	0.781641515229782	0.955789120950407	Bacteria	Bacteroidetes	Bacteroidia	Bacteroidales	Porphyromonadaceae	NA
DENOVO109	96.7573729337426	0.0613873455915853	0.224619168546969	0.273295222258598	0.784626287678234	0.955789120950407	Bacteria	Bacteroidetes	Bacteroidia	Bacteroidales	Porphyromonadaceae	NA
DENOVO358	22.8880435622431	-0.0948595067867286	0.339130725369845	-0.279713690593142	0.779697173870295	0.955789120950407	Bacteria	Bacteroidetes	Bacteroidia	Bacteroidales	Porphyromonadaceae	NA
DENOVO4126	5.17562825738993	-0.654586755759428	2.06171119604161	-0.317496823520289	0.750866649358445	0.955789120950407	Bacteria	Bacteroidetes	Flavobacteriia	Flavobacteriales	Flavobacteriaceae	Capnocytophaga
DENOVO2411	17.9955397629685	0.791247596608175	2.38455252100291	0.331822255806464	0.740023477839662	0.955789120950407	Bacteria	Bacteroidetes	Flavobacteriia	Flavobacteriales	Flavobacteriaceae	Capnocytophaga
DENOVO513	52.7174175229338	-0.585131240350322	1.96867757772839	-0.297220452434618	0.766298208251453	0.955789120950407	Bacteria	Bacteroidetes	Flavobacteriia	Flavobacteriales	Flavobacteriaceae	Capnocytophaga
DENOVO647	7.66049071517562	-0.130710828581619	0.59084334887622	-0.221227553513516	0.824915256120636	0.955789120950407	Bacteria	Firmicutes	Clostridia	Clostridiales	Lachnospiraceae	NA
DENOVO300	21.9768214460722	-0.0643020721886983	0.286879465984476	-0.224143167472913	0.822645904084352	0.955789120950407	Bacteria	Firmicutes	Clostridia	Clostridiales	Lachnospiraceae	NA
DENOVO632	6.93902469831427	0.168602149042105	0.740236782363173	0.227767861661575	0.819826712691836	0.955789120950407	Bacteria	Firmicutes	Clostridia	Clostridiales	Lachnospiraceae	NA
DENOVO77	131.551194056192	0.0422757782965695	0.170069164851533	0.248579913551498	0.803685747536621	0.955789120950407	Bacteria	Firmicutes	Clostridia	Clostridiales	Lachnospiraceae	NA
DENOVO326	18.4220952614917	-0.0745626808123513	0.260275025782045	-0.286476509178373	0.774513182832284	0.955789120950407	Bacteria	Firmicutes	Clostridia	Clostridiales	Lachnospiraceae	NA
DENOVO663	6.82837773382794	-0.150639105768659	0.5270844122826	-0.285796927889213	0.775033661225772	0.955789120950407	Bacteria	Firmicutes	Clostridia	Clostridiales	Lachnospiraceae	NA
DENOVO494	19.6951070824638	-0.122403340965748	0.533531166473394	-0.229421163481088	0.81854158870059	0.955789120950407	Bacteria	Firmicutes	Clostridia	Clostridiales	Lachnospiraceae	NA
DENOVO590	9.25932751751376	-0.120752318454336	0.42009690282658	-0.287439201864775	0.773776048277633	0.955789120950407	Bacteria	Firmicutes	Clostridia	Clostridiales	Lachnospiraceae	NA
DENOVO2062	17.8053841288433	-0.86608217223976	2.57329048999147	-0.336566033103643	0.736444065386084	0.955789120950407	Bacteria	Firmicutes	Clostridia	Clostridiales	Lachnospiraceae	Stomatobaculum
DENOVO1146	5.23727068500571	-0.215215669696389	0.795068884900808	-0.270688079716815	0.786630945664918	0.955789120950407	Bacteria	Firmicutes	Clostridia	Clostridiales	Lachnospiraceae	Acetatifactor
DENOVO729	5.42904735012421	0.125969924914542	0.513430158357935	0.245349679725519	0.806185688108328	0.955789120950407	Bacteria	Firmicutes	Clostridia	Clostridiales	Lachnospiraceae	NA
DENOVO271	31.3188804794678	0.0724735949477002	0.277918140446053	0.260773171666237	0.794267434690914	0.955789120950407	Bacteria	Firmicutes	Clostridia	Clostridiales	Lachnospiraceae	NA
DENOVO653	6.35912617546135	-0.135197279979059	0.552303314800049	-0.244788101675624	0.806620507181756	0.955789120950407	Bacteria	Firmicutes	Clostridia	Clostridiales	Lachnospiraceae	NA
DENOVO402	13.8393256748195	0.0739445512723809	0.328122807639034	0.225356328639388	0.821702082517007	0.955789120950407	Bacteria	Firmicutes	Clostridia	Clostridiales	Lachnospiraceae	NA
DENOVO754	7.22505811971506	-0.112046990523729	0.441466395577533	-0.253806386275783	0.799645139434532	0.955789120950407	Bacteria	Firmicutes	Clostridia	Clostridiales	Lachnospiraceae	NA
DENOVO674	19.4321287086884	-0.7436719657853	2.63155206502526	-0.28259823382144	0.777484834373297	0.955789120950407	Bacteria	Firmicutes	Clostridia	Clostridiales	Lachnospiraceae	Oribacterium
DENOVO775	5.61750878011121	-0.190233600221535	0.694936772134858	-0.273742314192317	0.784282657291314	0.955789120950407	Bacteria	Firmicutes	Clostridia	Clostridiales	Lachnospiraceae	NA
DENOVO184	40.8029289134692	0.0445866331656589	0.208542016264818	0.213801678741997	0.830701715777814	0.955789120950407	Bacteria	Firmicutes	Clostridia	Clostridiales	Lachnospiraceae	NA
DENOVO514	9.040387533085	0.0922123085856632	0.414882080677373	0.222261487975353	0.824110330433786	0.955789120950407	Bacteria	Firmicutes	Clostridia	Clostridiales	Lachnospiraceae	NA
DENOVO622	7.03892173098907	0.112836093451733	0.51210543484221	0.220337621463634	0.82560822233956	0.955789120950407	Bacteria	Firmicutes	Clostridia	Clostridiales	Lachnospiraceae	NA
DENOVO162	70.3632024307529	-0.0529814851399485	0.208121312936461	-0.254570204235275	0.799055074689776	0.955789120950407	Bacteria	Firmicutes	Clostridia	Clostridiales	Lachnospiraceae	NA
DENOVO286	24.9527947163564	-0.0779595583252275	0.250921921235281	-0.310692497257454	0.756034401503175	0.955789120950407	Bacteria	Firmicutes	Clostridia	Clostridiales	Lachnospiraceae	NA
DENOVO721	12.3138926373325	0.104084658509457	0.321066479021871	0.324184134159852	0.745798633124707	0.955789120950407	Bacteria	Firmicutes	Clostridia	Clostridiales	Lachnospiraceae	NA
DENOVO572	8.13058029644881	0.124142236959068	0.42322475414868	0.293324612377132	0.76927404264421	0.955789120950407	Bacteria	Firmicutes	Clostridia	Clostridiales	Lachnospiraceae	NA
DENOVO561	7.76708057222729	0.107172214971879	0.426349344496157	0.251371830062342	0.801526644971859	0.955789120950407	Bacteria	Firmicutes	Clostridia	Clostridiales	Lachnospiraceae	Clostridium XlVb
DENOVO588	14.366399404701	-0.143205240762685	0.518722386828807	-0.276072990869288	0.782492004978327	0.955789120950407	Bacteria	Firmicutes	Clostridia	Clostridiales	Ruminococcaceae	Clostridium IV
DENOVO892	7.29137977647807	-0.223012743622235	0.776461562651808	-0.287216720503964	0.773946384334916	0.955789120950407	Bacteria	Firmicutes	Clostridia	Clostridiales	Ruminococcaceae	NA
DENOVO412	14.9000513882249	0.0855600128901462	0.312027625366094	0.274206531520281	0.783925908999319	0.955789120950407	Bacteria	Firmicutes	Clostridia	Clostridiales	Ruminococcaceae	Flavonifractor
DENOVO549	8.67112222959518	0.0963087367536298	0.400216647057497	0.2406415061985	0.809832977997888	0.955789120950407	Bacteria	Firmicutes	Clostridia	Clostridiales	Ruminococcaceae	NA
DENOVO719	5.96056491924559	-0.185674213022883	0.657914025303741	-0.28221652964027	0.777777484442118	0.955789120950407	Bacteria	Firmicutes	Clostridia	Clostridiales	NA	NA
DENOVO474	12.2515047515128	-0.146018760765579	0.451651909764527	-0.323299332093397	0.746468559775217	0.955789120950407	Bacteria	Firmicutes	Clostridia	Clostridiales	NA	NA
DENOVO441	14.8169262326329	0.0910296293061191	0.411444899965142	0.221243790635955	0.824902613974478	0.955789120950407	Bacteria	Firmicutes	Clostridia	Clostridiales	NA	NA
DENOVO682	6.58655573547775	0.123305548052476	0.538430888126636	0.229009053476656	0.81886187944912	0.955789120950407	Bacteria	Firmicutes	Clostridia	Clostridiales	NA	NA
DENOVO4637	7.50981482799511	-1.0748884643826	3.4264992535312	-0.31369873005951	0.75374986538721	0.955789120950407	Bacteria	Firmicutes	Clostridia	Clostridiales	Peptostreptococcaceae	Peptostreptococcus
DENOVO637	65.3668335123399	0.355340023073912	1.66507731839601	0.213407521169176	0.831009114581377	0.955789120950407	Bacteria	Actinobacteria	Actinobacteria	Actinomycetales	Actinomycetaceae	NA
DENOVO447	268.577385351147	-0.227390909227776	1.0511273711781	-0.216330499483539	0.82873013673572	0.955789120950407	Bacteria	Actinobacteria	Actinobacteria	Actinomycetales	Actinomycetaceae	Actinomyces
DENOVO88	54.5386980800766	0.342733620793228	1.59588746747622	0.214760519007794	0.829954035901256	0.955789120950407	Bacteria	Actinobacteria	Actinobacteria	Actinomycetales	Mycobacteriaceae	Mycobacterium
DENOVO558	20.2912746948438	0.642022645023976	2.59477896382998	0.247428645743424	0.804576507143944	0.955789120950407	Bacteria	Actinobacteria	Actinobacteria	Coriobacteriales	Coriobacteriaceae	Atopobium
DENOVO291	23.6057307066843	0.0667440370528107	0.266879783898893	0.25009026940046	0.802517540823778	0.955789120950407	Bacteria	Proteobacteria	Betaproteobacteria	Burkholderiales	Sutterellaceae	Parasutterella
DENOVO33	166.391348090266	0.310185338563908	1.10129436714448	0.281655248422074	0.778207872289427	0.955789120950407	Bacteria	Proteobacteria	Betaproteobacteria	Neisseriales	Neisseriaceae	NA
DENOVO98	11.3221434665076	-0.665272265756862	2.09708558558855	-0.317236583155547	0.751064093065541	0.955789120950407	Bacteria	Proteobacteria	Epsilonproteobacteria	Campylobacterales	Campylobacteraceae	Campylobacter
DENOVO3760	20.0708901918447	-0.925401270636497	2.99079350845531	-0.30941663743093	0.757004616092106	0.955789120950407	Bacteria	Firmicutes	Negativicutes	Selenomonadales	Veillonellaceae	Dialister
DENOVO139	517.145478859839	-0.284852022356665	0.944815991031596	-0.301489417051092	0.76304131879035	0.955789120950407	Bacteria	Firmicutes	Negativicutes	Selenomonadales	Veillonellaceae	Veillonella
DENOVO4244	10.2578318348888	0.560104546085702	2.40665726437568	0.232731330038804	0.815970039274042	0.955789120950407	Bacteria	Firmicutes	Negativicutes	Selenomonadales	Veillonellaceae	Veillonella
DENOVO4131	52.7472594284153	-0.571819845558023	2.32167194348369	-0.246296573968156	0.805452661854533	0.955789120950407	Bacteria	Firmicutes	NA	NA	NA	NA
DENOVO4746	20.1850959551171	0.449203429900375	2.04110656435805	0.220078381866188	0.825810110843319	0.955789120950407	Bacteria	Firmicutes	Negativicutes	Selenomonadales	Veillonellaceae	NA
DENOVO650	5.66146248328013	-0.25417140105166	0.850589299376935	-0.298818009158877	0.765078909091923	0.955789120950407	Bacteria	Firmicutes	Negativicutes	Selenomonadales	Veillonellaceae	Megasphaera
DENOVO330	19.9457148402996	-0.0894974629941314	0.288069308374393	-0.310680313356447	0.756043664810216	0.955789120950407	Bacteria	NA	NA	NA	NA	NA
DENOVO135	76.7339516445076	-0.0510285275704303	0.170226812611584	-0.299767861405389	0.764354231449319	0.955789120950407	Bacteria	Firmicutes	Bacilli	Lactobacillales	Lactobacillaceae	Lactobacillus
DENOVO134	55.8909981786953	-0.158151035005965	0.697920250421508	-0.226603304475619	0.820732222532607	0.955789120950407	Bacteria	Firmicutes	Bacilli	Lactobacillales	Streptococcaceae	Streptococcus
DENOVO3388	5.00761170590424	-1.07541488554589	3.47893797558617	-0.309121603515996	0.757229026210889	0.955789120950407	Bacteria	Firmicutes	Bacilli	Lactobacillales	Streptococcaceae	Streptococcus
DENOVO2119	22.6411343066536	0.749265353047171	2.88813461496725	0.259428819267715	0.795304396107963	0.955789120950407	Bacteria	Candidatus Saccharibacteria	Saccharibacteria_genera_incertae_sedis	Saccharibacteria_genera_incertae_sedis	Saccharibacteria_genera_incertae_sedis	Saccharibacteria_genera_incertae_sedis
DENOVO4379	7.4980190082201	-0.786603444712124	3.45021058456792	-0.227987082362578	0.819656282877846	0.955789120950407	Bacteria	Fusobacteria	Fusobacteriia	Fusobacteriales	Leptotrichiaceae	Leptotrichia
DENOVO945	9.96899850595151	-0.786413030715648	3.4302914678722	-0.229255454844325	0.818670373354797	0.955789120950407	Bacteria	Fusobacteria	Fusobacteriia	Fusobacteriales	Leptotrichiaceae	Leptotrichia
DENOVO1270	58.133462046931	-0.384390536698765	1.95737106104534	-0.196381025728193	0.844311946380069	0.95694233545259	Bacteria	Bacteroidetes	Bacteroidia	Bacteroidales	Prevotellaceae	Prevotella
DENOVO3863	37.3871055355728	-0.724045448420248	3.47351715813222	-0.208447350468705	0.834879687866645	0.95694233545259	Bacteria	Bacteroidetes	Bacteroidia	Bacteroidales	Prevotellaceae	Prevotella
DENOVO129	75.1563738135868	0.0336834882654903	0.174878365633178	0.192610950722998	0.847263668086345	0.95694233545259	Bacteria	Bacteroidetes	Bacteroidia	Bacteroidales	Bacteroidaceae	Bacteroides
DENOVO232	34.1892865618337	0.0463274747327353	0.230151493966429	0.201291218815607	0.840470868415668	0.95694233545259	Bacteria	Bacteroidetes	Bacteroidia	Bacteroidales	Porphyromonadaceae	NA
DENOVO1212	12.5613129384382	-0.48383793530352	2.57361108374567	-0.187999631474751	0.85087694007026	0.95694233545259	Bacteria	Bacteroidetes	Flavobacteriia	Flavobacteriales	Flavobacteriaceae	Capnocytophaga
DENOVO114	84.4387932815169	-0.0292305439028544	0.155004588083972	-0.188578572184064	0.850423128389726	0.95694233545259	Bacteria	Firmicutes	Clostridia	Clostridiales	Lachnospiraceae	NA
DENOVO89	111.160152990099	0.0300466405765149	0.144739440633648	0.207591244272985	0.835548141498703	0.95694233545259	Bacteria	Firmicutes	Clostridia	Clostridiales	Lachnospiraceae	NA
DENOVO472	9.85634963749746	0.0800947260253605	0.39478663018559	0.202881049917288	0.839228006236599	0.95694233545259	Bacteria	Firmicutes	Clostridia	Clostridiales	Lachnospiraceae	NA
DENOVO376	14.5718385582119	0.0704304310178333	0.367587884463062	0.191601611464185	0.848054280135616	0.95694233545259	Bacteria	Firmicutes	Clostridia	Clostridiales	Lachnospiraceae	NA
DENOVO160	55.5826656800838	0.0417598033264882	0.222674050057822	0.187537808359997	0.851238982727283	0.95694233545259	Bacteria	Actinobacteria	Actinobacteria	Coriobacteriales	Coriobacteriaceae	Olsenella
DENOVO620	7.69717128276447	0.0713782304032807	0.364406463985661	0.195875313578656	0.844707759880032	0.95694233545259	Bacteria	Proteobacteria	Betaproteobacteria	Burkholderiales	Sutterellaceae	Parasutterella
DENOVO2311	10.0577246765526	-0.634050149199009	3.07108795148793	-0.206457828370501	0.836433303155362	0.95694233545259	Bacteria	Firmicutes	Negativicutes	Selenomonadales	Veillonellaceae	Veillonella
DENOVO285	13.8788176383274	-0.149210910360778	0.730447980450017	-0.204273150661394	0.838140050259918	0.95694233545259	Bacteria	Firmicutes	Negativicutes	Selenomonadales	Veillonellaceae	Megasphaera
DENOVO769	65.1732027469245	0.281589617937933	1.50244815981072	0.187420521699336	0.851330933693354	0.95694233545259	Bacteria	Firmicutes	Bacilli	Lactobacillales	Lactobacillaceae	Lactobacillus
DENOVO1132	39.9068323876238	-0.44349387341745	2.35313405235745	-0.188469446937433	0.850508664127136	0.95694233545259	Bacteria	Firmicutes	Bacilli	Lactobacillales	Streptococcaceae	Streptococcus
DENOVO2014	21.0865689733681	-0.0530499277060616	0.298921778452906	-0.177470935642849	0.859138492840942	0.957031334603928	Bacteria	Bacteroidetes	Bacteroidia	Bacteroidales	Porphyromonadaceae	NA
DENOVO100	108.912881907829	-0.0269966462083412	0.146585237319926	-0.184170293693493	0.853879863035427	0.957031334603928	Bacteria	Bacteroidetes	Bacteroidia	Bacteroidales	Porphyromonadaceae	NA
DENOVO382	14.7053661681773	-0.0436641182393315	0.244734421543736	-0.178414290739761	0.858397626970554	0.957031334603928	Bacteria	Firmicutes	Clostridia	Clostridiales	Lachnospiraceae	NA
DENOVO962	5.49110928917916	0.207416919613145	1.1399274201659	0.181956250848812	0.855617059445076	0.957031334603928	Bacteria	Proteobacteria	Gammaproteobacteria	Enterobacteriales	Enterobacteriaceae	NA
DENOVO1060	5.08629981980511	-0.638688000671324	3.47885508969578	-0.183591435746517	0.854333982205672	0.957031334603928	Bacteria	Firmicutes	Negativicutes	Selenomonadales	Veillonellaceae	Selenomonas
DENOVO2208	22.6372064316752	-0.521046939529668	2.89257065565826	-0.180132830467055	0.857048289164666	0.957031334603928	Bacteria	Firmicutes	Bacilli	Lactobacillales	Streptococcaceae	Streptococcus
DENOVO116	80.7686074218705	0.0271383080451822	0.156349621748515	0.173574503997417	0.86219987069358	0.959003748391212	Bacteria	Firmicutes	Clostridia	Clostridiales	Lachnospiraceae	NA
DENOVO634	6.78171362607113	-0.0916500697064384	0.548555198454487	-0.167075382686474	0.867310735511236	0.960968084411307	Bacteria	Firmicutes	Clostridia	Clostridiales	Ruminococcaceae	NA
DENOVO700	6.29004511723631	-0.0708830062293199	0.4215871998999	-0.168133677317884	0.866478115794	0.960968084411307	Bacteria	Firmicutes	Clostridia	Clostridiales	NA	NA
DENOVO268	105.067735307454	-0.271244137817676	1.63012068578973	-0.166395126558541	0.867846008936725	0.960968084411307	Bacteria	Firmicutes	Clostridia	Clostridiales	Clostridiales_Incertae Sedis XI	Parvimonas
DENOVO20	614.187614412371	0.0128645347798437	0.0797279358677669	0.161355422535713	0.871813474205411	0.963924719247947	Bacteria	Firmicutes	Clostridia	Clostridiales	Lachnospiraceae	NA
DENOVO836	5.07635861982809	0.0741078340119685	0.47932626465312	0.154608331478766	0.877130101412308	0.965213740783234	Bacteria	Bacteroidetes	Bacteroidia	Bacteroidales	Porphyromonadaceae	NA
DENOVO294	24.7481399632478	0.0416373630126289	0.263759836825957	0.157860891611423	0.874566415558176	0.965213740783234	Bacteria	Bacteroidetes	Bacteroidia	Bacteroidales	Porphyromonadaceae	NA
DENOVO423	12.6355073627728	-0.0589043800277093	0.379314015039877	-0.155291862921323	0.876591230245657	0.965213740783234	Bacteria	Firmicutes	Clostridia	Clostridiales	Ruminococcaceae	Clostridium IV
DENOVO1307	96.4404585055037	-0.173923834351898	1.1346632018141	-0.153282343230863	0.878175624185015	0.965213740783234	Bacteria	Fusobacteria	Fusobacteriia	Fusobacteriales	Leptotrichiaceae	Leptotrichia
DENOVO228	17.4444488491873	0.047653012119612	0.322219110431322	0.14789008651853	0.882429511986427	0.968456613598102	Bacteria	Firmicutes	Clostridia	Clostridiales	Lachnospiraceae	NA
DENOVO627	8.40103590799436	-0.0475401341408568	0.325110823731793	-0.146227472820394	0.88374181848295	0.968466329104472	Bacteria	Actinobacteria	Actinobacteria	Coriobacteriales	Coriobacteriaceae	Olsenella
DENOVO3676	35.0703442933591	-0.347276644411382	2.48266297071603	-0.139880704109919	0.888754247273175	0.971094714299955	Bacteria	Bacteroidetes	Bacteroidia	Bacteroidales	Prevotellaceae	Prevotella
DENOVO753	5.54758567725396	-0.066255004991425	0.472582295999248	-0.140197814332703	0.888503698760394	0.971094714299955	Bacteria	Firmicutes	Clostridia	Clostridiales	Lachnospiraceae	NA
DENOVO227	35.0506438074079	0.0313073141946603	0.233041584813357	0.134342178541801	0.893132001861957	0.973016242497704	Bacteria	Firmicutes	Clostridia	Clostridiales	Lachnospiraceae	NA
DENOVO3945	17.8280834021191	-0.316128899890263	2.33252136846132	-0.135530976978274	0.892192074114144	0.973016242497704	Bacteria	Firmicutes	Negativicutes	Selenomonadales	Veillonellaceae	Veillonella
DENOVO185	50.0825170966565	0.0286055062279662	0.239562627872254	0.119407215065365	0.904952745398267	0.973788672871497	Bacteria	Bacteroidetes	Bacteroidia	Bacteroidales	Porphyromonadaceae	NA
DENOVO720	5.15582416074051	-0.0668835930860225	0.526700853823116	-0.126985921136335	0.898951541640922	0.973788672871497	Bacteria	Firmicutes	Clostridia	Clostridiales	Lachnospiraceae	NA
DENOVO445	10.9761380850926	-0.0524776579824525	0.436275407232785	-0.120285620304176	0.90425689473814	0.973788672871497	Bacteria	Firmicutes	Clostridia	Clostridiales	Lachnospiraceae	NA
DENOVO511	9.3357944530365	0.0537936384230568	0.425701196604387	0.126364780865411	0.899443179430241	0.973788672871497	Bacteria	Firmicutes	Clostridia	Clostridiales	Ruminococcaceae	NA
DENOVO136	67.7024355528954	-0.0229735355949987	0.19177947099978	-0.119791422279109	0.904648377041144	0.973788672871497	Bacteria	Firmicutes	Clostridia	Clostridiales	Ruminococcaceae	NA
DENOVO433	11.9740992885977	0.0507144115201332	0.410776250418945	0.123459940705945	0.901742894237831	0.973788672871497	Bacteria	Firmicutes	Clostridia	Clostridiales	Ruminococcaceae	Oscillibacter
DENOVO180	13.9919693185051	0.165869770879563	1.39922443543335	0.118544078190138	0.905636571943748	0.973788672871497	Bacteria	Actinobacteria	Actinobacteria	Actinomycetales	Corynebacteriaceae	Corynebacterium
DENOVO4319	25.3169796547629	-0.300045160228863	2.51108040003695	-0.119488472063439	0.904888372564959	0.973788672871497	Bacteria	Firmicutes	Negativicutes	Selenomonadales	Veillonellaceae	Veillonella
DENOVO2858	47.7360182203839	-0.168120383503354	1.35067541580587	-0.124471343400477	0.900942088560151	0.973788672871497	Bacteria	Fusobacteria	Fusobacteriia	Fusobacteriales	Leptotrichiaceae	Leptotrichia
DENOVO236	38.2270758747011	-0.027694144014363	0.239580133635711	-0.115594492723979	0.907973927816477	0.974891081456131	Bacteria	Bacteroidetes	Bacteroidia	Bacteroidales	Porphyromonadaceae	NA
DENOVO573	12.6737661219111	-0.0660297366631506	0.601052628387455	-0.109856830408179	0.912522919593867	0.978361514081159	Bacteria	Firmicutes	Clostridia	Clostridiales	Lachnospiraceae	NA
DENOVO556	9.52783726981716	0.0425892757157877	0.408969154208445	0.104138112318565	0.91705974601269	0.981808921163442	Bacteria	Firmicutes	Clostridia	Clostridiales	Lachnospiraceae	NA
DENOVO672	5.88150123622389	-0.0488580149206251	0.483417967250132	-0.101067850660472	0.919496598790138	0.983001399857658	Bacteria	Firmicutes	Clostridia	Clostridiales	Lachnospiraceae	NA
DENOVO821	6.26975902877532	0.173987941441362	1.83041849299097	0.0950536405240633	0.92427222077941	0.986630215667661	Bacteria	NA	NA	NA	NA	NA
DENOVO390	16.1560804703004	-0.0303818691646237	0.325116760430261	-0.0934491015609782	0.925546783742072	0.986630215667661	Bacteria	Proteobacteria	Deltaproteobacteria	Desulfovibrionales	Desulfovibrionaceae	Desulfovibrio
DENOVO3328	54.9537555654054	-0.290900522067145	3.31252908578164	-0.0878182544315693	0.930021128880249	0.989979511114649	Bacteria	Firmicutes	Negativicutes	Selenomonadales	Veillonellaceae	Selenomonas
DENOVO187	31.1141526049283	0.117895861304949	1.48584109536615	0.0793462111612256	0.936757250948348	0.991468144522255	Bacteria	Bacteroidetes	Bacteroidia	Bacteroidales	Porphyromonadaceae	Tannerella
DENOVO171	52.6219731209364	-0.0165125377773134	0.198187507865588	-0.0833177527440947	0.933598884724281	0.991468144522255	Bacteria	Bacteroidetes	Bacteroidia	Bacteroidales	Porphyromonadaceae	NA
DENOVO287	24.8543927512612	-0.0214098219111572	0.265631845202385	-0.0805996054232319	0.935760380012451	0.991468144522255	Bacteria	Bacteroidetes	Bacteroidia	Bacteroidales	Porphyromonadaceae	NA
DENOVO1037	9.36262865445733	0.0708851652350738	0.859766355576002	0.0824470099060623	0.934291254766351	0.991468144522255	Bacteria	Bacteroidetes	Bacteroidia	Bacteroidales	Porphyromonadaceae	NA
DENOVO3669	42.5876215272085	-0.157239380202124	2.19590406553999	-0.071605760319706	0.94291565577372	0.993739478354431	Bacteria	Bacteroidetes	Bacteroidia	Bacteroidales	Prevotellaceae	Prevotella
DENOVO313	23.4014825480158	0.0199554305775805	0.277098953242552	0.072015539373449	0.942589541329121	0.993739478354431	Bacteria	Bacteroidetes	Bacteroidia	Bacteroidales	Porphyromonadaceae	NA
DENOVO776	5.09620275198804	-0.0421141340228155	0.57307301394127	-0.0734882519300263	0.941417592398974	0.993739478354431	Bacteria	Firmicutes	Clostridia	Clostridiales	Ruminococcaceae	NA
DENOVO39	282.030321514335	0.00739305146797165	0.111307428905171	0.0664201081696912	0.947043361546812	0.994950709465728	Bacteria	Firmicutes	Clostridia	Clostridiales	Lachnospiraceae	NA
DENOVO25	7.7648350718914	-0.0638570927486255	1.00667823694038	-0.0634334690126089	0.949421336488831	0.994950709465728	Bacteria	Proteobacteria	Alphaproteobacteria	Rhodospirillales	Acetobacteraceae	Roseomonas
DENOVO398	13.4897676933157	-0.0198968237538749	0.311240312773458	-0.0639275278211056	0.94902793307254	0.994950709465728	Bacteria	Tenericutes	Mollicutes	Anaeroplasmatales	Anaeroplasmataceae	Anaeroplasma
DENOVO559	6.84729913645812	0.0558542938636684	0.836207889067186	0.0667947463709957	0.946745105859248	0.994950709465728	Bacteria	Fusobacteria	Fusobacteriia	Fusobacteriales	Leptotrichiaceae	Leptotrichia
DENOVO3007	12.7924803937408	0.166917065504825	2.70476090031814	0.0617123182626574	0.95079193011352	0.994983667710346	Bacteria	Bacteroidetes	Bacteroidia	Bacteroidales	Prevotellaceae	Prevotella
DENOVO2227	9.93302617020634	0	3.47893763138887	0	1	1	Bacteria	Bacteroidetes	Bacteroidia	Bacteroidales	Prevotellaceae	Prevotella
DENOVO1201	4.98082152882792	0	3.47893799493339	0	1	1	Bacteria	Bacteroidetes	Bacteroidia	Bacteroidales	Prevotellaceae	Prevotella
DENOVO3108	15.3279513028602	-0.0834643029243946	2.47462796708869	-0.033728020548716	0.973094034512973	1	Bacteria	Bacteroidetes	Bacteroidia	Bacteroidales	Prevotellaceae	Prevotella
DENOVO2105	30.674816160982	-0.0908198682020202	1.99491730492255	-0.0455256305501578	0.96368834584933	1	Bacteria	Bacteroidetes	Bacteroidia	Bacteroidales	Prevotellaceae	Prevotella
DENOVO2066	9.93302617020634	0	3.47893763138887	0	1	1	Bacteria	Bacteroidetes	Bacteroidia	Bacteroidales	Prevotellaceae	Prevotella
DENOVO1487	7.48554073696664	0	3.47893782148414	0	1	1	Bacteria	Bacteroidetes	Bacteroidia	Bacteroidales	Prevotellaceae	Prevotella
DENOVO388	16.1893712426541	-0.000810010211956085	0.35318385776479	-0.0022934519631855	0.998170091691827	1	Bacteria	Bacteroidetes	Bacteroidia	Bacteroidales	Rikenellaceae	Alistipes
DENOVO534	9.74461504378222	-0.0059639848901866	0.338068063137515	-0.0176413732632314	0.985924950713927	1	Bacteria	Bacteroidetes	Bacteroidia	Bacteroidales	Rikenellaceae	Alistipes
DENOVO397	16.1944693817698	-0.0119089567340233	0.296501827544539	-0.040164867895239	0.967961686374511	1	Bacteria	Bacteroidetes	Bacteroidia	Bacteroidales	Porphyromonadaceae	NA
DENOVO1301	5.71147653808794	-0.0229530796215659	1.19080696453051	-0.0192752312551476	0.984621542852843	1	Bacteria	Firmicutes	Clostridia	Clostridiales	Lachnospiraceae	Clostridium XlVa
DENOVO120	92.3158464268471	-0.00743626204019156	0.211508899353354	-0.0351581520348622	0.971953631423075	1	Bacteria	Firmicutes	Clostridia	Clostridiales	Lachnospiraceae	NA
DENOVO311	22.091468318446	0.0017385633653411	0.288101488941561	0.00603455182313811	0.995185153491732	1	Bacteria	Firmicutes	Clostridia	Clostridiales	Lachnospiraceae	Clostridium XlVa
DENOVO831	6.3550600979564	0.0277402716778009	0.704953018866367	0.0393505254043878	0.968610924337493	1	Bacteria	Firmicutes	Clostridia	Clostridiales	Lachnospiraceae	NA
DENOVO574	11.122988202724	-0.00118592540224292	0.385642958849878	-0.00307519008198611	0.997546357179316	1	Bacteria	Firmicutes	Clostridia	Clostridiales	Lachnospiraceae	NA
DENOVO220	34.2844611058628	0.00846224411828896	0.212390097239989	0.0398429316067741	0.968218348915274	1	Bacteria	Firmicutes	Clostridia	Clostridiales	Lachnospiraceae	NA
DENOVO31	6.32721106860853	-0.0201274838165827	1.23746937565622	-0.0162650358970776	0.987022951162064	1	Bacteria	Actinobacteria	Actinobacteria	Actinomycetales	Micrococcaceae	Rothia
DENOVO841	5.14088517647352	-0.12022750113345	2.85858112127981	-0.0420584534888495	0.966452100157002	1	Bacteria	Actinobacteria	Actinobacteria	Actinomycetales	Actinomycetaceae	Actinomyces
DENOVO4418	4.98082152882792	0	3.47893799493339	0	1	1	Bacteria	Actinobacteria	Actinobacteria	Coriobacteriales	Coriobacteriaceae	Atopobium
DENOVO772	5.59503464478671	-0.0157249877879678	0.431783284973166	-0.0364187043251223	0.970948500177128	1	Bacteria	Proteobacteria	Deltaproteobacteria	Bdellovibrionales	Bdellovibrionaceae	Vampirovibrio
DENOVO1005	5.93719514409937	-0.00731812492240502	0.942563584395162	-0.00776406498570706	0.993805234656367	1	Bacteria	Proteobacteria	Gammaproteobacteria	Pseudomonadales	Moraxellaceae	Acinetobacter
DENOVO4759	9.99025994510536	0	3.47893763138887	0	1	1	Bacteria	Proteobacteria	Betaproteobacteria	Burkholderiales	Burkholderiaceae	Lautropia
DENOVO269	18.0141153950462	-0.00486739060481638	1.91731262596264	-0.00253865255926772	0.997974450493413	1	Bacteria	Proteobacteria	Epsilonproteobacteria	Campylobacterales	Campylobacteraceae	Campylobacter
DENOVO968	24.0026065427219	0	3.27415292574729	0	1	1	Bacteria	Firmicutes	Negativicutes	Selenomonadales	Veillonellaceae	Anaeroglobus
DENOVO133	54.3483485344506	-0.0564219052698752	1.65527967796122	-0.0340860254741779	0.972808552066572	1	Bacteria	Firmicutes	Negativicutes	Selenomonadales	Veillonellaceae	Dialister
DENOVO204	119.765735963213	0.0395914649284494	1.25091222557891	0.031650074336852	0.974751109825422	1	Bacteria	Firmicutes	Negativicutes	Selenomonadales	Veillonellaceae	Veillonella
DENOVO4468	5.08721178546165	0.0736503736093752	3.2309211155005	0.0227954725530233	0.981813419467001	1	Bacteria	Firmicutes	Negativicutes	Selenomonadales	Veillonellaceae	Veillonella
DENOVO3643	12.6283876887811	0.0585360945702797	2.83804288002035	0.0206255144988718	0.983544387166451	1	Bacteria	Firmicutes	Negativicutes	Selenomonadales	Veillonellaceae	Veillonella
DENOVO4612	40.1754601191559	0.00354564647277157	2.28929586178915	0.00154879346612742	0.998764242099553	1	Bacteria	Firmicutes	NA	NA	NA	NA
DENOVO348	35.4214170603032	0.0460498005706687	2.05496399890011	0.0224090546575591	0.982121657594214	1	Bacteria	Firmicutes	Bacilli	Lactobacillales	Aerococcaceae	Abiotrophia
DENOVO17	835.704722943716	0.00297288174701137	0.0861327974362867	0.0345150957068408	0.972466404887212	1	Bacteria	Firmicutes	Bacilli	Lactobacillales	Lactobacillaceae	Lactobacillus
DENOVO3657	4.98082152882792	0	3.47893799493339	0	1	1	Bacteria	Firmicutes	Bacilli	Lactobacillales	Streptococcaceae	Streptococcus
DENOVO279	11.4810541167577	-0.0570188941066912	1.16854427584715	-0.0487948084511856	0.961082819503941	1	Bacteria	Cyanobacteria/Chloroplast	Chloroplast	Chloroplast	Chloroplast	Streptophyta
DENOVO3098	27.6570890280149	0.0587445418540696	1.49336428337281	0.0393370475697954	0.968621669773797	1	Bacteria	Fusobacteria	Fusobacteriia	Fusobacteriales	Leptotrichiaceae	Leptotrichia
