# Supplementary material for: Nasopharyngeal and oral microbiota profiling in SARS-CoV-2 infected pregnant women
Source: Sci Rep. 2025 Oct 9;15:35306. doi: 10.1038/s41598-025-19344-5 (PMC12511543; doi:10.1038/s41598-025-19344-5)
Supplement: Supplementary file 3 — Supplementary Material 3 [file 41598_2025_19344_MOESM3_ESM.xls]

## Sheet: sample_data
Table S1: sample clinical data of pregnant women with and without SARS-CoV-2 infection
Abbreviations: N= no
ID_seq	Patient ID	Status	Type	Ethnicity	Gestational age	Height	Weight	Weight gain	BMI pre	BMI	BMI q	Past surgeries	Pre-gestational pathologies	Gestational pathologies	Drugs	Abx	Diet	Allergies/intolerances	No. sugar sachets/die	No. sweets/week	Smoke	No. Toothbrushing/die	Dental flossing	No. dental caries last 2 years	Notes	haemoglobin (g/dL)	White blood cell (10e9/L)	C-reactive protein (mg/dL)	procalcitonin (ng/mL)	Symptoms
S35376	P56	SCoV-2_S	Nasopharyngeal	African	32	173	70	10	20.7	24.2	Normal	N	N	cholestasis	ursodesoxycholic acid, enoxaparin sodium, methylprednisolone	N	onnivorous	N	0	1	N	2	N	0		11.1	9.14	9.08	NA	hyperpyrexia, cough, chest pain
S35377	P61_2	SCoV-2_S	Nasopharyngeal	Caucasian	38	170	83	16	23.9	29.6	Obese	splenectomy, jaw surgery	Hypothyroidism	N	enoxaparin sodium, levothyroxine sodium	N	onnivorous	N	1	7	N	3	N	1	dental carie	12.6	5.19	0.21	0.06	cough, pharyngodynia, myalgia
S35378	P37	SCoV-2_S	Nasopharyngeal	Caucasian	38	175	74	9	21.2	28	High	N	N	Hypothyroidism	levothyroxine sodium	N	vegetarian	N	0	1	N	2	Y	1		12	6.28	0.37	0.05	cough, anosmia, ageusia, fever, dyspnea, stenia
S35379	P6	SCoV-2_S	Nasopharyngeal	South_American	39	160	101	7	36.7	39.45	Obese	voluntary pregnancy termination	N	N	N	N	onnivorous	N	1	1	N	1	N	0		10.5	10.5	NA	NA	cough, dyspnea
S35380	P29	Healthy	Nasopharyngeal	Caucasian	39	164	65	12	19.7	24.2	Normal	N	N	N	N	N	onnivorous	N	2	3	N	3	Y	2		6.7	13.4	3.78	0.14	N
S35381	P13	Healthy	Nasopharyngeal	Caucasian	38	155	60	7	22.1	25	Normal	N	thrombophilia	N	nadroparin calcium	N	onnivorous	N	2	4	N	2	N	1		9.91	10	NA	NA	N
S35382	P16	Healthy	Nasopharyngeal	South_American	38	151	61	11	21.9	26.7	High	N	N	N	N	N	onnivorous	N	0	7	N	3	N	1		7.41	12.2	0.22	NA	N
S35383	P34	Healthy	Nasopharyngeal	Caucasian	41	163	77	14	23.7	29	High	tonsillectomy	N	N	N	N	onnivorous	pollen, carrots, apples	0	7	N	3	N	0	gingivitis	11.7	15.29	0.94	NA	N
S35384	P1	Healthy	Nasopharyngeal	Caucasian	30	163	80	10	26.3	30	Obese	N	N	Hypothyroidism	levothyroxine sodium	N	onnivorous	nickel, paracetamol	1	7	N	3	Y	1		12.2	14.6	NA	NA	N
S35385	P2	Healthy	Nasopharyngeal	Caucasian	38	160	70	10	23.4	27.3	High	N	N	N	N	N	onnivorous	N	1	3	N	2	N	0		12.2	12.2	NA	NA	N
S35386	P3	Healthy	Nasopharyngeal	Caucasian	38	160	80	15	25.4	31.3	Obese	appendectomy and cesarean section	N	N	N	N	onnivorous	gluten	0	7	N	3	N	0		6.18	10.4	NA	NA	N
S35387	P4	Healthy	Nasopharyngeal	Caucasian	39	160	69	10	23.0	27	High	polypectomy	N	N	N	N	onnivorous	N	0	2	N	2	N	0		4.8	10.5	NA	NA	N
S35388	P5	Healthy	Nasopharyngeal	Caucasian	38	163	62	10	19.6	23.3	Normal	appendectomy	aortic bicuspidia and ascending aorta dilatation	Hypertension	metoprololo (beta blocker)	N	onnivorous	nickel	1	2	N	2	Y	2		9.4	11	NA	NA	N
S35389	P7	SCoV-2_S	Nasopharyngeal	African	35	160	78	5	28.5	30.46	Obese	Diagnostic laparoscopy for infertility	N	Gest diabetes, cholestasis	ursodesoxycholic acid	N	onnivorous	N	0	3	N	2	Y	0		12.8	10.8	NA	NA	cough, fever
S35390	P8	SCoV-2_S	Oral	African	30	168	77	7	24.8	27.5	High	N	N	N	N	N	onnivorous	amoxicillin	1	3	Y	3	N	0		9.8	11.1	NA	NA	cough, fever
S35391	P8	SCoV-2_S	Nasopharyngeal	African	30	168	77	7	24.8	27.5	High	N	N	N	N	N	onnivorous	amoxicillin	1	3	Y	3	N	0		9.8	11.1	NA	NA	cough, fever
S35392	P10	SCoV-2_A	Nasopharyngeal	African	32	160	50	10	15.6	19	Normal	N	N	N	N	N	onnivorous	N	0	3	N	2	N	0		10.35	11.4	0.27	NA	N
S35393	P14	Healthy	Nasopharyngeal	African	38	162	75	6	26.3	28.6	High	N	diabetes mellitus type 2	N	insulin	N	onnivorous	N	0	7	N	2	N	0		13.5	10.2	NA	NA	N
S35394	P20	Healthy	Nasopharyngeal	Caucasian	38	159	57	6	20.2	22.5	Normal	N	N	N	N	N	onnivorous	kiwi	0	2	N	2	N	0		13.59	11.4	NA	NA	N
S35395	P21	SCoV-2_A	Nasopharyngeal	Caucasian	40	170	65	14	17.6	22.4	Normal	N	N	N	N	N	onnivorous	N	1	7	N	2	Y	1		10.1	9.8	NA	NA	N
S35396	P22	Healthy	Nasopharyngeal	Caucasian	39	184	84	12.5	21.1	24.8	Normal	appendectomy	Hashimoto's hypothyroidism	N	N	N	onnivorous	N	0	3	N	3	N	0		7.11	9.9	NA	NA	N
S35397	P24	SCoV-2_A	Nasopharyngeal	African	38	164	70	13	21.2	26	Normal	N	N	N	N	N	onnivorous	N	1	4	N	3	N	0		9.05	11	NA	NA	N
S35398	P25	Healthy	Nasopharyngeal	Caucasian	38	162	57	7	19.1	24.4	Normal	N	N	Gest diabetes	N	N	onnivorous	N	1	3	Y	3	N	0		9.47	12.8	NA	NA	N
S35399	P26	Healthy	Nasopharyngeal	Caucasian	39	160	84	26	22.7	32.8	Obese	N	N	Hypertension	methyldopa	N	onnivorous	N	1	3	N	3	N	1	granuloma	8.78	8.6	NA	NA	N
S35400	P27	Healthy	Nasopharyngeal	Caucasian	39	165	66	11	20.2	24.2	Normal	inguinal hernia	N	N	N	N	onnivorous	amoxicillin and clavulanic acid	0	2	N	3	Y	3		11.01	11.6	NA	NA	N
S35401	P28	Healthy	Nasopharyngeal	Caucasian	38	165	62	9	19.5	22.9	Normal	N	N	Gest diabetes	N	N	onnivorous	N	0.5	2	N	2	N	0		13.42	11.4	3.13	0.12	N
S35402	P30	Healthy	Nasopharyngeal	Caucasian	38	163	68	16	19.6	25.6	Normal	cervix surgery	N	N	N	N	onnivorous	gluten	0	1	N	3	Y	1		16.62	10.9	1.45	0.07	N
S35403	P31	Healthy	Nasopharyngeal	Caucasian	38	173	92	17	25.1	30.7	Obese	N	N	N	N	N	onnivorous	gluten	0	0	N	3	N	1		9.33	12.6	NA	NA	N
S35404	P32	Healthy	Nasopharyngeal	Caucasian	38	165	67	13	19.8	24.6	Normal	N	N	N	N	N	onnivorous	N	1	3	N	3	N	4		9.06	11	0.38	0.03	N
S35405	P35	SCoV-2_A	Nasopharyngeal	Caucasian	38	163	70	10	22.6	26.41	High	N	N	Gest diabetes	insulin	N	onnivorous	N	0	0	Y	2	N	0		8.2	15.92	4.58	0.4	N
S35406	P36	Healthy	Nasopharyngeal	Caucasian	31	167	67	7	21.5	24.8	Normal	N	Hypothyroidism	N	levothyroxine sodium	N	onnivorous	N	1	3	N	3	N	0		10.8	10.9	0.7	0.08	diarrhoea, fever, ageusia, pharyngodynia, asthenia
S35407	P41	SCoV-2_A	Nasopharyngeal	Caucasian	38	165	78	15	23.1	28.6	High	N	N	Hypothyroidism	levothyroxine sodium	N	onnivorous	kiwi	0	2	N	2	Y	1		10.2	14.5	2.8	0.07	N
S35408	P42	SCoV-2_A	Nasopharyngeal	South_American	38	157	71	10	24.7	28	High	N	N	N	N	N	onnivorous	N	0	3	N	3	N	1		11	17.96	11.39	0.1	N
S35409	P43	SCoV-2_S	Nasopharyngeal	African	29	163	69	10	22.2	26	Normal	haemorrhoidectomy	N	N	N	N	onnivorous	N	0	8	N	3	N	0		11.7	10.38	0.1	NA	cough, dyspnea
S35410	P44	SCoV-2_A	Nasopharyngeal	Asian	39	159	68	13	21.8	26.9	High	cholecystectomy	asthma	N	salbutamol	N	onnivorous	N	1	2	N	2	N	0	gingivitis	10.2	9.4	0.06	0.03	N
S35411	P45	SCoV-2_A	Nasopharyngeal	African	39	165	80	15	23.9	29.4	High	N	N	N	N	N	onnivorous	N	0	7	N	2	N	0		12.5	8.85	0.21	0.06	N
S35412	P46	SCoV-2_A	Nasopharyngeal	Caucasian	37	170	57	19	13.1	27.14	High	N	N	N	N	N	onnivorous	N	1	4	N	2	N	6		12.5	9.14	0.12	0.07	N
S35413	P48	SCoV-2_A	Nasopharyngeal	Caucasian	40	168	63	6	20.2	23.4	Normal	N	N	primary toxoplasmosis and CMV infection	spiramycin	Y	onnivorous	gluten	1	7	N	2	Y	1	gingival graft	10.7	6.54	8.95	0.06	N
S35414	P53	SCoV-2_A	Nasopharyngeal	Caucasian	40	170	87	12	26.0	29	High	cesarean section	N	N	N	N	onnivorous	N	2	7	N	4	N	4		11.4	11.47	NA	NA	N
S35415	P55	SCoV-2_S	Nasopharyngeal	Caucasian	33	164	73	8	24.0	27	High	N	N	cholestasis	ursodesoxycholic acid, enoxaparin sodium, methylprednisolone	N	onnivorous	N	0	2	N	3	N	0		10	8.62	0.85	0.24	hyperpyrexia, dry cough, arthralgias
S35416	P60	Healthy	Nasopharyngeal	African	37	168	112	20	32.6	39.7	High	N	N	Gest diabetes	N	N	onnivorous	N	0	2	N	2	N	1		10.8	10.9	0.7	0.08	N
S35417	P61	SCoV-2_S	Nasopharyngeal	Caucasian	38	170	83	16	23.9	29.6	Obese	splenectomy, jaw surgery	Hypothyroidism	N	enoxaparin sodium, levothyroxine sodium	N	onnivorous	N	1	7	N	3	N	1	dental carie	12.6	5.19	0.21	0.06	cough, pharyngodynia, myalgia
S35418	P63	SCoV-2_S	Nasopharyngeal	African	30	168	75	10	23.2	26.7	High	3 cesarean sections	N	placenta accreta	enoxaparin sodium	N	onnivorous	N	3	2	N	1	N	0		9.7	5.8	3.11	0.31	fever, headache
S35419	P64	SCoV-2_A	Nasopharyngeal	Asian	39	154	74	11	27.3	31.2	Obese	N	N	Hypothyroidism	N	N	onnivorous	N	2	2	N	2	N	0		9.5	12.29	15.36	NA	N
S35422	P1	Healthy	Oral	Caucasian	30	163	80	10	26.3	30	Obese	N	N	Hypothyroidism	levothyroxine sodium	N	onnivorous	nickel, paracetamol	1	7	N	3	Y	1		12.2	14.6	NA	NA	N
S35423	P2	Healthy	Oral	Caucasian	38	160	70	10	23.4	27.3	High	N	N	N	N	N	onnivorous	N	1	3	N	2	N	0		12.2	12.2	NA	NA	N
S35424	P3	Healthy	Oral	Caucasian	38	160	80	15	25.4	31.3	Obese	appendectomy and cesarean section	N	N	N	N	onnivorous	gluten	0	7	N	3	N	0		6.18	10.4	NA	NA	N
S35425	P4	Healthy	Oral	Caucasian	39	160	69	10	23.0	27	High	polypectomy	N	N	N	N	onnivorous	N	0	2	N	2	N	0		4.8	10.5	NA	NA	N
S35426	P5	Healthy	Oral	Caucasian	38	163	62	10	19.6	23.3	Normal	appendectomy	aortic bicuspidia and ascending aorta dilatation	Hypertension	metoprololo (beta blocker)	N	onnivorous	nickel	1	2	N	2	Y	2		9.4	11	NA	NA	N
S35427	P6	SCoV-2_S	Oral	South_American	39	160	101	7	36.7	39.45	Obese	voluntary pregnancy termination	N	N	N	N	onnivorous	N	1	1	N	1	N	0		10.5	10.5	NA	NA	cough, dyspnea
S35428	P7	SCoV-2_S	Oral	African	35	160	78	5	28.5	30.46	Obese	Diagnostic laparoscopy for infertility	N	Gest diabetes, cholestasis	ursodesoxycholic acid	N	onnivorous	N	0	3	N	2	Y	0		12.8	10.8	NA	NA	cough, fever
S35429	P9	SCoV-2_A	Oral	Caucasian	26	168	105	3	36.1	37.2	Obese	N	anxiety depression	N	bromazepam	N	onnivorous	N	1	3	N	2	N	0		9.02	11.8	0.33	NA	N
S35430	P10	SCoV-2_A	Oral	African	32	160	50	10	15.6	19	Normal	N	N	N	N	N	onnivorous	N	0	3	N	2	N	0		10.35	11.4	0.27	NA	N
S35431	P13	Healthy	Oral	Caucasian	38	155	60	7	22.1	25	Normal	N	thrombophilia	N	nadroparin calcium	N	onnivorous	N	2	4	N	2	N	1		9.91	10	NA	NA	N
S35432	P14	Healthy	Oral	African	38	162	75	6	26.3	28.6	High	N	diabetes mellitus type 2	N	insulin	N	onnivorous	N	0	7	N	2	N	0		13.5	10.2	NA	NA	N
S35433	P20	Healthy	Oral	Caucasian	38	159	57	6	20.2	22.5	Normal	N	N	N	N	N	onnivorous	kiwi	0	2	N	2	N	0		13.59	11.4	NA	NA	N
S35434	P22	Healthy	Oral	Caucasian	39	184	84	12.5	21.1	24.8	Normal	appendectomy	Hashimoto's hypothyroidism	N	N	N	onnivorous	N	0	3	N	3	N	0		7.11	9.9	NA	NA	N
S35435	P24	SCoV-2_A	Oral	African	38	164	70	13	21.2	26	Normal	N	N	N	N	N	onnivorous	N	1	4	N	3	N	0		9.05	11	NA	NA	N
S35436	P25	Healthy	Oral	Caucasian	38	162	57	7	19.1	24.4	Normal	N	N	Gest diabetes	N	N	onnivorous	N	1	3	Y	3	N	0		9.47	12.8	NA	NA	N
S35437	P26	Healthy	Oral	Caucasian	39	160	84	26	22.7	32.8	Obese	N	N	Hypertension	methyldopa	N	onnivorous	N	1	3	N	3	N	1	granuloma	8.78	8.6	NA	NA	N
S35438	P27	Healthy	Oral	Caucasian	39	165	66	11	20.2	24.2	Normal	inguinal hernia	N	N	N	N	onnivorous	amoxicillin and clavulanic acid	0	2	N	3	Y	3		11.01	11.6	NA	NA	N
S35439	P28	Healthy	Oral	Caucasian	38	165	62	9	19.5	22.9	Normal	N	N	Gest diabetes	N	N	onnivorous	N	0.5	2	N	2	N	0		13.42	11.4	3.13	0.12	N
S35440	P29	Healthy	Oral	Caucasian	39	164	65	12	19.7	24.2	Normal	N	N	N	N	N	onnivorous	N	2	3	N	3	Y	2		6.7	13.4	3.78	0.14	N
S35441	P30	Healthy	Oral	Caucasian	38	163	68	16	19.6	25.6	Normal	cervix surgery	N	N	N	N	onnivorous	gluten	0	1	N	3	Y	1		16.62	10.9	1.45	0.07	N
S35442	P32	Healthy	Oral	Caucasian	38	165	67	13	19.8	24.6	Normal	N	N	N	N	N	onnivorous	N	1	3	N	3	N	4		9.06	11	0.38	0.03	N
S35443	P35	SCoV-2_A	Oral	Caucasian	38	163	70	10	22.6	26.41	High	N	N	Gest diabetes	insulin	N	onnivorous	N	0	0	Y	2	N	0		8.2	15.92	4.58	0.4	N
S35444	P36	Healthy	Oral	Caucasian	31	167	67	7	21.5	24.8	Normal	N	Hypothyroidism	N	levothyroxine sodium	N	onnivorous	N	1	3	N	3	N	0		10.8	10.9	0.7	0.08	diarrhoea, fever, ageusia, pharyngodynia, asthenia
S35445	P37	SCoV-2_S	Oral	Caucasian	38	175	74	9	21.2	28	High	N	N	Hypothyroidism	levothyroxine sodium	N	vegetarian	N	0	1	N	2	Y	1		12	6.28	0.37	0.05	cough, anosmia, ageusia, fever, dyspnea, stenia
S35446	P41	SCoV-2_A	Oral	Caucasian	38	165	78	15	23.1	28.6	High	N	N	Hypothyroidism	levothyroxine sodium	N	onnivorous	kiwi	0	2	N	2	Y	1		10.2	14.5	2.8	0.07	N
S35447	P42	SCoV-2_A	Oral	South_American	38	157	71	10	24.7	28	High	N	N	N	N	N	onnivorous	N	0	3	N	3	N	1		11	17.96	11.39	0.1	N
S35448	P43	SCoV-2_S	Oral	African	29	163	69	10	22.2	26	Normal	haemorrhoidectomy	N	N	N	N	onnivorous	N	0	8	N	3	N	0		11.7	10.38	0.1	NA	cough, dyspnea
S35449	P44	SCoV-2_A	Oral	Asian	39	159	68	13	21.8	26.9	High	cholecystectomy	asthma	N	salbutamol	N	onnivorous	N	1	2	N	2	N	0	gingivitis	10.2	9.4	0.06	0.03	N
S35450	P45	SCoV-2_A	Oral	African	39	165	80	15	23.9	29.4	High	N	N	N	N	N	onnivorous	N	0	7	N	2	N	0		12.5	8.85	0.21	0.06	N
S35451	P46	SCoV-2_A	Oral	Caucasian	37	170	57	19	13.1	27.14	High	N	N	N	N	N	onnivorous	N	1	4	N	2	N	6		12.5	9.14	0.12	0.07	N
S35452	P48	SCoV-2_A	Oral	Caucasian	40	168	63	6	20.2	23.4	Normal	N	N	primary toxoplasmosis and CMV infection	spiramycin	Y	onnivorous	gluten	1	7	N	2	Y	1	gingival graft	10.7	6.54	8.95	0.06	N
S35453	P53	SCoV-2_A	Oral	Caucasian	40	170	87	12	26.0	29	High	cesarean section	N	N	N	N	onnivorous	N	2	7	N	4	N	4		11.4	11.47	NA	NA	N
S35454	P55	SCoV-2_S	Oral	Caucasian	33	164	73	8	24.0	27	High	N	N	cholestasis	ursodesoxycholic acid, enoxaparin sodium, methylprednisolone	N	onnivorous	N	0	2	N	3	N	0		10	8.62	0.85	0.24	hyperpyrexia, dry cough, arthralgias
S35455	P56	SCoV-2_S	Oral	African	32	173	70	10	20.7	24.2	Normal	N	N	cholestasis	ursodesoxycholic acid, enoxaparin sodium, methylprednisolone	N	onnivorous	N	0	1	N	2	N	0		11.1	9.14	9.08	NA	hyperpyrexia, cough, chest pain
S35456	P60	Healthy	Oral	African	37	168	112	20	32.6	39.7	High	N	N	Gest diabetes	N	N	onnivorous	N	0	2	N	2	N	1		10.8	10.9	0.7	0.08	N
S35457	P61	SCoV-2_S	Oral	Caucasian	38	170	83	16	23.9	29.6	Obese	splenectomy, jaw surgery	Hypothyroidism	N	enoxaparin sodium, levothyroxine sodium	N	onnivorous	N	1	7	N	3	N	1	dental carie	12.6	5.19	0.21	0.06	cough, pharyngodynia, myalgia
S35458	P64	SCoV-2_A	Oral	Asian	39	154	74	11	27.3	31.2	Obese	N	N	Hypothyroidism	N	N	onnivorous	N	2	2	N	2	N	0		9.5	12.29	15.36	NA	N
