# Supplementary material for: Nasopharyngeal and oral microbiota profiling in SARS-CoV-2 infected pregnant women
Source: Sci Rep. 2025 Oct 9;15:35306. doi: 10.1038/s41598-025-19344-5 (PMC12511543; doi:10.1038/s41598-025-19344-5)
Supplement: Supplementary file 4 — Supplementary Material 4 [file 41598_2025_19344_MOESM4_ESM.txt]

Table S8: Analysis of the differential abundant bacterial taxa in the oral microbiota of Healthy vs asymptomatic (SCoV-2_A) patients by DESeq2 analysis.
baseMean	log2FoldChange	lfcSE	stat	pvalue	padj	Kingdom	Phylum	Class	Order	Family	Genus
DENOVO884	30.3995682819932	-3.99982140802435	0.714865553836085	-5.5952079192523	2.20357529011688e-08	2.05593574567905e-05	Bacteria	Actinobacteria	Actinobacteria	Actinomycetales	Micrococcaceae	Rothia
DENOVO1182	33.9485863381415	-4.22293837124912	0.784977444171227	-5.37969390408111	7.46125918322205e-08	3.48067740897309e-05	Bacteria	Actinobacteria	Actinobacteria	Actinomycetales	Micrococcaceae	Rothia
DENOVO1793	24.9956861594171	-3.57461218221367	0.707082627799191	-5.05543771219457	4.29404762967906e-07	0.000133544881283019	Bacteria	NA	NA	NA	NA	NA
DENOVO35	81.8867227329256	6.44395295768642	1.32101413913858	4.87803481186692	1.07148017345859e-06	0.000216056303467937	Bacteria	Bacteroidetes	Flavobacteriia	Flavobacteriales	Flavobacteriaceae	NA
DENOVO2447	15.3940167998522	-3.73311602110926	0.767701808384686	-4.86271620092191	1.15785800357951e-06	0.000216056303467937	Bacteria	Firmicutes	Bacilli	Lactobacillales	NA	NA
DENOVO23	1206.61157951562	-3.0112295986426	0.642953409422022	-4.68343359645534	2.82108873221712e-06	0.000376010826736939	Bacteria	Actinobacteria	Actinobacteria	Actinomycetales	Micrococcaceae	Rothia
DENOVO2457	2.62229850239457	-4.53597895365908	0.965268411553809	-4.6991892611066	2.61196314004295e-06	0.000376010826736939	Bacteria	Actinobacteria	Actinobacteria	Actinomycetales	Micrococcaceae	Rothia
DENOVO2513	12.4825519827506	-3.41768603849742	0.739365444214187	-4.62245844087265	3.79218801509695e-06	0.000412566706970144	Bacteria	Actinobacteria	Actinobacteria	Actinomycetales	Micrococcaceae	Rothia
DENOVO2679	10.2260925500669	-3.79106109049156	0.821921408585145	-4.61243745556827	3.97974315405284e-06	0.000412566706970144	Bacteria	NA	NA	NA	NA	NA
DENOVO47	117.679770258477	-5.95128913062407	1.31340137340799	-4.53120367552363	5.86485597197724e-06	0.000547191062185476	Bacteria	Proteobacteria	Betaproteobacteria	Neisseriales	Neisseriaceae	Neisseria
DENOVO270	7.12569640395602	3.59122496594009	0.809249775567901	4.43772129985442	9.09162301916495e-06	0.0007711349342619	Bacteria	Proteobacteria	Betaproteobacteria	Neisseriales	Neisseriaceae	Gulbenkiania
DENOVO19	39.6388655872413	3.31184996409402	0.753443191895304	4.39562000124121	1.10457021106026e-05	0.00085880333909935	Bacteria	Proteobacteria	Gammaproteobacteria	Enterobacteriales	Enterobacteriaceae	Serratia
DENOVO36	21.6252759419571	3.68686932237982	0.861153444586385	4.28131518901448	1.85791986268053e-05	0.00133341479375457	Bacteria	Proteobacteria	Gammaproteobacteria	Enterobacteriales	Enterobacteriaceae	Serratia
DENOVO158	3.29593619410071	2.6058732593156	0.620435454850009	4.20007148035338	2.66830727539663e-05	0.00177823620567504	Bacteria	Firmicutes	Bacilli	Bacillales	Bacillaceae 1	Bacillus
DENOVO208	89.931694292698	3.26592507340223	0.781067096700349	4.18136301887414	2.89766800567045e-05	0.00180234949952702	Bacteria	Bacteroidetes	Bacteroidia	Bacteroidales	Prevotellaceae	Prevotella
DENOVO2187	2.74451325369205	-4.0984147766166	1.01812025668939	-4.02547218728694	5.68611011289845e-05	0.00331571295958391	Bacteria	Actinobacteria	Actinobacteria	Actinomycetales	Micrococcaceae	Rothia
DENOVO255	8.42543940118168	-5.76216090878487	1.446779130549	-3.98275091692699	6.81221415937588e-05	0.00373870341805747	Bacteria	Proteobacteria	Betaproteobacteria	Neisseriales	Neisseriaceae	Neisseria
DENOVO2063	7.52026851836779	-2.76033571102693	0.695773529396192	-3.96729049669713	7.26943656059879e-05	0.00376799128391038	Bacteria	Firmicutes	Bacilli	Bacillales	Bacillales_Incertae Sedis XI	Gemella
DENOVO646	12.5404194430447	3.9972882098775	1.0132354016048	3.94507357672899	7.97754795410993e-05	0.00391739591641293	Bacteria	Firmicutes	Negativicutes	Selenomonadales	Veillonellaceae	Selenomonas
DENOVO639	6.7124004178747	-5.22048377887925	1.34504803855087	-3.8812619544085	0.000103915835745151	0.00461683213096316	Bacteria	Bacteroidetes	Bacteroidia	Bacteroidales	Prevotellaceae	Prevotella
DENOVO127	9.98697129244448	2.41560957446934	0.620682358087864	3.89186117986519	9.94781612681873e-05	0.00461683213096316	Bacteria	Firmicutes	Bacilli	Lactobacillales	Enterococcaceae	Enterococcus
DENOVO9	979.838366616783	4.84590473099295	1.25953712913878	3.84736949700432	0.000119392837159969	0.00484319639435875	Bacteria	Bacteroidetes	Flavobacteriia	Flavobacteriales	Flavobacteriaceae	NA
DENOVO150	8.42535945382751	2.59483148834224	0.673418228731678	3.8532243079154	0.000116572506158034	0.00484319639435875	Bacteria	Firmicutes	Bacilli	Lactobacillales	Enterococcaceae	Enterococcus
DENOVO644	5.92110409060023	4.81851061698777	1.27245492369276	3.78678295574045	0.000152610292177677	0.0059327251084072	Bacteria	Firmicutes	Negativicutes	Selenomonadales	Veillonellaceae	Selenomonas
DENOVO312	6.15765117953335	3.04862691076619	0.80926838187984	3.7671395287736	0.000165128720875821	0.00616260386308563	Bacteria	Proteobacteria	Betaproteobacteria	Burkholderiales	Burkholderiaceae	Burkholderia
DENOVO2218	6.94344318865264	5.91729347904711	1.60579969781105	3.68495117237429	0.00022874648875624	0.00820847976959892	Bacteria	Bacteroidetes	Flavobacteriia	Flavobacteriales	Flavobacteriaceae	NA
DENOVO3124	3.29741356307703	-3.61435442961009	0.993491395579924	-3.63803294692886	0.000274728287331383	0.0086490909226612	Bacteria	Actinobacteria	Actinobacteria	Actinomycetales	Micrococcaceae	Rothia
DENOVO110	137.848507756955	-2.59008299951826	0.713147513115113	-3.63190357097997	0.000281338255673375	0.0086490909226612	Bacteria	Firmicutes	Negativicutes	Selenomonadales	Veillonellaceae	Veillonella
DENOVO4513	3.83471933064488	-2.95774335715729	0.815609346933424	-3.62642160524274	0.000287376011363877	0.0086490909226612	Bacteria	Firmicutes	Bacilli	Lactobacillales	Streptococcaceae	NA
DENOVO2978	6.71355106449893	-2.22100073931896	0.611417915026563	-3.63254115513194	0.000280643798318017	0.0086490909226612	Bacteria	Firmicutes	Bacilli	Lactobacillales	Streptococcaceae	Streptococcus
DENOVO945	7.6031264619045	3.19893364480497	0.876678319890292	3.64892523543331	0.000263339722994286	0.0086490909226612	Bacteria	Fusobacteria	Fusobacteriia	Fusobacteriales	Leptotrichiaceae	Leptotrichia
DENOVO186	10.7419931610776	2.55248256682419	0.709837278812588	3.59586998740609	0.000323309252021194	0.00942648537924295	Bacteria	Proteobacteria	Betaproteobacteria	Burkholderiales	Burkholderiaceae	Burkholderia
DENOVO516	8.03355953225492	3.7053385988687	1.03384536704215	3.58403559854386	0.000338325943862634	0.00943020305660995	Bacteria	Firmicutes	Negativicutes	Selenomonadales	Veillonellaceae	Schwartzia
DENOVO133	59.8422833471667	1.8896350836998	0.527837459231949	3.57995638742538	0.000343651558333053	0.00943020305660995	Bacteria	Firmicutes	Negativicutes	Selenomonadales	Veillonellaceae	Dialister
DENOVO105	79.1455905295465	3.30021653478835	0.928652741332705	3.55376815024767	0.000379753837530124	0.0101231522975887	Bacteria	Bacteroidetes	Bacteroidia	Bacteroidales	Porphyromonadaceae	Porphyromonas
DENOVO4793	9.67765364614488	-4.19569683021315	1.20315733808484	-3.48723869888187	0.000488035564985991	0.0119825574245245	Bacteria	Bacteroidetes	Bacteroidia	Bacteroidales	Prevotellaceae	Prevotella
DENOVO204	7.71171392746715	-2.25079021413448	0.643470856601623	-3.49788990603494	0.000468954673498921	0.0119825574245245	Bacteria	Firmicutes	Negativicutes	Selenomonadales	Veillonellaceae	Veillonella
DENOVO880	6.71889870824994	3.9061663772242	1.11808519733405	3.49362140428835	0.000476516263841186	0.0119825574245245	Bacteria	Fusobacteria	Fusobacteriia	Fusobacteriales	Fusobacteriaceae	Fusobacterium
DENOVO277	11.2114328870717	3.61665408453218	1.04897781610624	3.44778891316981	0.00056519556708427	0.0135212170279391	Bacteria	Firmicutes	Negativicutes	Selenomonadales	Veillonellaceae	Selenomonas
DENOVO3700	48.1971156087846	-1.64324148573763	0.478448017799219	-3.43452459746049	0.000593594196832434	0.0138455846411165	Bacteria	Firmicutes	Bacilli	NA	NA	NA
DENOVO3972	5.83580443330275	-2.06359617508969	0.604408805277511	-3.4142390995482	0.000639604186940586	0.0145548952784285	Bacteria	Firmicutes	Bacilli	Lactobacillales	Streptococcaceae	Streptococcus
DENOVO510	9.94773831276578	4.00922374330227	1.17955184870827	3.39893812017909	0.000676480197974924	0.0146780470862931	Bacteria	Bacteroidetes	Bacteroidia	Bacteroidales	Prevotellaceae	Prevotella
DENOVO1478	5.42018813783141	4.75229679162232	1.39736734816426	3.40089297053167	0.000671661198183306	0.0146780470862931	Bacteria	Candidatus Saccharibacteria	Saccharibacteria_genera_incertae_sedis	Saccharibacteria_genera_incertae_sedis	Saccharibacteria_genera_incertae_sedis	Saccharibacteria_genera_incertae_sedis
DENOVO51	396.911152895925	-2.76236420669212	0.817457869716472	-3.37921293442343	0.000726936806525023	0.0150501817548086	Bacteria	Bacteroidetes	Bacteroidia	Bacteroidales	Porphyromonadaceae	Porphyromonas
DENOVO1760	3.14040929037623	-3.73987363357596	1.11053365254773	-3.36763647368643	0.000758154922267957	0.0150501817548086	Bacteria	Actinobacteria	Actinobacteria	Actinomycetales	Micrococcaceae	Rothia
DENOVO1000	16.1574478037521	-1.81980612760612	0.538660126508093	-3.3783939780417	0.000729105409923091	0.0150501817548086	Bacteria	Firmicutes	Bacilli	Lactobacillales	Streptococcaceae	Streptococcus
DENOVO416	33.8569662167692	4.38222530054574	1.29987237439245	3.37127350875039	0.000748215340236574	0.0150501817548086	Bacteria	Candidatus Saccharibacteria	Saccharibacteria_genera_incertae_sedis	Saccharibacteria_genera_incertae_sedis	Saccharibacteria_genera_incertae_sedis	Saccharibacteria_genera_incertae_sedis
DENOVO165	108.842320430306	3.04514189775179	0.908550841579248	3.3516472148754	0.000803323154671777	0.0156145938189327	Bacteria	Firmicutes	Bacilli	Lactobacillales	Streptococcaceae	Streptococcus
DENOVO147	104.383289268878	2.25867781397731	0.678581865628431	3.32852663530222	0.000873066562180144	0.0166239000513076	Bacteria	Bacteroidetes	Bacteroidia	Bacteroidales	Prevotellaceae	Prevotella
DENOVO617	18.2794628055971	3.49258429226485	1.05366749874587	3.31469300934298	0.000917438192632216	0.0170241393499374	Bacteria	Bacteroidetes	Bacteroidia	Bacteroidales	Prevotellaceae	Prevotella
DENOVO275	57.0693698327409	2.42876384116882	0.733607084734756	3.31071481138567	0.000930579964466031	0.0170241393499374	Bacteria	Fusobacteria	Fusobacteriia	Fusobacteriales	Fusobacteriaceae	Fusobacterium
DENOVO3787	4.32291667276651	-2.61288565677218	0.810130031653638	-3.2252669999639	0.00125855233875992	0.0225813333089039	Bacteria	Firmicutes	Bacilli	Lactobacillales	Streptococcaceae	Streptococcus
DENOVO3338	3.02846468845601	-2.44273569212469	0.760856034702388	-3.21050971630945	0.00132499789008739	0.0233249628575761	Bacteria	Firmicutes	Bacilli	Lactobacillales	Streptococcaceae	Streptococcus
DENOVO4038	2.50407167114719	-4.30349913324971	1.34581664983424	-3.19768605461953	0.0013853501154266	0.0235005755944185	Bacteria	Firmicutes	Negativicutes	Selenomonadales	Veillonellaceae	Veillonella
DENOVO4431	5.40814538792861	-2.06788750431515	0.645660046526216	-3.20274967522122	0.00136122246823939	0.0235005755944185	Bacteria	Firmicutes	Bacilli	NA	NA	NA
DENOVO2879	6.57764662718553	-2.09690509468653	0.659275596150939	-3.1806199212119	0.0014696030011509	0.0244846357156033	Bacteria	Firmicutes	Bacilli	Bacillales	Bacillales_Incertae Sedis XI	Gemella
DENOVO4783	5.81031103922903	-2.64195273030121	0.833028949537333	-3.17150170083351	0.00151652980018856	0.0248231983083495	Bacteria	Firmicutes	Bacilli	Bacillales	Bacillales_Incertae Sedis XI	Gemella
DENOVO1971	9.36852606172818	-1.89176922670597	0.600757966508518	-3.14897068731447	0.00163846629148444	0.0259099838975421	Bacteria	Firmicutes	Bacilli	Bacillales	Bacillales_Incertae Sedis XI	Gemella
DENOVO3041	5.91484514578561	-2.08352179609844	0.661615905524262	-3.14914103288896	0.00163751147735093	0.0259099838975421	Bacteria	Firmicutes	Bacilli	Lactobacillales	Streptococcaceae	Streptococcus
DENOVO4700	4.52117652957298	-2.10226530873227	0.671526113810604	-3.13057864094498	0.00174462281164846	0.0271288847211336	Bacteria	Firmicutes	Bacilli	Lactobacillales	Streptococcaceae	NA
DENOVO3755	13.895291819423	-2.49989594344601	0.803557499221812	-3.11103554613949	0.00186432495966616	0.0285150030716153	Bacteria	Firmicutes	Bacilli	Lactobacillales	NA	NA
DENOVO143	26.9949159164415	4.2497016387051	1.39101110123909	3.05511698283323	0.00224972752560243	0.0322922427905703	Bacteria	Bacteroidetes	Bacteroidia	Bacteroidales	Prevotellaceae	Alloprevotella
DENOVO863	6.80003197836777	-2.78077448455565	0.909550495590177	-3.05730632662819	0.00223335912612789	0.0322922427905703	Bacteria	Bacteroidetes	Flavobacteriia	Flavobacteriales	Flavobacteriaceae	Capnocytophaga
DENOVO83	95.1986072799595	-2.62687435830247	0.857479362055435	-3.06348406101073	0.00218775859070917	0.0322922427905703	Bacteria	Firmicutes	Negativicutes	Selenomonadales	Veillonellaceae	Veillonella
DENOVO3971	37.0421963171576	-1.65348910205224	0.539636031095829	-3.0640820975103	0.00218338983959466	0.0322922427905703	Bacteria	Firmicutes	Bacilli	Bacillales	Bacillales_Incertae Sedis XI	Gemella
DENOVO3483	5.19811134872208	-2.18672581715188	0.717855860547606	-3.04619065933901	0.00231760822492432	0.0327625526341575	Bacteria	Firmicutes	Bacilli	Lactobacillales	Streptococcaceae	Streptococcus
DENOVO727	5.43375156707883	3.10639125866012	1.02452659497832	3.03202598535362	0.00242918291117002	0.0338272784495765	Bacteria	Synergistetes	Synergistia	Synergistales	Synergistaceae	Fretibacterium
DENOVO1231	3.95018575176625	3.4331902931972	1.13958502278562	3.01266708894178	0.00258962831565904	0.0355312238016159	Bacteria	Firmicutes	Clostridia	Clostridiales	Lachnospiraceae	Catonella
DENOVO741	14.6683339362178	2.46964639851885	0.821332039014485	3.00687941198809	0.00263944443725627	0.0356898791298565	Bacteria	Proteobacteria	Epsilonproteobacteria	Campylobacterales	Campylobacteraceae	Campylobacter
DENOVO786	7.72537161343526	5.48999307844493	1.83080275731633	2.99868080081571	0.0027115122100901	0.0361405841716294	Bacteria	Bacteroidetes	Bacteroidia	Bacteroidales	Prevotellaceae	Prevotella
DENOVO502	12.5440055658531	2.88975081542527	0.972432473910386	2.97167247387871	0.00296182462673635	0.0385072536636428	Bacteria	Bacteroidetes	Flavobacteriia	Flavobacteriales	Flavobacteriaceae	Capnocytophaga
DENOVO1308	16.394176827879	1.92934599750174	0.649467464130077	2.97065843026637	0.00297162086150298	0.0385072536636428	Bacteria	Firmicutes	Bacilli	Lactobacillales	Streptococcaceae	Streptococcus
DENOVO4220	3.8952892992617	-2.46459056750931	0.831880801016389	-2.96267273448081	0.00304980636322812	0.038979032012217	Bacteria	Firmicutes	Negativicutes	Selenomonadales	Veillonellaceae	Veillonella
DENOVO221	5.21030967241665	-2.84928867926308	0.963138011113578	-2.95833893625353	0.00309301830765254	0.0389971092032408	Bacteria	Proteobacteria	Betaproteobacteria	Neisseriales	Neisseriaceae	Neisseria
DENOVO1525	3.59720208390647	4.47921543704303	1.52760538553172	2.93218096732745	0.00336590550178923	0.0402614081175558	Bacteria	Bacteroidetes	Bacteroidia	Bacteroidales	Prevotellaceae	Prevotella
DENOVO235	39.9489942634747	-2.33009248970148	0.791725666002728	-2.9430553912262	0.00324990264299107	0.0402614081175558	Bacteria	Bacteroidetes	Flavobacteriia	Flavobacteriales	Flavobacteriaceae	Capnocytophaga
DENOVO2203	34.6589039363862	-1.96275675517057	0.668545948506484	-2.93585917251511	0.00332625291278248	0.0402614081175558	Bacteria	Firmicutes	NA	NA	NA	NA
DENOVO3625	21.3884090483357	-2.25510557118232	0.768330047495553	-2.93507403300581	0.00333468115450052	0.0402614081175558	Bacteria	Firmicutes	Bacilli	Lactobacillales	Carnobacteriaceae	Granulicatella
DENOVO1123	8.458501867152	-1.79386501523994	0.618700710901855	-2.8994067464786	0.00373869540095494	0.0430642322109995	Bacteria	Firmicutes	Bacilli	Lactobacillales	Streptococcaceae	Streptococcus
DENOVO4410	4.10551232876289	-2.40899281067107	0.830220303212061	-2.90163080973913	0.00371225755127038	0.0430642322109995	Bacteria	Firmicutes	Bacilli	Lactobacillales	Streptococcaceae	NA
DENOVO153	123.243423804225	1.78276915609952	0.614012652415591	2.90347299699105	0.00369048794498533	0.0430642322109995	Bacteria	Fusobacteria	Fusobacteriia	Fusobacteriales	Fusobacteriaceae	Fusobacterium
DENOVO328	36.1775346645474	3.80762958629143	1.32004384617042	2.88447205548343	0.00392070553513739	0.0441587170191674	Bacteria	Bacteroidetes	Bacteroidia	Bacteroidales	Prevotellaceae	Prevotella
DENOVO350	43.4409312106277	3.31685584326065	1.1501458570243	2.88385670652429	0.0039283746115658	0.0441587170191674	Bacteria	SR1	SR1_genera_incertae_sedis	SR1_genera_incertae_sedis	SR1_genera_incertae_sedis	SR1_genera_incertae_sedis
DENOVO778	26.2638144030895	-1.81748216823905	0.632976198171774	-2.87132782162819	0.00408751387590565	0.0453858835480353	Bacteria	Firmicutes	Bacilli	Bacillales	Bacillales_Incertae Sedis XI	Gemella
DENOVO3703	2.58703774571839	-2.38646233834971	0.832190444209224	-2.86768774498175	0.00413483397811682	0.0453858835480353	Bacteria	Firmicutes	Bacilli	Lactobacillales	NA	NA
DENOVO403	13.0145399420444	3.50956093555079	1.23407972380642	2.84386889100311	0.00445693834521638	0.0483525985591498	Bacteria	Proteobacteria	Epsilonproteobacteria	Campylobacterales	Campylobacteraceae	Campylobacter
DENOVO697	15.3953958227385	-2.40064065849242	0.846078933987575	-2.83737197802359	0.00454865841973416	0.0487804402943905	Bacteria	Bacteroidetes	Bacteroidia	Bacteroidales	Prevotellaceae	Prevotella
DENOVO1558	3.1771471143215	4.10903629201999	1.45321133742964	2.82755590063579	0.00469048254405777	0.0491710136360214	Bacteria	Firmicutes	Negativicutes	Selenomonadales	Veillonellaceae	Selenomonas
DENOVO4372	139.566770842939	-1.46974875779378	0.519492005787935	-2.82920380182665	0.00466639726323625	0.0491710136360214	Bacteria	Firmicutes	Bacilli	Bacillales	NA	NA
DENOVO159	18.6624012415918	1.51069849839631	0.536463718832521	2.81603106671216	0.00486209648152971	0.0504037335251913	Bacteria	Actinobacteria	Actinobacteria	Coriobacteriales	Coriobacteriaceae	Atopobium
DENOVO607	7.62025369626449	2.64108694888785	0.940306932887195	2.80874984169099	0.0049734275405611	0.0504370423406903	Bacteria	Bacteroidetes	Bacteroidia	Bacteroidales	NA	NA
DENOVO400	3.33113431024811	2.15097021906296	0.765729725005799	2.80904625851722	0.00496885064380133	0.0504370423406903	Bacteria	Proteobacteria	Betaproteobacteria	Neisseriales	Neisseriaceae	Gulbenkiania
DENOVO351	22.0607455447001	3.26994994868613	1.16749577206226	2.80082380333601	0.00509723414107245	0.051136768318501	Bacteria	Firmicutes	Negativicutes	Selenomonadales	Veillonellaceae	Selenomonas
DENOVO125	152.571837822094	4.10669155000349	1.47580692057448	2.78267535729193	0.00539127220826595	0.0535112443650227	Bacteria	Firmicutes	Negativicutes	Selenomonadales	Veillonellaceae	Veillonella
DENOVO3300	3.4027980353481	-2.84135413042414	1.02415238029867	-2.77434704550073	0.00553126373100914	0.0537569693857451	Bacteria	Firmicutes	Bacilli	Lactobacillales	Streptococcaceae	Streptococcus
DENOVO596	136.219388564454	-1.25885785255731	0.453279159990536	-2.7772242001675	0.00548253469034506	0.0537569693857451	Bacteria	Firmicutes	Bacilli	Lactobacillales	Streptococcaceae	Streptococcus
DENOVO4616	10.8834643701822	-2.35982924722862	0.857948545539089	-2.75054868907765	0.00594955491867031	0.0566421912155041	Bacteria	NA	NA	NA	NA	NA
DENOVO1217	55.933596224116	-1.1505563096731	0.418300079071032	-2.75055245561578	0.00594948651982024	0.0566421912155041	Bacteria	Firmicutes	Bacilli	Lactobacillales	Streptococcaceae	Streptococcus
DENOVO1243	4.07100280588409	3.94886097908829	1.44194895479666	2.73855809247085	0.0061709257198365	0.0567590081671595	Bacteria	Firmicutes	Negativicutes	Selenomonadales	Veillonellaceae	Selenomonas
DENOVO4525	98.737521110474	-1.46475528914529	0.537083858380164	-2.72723759295796	0.00638670334326778	0.0567590081671595	Bacteria	Firmicutes	Bacilli	Lactobacillales	NA	NA
DENOVO2574	9.15332270769334	-1.60436726585339	0.588286344359222	-2.72718767184867	0.0063876697294231	0.0567590081671595	Bacteria	Firmicutes	Bacilli	Lactobacillales	Streptococcaceae	Streptococcus
DENOVO1109	3.58070256776301	5.19509052142696	1.89236380705277	2.74529163053375	0.00604571463548652	0.0567590081671595	Bacteria	Spirochaetes	Spirochaetia	Spirochaetales	Spirochaetaceae	Treponema
DENOVO1023	5.729547828119	4.36934576311349	1.5947010128165	2.73991533710542	0.00614550124779682	0.0567590081671595	Bacteria	Spirochaetes	Spirochaetia	Spirochaetales	Spirochaetaceae	Treponema
DENOVO182	88.0073516095234	1.64728244291684	0.603767022216745	2.72834120165889	0.00636537296636033	0.0567590081671595	Bacteria	Fusobacteria	Fusobacteriia	Fusobacteriales	Fusobacteriaceae	Fusobacterium
DENOVO1215	5.43478552791817	-3.12043438450292	1.14253581062735	-2.73114799157983	0.00631141233584588	0.0567590081671595	Bacteria	Fusobacteria	Fusobacteriia	Fusobacteriales	Leptotrichiaceae	Leptotrichia
DENOVO40	596.150907683869	1.65201558113792	0.606549455867942	2.72362882392496	0.00645690283380111	0.0568329277729852	Bacteria	Firmicutes	Bacilli	Lactobacillales	Streptococcaceae	Streptococcus
DENOVO3643	4.35286271078487	-2.55148492691585	0.941778168542297	-2.70922071899913	0.00674414574039253	0.0588064296802451	Bacteria	Firmicutes	Negativicutes	Selenomonadales	Veillonellaceae	Veillonella
DENOVO4731	3.89358060041202	-3.2825566800243	1.22140482249862	-2.68752556037006	0.00719835927854373	0.0621858259896416	Bacteria	Bacteroidetes	Bacteroidia	Bacteroidales	Porphyromonadaceae	NA
DENOVO166	18.8091750501113	5.11288990807573	1.90496747509366	2.68397753500981	0.00727519946078053	0.0622730375863141	Bacteria	Candidatus Saccharibacteria	Saccharibacteria_genera_incertae_sedis	Saccharibacteria_genera_incertae_sedis	Saccharibacteria_genera_incertae_sedis	Saccharibacteria_genera_incertae_sedis
DENOVO336	46.6644716236839	2.23047779304631	0.832419878805374	2.67951048483768	0.00737298941762767	0.0625363556967874	Bacteria	Proteobacteria	Epsilonproteobacteria	Campylobacterales	Campylobacteraceae	Campylobacter
DENOVO1503	3.17806503078694	3.34923904776755	1.25421837971695	2.67037949844381	0.00757655611102415	0.063115571087976	Bacteria	Bacteroidetes	Bacteroidia	Bacteroidales	Porphyromonadaceae	Tannerella
DENOVO500	11.1306025748483	2.4103126938726	0.903129019202178	2.66884646891523	0.0076112232989488	0.063115571087976	Bacteria	Proteobacteria	Betaproteobacteria	Neisseriales	Neisseriaceae	Eikenella
DENOVO635	3.36656995616907	-2.56800980080903	0.962741446169418	-2.66739300673789	0.0076442224361643	0.063115571087976	Bacteria	Firmicutes	Negativicutes	Selenomonadales	Veillonellaceae	Veillonella
DENOVO3854	3.23359871224306	-2.49122640141433	0.935505649145193	-2.66297312441743	0.00774535999704099	0.0633896568178881	Bacteria	Proteobacteria	Betaproteobacteria	Neisseriales	Neisseriaceae	Kingella
DENOVO80	202.08403784334	4.15463026331847	1.56383089952778	2.65670045563943	0.00789095224861318	0.0640196386778791	Bacteria	Bacteroidetes	Bacteroidia	Bacteroidales	Porphyromonadaceae	Porphyromonas
DENOVO1398	4.41809664953997	2.76734363398896	1.04301962587051	2.65320379918961	0.00797317144604979	0.0641290427514177	Bacteria	Firmicutes	Negativicutes	Selenomonadales	Veillonellaceae	Selenomonas
DENOVO536	18.4988477913612	-2.66857611833875	1.01001099675875	-2.64212580546403	0.00823874472301609	0.0651419392082543	Bacteria	Bacteroidetes	Bacteroidia	Bacteroidales	Prevotellaceae	Prevotella
DENOVO1089	6.57069834971677	2.47403485473889	0.935882234936052	2.64353223342031	0.00820459532588793	0.0651419392082543	Bacteria	Spirochaetes	Spirochaetia	Spirochaetales	Spirochaetaceae	Treponema
DENOVO266	46.692240405679	3.31301909867498	1.25540202366261	2.63901048128735	0.00831484101195163	0.0651911484382426	Bacteria	Candidatus Saccharibacteria	Saccharibacteria_genera_incertae_sedis	Saccharibacteria_genera_incertae_sedis	Saccharibacteria_genera_incertae_sedis	Saccharibacteria_genera_incertae_sedis
DENOVO2446	5.34044883226204	-2.61577852771842	0.995871681732686	-2.62662205954818	0.00862370573951602	0.0670493121247371	Bacteria	Firmicutes	Bacilli	Lactobacillales	Streptococcaceae	Streptococcus
DENOVO2662	3.19610341671965	-3.20710801790353	1.2288954711805	-2.60974842296614	0.00906088304332544	0.0693482376870911	Bacteria	Bacteroidetes	Bacteroidia	Bacteroidales	Prevotellaceae	Prevotella
DENOVO746	3.90105933333709	4.26255956882409	1.63698432823044	2.60390982083003	0.00921670039999924	0.0693482376870911	Bacteria	Bacteroidetes	Bacteroidia	Bacteroidales	Prevotellaceae	Alloprevotella
DENOVO1297	3.55629530265626	-3.00358351866505	1.15270073696392	-2.6056923730058	0.00916887693306921	0.0693482376870911	Bacteria	Actinobacteria	Actinobacteria	Actinomycetales	Micrococcaceae	Rothia
DENOVO2894	6.87542008229127	-1.85614948953265	0.711596616296362	-2.60842933626262	0.00909587896609351	0.0693482376870911	Bacteria	Firmicutes	Bacilli	Lactobacillales	Streptococcaceae	Streptococcus
DENOVO1127	2.56895614995555	4.39874798219968	1.69663227433498	2.59263486186117	0.00952438309923074	0.0710899954526582	Bacteria	Firmicutes	Negativicutes	Selenomonadales	Veillonellaceae	Schwartzia
DENOVO333	48.4403709300182	3.22623712977174	1.24600297459838	2.58926920364025	0.00961798717777863	0.0712189050545036	Bacteria	Fusobacteria	Fusobacteriia	Fusobacteriales	Fusobacteriaceae	Fusobacterium
DENOVO779	11.4567975176347	3.44013917195267	1.33540598091423	2.57609986859392	0.00999217812401362	0.0734071038559426	Bacteria	Bacteroidetes	Bacteroidia	Bacteroidales	Prevotellaceae	Prevotella
DENOVO126	44.0428072811359	-1.60219953400489	0.625214400581869	-2.56264016394019	0.010387964832352	0.0751315596014293	Bacteria	Bacteroidetes	Bacteroidia	Bacteroidales	Prevotellaceae	NA
DENOVO4712	90.9780293293743	-1.44275322811	0.562701317714179	-2.56397698510961	0.0103480406006221	0.0751315596014293	Bacteria	Firmicutes	Bacilli	Lactobacillales	Streptococcaceae	Streptococcus
DENOVO560	2.44393587535493	3.36879974192482	1.31670756257239	2.5585026149188	0.0105124029516194	0.0754467073373915	Bacteria	Firmicutes	Clostridia	Clostridiales	NA	NA
DENOVO605	11.3411282648387	-2.53875228972023	0.99474406913784	-2.55216629933828	0.0107055406782205	0.0762463317006083	Bacteria	Bacteroidetes	Flavobacteriia	Flavobacteriales	Flavobacteriaceae	Capnocytophaga
DENOVO52	258.927201846166	1.37833299662452	0.541932570559722	2.5433662258036	0.0109790088545019	0.0776016307670472	Bacteria	Fusobacteria	Fusobacteriia	Fusobacteriales	Fusobacteriaceae	Fusobacterium
DENOVO425	5.16163637989119	3.95984231855684	1.56154359949474	2.53585126911481	0.0112174364579083	0.0784696672316986	Bacteria	Bacteroidetes	Bacteroidia	Bacteroidales	Prevotellaceae	Prevotella
DENOVO816	4.43382970558565	-2.74405258953485	1.08635591065466	-2.52592411255095	0.0115394404550196	0.0784696672316986	Bacteria	Bacteroidetes	Bacteroidia	Bacteroidales	Prevotellaceae	Prevotella
DENOVO2172	4.09122687207538	-1.83240516056236	0.725383407894518	-2.52611948470266	0.0115330249238079	0.0784696672316986	Bacteria	Actinobacteria	Actinobacteria	Actinomycetales	Micrococcaceae	Rothia
DENOVO625	14.7400383616415	2.14018164665169	0.84558816790858	2.5309976273025	0.0113738617985672	0.0784696672316986	Bacteria	Proteobacteria	Epsilonproteobacteria	Campylobacterales	Campylobacteraceae	Campylobacter
DENOVO782	4.58321750083696	3.54214875265036	1.40344852072757	2.52388933426218	0.0116064459571001	0.0784696672316986	Bacteria	Proteobacteria	Epsilonproteobacteria	Campylobacterales	Campylobacteraceae	Campylobacter
DENOVO2936	4.42533436520603	-2.09849572570368	0.831117697187442	-2.52490800377026	0.0115728580125127	0.0784696672316986	Bacteria	Fusobacteria	Fusobacteriia	Fusobacteriales	Fusobacteriaceae	Fusobacterium
DENOVO597	10.80408091047	-4.61678059201521	1.83682017134778	-2.51346357364293	0.0119552123421303	0.0802461375194787	Bacteria	Bacteroidetes	Bacteroidia	Bacteroidales	Prevotellaceae	Prevotella
DENOVO1486	3.62684505581007	3.30625801328604	1.31986282506549	2.50500123989929	0.012245096412395	0.0816048210911755	Bacteria	Synergistetes	Synergistia	Synergistales	Synergistaceae	Fretibacterium
DENOVO2791	12.1987422664526	1.73666704098718	0.697703797479467	2.48911794268726	0.0128060475049132	0.0830176287257418	Bacteria	Firmicutes	Bacilli	Lactobacillales	Streptococcaceae	Streptococcus
DENOVO4755	18.2922095336068	-1.95714336600638	0.784094786432522	-2.49605455854515	0.0125583284412464	0.0830176287257418	Bacteria	Firmicutes	Bacilli	Lactobacillales	Streptococcaceae	Streptococcus
DENOVO1418	2.63034392268921	3.79987728802925	1.52641286350017	2.48941644747141	0.0127952989744686	0.0830176287257418	Bacteria	Spirochaetes	Spirochaetia	Spirochaetales	Spirochaetaceae	Treponema
DENOVO56	512.133785476215	-1.71232028968336	0.687975933290653	-2.48892469463746	0.0128130102213364	0.0830176287257418	Bacteria	Fusobacteria	Fusobacteriia	Fusobacteriales	Fusobacteriaceae	Fusobacterium
DENOVO4066	60.8349417365613	-1.18587171551903	0.479011367931452	-2.47566507792927	0.0132988266660431	0.0855710708925392	Bacteria	Firmicutes	NA	NA	NA	NA
DENOVO4227	2.79732149725728	-1.73416046856977	0.704744356651228	-2.46069436697596	0.0138668438057121	0.0880120086444178	Bacteria	Firmicutes	Bacilli	Lactobacillales	Streptococcaceae	Streptococcus
DENOVO490	11.5739892219222	2.03574078894121	0.82697584501069	2.46166898492047	0.013829223393957	0.0880120086444178	Bacteria	Candidatus Saccharibacteria	Saccharibacteria_genera_incertae_sedis	Saccharibacteria_genera_incertae_sedis	Saccharibacteria_genera_incertae_sedis	Saccharibacteria_genera_incertae_sedis
DENOVO810	2.64238066666317	3.01663948101893	1.22839226803589	2.45576234849013	0.0140586094533934	0.0880314269799738	Bacteria	Bacteroidetes	Bacteroidia	Bacteroidales	Bacteroidales_incertae_sedis	Phocaeicola
DENOVO3772	25.5210888207148	-1.64225135658511	0.668723883915984	-2.455798867192	0.0140571809833668	0.0880314269799738	Bacteria	Firmicutes	Bacilli	Lactobacillales	NA	NA
DENOVO1382	3.91267714761196	3.52297018856155	1.43936012842133	2.44759467696629	0.014381333610092	0.089451895054772	Bacteria	Firmicutes	Clostridia	Clostridiales	Lachnospiraceae	Lachnoanaerobaculum
DENOVO391	4.29296754143029	3.14534041940841	1.29494236894421	2.42894239530742	0.0151429380872129	0.0923422302965338	Bacteria	Bacteroidetes	Bacteroidia	Bacteroidales	Prevotellaceae	Prevotella
DENOVO1449	3.44017382522169	3.25268313936044	1.33768906042457	2.43156891656726	0.0150335880250387	0.0923422302965338	Bacteria	Firmicutes	Negativicutes	Selenomonadales	Veillonellaceae	NA
DENOVO1803	29.7403544591826	-1.78644826107852	0.735465780871699	-2.42900255530741	0.0151404256263792	0.0923422302965338	Bacteria	Firmicutes	Bacilli	Bacillales	Bacillales_Incertae Sedis XI	Gemella
DENOVO41	609.04677681863	-2.12517323260319	0.876943655346162	-2.42338629129405	0.0153765662133336	0.0931474979935761	Bacteria	Bacteroidetes	Bacteroidia	Bacteroidales	Porphyromonadaceae	Porphyromonas
DENOVO1116	3.69557669553083	1.9708442210417	0.814036677342003	2.42107545752964	0.0154746647256209	0.0931474979935761	Bacteria	Firmicutes	Clostridia	Clostridiales	Lachnospiraceae	Lachnoanaerobaculum
DENOVO460	21.9424823163439	2.43189426714272	1.00738023319741	2.41407780994861	0.0157750931248841	0.0937892619237583	Bacteria	Bacteroidetes	Bacteroidia	Bacteroidales	Prevotellaceae	Prevotella
DENOVO928	2.39929396013981	4.66814137275358	1.93385007492598	2.41391069208519	0.0157823302486925	0.0937892619237583	Bacteria	Proteobacteria	Epsilonproteobacteria	Campylobacterales	Campylobacteraceae	Campylobacter
DENOVO34	784.947370876356	-2.04222134509289	0.848107894601263	-2.40797351149883	0.0160413448556786	0.094725156647773	Bacteria	Bacteroidetes	Bacteroidia	Bacteroidales	Porphyromonadaceae	Porphyromonas
DENOVO530	3.08495651835732	-2.16831212289459	0.902806057174204	-2.40174742478073	0.0163169702610534	0.0957467500224075	Bacteria	Actinobacteria	Actinobacteria	Actinomycetales	Actinomycetaceae	Actinomyces
DENOVO258	57.2599270835002	-2.1904447525761	0.914307141868292	-2.39574280049935	0.0165867246559571	0.0967213381500496	Bacteria	Fusobacteria	Fusobacteriia	Fusobacteriales	Leptotrichiaceae	Leptotrichia
DENOVO273	49.584793944928	3.90187001054885	1.63742451624705	2.38293122634555	0.0171754027128891	0.0990712330699017	Bacteria	Bacteroidetes	Bacteroidia	Bacteroidales	Porphyromonadaceae	Porphyromonas
DENOVO268	44.5288108894297	1.77254797222678	0.745445058715103	2.37783851606993	0.0174144504002828	0.0990712330699017	Bacteria	Firmicutes	Clostridia	Clostridiales	Clostridiales_Incertae Sedis XI	Parvimonas
DENOVO4361	3.41958627903639	-2.37883260958864	0.999729067634565	-2.37947728699851	0.0173372114190089	0.0990712330699017	Bacteria	Actinobacteria	Actinobacteria	Actinomycetales	Micrococcaceae	Rothia
DENOVO3636	4.36343988510763	-1.85307289921376	0.779015053841043	-2.37873824142027	0.0173720070374209	0.0990712330699017	Bacteria	Firmicutes	Bacilli	NA	NA	NA
DENOVO2358	5.76344788604595	-2.79508906939303	1.18563328574447	-2.35746508047636	0.0184001857751347	0.103417911615666	Bacteria	Actinobacteria	Actinobacteria	Actinomycetales	Micrococcaceae	Rothia
DENOVO614	3.28931302238894	1.7892019943796	0.758378550903974	2.35924656920598	0.0183120839886195	0.103417911615666	Bacteria	Actinobacteria	Actinobacteria	Coriobacteriales	Coriobacteriaceae	Atopobium
DENOVO4784	7.03503226164626	-2.12129545907049	0.900948598600531	-2.35451330116452	0.0185469799140699	0.103618756046869	Bacteria	Proteobacteria	Gammaproteobacteria	Pasteurellales	Pasteurellaceae	Haemophilus
DENOVO304	11.2622808367858	3.21839895590365	1.36841377451575	2.35191943828727	0.0186768195059602	0.103723051184886	Bacteria	Bacteroidetes	Bacteroidia	Bacteroidales	Prevotellaceae	Alloprevotella
DENOVO198	6.78912144515386	3.04734306035635	1.30043595950924	2.34332420452781	0.0191127668827731	0.105516044388327	Bacteria	Proteobacteria	Gammaproteobacteria	Pasteurellales	Pasteurellaceae	Haemophilus
DENOVO356	5.98267017028103	4.52418603080173	1.93475119524883	2.338381308104	0.0193674765032848	0.106293268103322	Bacteria	Bacteroidetes	Bacteroidia	Bacteroidales	Prevotellaceae	Prevotella
DENOVO1941	25.5394235668996	-1.07687712849377	0.462359628982366	-2.32908987072234	0.0198543051877412	0.108327875673465	Bacteria	Firmicutes	Bacilli	Lactobacillales	Streptococcaceae	Streptococcus
DENOVO115	186.733497930589	2.84420061797929	1.22338173719548	2.32486764474629	0.0200790385420903	0.108917110231222	Bacteria	Proteobacteria	Betaproteobacteria	Burkholderiales	Burkholderiaceae	Lautropia
DENOVO4349	3.02637590460235	-1.66053732406614	0.71692876139236	-2.31618176517452	0.0205483463810973	0.110818538575513	Bacteria	Firmicutes	Bacilli	Lactobacillales	Streptococcaceae	Streptococcus
DENOVO3634	2.50790555541347	-2.8323513870948	1.22950028708383	-2.30366061468166	0.021241702363897	0.113248618888662	Bacteria	Bacteroidetes	Bacteroidia	Bacteroidales	Porphyromonadaceae	Porphyromonas
DENOVO1190	7.11749289019805	1.96592892287864	0.852876192063129	2.30505780460703	0.0211633362497258	0.113248618888662	Bacteria	Proteobacteria	Epsilonproteobacteria	Campylobacterales	Campylobacteraceae	Campylobacter
DENOVO117	192.677479206582	-1.69283902870249	0.73667873522806	-2.29793388589997	0.021565552308476	0.114321933544364	Bacteria	Firmicutes	Bacilli	Bacillales	Bacillales_Incertae Sedis XI	Gemella
DENOVO82	7.74192198737983	-2.83393144404867	1.23466192868321	-2.29530965376984	0.0217153847641138	0.114465841722702	Bacteria	Proteobacteria	Betaproteobacteria	Neisseriales	Neisseriaceae	Neisseria
DENOVO4318	5.12448257631935	-2.59907527355727	1.13365938198297	-2.29264214177898	0.0218686160848128	0.114625948354665	Bacteria	Bacteroidetes	Bacteroidia	Bacteroidales	Prevotellaceae	Prevotella
DENOVO179	79.6546403107788	1.82229634555578	0.79580449227195	2.28987944055617	0.0220283063627526	0.114817932047197	Bacteria	Fusobacteria	Fusobacteriia	Fusobacteriales	Fusobacteriaceae	Fusobacterium
DENOVO4621	6.50372388558281	-1.86127489593079	0.815179591417647	-2.28326974267587	0.0224144841639649	0.115614859421397	Bacteria	Actinobacteria	Actinobacteria	Actinomycetales	NA	NA
DENOVO1595	3.46571288605781	2.19110147518589	0.960620169903071	2.28092386963619	0.0225529522129628	0.115614859421397	Bacteria	Proteobacteria	Epsilonproteobacteria	Campylobacterales	Campylobacteraceae	Campylobacter
DENOVO1842	2.60508489047456	3.97273591664016	1.74162161956197	2.28105569660954	0.0225451512926951	0.115614859421397	Bacteria	Spirochaetes	Spirochaetia	Spirochaetales	Spirochaetaceae	Treponema
DENOVO463	10.8727637835988	2.25064322485526	0.989841391499776	2.27374127227106	0.0229815471084459	0.116531431805326	Bacteria	Bacteroidetes	Bacteroidia	Bacteroidales	Porphyromonadaceae	Porphyromonas
DENOVO298	9.98180492662262	2.45454562298462	1.07918280456407	2.2744484183809	0.022939039105714	0.116531431805326	Bacteria	Firmicutes	Negativicutes	Selenomonadales	Veillonellaceae	Selenomonas
DENOVO4502	3.02453986988614	-4.85504680125948	2.14208777311181	-2.26650227044924	0.0234206483011397	0.118116026297099	Bacteria	Firmicutes	Negativicutes	Selenomonadales	Veillonellaceae	Veillonella
DENOVO1043	5.18998885219277	2.30713789541923	1.02356399674407	2.25402407935232	0.024194653183096	0.121363502257143	Bacteria	Actinobacteria	Actinobacteria	Bifidobacteriales	Bifidobacteriaceae	Scardovia
DENOVO292	11.3570795044756	2.17382608933722	0.966346482875914	2.24953070959369	0.0244787512705463	0.122131951526309	Bacteria	Bacteroidetes	Bacteroidia	Bacteroidales	Prevotellaceae	Prevotella
DENOVO94	192.938406209972	2.37783116308335	1.05852143049048	2.24637035641455	0.0246802954480669	0.122482530069396	Bacteria	Proteobacteria	Betaproteobacteria	Burkholderiales	Burkholderiaceae	Lautropia
DENOVO4385	3.45802937831058	-2.81167108284448	1.25702739837151	-2.23676197232219	0.0253019011881742	0.124438469877364	Bacteria	Firmicutes	Negativicutes	Selenomonadales	Veillonellaceae	Veillonella
DENOVO806	62.4319287280356	-1.5156097223456	0.677772802535448	-2.23616190657979	0.0253411674991416	0.124438469877364	Bacteria	Firmicutes	Bacilli	Bacillales	Bacillales_Incertae Sedis XI	Gemella
DENOVO1059	3.84495845007299	3.6420200524121	1.63432891107458	2.22844987182994	0.0258505305722483	0.124966554528019	Bacteria	Bacteroidetes	Bacteroidia	Bacteroidales	Prevotellaceae	Prevotella
DENOVO113	207.565532639236	-1.85064065706086	0.829641022007595	-2.23065230379112	0.0257041693210264	0.124966554528019	Bacteria	Actinobacteria	Actinobacteria	Actinomycetales	Actinomycetaceae	Actinomyces
DENOVO216	2.88634640452642	-3.03832398211745	1.36277689533381	-2.22950946154192	0.0257800264835569	0.124966554528019	Bacteria	Spirochaetes	Spirochaetia	Spirochaetales	Spirochaetaceae	Treponema
DENOVO2436	3.87962848548702	-2.36153152749899	1.06589252437423	-2.21554375652031	0.0267227644399122	0.128517212486794	Bacteria	Firmicutes	Negativicutes	Selenomonadales	Veillonellaceae	Veillonella
DENOVO711	13.2037109771241	4.49548633581377	2.03488381867083	2.20921032177168	0.027160015289628	0.128630935356462	Bacteria	Bacteroidetes	Bacteroidia	Bacteroidales	Prevotellaceae	Prevotella
DENOVO148	22.3461909737489	4.39544428039487	1.98659044928212	2.21255683675677	0.0269282136182152	0.128630935356462	Bacteria	Bacteroidetes	Bacteroidia	Bacteroidales	Prevotellaceae	Prevotella
DENOVO409	35.8897856200645	-2.94513037869103	1.33232014040935	-2.21052755217387	0.0270685705181194	0.128630935356462	Bacteria	Bacteroidetes	Bacteroidia	Bacteroidales	Prevotellaceae	NA
DENOVO1549	3.22266897851488	3.82815657854065	1.73690370200916	2.20401198645178	0.0275235011267107	0.129694073491015	Bacteria	Firmicutes	Negativicutes	Selenomonadales	Veillonellaceae	Schwartzia
DENOVO458	3.84419160750681	2.30750911499016	1.04923967543376	2.19922022490831	0.0278622669109643	0.130630628281054	Bacteria	Candidatus Saccharibacteria	Saccharibacteria_genera_incertae_sedis	Saccharibacteria_genera_incertae_sedis	Saccharibacteria_genera_incertae_sedis	Saccharibacteria_genera_incertae_sedis
DENOVO1393	2.71215112172935	-2.29580732644286	1.04650861229412	-2.19377776682608	0.028251389930543	0.131792734025983	Bacteria	Bacteroidetes	Flavobacteriia	Flavobacteriales	Flavobacteriaceae	Capnocytophaga
DENOVO98	174.567596501695	1.48342434596021	0.679464814068191	2.18322467219228	0.0290192686966703	0.134701381562156	Bacteria	Proteobacteria	Epsilonproteobacteria	Campylobacterales	Campylobacteraceae	Campylobacter
DENOVO365	10.443661285498	-1.80792201100579	0.829031196124994	-2.18076475222677	0.0292008208988469	0.13487309850804	Bacteria	Firmicutes	Negativicutes	Selenomonadales	Veillonellaceae	Megasphaera
DENOVO181	73.6411937172644	1.79908364889608	0.826460491292302	2.17685378533089	0.0294914785246942	0.135544578638127	Bacteria	Bacteroidetes	Bacteroidia	Bacteroidales	Porphyromonadaceae	Tannerella
DENOVO261	30.2259211900783	1.97970446056305	0.910559995326306	2.17416147285672	0.0296930106524758	0.135801857542941	Bacteria	Bacteroidetes	Bacteroidia	Bacteroidales	NA	NA
DENOVO651	11.2499808793735	1.89008448889354	0.872026688882715	2.16746174513903	0.0301996635936738	0.137445298209257	Bacteria	Spirochaetes	Spirochaetia	Spirochaetales	Spirochaetaceae	Treponema
DENOVO454	2.72678090296204	-1.69166917703731	0.782249027081346	-2.1625711486649	0.0305741793098133	0.137557996838576	Bacteria	Bacteroidetes	Bacteroidia	Bacteroidales	Prevotellaceae	Prevotella
DENOVO1899	16.3793178065189	-2.03026087808798	0.939931884549217	-2.16000851919358	0.0307720100715184	0.137557996838576	Bacteria	Proteobacteria	Gammaproteobacteria	Pasteurellales	Pasteurellaceae	Haemophilus
DENOVO92	116.098402193181	-1.9415553237322	0.89935494018388	-2.15883099873253	0.0308632806252713	0.137557996838576	Bacteria	Proteobacteria	Gammaproteobacteria	Pasteurellales	Pasteurellaceae	Haemophilus
DENOVO4561	10.8042850233419	-2.32478137561662	1.07436267539027	-2.16387019846173	0.0304743126978227	0.137557996838576	Bacteria	Firmicutes	NA	NA	NA	NA
DENOVO752	11.4427019903342	-2.23650278269223	1.03658613547858	-2.15756578845199	0.0309616070054673	0.137557996838576	Bacteria	Fusobacteria	Fusobacteriia	Fusobacteriales	Leptotrichiaceae	Leptotrichia
DENOVO207	25.0914245052158	-2.24007406025326	1.0409867693262	-2.1518756301804	0.0314071511075996	0.137683069263661	Bacteria	Bacteroidetes	Bacteroidia	Bacteroidales	Prevotellaceae	Prevotella
DENOVO515	24.7958111303727	-1.66925263860224	0.77650988625453	-2.14968626691133	0.0315800394666918	0.137683069263661	Bacteria	Actinobacteria	Actinobacteria	Actinomycetales	Corynebacteriaceae	Corynebacterium
DENOVO428	24.8991410511515	3.00365996345766	1.39391944757196	2.15483037322542	0.0311751105054887	0.137683069263661	Bacteria	Proteobacteria	Gammaproteobacteria	Pasteurellales	Pasteurellaceae	Aggregatibacter
DENOVO920	5.92432044695538	2.89489093256223	1.34617142900504	2.15046231868243	0.0315186635059708	0.137683069263661	Bacteria	Firmicutes	Negativicutes	Selenomonadales	Veillonellaceae	Selenomonas
DENOVO1434	3.13409327540062	2.93631232528264	1.37855745005113	2.12998908763195	0.0331725142925381	0.1439532829532	Bacteria	Synergistetes	Synergistia	Synergistales	Synergistaceae	Fretibacterium
DENOVO269	52.5228842733044	1.81370392890559	0.856773607932071	2.11689985792535	0.0342683477415887	0.148020224272696	Bacteria	Proteobacteria	Epsilonproteobacteria	Campylobacterales	Campylobacteraceae	Campylobacter
DENOVO986	8.04655899246331	-2.18994797037424	1.03733158952464	-2.11113591110996	0.0347606315377082	0.149454696887935	Bacteria	Firmicutes	Clostridia	Clostridiales	Lachnospiraceae	Oribacterium
DENOVO1929	2.92323499203037	3.54939015958824	1.68429593615302	2.10734353945848	0.0350878118630948	0.150169396643429	Bacteria	Spirochaetes	Spirochaetia	Spirochaetales	Spirochaetaceae	Treponema
DENOVO10	977.777347828573	-1.32552929072678	0.636758246228143	-2.08168374509257	0.0373713663363656	0.159212259323421	Bacteria	Firmicutes	Negativicutes	Selenomonadales	Veillonellaceae	Veillonella
DENOVO3096	4.26210676719433	-1.81825310729034	0.874542509451529	-2.07909059609997	0.0376090242812313	0.159496452974495	Bacteria	Firmicutes	Bacilli	Lactobacillales	Carnobacteriaceae	Granulicatella
DENOVO4437	2.92599690492447	-2.47349660622312	1.20152772495388	-2.05862632617825	0.039530048807636	0.166109091051284	Bacteria	Actinobacteria	Actinobacteria	Actinomycetales	Micrococcaceae	Rothia
DENOVO231	47.3939844043675	1.42821660920496	0.694376885407722	2.05683201618433	0.0397023872501997	0.166109091051284	Bacteria	Proteobacteria	Gammaproteobacteria	Cardiobacteriales	Cardiobacteriaceae	Cardiobacterium
DENOVO844	3.93110591616168	2.7182522716762	1.32007723474224	2.05916154004955	0.0394787661314701	0.166109091051284	Bacteria	Firmicutes	Negativicutes	Selenomonadales	Veillonellaceae	Selenomonas
DENOVO132	89.3334365385307	-2.08410989531859	1.02011140327339	-2.04302185881953	0.0410502743183206	0.166877756629311	Bacteria	Bacteroidetes	Bacteroidia	Bacteroidales	Prevotellaceae	Alloprevotella
DENOVO81	284.690879696554	-1.72332394712142	0.840355365837049	-2.05070856589923	0.0402953362902735	0.166877756629311	Bacteria	Firmicutes	Negativicutes	Selenomonadales	Veillonellaceae	Veillonella
DENOVO4200	3.53615479940745	-2.19909679467636	1.07341916487973	-2.04868411765572	0.0404930132372616	0.166877756629311	Bacteria	Firmicutes	Bacilli	Lactobacillales	Carnobacteriaceae	Granulicatella
DENOVO2572	6.55073297261424	-1.47728094710694	0.723147296709852	-2.04284929754729	0.041067358758834	0.166877756629311	Bacteria	Firmicutes	Bacilli	Lactobacillales	Streptococcaceae	Streptococcus
DENOVO142	73.2927474988644	1.19492863127615	0.585136935678324	2.04213502586523	0.0411381393619953	0.166877756629311	Bacteria	Fusobacteria	Fusobacteriia	Fusobacteriales	Fusobacteriaceae	Fusobacterium
DENOVO623	13.6380481769282	-2.03110479405775	0.991911061094801	-2.04766825749071	0.0405925161505352	0.166877756629311	Bacteria	Fusobacteria	Fusobacteriia	Fusobacteriales	Leptotrichiaceae	Leptotrichia
DENOVO1153	5.44804951351122	-2.18724614108081	1.06902317296307	-2.04602313251854	0.040754094795312	0.166877756629311	Bacteria	Fusobacteria	Fusobacteriia	Fusobacteriales	Leptotrichiaceae	Leptotrichia
DENOVO2285	4.40151102101107	-1.88081206302311	0.922158639425637	-2.03957538606868	0.0413926356749892	0.167114113908494	Bacteria	Proteobacteria	Betaproteobacteria	Neisseriales	Neisseriaceae	Neisseria
DENOVO2891	73.2043073201368	-1.06546742625447	0.522812564510333	-2.03795298464639	0.0415546349697434	0.167114113908494	Bacteria	Firmicutes	NA	NA	NA	NA
DENOVO187	46.2341479474885	1.26256279144115	0.621906017747175	2.03015046552327	0.042341247131112	0.16954671061514	Bacteria	Bacteroidetes	Bacteroidia	Bacteroidales	Porphyromonadaceae	Tannerella
DENOVO4203	26.7600152033482	-1.28933338093233	0.635907372992547	-2.0275490357421	0.0426062949767937	0.169611200359414	Bacteria	Firmicutes	Bacilli	Bacillales	Bacillales_Incertae Sedis XI	Gemella
DENOVO193	10.7702220989951	6.65110108599716	3.28217967118311	2.02642809118359	0.0427209347100345	0.169611200359414	Bacteria	Fusobacteria	Fusobacteriia	Fusobacteriales	Leptotrichiaceae	Streptobacillus
DENOVO4290	33.6396304315401	-1.2786410403182	0.63313983848126	-2.01952390704925	0.0434327950539356	0.171706770276788	Bacteria	NA	NA	NA	NA	NA
DENOVO1343	19.2909139568521	-2.19164804251302	1.0873941357218	-2.01550474709726	0.0438517891698057	0.171906383594238	Bacteria	Proteobacteria	Betaproteobacteria	Neisseriales	Neisseriaceae	Neisseria
DENOVO4456	7.83459781183913	-1.30664550046932	0.648150845317623	-2.01595895447611	0.0438042680090275	0.171906383594238	Bacteria	Firmicutes	Bacilli	Lactobacillales	Streptococcaceae	Streptococcus
DENOVO3912	11.6379261955683	-1.76070276748973	0.877101476648182	-2.00741056122515	0.0447059652063864	0.17452161312786	Bacteria	Actinobacteria	Actinobacteria	Actinomycetales	NA	NA
DENOVO68	407.315995990638	-1.92785372404495	0.962860997148117	-2.00221395378464	0.0452617255846841	0.17595495821046	Bacteria	Firmicutes	Negativicutes	Selenomonadales	Veillonellaceae	Veillonella
DENOVO139	88.9890154015502	-2.03566893356358	1.01982524168369	-1.99609585089576	0.0459234905801473	0.177786791333102	Bacteria	Firmicutes	Negativicutes	Selenomonadales	Veillonellaceae	Veillonella
DENOVO1638	2.94368857247866	1.81615084967232	0.912203401269673	1.99094943862791	0.0464864461823871	0.179222538380856	Bacteria	Fusobacteria	Fusobacteriia	Fusobacteriales	Leptotrichiaceae	Leptotrichia
DENOVO331	3.76147992472462	-3.58814424130696	1.80523847321965	-1.98762894461666	0.0468527426811639	0.17989139473879	Bacteria	Firmicutes	Negativicutes	Selenomonadales	Veillonellaceae	Veillonella
DENOVO3717	4.08489416513519	-3.14680590253289	1.58599547566903	-1.98412035267973	0.0472424247410518	0.179906866462863	Bacteria	Bacteroidetes	NA	NA	NA	NA
DENOVO619	13.6046181914527	3.45437030061409	1.74050922700079	1.98468945009075	0.0471790332972184	0.179906866462863	Bacteria	Firmicutes	Negativicutes	Selenomonadales	Veillonellaceae	Selenomonas
DENOVO373	8.83831545597288	-2.66771647497317	1.34740209195308	-1.97989634341912	0.0477151773831312	0.180468357289657	Bacteria	Firmicutes	Clostridia	Clostridiales	Lachnospiraceae	Stomatobaculum
DENOVO1161	10.1264849266533	-2.27769596951035	1.1534787481685	-1.97463193242779	0.0483099325385983	0.180468357289657	Bacteria	Actinobacteria	Actinobacteria	Actinomycetales	Micrococcaceae	Rothia
DENOVO4733	2.75620468902925	-3.02123893659721	1.52759276637899	-1.97777771870363	0.0479537881497962	0.180468357289657	Bacteria	Proteobacteria	Betaproteobacteria	Neisseriales	Neisseriaceae	NA
DENOVO4746	21.872442862132	-1.27622425467306	0.64636786949717	-1.97445497355225	0.0483300324436505	0.180468357289657	Bacteria	Firmicutes	Negativicutes	Selenomonadales	Veillonellaceae	NA
DENOVO1852	6.25767383441286	-1.92490823066137	0.975023350626476	-1.9742175707121	0.0483570089200583	0.180468357289657	Bacteria	Firmicutes	Bacilli	Lactobacillales	Carnobacteriaceae	Granulicatella
DENOVO985	6.44433490893288	4.12754014411409	2.09303009981761	1.97204050934278	0.0486049822909872	0.180671109472076	Bacteria	Bacteroidetes	Bacteroidia	Bacteroidales	Porphyromonadaceae	Porphyromonas
DENOVO214	11.0596082867608	1.49303669002472	0.760169825236686	1.96408307783047	0.0495204583094784	0.181819945606463	Bacteria	Bacteroidetes	Bacteroidia	Bacteroidales	Prevotellaceae	Prevotella
DENOVO1773	7.87808382203756	-2.36515949509646	1.20519593670855	-1.96246885925937	0.0497079227083294	0.181819945606463	Bacteria	Actinobacteria	Actinobacteria	Actinomycetales	Micrococcaceae	Rothia
DENOVO4529	4.05921594843224	-2.70722284668686	1.37601172585551	-1.96744169821931	0.0491323110972702	0.181819945606463	Bacteria	Actinobacteria	Actinobacteria	Actinomycetales	Micrococcaceae	Rothia
DENOVO201	35.6907123078786	-2.69702549528286	1.37538827713611	-1.9609193564589	0.0498884309488258	0.181819945606463	Bacteria	Proteobacteria	Betaproteobacteria	Neisseriales	Neisseriaceae	Neisseria
DENOVO369	14.1551668001164	1.78573752889914	0.91043562035313	1.96140999866252	0.0498312145596006	0.181819945606463	Bacteria	NA	NA	NA	NA	NA
DENOVO99	198.939674258269	-1.62810133477181	0.831845766029529	-1.95721538926967	0.0503221502361601	0.181978938644719	Bacteria	Firmicutes	Negativicutes	Selenomonadales	Veillonellaceae	Veillonella
DENOVO27	772.096230398751	-1.27051280693126	0.648728878744297	-1.95846500527386	0.05017547346955	0.181978938644719	Bacteria	Firmicutes	Bacilli	Lactobacillales	Carnobacteriaceae	Granulicatella
DENOVO718	3.26060947327836	2.32424798890101	1.19048133207018	1.95235987855372	0.0508954929491421	0.18223128660407	Bacteria	Bacteroidetes	Bacteroidia	Bacteroidales	Prevotellaceae	Prevotella
DENOVO1122	5.25838357384976	2.37820047424011	1.22162144048992	1.94675731402222	0.0515638367239812	0.18223128660407	Bacteria	Firmicutes	Clostridia	Clostridiales	Clostridiales_Incertae Sedis XI	Parvimonas
DENOVO3321	5.95227454316575	-1.70854639693939	0.876251508880526	-1.94983561183498	0.0511957155126638	0.18223128660407	Bacteria	Actinobacteria	Actinobacteria	Actinomycetales	Micrococcaceae	Rothia
DENOVO3981	50.538526595009	-1.8679641415216	0.958629399494687	-1.94857798280154	0.0513458435887394	0.18223128660407	Bacteria	Proteobacteria	Betaproteobacteria	Neisseriales	Neisseriaceae	Morococcus
DENOVO3401	16.9557500261065	-1.40618945247244	0.722268585726878	-1.94690656669953	0.0515459372372447	0.18223128660407	Bacteria	Firmicutes	Bacilli	Lactobacillales	NA	NA
DENOVO527	6.25059652043905	4.74376562706409	2.43620329103202	1.9471961328213	0.051511225153931	0.18223128660407	Bacteria	Spirochaetes	Spirochaetia	Spirochaetales	Spirochaetaceae	Treponema
DENOVO483	23.5438610410732	1.5824356433688	0.813981237251975	1.94406894280653	0.0518871378472129	0.182681885326225	Bacteria	Bacteroidetes	Flavobacteriia	Flavobacteriales	Flavobacteriaceae	Capnocytophaga
DENOVO3701	7.22062770057611	-1.70313945852313	0.88116909811509	-1.93281795987435	0.0532586270806325	0.184073298219378	Bacteria	Bacteroidetes	Bacteroidia	Bacteroidales	Prevotellaceae	Prevotella
DENOVO357	15.7769375583961	-2.33168625354117	1.20519409347427	-1.9346977106563	0.0530274014818162	0.184073298219378	Bacteria	Bacteroidetes	Bacteroidia	Bacteroidales	Prevotellaceae	Prevotella
DENOVO2286	3.00707569455326	-2.24024893586967	1.15910792489158	-1.93273541467609	0.0532688001277942	0.184073298219378	Bacteria	Proteobacteria	Betaproteobacteria	Neisseriales	Neisseriaceae	Neisseria
DENOVO564	4.36168841917943	2.84786504292159	1.47000048417929	1.93732252034704	0.0527059310640664	0.184073298219378	Bacteria	Proteobacteria	Betaproteobacteria	Neisseriales	Neisseriaceae	Kingella
DENOVO1528	3.97227802260456	2.08690061949077	1.0761927852112	1.93915128234316	0.0524829197734625	0.184073298219378	Bacteria	Proteobacteria	Epsilonproteobacteria	Campylobacterales	Campylobacteraceae	Campylobacter
DENOVO2586	3.56387769453205	-1.45060921724824	0.756396001377653	-1.91779070038207	0.0551375554253589	0.18774941318197	Bacteria	Firmicutes	Bacilli	Bacillales	Bacillales_Incertae Sedis XI	Gemella
DENOVO2768	21.5380393292752	-1.4167026466492	0.736940690892344	-1.92241066907806	0.0545541041609618	0.18774941318197	Bacteria	NA	NA	NA	NA	NA
DENOVO2313	21.6957278783852	-1.19791795764061	0.624608372689846	-1.91787047695476	0.0551274365608919	0.18774941318197	Bacteria	Firmicutes	Bacilli	Lactobacillales	Streptococcaceae	Streptococcus
DENOVO552	10.2415310024766	3.27328982471649	1.70549935083823	1.91925597808508	0.0549519462885866	0.18774941318197	Bacteria	Spirochaetes	Spirochaetia	Spirochaetales	Spirochaetaceae	Treponema
DENOVO3379	4.41520653167389	2.11684054333223	1.10495344408963	1.91577351485275	0.0553939303168665	0.187936498129587	Bacteria	Firmicutes	Bacilli	Lactobacillales	Streptococcaceae	Streptococcus
DENOVO194	87.2865732062394	1.45407219246951	0.760479157122442	1.91204739650136	0.0558701150558587	0.188865280243174	Bacteria	Bacteroidetes	Flavobacteriia	Flavobacteriales	Flavobacteriaceae	Capnocytophaga
DENOVO927	6.99058261064022	-1.71872011430994	0.903757608857177	-1.90174898387113	0.0572039786819552	0.192676217004564	Bacteria	Bacteroidetes	Flavobacteriia	Flavobacteriales	Flavobacteriaceae	Capnocytophaga
DENOVO315	23.4190076219724	1.65284158956992	0.870447996339312	1.8988401334956	0.0575854986099289	0.192727000255856	Bacteria	Firmicutes	Clostridia	Clostridiales	Lachnospiraceae	Catonella
DENOVO405	21.7091716582759	1.89347081932484	0.997490331885857	1.89823475857158	0.0576651639367786	0.192727000255856	Bacteria	Firmicutes	Negativicutes	Selenomonadales	Veillonellaceae	Dialister
DENOVO257	68.1354443998352	1.38721282392858	0.73129824185925	1.89691803497535	0.0578387567756051	0.192727000255856	Bacteria	Fusobacteria	Fusobacteriia	Fusobacteriales	Fusobacteriaceae	Fusobacterium
DENOVO695	11.5211244901351	2.7313882486929	1.44136356508112	1.89500297833543	0.0580920070940623	0.192882002201993	Bacteria	Firmicutes	Clostridia	Clostridiales	Lachnospiraceae	Catonella
DENOVO163	89.2771849280895	-2.36816518707884	1.26437320370084	-1.87299539419784	0.0610690210064352	0.199920689821067	Bacteria	Bacteroidetes	Bacteroidia	Bacteroidales	Porphyromonadaceae	Porphyromonas
DENOVO429	5.18594329312647	2.32711407844177	1.24163347947504	1.87423592945131	0.0608979139869479	0.199920689821067	Bacteria	Proteobacteria	Gammaproteobacteria	Pasteurellales	Pasteurellaceae	Haemophilus
DENOVO1299	4.82051629290918	2.96900052046356	1.58308240584618	1.87545544660171	0.0607300933272736	0.199920689821067	Bacteria	Proteobacteria	Gammaproteobacteria	Cardiobacteriales	Cardiobacteriaceae	Cardiobacterium
DENOVO5	11.6538947179451	-0.989631932555865	0.527159940405375	-1.87728971172366	0.0604783975375625	0.199920689821067	Bacteria	Firmicutes	Bacilli	Bacillales	Staphylococcaceae	Staphylococcus
DENOVO726	5.70446192917479	2.03046191901498	1.08605354231316	1.86957810080922	0.061542428690611	0.200766034854336	Bacteria	Bacteroidetes	Bacteroidia	Bacteroidales	Prevotellaceae	Prevotella
DENOVO674	5.08696646166925	1.68110981907169	0.900487142451912	1.86688930892921	0.0619170471498474	0.201078817605028	Bacteria	Firmicutes	Clostridia	Clostridiales	Lachnospiraceae	Oribacterium
DENOVO4381	4.37166719191536	-2.08960796191763	1.1208765253741	-1.86426240055319	0.0622848641884813	0.201078817605028	Bacteria	Proteobacteria	Betaproteobacteria	Neisseriales	Neisseriaceae	Neisseria
DENOVO4297	12.563359458184	-1.40666640717655	0.754102319453491	-1.86535218217599	0.0621320552669381	0.201078817605028	Bacteria	Firmicutes	Bacilli	Lactobacillales	NA	NA
DENOVO848	7.66799484134381	3.01674222135659	1.62426314158497	1.85729894628577	0.0632686342557824	0.203550468140155	Bacteria	Candidatus Saccharibacteria	Saccharibacteria_genera_incertae_sedis	Saccharibacteria_genera_incertae_sedis	Saccharibacteria_genera_incertae_sedis	Saccharibacteria_genera_incertae_sedis
DENOVO4130	10.8360503534398	-1.09727925674509	0.591374038190804	-1.85547417688813	0.0635285434596933	0.203684299133656	Bacteria	Firmicutes	NA	NA	NA	NA
DENOVO384	33.0298436755658	1.65670445090342	0.894242310868475	1.85263482924941	0.0639347168004101	0.203849821345224	Bacteria	Actinobacteria	Actinobacteria	Actinomycetales	NA	NA
DENOVO42	620.098457600668	-1.55248583528725	0.838247939395379	-1.85206042547154	0.0640171464674713	0.203849821345224	Bacteria	Firmicutes	Negativicutes	Selenomonadales	Veillonellaceae	Veillonella
DENOVO795	11.7191455495095	1.45856122187165	0.790037392322888	1.8461926435952	0.0648642387276647	0.205844675962283	Bacteria	Bacteroidetes	Flavobacteriia	Flavobacteriales	Flavobacteriaceae	Capnocytophaga
DENOVO995	5.09766130661727	-2.58313998560451	1.40609449089611	-1.83710269994605	0.0661947356746618	0.208647595893444	Bacteria	Bacteroidetes	Bacteroidia	Bacteroidales	Prevotellaceae	Prevotella
DENOVO686	15.3347683375082	-1.58806589238905	0.863863251852662	-1.8383301859215	0.0660137656571224	0.208647595893444	Bacteria	Fusobacteria	Fusobacteriia	Fusobacteriales	Fusobacteriaceae	Fusobacterium
DENOVO4190	4.27065499600804	-2.13602492934711	1.16699052285747	-1.8303704164768	0.0671945682984381	0.210486286751929	Bacteria	Firmicutes	Negativicutes	Selenomonadales	Veillonellaceae	Veillonella
DENOVO570	3.32449288091229	5.3398577962388	2.91773472245441	1.83013820795432	0.0672292748682475	0.210486286751929	Bacteria	Candidatus Saccharibacteria	Saccharibacteria_genera_incertae_sedis	Saccharibacteria_genera_incertae_sedis	Saccharibacteria_genera_incertae_sedis	Saccharibacteria_genera_incertae_sedis
DENOVO988	6.07707520139183	-1.83324899332843	1.00828452919771	-1.81818617685936	0.069035682030094	0.215419034562133	Bacteria	Proteobacteria	Betaproteobacteria	Neisseriales	Neisseriaceae	NA
DENOVO618	12.6565051870654	3.01162790530932	1.65927691204163	1.81502429368689	0.0695201761935822	0.215489449796054	Bacteria	Bacteroidetes	Bacteroidia	Bacteroidales	Prevotellaceae	Prevotella
DENOVO380	32.8168685898211	1.2357274043892	0.680509648768333	1.81588520695595	0.0693879829908459	0.215489449796054	Bacteria	Proteobacteria	Epsilonproteobacteria	Campylobacterales	Campylobacteraceae	Campylobacter
DENOVO4780	5.9673726368076	-1.59098702483698	0.877975024825651	-1.81210966126618	0.0699692538640697	0.216163290911182	Bacteria	Actinobacteria	Actinobacteria	Actinomycetales	Micrococcaceae	Rothia
DENOVO1321	3.38158028228804	1.72280906282348	0.952466078184261	1.80878784272062	0.0704839697236425	0.217034797861909	Bacteria	Candidatus Saccharibacteria	Saccharibacteria_genera_incertae_sedis	Saccharibacteria_genera_incertae_sedis	Saccharibacteria_genera_incertae_sedis	Saccharibacteria_genera_incertae_sedis
DENOVO906	5.42011242423591	3.80478598888802	2.10887718856805	1.80417617939692	0.0712036923549896	0.218529753181596	Bacteria	Bacteroidetes	Bacteroidia	Bacteroidales	Porphyromonadaceae	Porphyromonas
DENOVO1179	3.97204653495357	-1.58796991333787	0.881356055811848	-1.80173484128969	0.071587133634861	0.218986215348608	Bacteria	Bacteroidetes	Flavobacteriia	Flavobacteriales	Flavobacteriaceae	Capnocytophaga
DENOVO1053	6.32950723052451	1.7189072203553	0.961124475551749	1.78843351103772	0.0737060937980492	0.224731325207777	Bacteria	Firmicutes	Clostridia	Clostridiales	Lachnospiraceae	Lachnoanaerobaculum
DENOVO362	6.89983412063987	3.19780788470516	1.796982638376	1.77954300526528	0.0751507808471182	0.227648306916757	Bacteria	Bacteroidetes	Bacteroidia	Bacteroidales	Porphyromonadaceae	Porphyromonas
DENOVO563	13.6780866505245	1.46082559793471	0.820633782527251	1.7801187680038	0.0750565257082778	0.227648306916757	Bacteria	Fusobacteria	Fusobacteriia	Fusobacteriales	Fusobacteriaceae	Fusobacterium
DENOVO386	25.8267509554086	-2.18463051560758	1.23239988247174	-1.77266368382478	0.0762844522213142	0.229862906243228	Bacteria	Actinobacteria	Actinobacteria	Actinomycetales	Actinomycetaceae	Actinomyces
DENOVO63	165.037680192689	-1.18984119167144	0.671422379682745	-1.77212024453766	0.0763745990733127	0.229862906243228	Bacteria	Firmicutes	Negativicutes	Selenomonadales	Veillonellaceae	Veillonella
DENOVO1356	3.39548328568864	-5.68041335556024	3.21553404737356	-1.76655363366468	0.0773030118933126	0.231909035679938	Bacteria	Bacteroidetes	Bacteroidia	Bacteroidales	Prevotellaceae	Prevotella
DENOVO2236	7.20551365069612	-1.79000929845697	1.01801984472323	-1.75832456286117	0.0786923006179378	0.235320245117102	Bacteria	Firmicutes	Bacilli	Lactobacillales	Carnobacteriaceae	Granulicatella
DENOVO482	18.5615179527016	1.77493093081735	1.01660609132964	1.74593772942662	0.0808217728968719	0.240471855807363	Bacteria	Bacteroidetes	Bacteroidia	Bacteroidales	Prevotellaceae	Prevotella
DENOVO4732	4.36145266797372	-1.52913707033475	0.876139469658757	-1.74531238836931	0.0809305066704307	0.240471855807363	Bacteria	Firmicutes	Negativicutes	Selenomonadales	Veillonellaceae	Veillonella
DENOVO1095	5.18661378532867	1.75474942480435	1.0064672909752	1.74347387196669	0.0812508743904879	0.240657351766112	Bacteria	Bacteroidetes	Flavobacteriia	Flavobacteriales	Flavobacteriaceae	Capnocytophaga
DENOVO1038	153.799297228444	-1.30192198995253	0.749065514274351	-1.73806157825028	0.0821999640273131	0.242697995055326	Bacteria	Firmicutes	Bacilli	Lactobacillales	Streptococcaceae	Streptococcus
DENOVO751	11.5890250180161	2.89862073172972	1.66976900865969	1.73594114916315	0.0825742409293597	0.243033964628052	Bacteria	Bacteroidetes	Bacteroidia	Bacteroidales	Prevotellaceae	Prevotella
DENOVO218	3.666595745857	-2.16905973976722	1.25333837938316	-1.73062580341211	0.0835185264160794	0.244781305679452	Bacteria	Actinobacteria	Actinobacteria	Actinomycetales	Micrococcaceae	Rothia
DENOVO1216	9.92587504607785	1.19969043074583	0.693975849704648	1.72872072026197	0.0838590911041437	0.244781305679452	Bacteria	Actinobacteria	Actinobacteria	Actinomycetales	Actinomycetaceae	Actinomyces
DENOVO994	3.95717312653206	2.13841224016982	1.23737437380512	1.72818532971058	0.0839550030197477	0.244781305679452	Bacteria	Candidatus Saccharibacteria	Saccharibacteria_genera_incertae_sedis	Saccharibacteria_genera_incertae_sedis	Saccharibacteria_genera_incertae_sedis	Saccharibacteria_genera_incertae_sedis
DENOVO190	73.9847355144543	1.85539542844836	1.07851819579315	1.72031907823668	0.0853744573823812	0.247312987846774	Bacteria	Bacteroidetes	Bacteroidia	Bacteroidales	Prevotellaceae	Prevotella
DENOVO982	4.47303155037562	-4.69342249767074	2.7279732169615	-1.72047968377726	0.0853452835272919	0.247312987846774	Bacteria	Bacteroidetes	Bacteroidia	Bacteroidales	Porphyromonadaceae	Porphyromonas
DENOVO111	116.420423484478	-1.23777180192821	0.720062985826511	-1.7189771260183	0.0856185370573504	0.247312987846774	Bacteria	Firmicutes	Negativicutes	Selenomonadales	Veillonellaceae	Veillonella
DENOVO4161	2.64071968395148	1.85888725389507	1.08236727058162	1.71742744299371	0.0859011010326531	0.247363355751436	Bacteria	Proteobacteria	Betaproteobacteria	Burkholderiales	Burkholderiaceae	Lautropia
DENOVO681	8.0961611487663	-1.87868981881434	1.09976273485356	-1.70826830122089	0.0875865702154109	0.250669539910977	Bacteria	Bacteroidetes	Flavobacteriia	Flavobacteriales	Flavobacteriaceae	Capnocytophaga
DENOVO953	8.24563486214074	1.84406672500594	1.07884656634848	1.70929470651927	0.0873963733645414	0.250669539910977	Bacteria	Proteobacteria	Epsilonproteobacteria	Campylobacterales	Campylobacteraceae	Campylobacter
DENOVO1364	4.68478032374701	1.74217859652872	1.0243141651801	1.70082446943649	0.088975952984963	0.253867168608472	Bacteria	Actinobacteria	Actinobacteria	Coriobacteriales	Coriobacteriaceae	Atopobium
DENOVO1376	3.02555085642186	4.11535909638052	2.42531657842109	1.69683377955536	0.0897280904445242	0.255232647514454	Bacteria	Spirochaetes	Spirochaetia	Spirochaetales	Spirochaetaceae	Treponema
DENOVO518	16.9707719868244	1.628077904378	0.964127839643934	1.68865355550699	0.091285840995838	0.258874436623455	Bacteria	Synergistetes	Synergistia	Synergistales	Synergistaceae	Fretibacterium
DENOVO32	546.756349031	2.02382101031242	1.20179818168104	1.68399406918852	0.0921828149312222	0.260625958578274	Bacteria	Proteobacteria	Betaproteobacteria	Neisseriales	Neisseriaceae	Neisseria
DENOVO1519	2.37791428155606	-4.18084932262921	2.49494540111724	-1.67572778176108	0.0937915254819008	0.261998482858124	Bacteria	Bacteroidetes	Bacteroidia	Bacteroidales	Porphyromonadaceae	Porphyromonas
DENOVO1249	2.36870457359476	2.73016627733434	1.62878483483017	1.67619824236576	0.0936993683680343	0.261998482858124	Bacteria	Proteobacteria	Epsilonproteobacteria	Campylobacterales	Campylobacteraceae	Campylobacter
DENOVO1870	2.95729170655531	2.49493140644737	1.48783095618566	1.67689171681412	0.0935636581932594	0.261998482858124	Bacteria	Firmicutes	Negativicutes	Selenomonadales	Veillonellaceae	Selenomonas
DENOVO3408	3.99855375052542	-1.5371802404205	0.916714415982783	-1.67683655195117	0.0935744479603652	0.261998482858124	Bacteria	Firmicutes	Negativicutes	Selenomonadales	Veillonellaceae	Veillonella
DENOVO191	83.1609184098642	-1.15379647424027	0.690067294161164	-1.67200573625621	0.0945231909414503	0.263254140741412	Bacteria	Proteobacteria	Epsilonproteobacteria	Campylobacterales	Campylobacteraceae	Campylobacter
DENOVO2472	40.8644815577371	-1.17588611895646	0.705778200593502	-1.66608449788849	0.0956965857173563	0.265728912125873	Bacteria	NA	NA	NA	NA	NA
DENOVO687	2.85731523171983	2.16161439253836	1.30331096736414	1.65855612871123	0.0972052683495701	0.267529543864746	Bacteria	Candidatus Saccharibacteria	Saccharibacteria_genera_incertae_sedis	Saccharibacteria_genera_incertae_sedis	Saccharibacteria_genera_incertae_sedis	Saccharibacteria_genera_incertae_sedis
DENOVO933	4.22697627912412	-5.4332665016101	3.27410692028481	-1.65946520192977	0.0970220870897845	0.267529543864746	Bacteria	Spirochaetes	Spirochaetia	Spirochaetales	Spirochaetaceae	Treponema
DENOVO1474	3.39082305601775	2.83953951161825	1.70921031576317	1.66131662407525	0.0966498729786265	0.267529543864746	Bacteria	Fusobacteria	Fusobacteriia	Fusobacteriales	Leptotrichiaceae	Leptotrichia
DENOVO4352	12.5997238715676	-1.35774027314927	0.819993070181702	-1.65579481403228	0.0977633783681894	0.268274211816237	Bacteria	NA	NA	NA	NA	NA
DENOVO426	22.3137032272648	1.48960638119485	0.903776647416876	1.64820189308095	0.0993112485044163	0.268904392246181	Bacteria	Bacteroidetes	Bacteroidia	Bacteroidales	Prevotellaceae	Prevotella
DENOVO949	7.08746869252229	-1.96080006626238	1.18744506992077	-1.65127643874358	0.0986821410442285	0.268904392246181	Bacteria	Actinobacteria	Actinobacteria	Actinomycetales	Actinomycetaceae	Actinomyces
DENOVO583	6.06591667888718	2.49817580023871	1.51624834668286	1.64760331360231	0.0994341000267229	0.268904392246181	Bacteria	Proteobacteria	Gammaproteobacteria	Pasteurellales	Pasteurellaceae	Aggregatibacter
DENOVO4422	93.5924376169707	-0.769987948421396	0.465907276233487	-1.65266349700776	0.0983993673741345	0.268904392246181	Bacteria	Firmicutes	Negativicutes	Selenomonadales	Veillonellaceae	NA
DENOVO4	3310.03882204426	-0.881732249206945	0.534855679194173	-1.64854237041174	0.0992414235219696	0.268904392246181	Bacteria	Firmicutes	Bacilli	Bacillales	Bacillales_Incertae Sedis XI	Gemella
DENOVO765	4.40794826761964	2.67671558241894	1.6266611137501	1.64552749173923	0.0998610780630748	0.269278571771239	Bacteria	Spirochaetes	Spirochaetia	Spirochaetales	Spirochaetaceae	Treponema
DENOVO1246	3.27876693976906	4.11549596602014	2.51209278554561	1.63827386858494	0.101364576272954	0.27254509989241	Bacteria	Spirochaetes	Spirochaetia	Spirochaetales	Spirochaetaceae	Treponema
DENOVO154	43.9620923612305	1.85819369220919	1.13791862721192	1.63297589807634	0.102474065830451	0.274736504079916	Bacteria	Proteobacteria	Gammaproteobacteria	Pasteurellales	Pasteurellaceae	Haemophilus
DENOVO368	8.77228485546659	1.1793457436819	0.724134363732418	1.62862833577346	0.103391721982935	0.27640251177673	Bacteria	Fusobacteria	Fusobacteriia	Fusobacteriales	Leptotrichiaceae	Leptotrichia
DENOVO1282	2.3896005128743	-4.71013112019287	2.90473757469071	-1.62153413142473	0.104903136142639	0.279641788631663	Bacteria	Bacteroidetes	Flavobacteriia	Flavobacteriales	Flavobacteriaceae	Capnocytophaga
DENOVO3271	4.84967677538119	-1.48515282880339	0.922692262914393	-1.60958630357691	0.107488200249603	0.285069416276001	Bacteria	Bacteroidetes	Bacteroidia	Bacteroidales	Prevotellaceae	NA
DENOVO1224	6.47207874095839	1.30080311049553	0.808302635252951	1.6093020779135	0.107550304961578	0.285069416276001	Bacteria	Bacteroidetes	Flavobacteriia	Flavobacteriales	Flavobacteriaceae	Capnocytophaga
DENOVO8	1779.08591882537	-1.18829255184476	0.740330369262497	-1.6050841640179	0.1084752838409	0.285896722665423	Bacteria	Bacteroidetes	Bacteroidia	Bacteroidales	Prevotellaceae	Prevotella
DENOVO2143	2.40625504078352	-2.41085626101621	1.50170282178801	-1.60541501689775	0.108402501792597	0.285896722665423	Bacteria	Fusobacteria	Fusobacteriia	Fusobacteriales	Leptotrichiaceae	Leptotrichia
DENOVO3248	2.89836114528843	-2.78095426170354	1.73533982450291	-1.60254160161405	0.109035895738348	0.286564762602474	Bacteria	Bacteroidetes	Bacteroidia	Bacteroidales	Prevotellaceae	Prevotella
DENOVO284	48.1387452298644	1.42021724338378	0.889023415437946	1.5975026289765	0.110153712130824	0.288689363533872	Bacteria	Firmicutes	Bacilli	Lactobacillales	Streptococcaceae	Streptococcus
DENOVO3335	7.19877198651931	-1.79787314697503	1.12916800215205	-1.59221049794938	0.111337415207305	0.29097425318884	Bacteria	Bacteroidetes	Bacteroidia	Bacteroidales	Prevotellaceae	Prevotella
DENOVO363	30.6893121016977	-1.52133484954002	0.959618331019715	-1.58535409377123	0.112885905068885	0.294197065444887	Bacteria	Bacteroidetes	Flavobacteriia	Flavobacteriales	Flavobacteriaceae	Capnocytophaga
DENOVO245	48.7304619791234	1.8254640612761	1.15478398588943	1.58078401119332	0.11392743156305	0.296084383421521	Bacteria	Firmicutes	Clostridia	Clostridiales	Peptostreptococcaceae	Filifactor
DENOVO387	19.9332794636096	-1.69655006567455	1.07698644989653	-1.57527521895706	0.115192931438833	0.298541680645642	Bacteria	Bacteroidetes	Flavobacteriia	Flavobacteriales	Flavobacteriaceae	Capnocytophaga
DENOVO196	12.523648909509	1.92824390684682	1.22929918472933	1.56857169580844	0.116747771918348	0.301733161218334	Bacteria	Bacteroidetes	Bacteroidia	Bacteroidales	Prevotellaceae	Prevotella
DENOVO202	31.8874333132556	1.65366006370818	1.05871528540762	1.56194973899097	0.118299829710109	0.304899837346773	Bacteria	Bacteroidetes	Bacteroidia	Bacteroidales	Prevotellaceae	Prevotella
DENOVO2035	7.04733640027266	-1.12179358795933	0.719390475052538	-1.55936675124507	0.118909601039099	0.305627156389751	Bacteria	Firmicutes	Negativicutes	Selenomonadales	Veillonellaceae	Veillonella
DENOVO654	2.66284175685935	-1.44774186437782	0.935868325721422	-1.54695038242887	0.121875210669848	0.312388932843319	Bacteria	Actinobacteria	Actinobacteria	Actinomycetales	Actinomycetaceae	Actinomyces
DENOVO716	4.22253642115399	1.89095394616248	1.22969069463695	1.53774762581314	0.124110333890906	0.317246415123879	Bacteria	Bacteroidetes	Flavobacteriia	Flavobacteriales	Flavobacteriaceae	Capnocytophaga
DENOVO169	13.9837387330628	1.20530084651963	0.787846258894184	1.52986808392209	0.126049384826817	0.320916284910693	Bacteria	Bacteroidetes	Bacteroidia	Bacteroidales	Prevotellaceae	Prevotella
DENOVO407	3.81355523382601	-2.29321892536925	1.49969551551599	-1.52912301306725	0.126233951299276	0.320916284910693	Bacteria	Proteobacteria	Betaproteobacteria	Neisseriales	Neisseriaceae	Neisseria
DENOVO1490	4.08537336736329	-2.10588372077741	1.38207275434142	-1.52371408390936	0.127580149688062	0.323457281681961	Bacteria	Actinobacteria	Actinobacteria	Actinomycetales	Micrococcaceae	Rothia
DENOVO38	680.358103359381	-1.63256256203318	1.07602899414914	-1.51721056859077	0.129213528835249	0.326435811617879	Bacteria	Actinobacteria	Actinobacteria	Actinomycetales	Micrococcaceae	Rothia
DENOVO1	32628.9926702048	-0.571207454870411	0.376722386781284	-1.51625566972754	0.129454716290049	0.326435811617879	Bacteria	Firmicutes	Bacilli	Lactobacillales	Streptococcaceae	Streptococcus
DENOVO478	21.4245710840229	-1.89757014074743	1.26916926425361	-1.49512771400384	0.13488111426846	0.339202370923107	Bacteria	Fusobacteria	Fusobacteriia	Fusobacteriales	Leptotrichiaceae	Leptotrichia
DENOVO2443	5.4709157660743	-1.42405269731887	0.953434997011717	-1.49360229253403	0.135279599887527	0.339289964234039	Bacteria	Firmicutes	Negativicutes	Selenomonadales	Veillonellaceae	Veillonella
DENOVO517	8.11536321886758	1.35254135556421	0.909805248750959	1.48662733856621	0.137113263184625	0.342452712379137	Bacteria	Spirochaetes	Spirochaetia	Spirochaetales	Spirochaetaceae	Treponema
DENOVO1410	3.57460696109868	2.74167314289064	1.84498146012673	1.48601663601667	0.137274720717896	0.342452712379137	Bacteria	Fusobacteria	Fusobacteriia	Fusobacteriales	Leptotrichiaceae	Leptotrichia
DENOVO4718	4.89138728370089	-1.94821889302786	1.32796083564149	-1.46707556483527	0.142355500439323	0.353371675099163	Bacteria	Bacteroidetes	Bacteroidia	Bacteroidales	Prevotellaceae	Alloprevotella
DENOVO1674	40.5382003174324	-1.12794132476002	0.768939947212366	-1.46687830284945	0.142409163812739	0.353371675099163	Bacteria	Firmicutes	Bacilli	Lactobacillales	Streptococcaceae	Streptococcus
DENOVO956	7.21799876753452	2.17180828283765	1.49055789304852	1.45704389810437	0.14510426305094	0.358680676468958	Bacteria	Bacteroidetes	Flavobacteriia	Flavobacteriales	Flavobacteriaceae	Capnocytophaga
DENOVO608	4.40311298984649	0.97633552237964	0.670435082776651	1.45627152793986	0.145317573103179	0.358680676468958	Bacteria	Actinobacteria	Actinobacteria	Coriobacteriales	Coriobacteriaceae	Atopobium
DENOVO3436	5.35524456224273	-1.92808350736427	1.32573657149491	-1.45434888711726	0.145849603097417	0.359044009735858	Bacteria	Firmicutes	Negativicutes	Selenomonadales	Veillonellaceae	Veillonella
DENOVO70	224.928202248695	-0.963579398793223	0.663893824866695	-1.45140587651452	0.146666874354588	0.359160613576984	Bacteria	Actinobacteria	Actinobacteria	Actinomycetales	Micrococcaceae	Rothia
DENOVO777	9.42455072395302	-1.58228653028929	1.08962929650928	-1.45213288166744	0.146464660651928	0.359160613576984	Bacteria	Actinobacteria	Actinobacteria	Actinomycetales	Corynebacteriaceae	Corynebacterium
DENOVO3984	3.67841139049553	-1.58420899214203	1.10846897278521	-1.42918659072743	0.152950610739543	0.373567852931921	Bacteria	Firmicutes	Negativicutes	Selenomonadales	Veillonellaceae	Veillonella
DENOVO1061	5.70362434275025	1.48899507427657	1.0442458386411	1.42590472394339	0.153895845662387	0.374895101835526	Bacteria	Synergistetes	Synergistia	Synergistales	Synergistaceae	Fretibacterium
DENOVO4463	4.06120774719598	-1.24966815270062	0.877329223857189	-1.42440046303991	0.154330580270983	0.374975081752153	Bacteria	Actinobacteria	Actinobacteria	Actinomycetales	Actinomycetaceae	Actinomyces
DENOVO4348	4.09509548741587	1.79299836768185	1.26076020207469	1.42215654073734	0.154980811903484	0.375576876638833	Bacteria	Proteobacteria	Betaproteobacteria	Burkholderiales	Burkholderiaceae	Lautropia
DENOVO936	7.90047959455332	1.10316181079729	0.777565425433572	1.4187382498163	0.155975341358636	0.377007755149242	Bacteria	Firmicutes	Erysipelotrichia	Erysipelotrichales	Erysipelotrichaceae	Solobacterium
DENOVO252	22.3336071956228	-1.19537064956746	0.844214708221975	-1.4159557253925	0.156788467775648	0.377254962689575	Bacteria	Bacteroidetes	Bacteroidia	Bacteroidales	Prevotellaceae	Prevotella
DENOVO3519	7.5202797651397	-1.11959028082804	0.790882421477705	-1.41562165300901	0.156886308171013	0.377254962689575	Bacteria	Firmicutes	Bacilli	Bacillales	NA	NA
DENOVO1677	4.11926297103447	-1.20254436765436	0.850320857669804	-1.41422423877709	0.157296073278977	0.377267959818214	Bacteria	Actinobacteria	Actinobacteria	Actinomycetales	Actinomycetaceae	Actinomyces
DENOVO131	60.1908062500265	-0.95430493855372	0.676778056213949	-1.41007074592861	0.15851879430252	0.379225730985258	Bacteria	Bacteroidetes	Bacteroidia	Bacteroidales	Prevotellaceae	Prevotella
DENOVO4727	6.82359851664617	-1.53698131365582	1.09538451634799	-1.40314318005893	0.160574147151852	0.383160305096364	Bacteria	Firmicutes	Negativicutes	Selenomonadales	Veillonellaceae	Veillonella
DENOVO327	31.1268268520183	1.50317070404973	1.07575486651165	1.3973171312941	0.162318226444206	0.386333942021542	Bacteria	Bacteroidetes	Bacteroidia	Bacteroidales	Prevotellaceae	Prevotella
DENOVO712	3.64125024823582	2.12839785579386	1.5288244343587	1.3921793817265	0.163868084723176	0.38903033854128	Bacteria	Proteobacteria	Gammaproteobacteria	Pasteurellales	Pasteurellaceae	Haemophilus
DENOVO137	165.649098128114	-1.5873489425755	1.1429824565468	-1.38877804596514	0.164900253085912	0.390487147535929	Bacteria	Bacteroidetes	Bacteroidia	Bacteroidales	Prevotellaceae	Prevotella
DENOVO1790	16.1689244993426	-1.34386004952665	0.971894038166348	-1.38272280387899	0.166749876929563	0.392872816099197	Bacteria	Proteobacteria	Betaproteobacteria	Neisseriales	Neisseriaceae	Neisseria
DENOVO285	6.92555682909872	-0.905858252725679	0.65483229534076	-1.38334388693259	0.166559447274908	0.392872816099197	Bacteria	Firmicutes	Negativicutes	Selenomonadales	Veillonellaceae	Megasphaera
DENOVO2635	5.26422358316861	-1.34689625785686	0.977468965660935	-1.37794273288884	0.168220969884681	0.394295297555685	Bacteria	Bacteroidetes	Bacteroidia	Bacteroidales	Prevotellaceae	Prevotella
DENOVO1896	22.731430595242	-2.16929162786357	1.57890739814134	-1.37391947774596	0.169466682014823	0.394295297555685	Bacteria	Firmicutes	Negativicutes	Selenomonadales	Veillonellaceae	Veillonella
DENOVO381	27.3887195892635	-1.06155108096562	0.771524898797574	-1.37591292597303	0.168848592860734	0.394295297555685	Bacteria	Firmicutes	Negativicutes	Selenomonadales	Veillonellaceae	Veillonella
DENOVO57	390.518563089022	-0.694218577059415	0.504946506268908	-1.37483588546647	0.169182329974822	0.394295297555685	Bacteria	Firmicutes	Bacilli	Lactobacillales	Streptococcaceae	Streptococcus
DENOVO2059	2.90893725916586	-1.03803681842199	0.754228377959546	-1.37628979332526	0.168731931608967	0.394295297555685	Bacteria	Firmicutes	Bacilli	Lactobacillales	Streptococcaceae	Streptococcus
DENOVO353	37.4197892842659	-1.77548854237775	1.29518458341042	-1.37083823041085	0.170425390365232	0.395539525399904	Bacteria	Bacteroidetes	Bacteroidia	Bacteroidales	Prevotellaceae	Prevotella
DENOVO4163	35.4008008822603	-1.22725151743471	0.900055442184884	-1.3635288004654	0.172715914079806	0.399860912745556	Bacteria	Firmicutes	Bacilli	Lactobacillales	Carnobacteriaceae	Granulicatella
DENOVO393	2.99510955880706	4.33155404932179	3.18125479391529	1.36158664738412	0.17332837153483	0.40028557089603	Bacteria	Bacteroidetes	Bacteroidia	Bacteroidales	Prevotellaceae	Prevotella
DENOVO1588	48.7926748961191	-1.09592708930906	0.808073341888583	-1.35622230371778	0.175028447623379	0.403213683043489	Bacteria	Firmicutes	Bacilli	Lactobacillales	Streptococcaceae	Streptococcus
DENOVO4099	2.95495722802512	-1.41679897121239	1.0475428170297	-1.35249743321204	0.176216239349289	0.40495012638642	Bacteria	Proteobacteria	Betaproteobacteria	Neisseriales	Neisseriaceae	NA
DENOVO219	7.38898579485473	-1.83593290762871	1.36132082955547	-1.34864086978543	0.177452346596014	0.406788794530911	Bacteria	Bacteroidetes	Bacteroidia	Bacteroidales	Prevotellaceae	Alloprevotella
DENOVO707	8.00809872988608	-1.69377618749963	1.25861141166538	-1.34574990485621	0.178383186067265	0.407458466201333	Bacteria	Firmicutes	Clostridia	Clostridiales	Clostridiales_Incertae Sedis XI	Parvimonas
DENOVO4765	8.38935207715563	-1.03025167683327	0.768284637316124	-1.34097654279837	0.179928068676258	0.407458466201333	Bacteria	Proteobacteria	Gammaproteobacteria	Pasteurellales	Pasteurellaceae	Haemophilus
DENOVO3287	13.6119659637112	-1.09897355179846	0.817409716867024	-1.34445863453963	0.178800124142341	0.407458466201333	Bacteria	NA	NA	NA	NA	NA
DENOVO2208	4.40576409043731	-0.775560280312573	0.57787008235615	-1.34210145842882	0.17956310108407	0.407458466201333	Bacteria	Firmicutes	Bacilli	Lactobacillales	Streptococcaceae	Streptococcus
DENOVO1208	4.71932965071441	1.75973497857939	1.31023423873194	1.34306899221507	0.179249634902489	0.407458466201333	Bacteria	NA	NA	NA	NA	NA
DENOVO1650	4.93205890141216	-1.52154966404501	1.13613912224779	-1.33922829893817	0.180496362485122	0.407513408683755	Bacteria	Actinobacteria	Actinobacteria	Actinomycetales	Micrococcaceae	Rothia
DENOVO4563	4.87510103097094	-1.24703667234262	0.931864695460421	-1.33821645826648	0.180825885525268	0.407513408683755	Bacteria	Proteobacteria	Gammaproteobacteria	Pasteurellales	Pasteurellaceae	Haemophilus
DENOVO452	12.59022106629	1.47359717809607	1.10239587899488	1.33672232105915	0.181313293126711	0.407627234908968	Bacteria	Bacteroidetes	Bacteroidia	Bacteroidales	Prevotellaceae	Alloprevotella
DENOVO689	2.40249059793041	4.37467298153764	3.28442788055217	1.33194368719163	0.182878693797437	0.409174631446063	Bacteria	Actinobacteria	Actinobacteria	Actinomycetales	Actinomycetaceae	Actinomyces
DENOVO668	16.3707321274197	-1.52427871570544	1.14391709400671	-1.33250803199948	0.182693303890311	0.409174631446063	Bacteria	Fusobacteria	Fusobacteriia	Fusobacteriales	Fusobacteriaceae	Fusobacterium
DENOVO2041	3.89672696278397	-1.09451835955294	0.824893146089533	-1.32686077553388	0.184554741703726	0.410142304871851	Bacteria	Proteobacteria	Gammaproteobacteria	Pasteurellales	Pasteurellaceae	Haemophilus
DENOVO134	32.0180473082569	0.885598116701399	0.668890065528777	1.32398156638985	0.185509166833785	0.410142304871851	Bacteria	Firmicutes	Bacilli	Lactobacillales	Streptococcaceae	Streptococcus
DENOVO4738	2.61396919717266	0.886963977582643	0.669104626603112	1.3255983329327	0.184972778717454	0.410142304871851	Bacteria	Firmicutes	Bacilli	Lactobacillales	Streptococcaceae	Streptococcus
DENOVO506	7.65970693266164	-2.08028547624448	1.56549143983697	-1.32883861470435	0.183901219463447	0.410142304871851	Bacteria	SR1	SR1_genera_incertae_sedis	SR1_genera_incertae_sedis	SR1_genera_incertae_sedis	SR1_genera_incertae_sedis
DENOVO1647	3.11660792786956	1.63069919560592	1.23092704496631	1.3247732286608	0.18524637668592	0.410142304871851	Bacteria	Fusobacteria	Fusobacteriia	Fusobacteriales	Leptotrichiaceae	Leptotrichia
DENOVO1111	5.1396426621065	-1.84275127399124	1.39413218100656	-1.32179093137408	0.186237778958758	0.410779781958679	Bacteria	Fusobacteria	Fusobacteriia	Fusobacteriales	Leptotrichiaceae	Leptotrichia
DENOVO2079	4.77845880228653	-1.26283925731571	0.957471654709942	-1.31893121963832	0.187192107812849	0.411045778372506	Bacteria	Firmicutes	Negativicutes	Selenomonadales	Veillonellaceae	Veillonella
DENOVO1610	74.7921666179643	-0.69940431663632	0.530338107521961	-1.31878947923303	0.187239502474079	0.411045778372506	Bacteria	Firmicutes	Bacilli	Lactobacillales	Streptococcaceae	Streptococcus
DENOVO1411	3.49184204251349	2.86892804033043	2.18494527737898	1.3130434295233	0.189168314355998	0.414305251864193	Bacteria	Bacteroidetes	Bacteroidia	Bacteroidales	Porphyromonadaceae	NA
DENOVO2316	6.3197214454601	-1.39949367119381	1.0725055260309	-1.30488248053418	0.191932867687316	0.419375563354253	Bacteria	Proteobacteria	Betaproteobacteria	Neisseriales	Neisseriaceae	Neisseria
DENOVO1710	11.6042664210373	-1.01780735658573	0.780822866750548	-1.30350608303956	0.192402040979926	0.419418467837082	Bacteria	Firmicutes	Negativicutes	Selenomonadales	Veillonellaceae	Veillonella
DENOVO415	10.3090637739723	-1.04339851992778	0.803530446730504	-1.29851771538126	0.194109492838918	0.421172457717932	Bacteria	Firmicutes	Clostridia	Clostridiales	Lachnospiraceae	Lachnoanaerobaculum
DENOVO1266	3.22399102925958	1.23217195201273	0.948578541566139	1.29896671495264	0.193955352278594	0.421172457717932	Bacteria	Firmicutes	Clostridia	Clostridiales	NA	NA
DENOVO4599	8.89433411887651	-1.08204165697943	0.837594010932336	-1.29184502617801	0.196410818819706	0.425177016145675	Bacteria	Proteobacteria	Betaproteobacteria	Neisseriales	Neisseriaceae	Morococcus
DENOVO767	5.86762353444464	-1.36064971426001	1.05754443188992	-1.28661233819597	0.198229441064034	0.426295194416351	Bacteria	Bacteroidetes	Bacteroidia	Bacteroidales	Prevotellaceae	Prevotella
DENOVO1164	2.4250355401668	1.20393817165643	0.935004856467502	1.28762772014358	0.197875585147592	0.426295194416351	Bacteria	Bacteroidetes	Bacteroidia	Bacteroidales	Prevotellaceae	Prevotella
DENOVO4074	3.3514756232816	-1.09727713597964	0.852972559947491	-1.28641551616524	0.198298086148656	0.426295194416351	Bacteria	Proteobacteria	Gammaproteobacteria	Pasteurellales	Pasteurellaceae	Haemophilus
DENOVO507	17.2348304639677	-1.18828504644037	0.926757682377748	-1.28219605732496	0.199773878945996	0.42848052656693	Bacteria	Bacteroidetes	Bacteroidia	Bacteroidales	Porphyromonadaceae	Porphyromonas
DENOVO211	104.312173218395	0.706287229968027	0.552146551063867	1.27916624419217	0.200838520030521	0.429776007313018	Bacteria	Firmicutes	Bacilli	Lactobacillales	Streptococcaceae	Streptococcus
DENOVO641	3.28631527082797	2.34604216249452	1.83792483129054	1.27646252042157	0.201792067605012	0.430828373170427	Bacteria	Actinobacteria	Actinobacteria	Bifidobacteriales	Bifidobacteriaceae	Bifidobacterium
DENOVO1579	2.64616257768444	1.51607811564684	1.191789743738	1.2721019992098	0.20333688095954	0.432858958541668	Bacteria	Bacteroidetes	Flavobacteriia	Flavobacteriales	Flavobacteriaceae	NA
DENOVO337	5.87743789874018	1.00352325269882	0.789453506429511	1.27116194243976	0.20367104265787	0.432858958541668	Bacteria	Firmicutes	Negativicutes	Selenomonadales	Veillonellaceae	Megasphaera
DENOVO1147	4.50320161987854	1.44945646436212	1.14437316602631	1.26659424337533	0.205300411883003	0.435330191561005	Bacteria	Actinobacteria	Actinobacteria	Actinomycetales	Actinomycetaceae	Actinomyces
DENOVO1078	8.91139295183872	-2.84320447221596	2.25102973363784	-1.26306837698724	0.206564607477653	0.43701763894932	Bacteria	Proteobacteria	Gammaproteobacteria	Pasteurellales	Pasteurellaceae	Haemophilus
DENOVO130	35.6898492611125	1.00019742777789	0.797318689507096	1.25445125135122	0.209678034005026	0.441689280317466	Bacteria	Bacteroidetes	Bacteroidia	Bacteroidales	Prevotellaceae	Prevotella
DENOVO213	2.39116530918604	1.0392453908642	0.828521712108221	1.25433694214214	0.209719561822762	0.441689280317466	Bacteria	Firmicutes	Bacilli	Bacillales	Bacillaceae 1	Bacillus
DENOVO1905	15.4157344215458	1.80928864969995	1.44466168655749	1.25239609144155	0.210425569834612	0.44217805553084	Bacteria	Firmicutes	Negativicutes	Selenomonadales	Veillonellaceae	Veillonella
DENOVO2167	5.09354145784057	-1.18953557402913	0.953372998513757	-1.24771267477003	0.212136297957574	0.444771159538015	Bacteria	Actinobacteria	Actinobacteria	Actinomycetales	Actinomycetaceae	Actinomyces
DENOVO1265	5.59193229404269	-1.30690341530337	1.05147056177078	-1.24292915352991	0.213893941506589	0.447450778981273	Bacteria	Proteobacteria	Gammaproteobacteria	Cardiobacteriales	Cardiobacteriaceae	Cardiobacterium
DENOVO4102	2.70513307718144	-1.40533621680651	1.13580993888813	-1.23729874928038	0.215976192035693	0.449376900650507	Bacteria	Actinobacteria	Actinobacteria	Actinomycetales	Micrococcaceae	Rothia
DENOVO842	14.9408296531592	-2.21298266508222	1.7864791189	-1.23873973206293	0.215441899493397	0.449376900650507	Bacteria	Proteobacteria	Gammaproteobacteria	Cardiobacteriales	Cardiobacteriaceae	Cardiobacterium
DENOVO1775	2.62586009367201	1.55693225827431	1.25910854139484	1.23653537966595	0.216259623142634	0.449376900650507	Bacteria	Candidatus Saccharibacteria	Saccharibacteria_genera_incertae_sedis	Saccharibacteria_genera_incertae_sedis	Saccharibacteria_genera_incertae_sedis	Saccharibacteria_genera_incertae_sedis
DENOVO4552	10.3139986271369	-0.90725089637014	0.737347615684996	-1.23042494078903	0.218538018502534	0.453102158361919	Bacteria	Firmicutes	NA	NA	NA	NA
DENOVO3657	2.44356554661426	0.995466882041671	0.812962831352943	1.22449249049308	0.220766497462564	0.456707632222999	Bacteria	Firmicutes	Bacilli	Lactobacillales	Streptococcaceae	Streptococcus
DENOVO1781	3.06927622577868	-1.01488491826058	0.832834031666976	-1.21859203595369	0.222999073292138	0.46030560925125	Bacteria	Firmicutes	Negativicutes	Selenomonadales	Veillonellaceae	Veillonella
DENOVO3459	12.1328073337629	-1.42633007636629	1.17271308215821	-1.21626517011418	0.223883924993758	0.461111924987145	Bacteria	Proteobacteria	Gammaproteobacteria	Pasteurellales	Pasteurellaceae	Haemophilus
DENOVO1368	8.36340275813997	-0.539977136194208	0.44584906304684	-1.2111209396833	0.225849057222782	0.464134736539329	Bacteria	Firmicutes	Bacilli	Lactobacillales	Streptococcaceae	Streptococcus
DENOVO877	8.10155889295701	-1.77644281339971	1.47262022131566	-1.206314287748	0.22769633066085	0.466902585728732	Bacteria	Fusobacteria	Fusobacteriia	Fusobacteriales	Fusobacteriaceae	Fusobacterium
DENOVO943	7.27334180094673	1.87357465344716	1.56275843052461	1.19888948723714	0.230570920040518	0.470882214185688	Bacteria	Bacteroidetes	Flavobacteriia	Flavobacteriales	Flavobacteriaceae	Capnocytophaga
DENOVO558	5.13920215378088	1.06748014034677	0.890851681611154	1.19826920954583	0.230812229384198	0.470882214185688	Bacteria	Actinobacteria	Actinobacteria	Coriobacteriales	Coriobacteriaceae	Atopobium
DENOVO4757	4.25641233036242	-1.07178275705716	0.895092621669518	-1.19739871730601	0.231151183383757	0.470882214185688	Bacteria	Proteobacteria	Gammaproteobacteria	Pasteurellales	Pasteurellaceae	Haemophilus
DENOVO3200	2.71358108721801	1.60457777583201	1.34437532156925	1.19354896663755	0.232654446932276	0.472911980365606	Bacteria	Proteobacteria	Betaproteobacteria	Neisseriales	Neisseriaceae	Neisseria
DENOVO1450	3.0802955088226	3.23254804921974	2.72430849595028	1.18655726912902	0.235402299324638	0.477457272325841	Bacteria	Fusobacteria	Fusobacteriia	Fusobacteriales	Leptotrichiaceae	Leptotrichia
DENOVO562	12.6497960098321	-1.34831752038386	1.13859590555595	-1.18419319251417	0.236336596263839	0.478312460551327	Bacteria	Bacteroidetes	Flavobacteriia	Flavobacteriales	Flavobacteriaceae	Capnocytophaga
DENOVO122	66.410297319563	-0.669076820527815	0.565692784835304	-1.18275650399644	0.236905663406003	0.478426372203031	Bacteria	Bacteroidetes	Bacteroidia	Bacteroidales	Prevotellaceae	Prevotella
DENOVO587	14.27476912825	-1.40702220794584	1.19104702825518	-1.18133220147239	0.237470779830565	0.47853183063049	Bacteria	Actinobacteria	Actinobacteria	Actinomycetales	Actinomycetaceae	Actinomyces
DENOVO4459	4.47139746206313	-0.656937408265901	0.557717313148837	-1.17790391794882	0.238834912965827	0.480243478011026	Bacteria	Firmicutes	Bacilli	Lactobacillales	Streptococcaceae	Streptococcus
DENOVO1315	3.63840924146406	-1.92762126273118	1.63868347173128	-1.17632312523091	0.239465778213762	0.480476496932129	Bacteria	SR1	SR1_genera_incertae_sedis	SR1_genera_incertae_sedis	SR1_genera_incertae_sedis	SR1_genera_incertae_sedis
DENOVO1105	9.7852319487738	-1.42882092209349	1.21649225333665	-1.17454173520173	0.240178105339824	0.480871614339176	Bacteria	Bacteroidetes	Bacteroidia	Bacteroidales	Prevotellaceae	Prevotella
DENOVO595	24.5167754289148	-1.42433408621408	1.21626395060467	-1.17107317495184	0.241569365277434	0.482621451400099	Bacteria	Bacteroidetes	Bacteroidia	Bacteroidales	Prevotellaceae	Prevotella
DENOVO3731	3.13101892407383	-1.1443437485551	0.979389981087941	-1.1684250101108	0.242635371510117	0.483715388074656	Bacteria	NA	NA	NA	NA	NA
DENOVO1540	2.81461704206323	1.19017463095237	1.02152528070248	1.16509562067216	0.243980289359787	0.484326829729109	Bacteria	Proteobacteria	Epsilonproteobacteria	Campylobacterales	Campylobacteraceae	Campylobacter
DENOVO87	157.111730663293	-0.95040846582751	0.815194860783128	-1.16586660631605	0.243668382288021	0.484326829729109	Bacteria	Firmicutes	Bacilli	Lactobacillales	Streptococcaceae	Streptococcus
DENOVO523	2.79072692550647	1.49402516757989	1.29393229996092	1.15463936376347	0.248238139909106	0.488620642479315	Bacteria	Bacteroidetes	Bacteroidia	Bacteroidales	Prevotellaceae	Prevotella
DENOVO1242	4.02757472696205	1.25248828364935	1.08311937726946	1.15637141199234	0.247529269823922	0.488620642479315	Bacteria	Synergistetes	Synergistia	Synergistales	Synergistaceae	Fretibacterium
DENOVO348	50.2607641910041	-2.05539955983752	1.77954061723086	-1.15501694085293	0.248083489154745	0.488620642479315	Bacteria	Firmicutes	Bacilli	Lactobacillales	Aerococcaceae	Abiotrophia
DENOVO438	3.4461145137457	-0.949846743266322	0.820200897835262	-1.15806596380622	0.246837118429066	0.488620642479315	Bacteria	Fusobacteria	Fusobacteriia	Fusobacteriales	Fusobacteriaceae	Fusobacterium
DENOVO4162	4.665329093313	-1.34478163271973	1.18145556520375	-1.13824139673659	0.255019697179892	0.500067912685089	Bacteria	Firmicutes	Negativicutes	Selenomonadales	Veillonellaceae	Veillonella
DENOVO66	344.034173786351	-1.28598682756731	1.13005368030505	-1.13798738058192	0.255125751809327	0.500067912685089	Bacteria	Firmicutes	Bacilli	Bacillales	Bacillales_Incertae Sedis XI	Gemella
DENOVO323	4.4811142434372	-2.08250358607849	1.84496016572564	-1.12875260114867	0.259002212793271	0.500364297152254	Bacteria	Bacteroidetes	Bacteroidia	Bacteroidales	Prevotellaceae	Alloprevotella
DENOVO1130	5.34021924929538	1.53191019057778	1.35628282974974	1.12949169374978	0.258690471560747	0.500364297152254	Bacteria	Bacteroidetes	Bacteroidia	Bacteroidales	Porphyromonadaceae	Tannerella
DENOVO1065	3.04328037628997	1.42781395825668	1.26502509072923	1.1286842994028	0.25903103486017	0.500364297152254	Bacteria	Bacteroidetes	Flavobacteriia	Flavobacteriales	Flavobacteriaceae	Capnocytophaga
DENOVO360	34.5568593757302	1.00801599659471	0.887077444165257	1.13633370257008	0.255816930796361	0.500364297152254	Bacteria	Actinobacteria	Actinobacteria	Actinomycetales	Actinomycetaceae	Actinomyces
DENOVO4196	3.03259844599743	-1.27316356515433	1.12392855439441	-1.13277980186235	0.257306735556154	0.500364297152254	Bacteria	Proteobacteria	Gammaproteobacteria	Pasteurellales	Pasteurellaceae	Haemophilus
DENOVO28	1115.08640764014	1.42516219651186	1.25870582593823	1.13224406143473	0.257531840515635	0.500364297152254	Bacteria	Firmicutes	Negativicutes	Selenomonadales	Veillonellaceae	Veillonella
DENOVO12	1464.13435669981	-0.864562907248304	0.763969313781722	-1.13167229580025	0.257772233055403	0.500364297152254	Bacteria	Firmicutes	Bacilli	Lactobacillales	Streptococcaceae	Streptococcus
DENOVO2505	3.56451419459932	1.32877104500581	1.18223352083864	1.1239497286993	0.261034353145073	0.503093625789488	Bacteria	Bacteroidetes	Bacteroidia	Bacteroidales	Prevotellaceae	Prevotella
DENOVO484	3.13184403564408	1.60866511114037	1.43596837670391	1.12026499833713	0.262600852904052	0.503093625789488	Bacteria	Bacteroidetes	Bacteroidia	Bacteroidales	Prevotellaceae	Prevotella
DENOVO489	24.0088087694319	-1.72244035329532	1.53523308638101	-1.12194061512549	0.261887690240432	0.503093625789488	Bacteria	Bacteroidetes	Bacteroidia	Bacteroidales	Prevotellaceae	NA
DENOVO121	14.1307302021213	-1.82007084478775	1.62460761741963	-1.12031411478827	0.262579929290953	0.503093625789488	Bacteria	Bacteroidetes	Bacteroidia	Bacteroidales	Prevotellaceae	Alloprevotella
DENOVO555	19.0266061634303	1.08526518514163	0.970531049037928	1.11821789340736	0.263473943939278	0.503731946097022	Bacteria	Fusobacteria	Fusobacteriia	Fusobacteriales	Leptotrichiaceae	Leptotrichia
DENOVO937	8.42034205037861	-1.50801761538782	1.35044250101286	-1.11668406041485	0.26412943550373	0.503952481237179	Bacteria	Bacteroidetes	Bacteroidia	Bacteroidales	Prevotellaceae	Prevotella
DENOVO1096	5.01129544356225	1.46996879630148	1.31961577866387	1.11393696564453	0.265306229583967	0.505164718779267	Bacteria	Bacteroidetes	Bacteroidia	Bacteroidales	Prevotellaceae	Prevotella
DENOVO745	3.76988797088873	-1.63136628523393	1.47168171393879	-1.10850482803633	0.267643855195017	0.508577834820673	Bacteria	Proteobacteria	Gammaproteobacteria	Cardiobacteriales	Cardiobacteriaceae	Cardiobacterium
DENOVO4480	3.78964907606314	-1.46049521531789	1.32225471117102	-1.10454907286694	0.26935502865838	0.510156489300268	Bacteria	Actinobacteria	Actinobacteria	Actinomycetales	Micrococcaceae	Rothia
DENOVO4581	9.37315669704025	-1.02820992730438	0.93130111380787	-1.10405744399926	0.269568219962521	0.510156489300268	Bacteria	Proteobacteria	Gammaproteobacteria	Pasteurellales	Pasteurellaceae	NA
DENOVO2231	19.6458133261912	-1.33888134909567	1.22584984932127	-1.09220664328261	0.27474228314824	0.518895850561351	Bacteria	Proteobacteria	Gammaproteobacteria	Pasteurellales	Pasteurellaceae	Haemophilus
DENOVO430	8.51910549176575	0.79422828685911	0.730009298519787	1.08797009636663	0.276608309066329	0.521364752240173	Bacteria	Proteobacteria	Epsilonproteobacteria	Campylobacterales	Campylobacteraceae	Campylobacter
DENOVO1260	2.68021199213961	1.01662778231689	0.943819024883493	1.07714271011053	0.281416514832839	0.529348081169157	Bacteria	Actinobacteria	Actinobacteria	Actinomycetales	Actinomycetaceae	Actinomyces
DENOVO4509	2.53911459721818	-0.994987669479856	0.92480831867496	-1.07588529362003	0.281978559851094	0.529348081169157	Bacteria	Firmicutes	Negativicutes	Selenomonadales	Veillonellaceae	Veillonella
DENOVO140	6.97701327346493	0.538910486705974	0.503718173460632	1.06986508547739	0.284680040802642	0.532186149907464	Bacteria	Bacteroidetes	Bacteroidia	Bacteroidales	Porphyromonadaceae	NA
DENOVO281	55.1456861374372	-0.995219657723521	0.932958749512972	-1.06673489931152	0.286091563076482	0.532186149907464	Bacteria	Bacteroidetes	Flavobacteriia	Flavobacteriales	Flavobacteriaceae	Capnocytophaga
DENOVO306	47.1004171720783	0.993006833147355	0.931369047842298	1.0661797656341	0.286342387195656	0.532186149907464	Bacteria	Proteobacteria	Gammaproteobacteria	Pasteurellales	Pasteurellaceae	Aggregatibacter
DENOVO4293	26.1209010996452	-1.59467370129558	1.48905261558434	-1.07093173512192	0.284200125268625	0.532186149907464	Bacteria	Firmicutes	Negativicutes	Selenomonadales	Veillonellaceae	Veillonella
DENOVO586	6.52044273912444	1.08051262485893	1.01208452146802	1.06761105613161	0.285695994302671	0.532186149907464	Bacteria	Fusobacteria	Fusobacteriia	Fusobacteriales	Fusobacteriaceae	Fusobacterium
DENOVO2666	4.11185260378579	-0.841585332811079	0.793933651778607	-1.06001972699573	0.289135624836716	0.5324158151545	Bacteria	Actinobacteria	Actinobacteria	Actinomycetales	Micrococcaceae	Rothia
DENOVO1211	2.36216593859963	2.58831241361629	2.44268842152478	1.05961627803542	0.289319205019648	0.5324158151545	Bacteria	Proteobacteria	Gammaproteobacteria	Pasteurellales	Pasteurellaceae	Aggregatibacter
DENOVO968	3.95743288918482	1.12712044449886	1.06333917790221	1.05998205269035	0.289152764341345	0.5324158151545	Bacteria	Firmicutes	Negativicutes	Selenomonadales	Veillonellaceae	Anaeroglobus
DENOVO2853	10.080526496881	1.61162721899922	1.51745034575763	1.06206257325314	0.288207279450708	0.5324158151545	Bacteria	Firmicutes	Negativicutes	Selenomonadales	Veillonellaceae	NA
DENOVO174	43.6536657618012	-0.881683351220259	0.83076128336548	-1.06129566805098	0.288555553814539	0.5324158151545	Bacteria	Firmicutes	Bacilli	Bacillales	Bacillales_Incertae Sedis XI	Gemella
DENOVO512	4.25233525571048	1.33794961163728	1.264610266799	1.05799363389949	0.290058344742749	0.532725267017688	Bacteria	Firmicutes	Negativicutes	Selenomonadales	Veillonellaceae	Selenomonas
DENOVO1237	4.17781550747574	1.86267964494863	1.77146022188992	1.05149391554578	0.293031802417651	0.536075826775821	Bacteria	Bacteroidetes	Bacteroidia	Bacteroidales	Prevotellaceae	Prevotella
DENOVO673	4.91764996648988	1.16816902671913	1.11004885862763	1.05235820715438	0.292635235557302	0.536075826775821	Bacteria	Firmicutes	Negativicutes	Selenomonadales	Veillonellaceae	Selenomonas
DENOVO701	12.8582615734095	-1.23406402924045	1.18436409958264	-1.04196338750501	0.297428653839136	0.543054665424488	Bacteria	Bacteroidetes	Bacteroidia	Bacteroidales	Prevotellaceae	Prevotella
DENOVO339	28.6771696766497	0.876243913552862	0.845288934205128	1.03662058983044	0.299912713666021	0.546053851091503	Bacteria	Firmicutes	Clostridia	NA	NA	NA
DENOVO3004	2.66944260191853	-1.06986372217136	1.03277178768351	-1.0359149377725	0.300241828092113	0.546053851091503	Bacteria	Firmicutes	Negativicutes	Selenomonadales	Veillonellaceae	Veillonella
DENOVO1670	2.86405544578016	-0.910064722004517	0.879749466206833	-1.03445896469638	0.300921651029851	0.546225487180643	Bacteria	Candidatus Saccharibacteria	Saccharibacteria_genera_incertae_sedis	Saccharibacteria_genera_incertae_sedis	Saccharibacteria_genera_incertae_sedis	Saccharibacteria_genera_incertae_sedis
DENOVO802	8.43570117885499	1.38616760240472	1.34881606890212	1.0276920881681	0.304094690678325	0.550913293986169	Bacteria	Firmicutes	Negativicutes	Selenomonadales	Veillonellaceae	Selenomonas
DENOVO1205	5.28027645997136	0.963358011834548	0.942672970017023	1.02194296694128	0.306807894740228	0.554751484094249	Bacteria	Bacteroidetes	Bacteroidia	Bacteroidales	Prevotellaceae	Prevotella
DENOVO495	2.77028641881394	-1.55565794525265	1.5381245954524	-1.01139917393695	0.311825416388845	0.560564765878213	Bacteria	Bacteroidetes	Bacteroidia	Bacteroidales	Prevotellaceae	Prevotella
DENOVO246	14.0489578068442	-1.35666794749432	1.33928671360757	-1.01297797828512	0.311070679730899	0.560564765878213	Bacteria	Proteobacteria	Betaproteobacteria	Neisseriales	Neisseriaceae	Neisseria
DENOVO3428	2.76652157978326	-0.983989372138845	0.972276083549754	-1.01204728655499	0.311515444635529	0.560564765878213	Bacteria	Firmicutes	Negativicutes	Selenomonadales	Veillonellaceae	Veillonella
DENOVO3996	3.84362546890458	-0.718744103931148	0.714417222545188	-1.00605651886519	0.314388383122929	0.564085310487871	Bacteria	Firmicutes	Negativicutes	Selenomonadales	Veillonellaceae	Veillonella
DENOVO513	2.90147343666352	1.02937491356145	1.0283263674458	1.00101966277327	0.316817302362753	0.566034112533104	Bacteria	Bacteroidetes	Flavobacteriia	Flavobacteriales	Flavobacteriaceae	Capnocytophaga
DENOVO762	12.5891317308172	-1.04448630344119	1.04701484947315	-0.997584995061692	0.318480640084301	0.566034112533104	Bacteria	Bacteroidetes	Flavobacteriia	Flavobacteriales	Flavobacteriaceae	Capnocytophaga
DENOVO86	93.2856691718449	1.40608237371913	1.41133400173745	0.996278961598139	0.319114622928631	0.566034112533104	Bacteria	Actinobacteria	Actinobacteria	Actinomycetales	Micrococcaceae	Rothia
DENOVO1504	3.24684629364099	-0.880624870808835	0.883078781458301	-0.997221187168133	0.318657159018691	0.566034112533104	Bacteria	Actinobacteria	Actinobacteria	Actinomycetales	Actinomycetaceae	Actinomyces
DENOVO4774	2.40567453274006	-1.37265239268586	1.37292104754381	-0.999804318785532	0.317405215378728	0.566034112533104	Bacteria	Proteobacteria	Gammaproteobacteria	Pasteurellales	Pasteurellaceae	Haemophilus
DENOVO4024	9.11981285264163	-0.652467623301872	0.653932256388579	-0.997760267868118	0.318395620897207	0.566034112533104	Bacteria	Firmicutes	Bacilli	Lactobacillales	Streptococcaceae	Streptococcus
DENOVO247	3.97940979914795	0.557163153608534	0.561893200141714	0.991581947366534	0.321401499168667	0.567931058190087	Bacteria	Bacteroidetes	Bacteroidia	Bacteroidales	Porphyromonadaceae	NA
DENOVO1451	4.04188705718782	1.06774373518634	1.07644290314625	0.991918597879661	0.321237236023625	0.567931058190087	Bacteria	Firmicutes	Negativicutes	Selenomonadales	Veillonellaceae	Selenomonas
DENOVO1192	6.15412617106715	1.25922551492973	1.27922175512716	0.984368433293693	0.324934393039287	0.571034534033467	Bacteria	Bacteroidetes	Flavobacteriia	Flavobacteriales	Flavobacteriaceae	Capnocytophaga
DENOVO297	48.991439876766	-0.844371165966671	0.85788516782923	-0.984247306784947	0.324993930945092	0.571034534033467	Bacteria	Firmicutes	Clostridia	Clostridiales	Lachnospiraceae	Oribacterium
DENOVO1203	4.4883156078913	1.07593031497465	1.09183730500952	0.985430988699604	0.32441241424047	0.571034534033467	Bacteria	Fusobacteria	Fusobacteriia	Fusobacteriales	Leptotrichiaceae	Leptotrichia
DENOVO4044	4.21082967439595	-0.970740590630498	0.988938294982622	-0.981598746408698	0.326297565320833	0.572247421887851	Bacteria	Firmicutes	Bacilli	Bacillales	Bacillales_Incertae Sedis XI	Gemella
DENOVO677	10.4791348797774	0.959652289522258	0.979261765389799	0.979975246087816	0.327098337804505	0.572575514393252	Bacteria	Bacteroidetes	Bacteroidia	Bacteroidales	Prevotellaceae	Prevotella
DENOVO1408	18.6020445627237	-0.7877894694958	0.806151163770723	-0.977223013375014	0.328458757134999	0.57347422427391	Bacteria	Proteobacteria	Gammaproteobacteria	Pasteurellales	Pasteurellaceae	Haemophilus
DENOVO1584	3.11278750294527	-1.10667854779423	1.13336833556072	-0.976450914562311	0.328841061078823	0.57347422427391	Bacteria	Candidatus Saccharibacteria	Saccharibacteria_genera_incertae_sedis	Saccharibacteria_genera_incertae_sedis	Saccharibacteria_genera_incertae_sedis	Saccharibacteria_genera_incertae_sedis
DENOVO74	36.3277204337737	-0.493658744943138	0.507555378364646	-0.972620458744259	0.330741970706456	0.573874183099753	Bacteria	Bacteroidetes	Bacteroidia	Bacteroidales	Prevotellaceae	Prevotella
DENOVO923	4.75732279381587	0.992585129728591	1.02089330088735	0.972271175514473	0.330915659708111	0.573874183099753	Bacteria	Firmicutes	Negativicutes	Selenomonadales	Veillonellaceae	NA
DENOVO3959	7.02741791456882	-1.39705790327932	1.43360141280132	-0.974509295822616	0.329803725836169	0.573874183099753	Bacteria	Firmicutes	Negativicutes	Selenomonadales	Veillonellaceae	Veillonella
DENOVO79	12.5014496375964	0.447661855039964	0.462178824669922	0.968590145512776	0.332749722087138	0.575984212815027	Bacteria	Bacteroidetes	Bacteroidia	Bacteroidales	Porphyromonadaceae	NA
DENOVO699	3.39834114189354	1.50033020978303	1.55776729683642	0.963128583344866	0.335482999121445	0.579513663312337	Bacteria	Firmicutes	Clostridia	Clostridiales	Lachnospiraceae	NA
DENOVO603	2.42035071571759	3.15094155521165	3.27528069910989	0.962037102978064	0.336030966615192	0.579513663312337	Bacteria	Fusobacteria	Fusobacteriia	Fusobacteriales	Leptotrichiaceae	Streptobacillus
DENOVO553	9.04916314916474	1.17497538460179	1.22434229270507	0.959678834589466	0.33721687876785	0.580485881716612	Bacteria	Fusobacteria	Fusobacteriia	Fusobacteriales	Fusobacteriaceae	Fusobacterium
DENOVO480	30.4203348979324	-1.07508184867344	1.12353382210173	-0.956875376179022	0.338630161132036	0.581845193989299	Bacteria	Bacteroidetes	Bacteroidia	Bacteroidales	Prevotellaceae	Alloprevotella
DENOVO1207	7.62676005592073	-0.785718505977817	0.823579279791396	-0.954028986956582	0.340068969766325	0.583243288220553	Bacteria	Firmicutes	Bacilli	Lactobacillales	Streptococcaceae	Streptococcus
DENOVO377	30.4411091264728	1.00694436698003	1.05856619005152	0.951234203815839	0.341485498966375	0.583327034466061	Bacteria	Bacteroidetes	Flavobacteriia	Flavobacteriales	Flavobacteriaceae	Capnocytophaga
DENOVO4168	2.57367393664329	-1.46026913465911	1.5383186029321	-0.949263131756828	0.342486799765136	0.583327034466061	Bacteria	Proteobacteria	Gammaproteobacteria	Pasteurellales	Pasteurellaceae	Haemophilus
DENOVO3083	6.22201653927735	-1.37743052242441	1.45333033324882	-0.947775251718074	0.343243882017007	0.583327034466061	Bacteria	Proteobacteria	Gammaproteobacteria	Pasteurellales	Pasteurellaceae	Haemophilus
DENOVO84	230.518210025074	-0.940019252132224	0.991751689994291	-0.94783730808428	0.343212284347135	0.583327034466061	Bacteria	Proteobacteria	Gammaproteobacteria	Pasteurellales	Pasteurellaceae	Haemophilus
DENOVO241	18.3128895160416	1.07114599157382	1.12442175060143	0.952619416158476	0.340782935994465	0.583327034466061	Bacteria	Proteobacteria	Betaproteobacteria	Neisseriales	Neisseriaceae	Neisseria
DENOVO243	69.6857390651993	0.982709526008402	1.03834592915478	0.946418239255134	0.343935306101161	0.583439346531605	Bacteria	Proteobacteria	Gammaproteobacteria	Pasteurellales	Pasteurellaceae	Haemophilus
DENOVO1869	8.5743396275264	-1.20297743979368	1.27286445198906	-0.945094694029545	0.344610533948036	0.583523826086239	Bacteria	Firmicutes	Bacilli	Bacillales	Bacillales_Incertae Sedis XI	Gemella
DENOVO2350	3.8713709035404	1.16453850646147	1.23542692770234	0.942620304243557	0.345875150486633	0.584604194572516	Bacteria	NA	NA	NA	NA	NA
DENOVO343	41.9177216879969	-0.669879779286951	0.713369079858459	-0.939036745775221	0.347711878475074	0.58664589985035	Bacteria	Actinobacteria	Actinobacteria	Actinomycetales	Corynebacteriaceae	Corynebacterium
DENOVO976	4.98252327609086	2.71816030019731	2.9038182326461	0.936064203206131	0.349240132352591	0.588160728312216	Bacteria	Bacteroidetes	Flavobacteriia	Flavobacteriales	Flavobacteriaceae	Capnocytophaga
DENOVO448	16.9063930473078	0.923112047693864	0.994827066712169	0.927912074954576	0.35345318031002	0.589100539385137	Bacteria	Bacteroidetes	Bacteroidia	Bacteroidales	Prevotellaceae	Prevotella
DENOVO420	3.99199188222637	-1.1639560262849	1.25090397589106	-0.930491907227156	0.352116452325175	0.589100539385137	Bacteria	Bacteroidetes	Bacteroidia	Bacteroidales	Prevotellaceae	Prevotella
DENOVO236	3.72336802257808	-0.481597871813229	0.516328626752608	-0.932735174577063	0.350956718907567	0.589100539385137	Bacteria	Bacteroidetes	Bacteroidia	Bacteroidales	Porphyromonadaceae	NA
DENOVO913	5.25561065609796	1.0069462573631	1.08832702386482	0.925223977060936	0.354849413863287	0.589100539385137	Bacteria	Firmicutes	Clostridia	Clostridiales	NA	NA
DENOVO50	480.598990898851	-0.971218113930329	1.04902737618471	-0.92582723385411	0.354535771681587	0.589100539385137	Bacteria	Actinobacteria	Actinobacteria	Actinomycetales	Micrococcaceae	Rothia
DENOVO15	1742.66575579925	-0.850149456918144	0.915480548675651	-0.928637378640086	0.353077043812123	0.589100539385137	Bacteria	Proteobacteria	Betaproteobacteria	Neisseriales	Neisseriaceae	Neisseria
DENOVO4474	2.6230201700768	1.56290779749156	1.68512910003166	0.927470659347221	0.353682218752793	0.589100539385137	Bacteria	Firmicutes	Negativicutes	Selenomonadales	Veillonellaceae	Veillonella
DENOVO1924	3.05041670654096	-0.750145505717785	0.808388908820598	-0.927951259019885	0.353432853306495	0.589100539385137	Bacteria	Candidatus Saccharibacteria	Saccharibacteria_genera_incertae_sedis	Saccharibacteria_genera_incertae_sedis	Saccharibacteria_genera_incertae_sedis	Saccharibacteria_genera_incertae_sedis
DENOVO876	3.04552108054007	1.25469094300918	1.36254428116302	0.920844159235846	0.357131796046336	0.591836528794371	Bacteria	Candidatus Saccharibacteria	Saccharibacteria_genera_incertae_sedis	Saccharibacteria_genera_incertae_sedis	Saccharibacteria_genera_incertae_sedis	Saccharibacteria_genera_incertae_sedis
DENOVO89	8.3306418751189	0.428013867970209	0.465435381990645	0.919598905737707	0.357782398772438	0.591863436267172	Bacteria	Firmicutes	Clostridia	Clostridiales	Lachnospiraceae	NA
DENOVO237	10.164308461005	-1.24116452123013	1.35749754623901	-0.914303325754668	0.360557483541527	0.595398463972115	Bacteria	Bacteroidetes	Flavobacteriia	Flavobacteriales	Flavobacteriaceae	NA
DENOVO4206	3.96273170459774	-0.689912042946305	0.756690268353856	-0.911749591344918	0.361900551754071	0.596560450152912	Bacteria	Proteobacteria	Gammaproteobacteria	Pasteurellales	Pasteurellaceae	Haemophilus
DENOVO966	5.36518100280969	0.983429151552188	1.0850717703657	0.90632636329737	0.364763135519079	0.598108972652549	Bacteria	Bacteroidetes	Bacteroidia	Bacteroidales	Prevotellaceae	Prevotella
DENOVO1099	4.61126910537308	1.28541738381001	1.41689471779794	0.907207407624282	0.364297127198956	0.598108972652549	Bacteria	Bacteroidetes	Flavobacteriia	Flavobacteriales	Flavobacteriaceae	Capnocytophaga
DENOVO3314	3.74575988951974	1.50389591073347	1.65784603850114	0.907138465097243	0.364333579350907	0.598108972652549	Bacteria	Firmicutes	Negativicutes	Selenomonadales	Veillonellaceae	Veillonella
DENOVO220	2.74206526582933	-0.509533269391326	0.56439997377022	-0.902787549736436	0.366638660157429	0.598266603941188	Bacteria	Firmicutes	Clostridia	Clostridiales	Lachnospiraceae	NA
DENOVO1169	3.80265552325466	-0.870390581751106	0.964404860452751	-0.902515756030606	0.36678295547091	0.598266603941188	Bacteria	Firmicutes	Clostridia	Clostridiales	Peptostreptococcaceae	Peptostreptococcaceae_incertae_sedis
DENOVO107	85.3795744691699	-0.974352399337246	1.07908542001551	-0.902942789573822	0.366556259192357	0.598266603941188	Bacteria	Proteobacteria	Gammaproteobacteria	Pasteurellales	Pasteurellaceae	Haemophilus
DENOVO383	34.8614097067348	-0.995265067879859	1.10693691704649	-0.899116338567339	0.368590696225338	0.600166002754347	Bacteria	Firmicutes	Bacilli	Bacillales	Bacillales_Incertae Sedis XI	Gemella
DENOVO2714	5.6032888296058	-1.1139359820648	1.24155631184035	-0.897209390699012	0.369607195196147	0.600772670937292	Bacteria	Actinobacteria	Actinobacteria	Actinomycetales	Micrococcaceae	Rothia
DENOVO320	2.88514571656334	1.37413756467987	1.53906634502173	0.892838420594839	0.371943708014847	0.60247131871155	Bacteria	Bacteroidetes	Bacteroidia	Bacteroidales	Prevotellaceae	Prevotella
DENOVO4020	2.57804697909705	-1.05442082176285	1.18012428725121	-0.893482858673172	0.371598647633381	0.60247131871155	Bacteria	Candidatus Saccharibacteria	Saccharibacteria_genera_incertae_sedis	Saccharibacteria_genera_incertae_sedis	Saccharibacteria_genera_incertae_sedis	Saccharibacteria_genera_incertae_sedis
DENOVO1188	4.54724706230093	1.59410073295482	1.81406355304337	0.878745802637661	0.379539118214466	0.60906503340917	Bacteria	Bacteroidetes	Bacteroidia	Bacteroidales	Prevotellaceae	Prevotella
DENOVO260	12.0140914023133	-0.688424347845497	0.784061870624854	-0.878022989814389	0.379931242705399	0.60906503340917	Bacteria	Bacteroidetes	Bacteroidia	Bacteroidales	Prevotellaceae	Prevotella
DENOVO979	3.89303710943747	0.839021611612121	0.954752887339103	0.878784052646831	0.379518374598224	0.60906503340917	Bacteria	Firmicutes	Clostridia	Clostridiales	Lachnospiraceae	Shuttleworthia
DENOVO4634	8.51711331251161	1.77789001294741	2.02425934381526	0.878291617316434	0.37978548376107	0.60906503340917	Bacteria	Proteobacteria	Gammaproteobacteria	Pasteurellales	Pasteurellaceae	NA
DENOVO346	8.81131944723622	0.916588003430561	1.04352775321458	0.878355176090923	0.379751001407136	0.60906503340917	Bacteria	Proteobacteria	Betaproteobacteria	Neisseriales	Neisseriaceae	Neisseria
DENOVO4539	6.53213863129414	-0.636118603810346	0.721108113236841	-0.882140406041193	0.377700883998159	0.60906503340917	Bacteria	Firmicutes	Negativicutes	Selenomonadales	Veillonellaceae	Veillonella
DENOVO1103	46.6732576875832	0.981158795778588	1.12224867301201	0.874279310257726	0.381966163831082	0.610230189819177	Bacteria	Proteobacteria	Gammaproteobacteria	Pasteurellales	Pasteurellaceae	Haemophilus
DENOVO664	13.5093384698712	0.835926878280403	0.954967517350379	0.875345876265758	0.38138573944985	0.610230189819177	Bacteria	SR1	SR1_genera_incertae_sedis	SR1_genera_incertae_sedis	SR1_genera_incertae_sedis	SR1_genera_incertae_sedis
DENOVO890	2.37276872194846	1.55598713440937	1.78247494945788	0.872936326472698	0.38269778470074	0.610353902779129	Bacteria	Actinobacteria	Actinobacteria	Actinomycetales	Actinomycetaceae	Actinomyces
DENOVO582	11.6013393909617	-0.909422765128231	1.04657607117143	-0.868950466362481	0.384874224481133	0.611336549238369	Bacteria	Actinobacteria	Actinobacteria	Actinomycetales	Actinomycetaceae	Actinomyces
DENOVO1071	17.8584287750121	1.27386164273773	1.46722831993463	0.868209552276421	0.38527962588656	0.611336549238369	Bacteria	Firmicutes	Negativicutes	Selenomonadales	Veillonellaceae	Veillonella
DENOVO364	5.76281308269001	-2.1581881968062	2.48465525843696	-0.86860669683563	0.385062290297191	0.611336549238369	Bacteria	NA	NA	NA	NA	NA
DENOVO1825	56.8276370956677	-0.629697005190493	0.72671909671974	-0.866492993004884	0.386219867280756	0.611788007084797	Bacteria	Firmicutes	Bacilli	Lactobacillales	Streptococcaceae	Streptococcus
DENOVO592	17.0897353074026	-0.887058724542162	1.0284581984563	-0.862513154033506	0.388405197741197	0.613116002816855	Bacteria	Bacteroidetes	Flavobacteriia	Flavobacteriales	Flavobacteriaceae	Capnocytophaga
DENOVO1028	3.15389225736143	-1.62691115150576	1.89134923062616	-0.860185483020051	0.38968680564887	0.613116002816855	Bacteria	Actinobacteria	Actinobacteria	Actinomycetales	Actinomycetaceae	Actinomyces
DENOVO1764	12.1354947474692	-1.09624578766031	1.27369126401173	-0.860684075203184	0.389412066215506	0.613116002816855	Bacteria	Proteobacteria	Gammaproteobacteria	Pasteurellales	Pasteurellaceae	Haemophilus
DENOVO3134	4.98304465710029	-0.626132308345139	0.726939864107539	-0.861326141624987	0.389058441755129	0.613116002816855	Bacteria	Firmicutes	Negativicutes	Selenomonadales	Veillonellaceae	Veillonella
DENOVO1415	7.09138626613921	-0.902805151770007	1.05134604715272	-0.858713602638259	0.39049854386889	0.613358823955682	Bacteria	Firmicutes	Negativicutes	Selenomonadales	Veillonellaceae	Veillonella
DENOVO67	6.32508105856168	-0.950672468462785	1.12091935306802	-0.848118525084554	0.396371965698021	0.620951719253586	Bacteria	Actinobacteria	Actinobacteria	Actinomycetales	Micrococcaceae	Rothia
DENOVO1465	3.07053758007998	-1.39533057903038	1.64622369122669	-0.847594762769236	0.396663692041948	0.620951719253586	Bacteria	Fusobacteria	Fusobacteriia	Fusobacteriales	Leptotrichiaceae	Leptotrichia
DENOVO800	4.54870269488373	-1.47977692765219	1.75816309398245	-0.841660783756027	0.399977855278132	0.624045717348657	Bacteria	Firmicutes	Clostridia	Clostridiales	Clostridiales_Incertae Sedis XIII	Anaerovorax
DENOVO85	19.5809812194006	0.383588674471219	0.45530310924515	0.842490786208717	0.39951329492509	0.624045717348657	Bacteria	Proteobacteria	Gammaproteobacteria	Pseudomonadales	Pseudomonadaceae	Pseudomonas
DENOVO4243	6.18915019451561	-0.55155505621688	0.656355673978535	-0.84032953181253	0.400723647685663	0.624165548064647	Bacteria	Fusobacteria	Fusobacteriia	Fusobacteriales	Fusobacteriaceae	Fusobacterium
DENOVO3840	2.77192238570007	-0.743457052409102	0.891466578705975	-0.833970751307672	0.404297465992639	0.628682559618553	Bacteria	Firmicutes	Negativicutes	Selenomonadales	Veillonellaceae	Veillonella
DENOVO823	10.1083482422416	-0.772724852438268	0.944912841871614	-0.817773680488574	0.413486429321273	0.640007419006251	Bacteria	Bacteroidetes	Flavobacteriia	Flavobacteriales	Flavobacteriaceae	Capnocytophaga
DENOVO239	5.41965477343753	-1.64457453579281	2.01267543367386	-0.817108664555449	0.413866331808006	0.640007419006251	Bacteria	Proteobacteria	Betaproteobacteria	Neisseriales	Neisseriaceae	Neisseria
DENOVO1094	8.31150780708983	-0.615563067921019	0.754082203255701	-0.81630764559005	0.414324202657852	0.640007419006251	Bacteria	Firmicutes	Negativicutes	Selenomonadales	Veillonellaceae	Veillonella
DENOVO1698	15.9445365166555	-0.563156039165687	0.689239605652882	-0.817068599289557	0.413889226417804	0.640007419006251	Bacteria	Firmicutes	Bacilli	Lactobacillales	Streptococcaceae	Streptococcus
DENOVO2488	4.69857441799031	0.553177712505708	0.681105820024959	0.812175870829347	0.416690722904939	0.642599081769105	Bacteria	Firmicutes	Bacilli	Lactobacillales	Streptococcaceae	Streptococcus
DENOVO76	57.3366232527535	0.521886317368498	0.646297406198371	0.807501797722384	0.41937743920732	0.645357880273301	Bacteria	Bacteroidetes	Bacteroidia	Bacteroidales	Prevotellaceae	Prevotella
DENOVO3935	6.89505185769852	0.991174972391432	1.23267273151697	0.804086070089065	0.421347268892961	0.645357880273301	Bacteria	Bacteroidetes	Bacteroidia	Bacteroidales	Prevotellaceae	Prevotella
DENOVO152	20.5882135229782	-0.444829992943123	0.553664235026652	-0.803429163022802	0.421726724664014	0.645357880273301	Bacteria	Bacteroidetes	Bacteroidia	Bacteroidales	Prevotellaceae	Prevotella
DENOVO290	3.46531636725714	-0.471197294772916	0.586749899210767	-0.803063273477712	0.421938163951462	0.645357880273301	Bacteria	Bacteroidetes	Bacteroidia	Bacteroidales	Porphyromonadaceae	NA
DENOVO2944	7.75231712753019	0.374636129469423	0.465215468834444	0.805295942561929	0.420648922631229	0.645357880273301	Bacteria	Bacteroidetes	Bacteroidia	Bacteroidales	Porphyromonadaceae	NA
DENOVO308	22.7749313084369	-1.32696626009878	1.65924105177103	-0.799742905759484	0.423859768543983	0.646178372633229	Bacteria	Bacteroidetes	Flavobacteriia	Flavobacteriales	Flavobacteriaceae	NA
DENOVO3719	3.58080292676048	-0.80306986233512	1.00329669910019	-0.800431081907628	0.423461078662279	0.646178372633229	Bacteria	Proteobacteria	Betaproteobacteria	Burkholderiales	Burkholderiaceae	Lautropia
DENOVO4142	4.73269186812751	-0.727826831119346	0.914719630933461	-0.795682968317415	0.426216328707129	0.648015036833995	Bacteria	Proteobacteria	Betaproteobacteria	Neisseriales	Neisseriaceae	Neisseria
DENOVO341	43.2334760898439	0.791748944565489	0.995566400624724	0.795274874753368	0.426453625526338	0.648015036833995	Bacteria	Fusobacteria	Fusobacteriia	Fusobacteriales	Leptotrichiaceae	Leptotrichia
DENOVO141	4.30531916252816	1.19126678822845	1.50471474874965	0.791689447596858	0.428541776759167	0.648626551807668	Bacteria	Bacteroidetes	Bacteroidia	Bacteroidales	Porphyromonadaceae	Porphyromonas
DENOVO43	19.0395399183953	0.348930558827025	0.44112365038719	0.791003970249059	0.428941674668093	0.648626551807668	Bacteria	Firmicutes	Clostridia	Clostridiales	Lachnospiraceae	NA
DENOVO1934	39.9879869512662	-0.565931861025817	0.713670160243981	-0.792987983177472	0.427784824085431	0.648626551807668	Bacteria	Proteobacteria	Gammaproteobacteria	Pasteurellales	Pasteurellaceae	Haemophilus
DENOVO1151	3.06312422388964	-2.51198050002628	3.18976933159595	-0.787511647047359	0.430982413061811	0.649649543675121	Bacteria	Bacteroidetes	Bacteroidia	Bacteroidales	Prevotellaceae	Prevotella
DENOVO272	2.8760895945867	0.452457062996572	0.574575536176613	0.787463152377403	0.431010790498285	0.649649543675121	Bacteria	Firmicutes	Clostridia	Clostridiales	Lachnospiraceae	Lachnospiracea_incertae_sedis
DENOVO100	10.4923734549947	0.331605745486636	0.421784483452014	0.786197118425677	0.431752014007277	0.649717143659338	Bacteria	Bacteroidetes	Bacteroidia	Bacteroidales	Porphyromonadaceae	NA
DENOVO1506	3.55752395070058	0.783706647096521	0.999999556762741	0.783706994464661	0.433212057428004	0.649818086142006	Bacteria	Firmicutes	Negativicutes	Selenomonadales	Veillonellaceae	NA
DENOVO21	358.067680193095	0.272462734446653	0.347419626595518	0.78424681160534	0.432895302237991	0.649818086142006	Bacteria	Firmicutes	Bacilli	Lactobacillales	Streptococcaceae	Streptococcus
DENOVO4745	3.27305016844924	0.874637199482324	1.12922254100802	0.774548122907255	0.438606721747999	0.656854047176378	Bacteria	Proteobacteria	Betaproteobacteria	Neisseriales	Neisseriaceae	Neisseria
DENOVO404	3.25521596693546	0.879984243318682	1.14143446683075	0.770945918395122	0.440738988193869	0.658989544847564	Bacteria	Bacteroidetes	Bacteroidia	Bacteroidales	Prevotellaceae	Prevotella
DENOVO2583	4.46281128665286	-0.745456462593372	0.970413750284984	-0.768184150703193	0.442377788231036	0.66038156227129	Bacteria	Firmicutes	Bacilli	Lactobacillales	Carnobacteriaceae	Granulicatella
DENOVO679	24.8861035463003	-0.579966017521598	0.756639503378891	-0.766502429402206	0.443377406893079	0.660816486631378	Bacteria	Firmicutes	Negativicutes	Selenomonadales	Veillonellaceae	Veillonella
DENOVO4118	4.13315135001561	-0.612285486209446	0.806066779503441	-0.759596477337312	0.44749582543622	0.664830581420371	Bacteria	Proteobacteria	Gammaproteobacteria	Pasteurellales	Pasteurellaceae	Haemophilus
DENOVO253	18.597050693949	1.06385509924372	1.39877259491907	0.760563298929426	0.446917947944072	0.664830581420371	Bacteria	Candidatus Saccharibacteria	Saccharibacteria_genera_incertae_sedis	Saccharibacteria_genera_incertae_sedis	Saccharibacteria_genera_incertae_sedis	Saccharibacteria_genera_incertae_sedis
DENOVO1322	4.9901088772984	-0.690939712771924	0.91271591705131	-0.757015079789697	0.449040828108312	0.666065330087527	Bacteria	Bacteroidetes	Flavobacteriia	Flavobacteriales	Flavobacteriaceae	Capnocytophaga
DENOVO1160	4.34151626249153	-0.99362431954398	1.31794669783238	-0.753918440843006	0.450898196746515	0.667758758038886	Bacteria	Proteobacteria	Gammaproteobacteria	Pasteurellales	Pasteurellaceae	Haemophilus
DENOVO1690	2.63732869555637	0.730363786801606	0.973888434813612	0.74994605202534	0.453287196920167	0.670232891801134	Bacteria	Fusobacteria	Fusobacteriia	Fusobacteriales	Leptotrichiaceae	Leptotrichia
DENOVO3901	23.8970611621991	-0.973636855550425	1.30097479228721	-0.748390254232907	0.454224799232569	0.670556546968333	Bacteria	Proteobacteria	Gammaproteobacteria	Pasteurellales	Pasteurellaceae	NA
DENOVO2969	7.83258102715997	-0.804905470787983	1.07829052964455	-0.746464379181105	0.455386941656779	0.671210136754778	Bacteria	Firmicutes	Negativicutes	Selenomonadales	Veillonellaceae	Veillonella
DENOVO1270	3.29115317237904	1.01990274654603	1.39140774487866	0.7330006249426	0.463558048233098	0.682176118298865	Bacteria	Bacteroidetes	Bacteroidia	Bacteroidales	Prevotellaceae	Prevotella
DENOVO2487	2.66090910266764	-0.984222749256847	1.34550467846918	-0.731489652177671	0.464480122775921	0.68245662133848	Bacteria	Firmicutes	Negativicutes	Selenomonadales	Veillonellaceae	Veillonella
DENOVO1916	2.70626722844574	0.962700485300088	1.3222074480169	0.728100939639981	0.46655179869741	0.683998199797016	Bacteria	Firmicutes	Negativicutes	Selenomonadales	Veillonellaceae	Veillonella
DENOVO352	16.8208604481182	-0.639011608138193	0.878516020428859	-0.727376158520423	0.466995555488424	0.683998199797016	Bacteria	Firmicutes	Erysipelotrichia	Erysipelotrichales	Erysipelotrichaceae	Solobacterium
DENOVO665	2.98687773421276	-0.711007306653047	0.981490009951145	-0.724416244122993	0.468810230101759	0.685579850603355	Bacteria	Bacteroidetes	Bacteroidia	Bacteroidales	Prevotellaceae	Prevotella
DENOVO222	18.2259969206003	0.920146155676172	1.28042262557981	0.718626910594853	0.472370827937368	0.688682199971631	Bacteria	Firmicutes	Bacilli	Lactobacillales	Streptococcaceae	Streptococcus
DENOVO1002	4.11730006644515	1.07745867997481	1.50123117947759	0.717716694606458	0.472931987439617	0.688682199971631	Bacteria	Spirochaetes	Spirochaetia	Spirochaetales	Spirochaetaceae	Treponema
DENOVO883	10.7124327569471	-0.554919664111168	0.773547792667535	-0.717369591602814	0.47314607736529	0.688682199971631	Bacteria	Fusobacteria	Fusobacteriia	Fusobacteriales	Leptotrichiaceae	Leptotrichia
DENOVO234	66.2443301274137	-0.662470734268153	0.927437514309993	-0.71430228349241	0.475040280520301	0.690362276830905	Bacteria	Bacteroidetes	Flavobacteriia	Flavobacteriales	Flavobacteriaceae	Capnocytophaga
DENOVO91	2.58829473842068	0.49061277857744	0.689310965962159	0.711743759788631	0.476623464525641	0.691585835773597	Bacteria	Actinobacteria	Actinobacteria	Actinomycetales	Propionibacteriaceae	Propionibacterium
DENOVO259	3.29143949334465	0.426366220052817	0.601119718166342	0.709286698086375	0.478146581358956	0.692718572061966	Bacteria	Bacteroidetes	Bacteroidia	Bacteroidales	Rikenellaceae	Alistipes
DENOVO929	3.75551532667023	0.655126398632706	0.927209228497774	0.706557245654376	0.479841666123391	0.694096549601743	Bacteria	Bacteroidetes	Flavobacteriia	Flavobacteriales	Flavobacteriaceae	Capnocytophaga
DENOVO1711	18.3257978587862	-0.518479293808609	0.735326246818721	-0.705101029715357	0.480747365778645	0.694330173794854	Bacteria	Firmicutes	Negativicutes	Selenomonadales	Veillonellaceae	Veillonella
DENOVO155	8.94409533119145	0.38297151250627	0.549368075547812	0.697112791136221	0.485732209872405	0.700445366013839	Bacteria	Firmicutes	Bacilli	Lactobacillales	Lactobacillaceae	Lactobacillus
DENOVO2336	3.06635694874658	-2.26179020246569	3.25390462291122	-0.695100337772686	0.486992423109559	0.701088514610912	Bacteria	Bacteroidetes	Bacteroidia	Bacteroidales	Prevotellaceae	Prevotella
DENOVO209	36.7585954412318	0.468814589872226	0.675523590652119	0.694001802986117	0.487681078223454	0.701088514610912	Bacteria	Candidatus Saccharibacteria	Saccharibacteria_genera_incertae_sedis	Saccharibacteria_genera_incertae_sedis	Saccharibacteria_genera_incertae_sedis	Saccharibacteria_genera_incertae_sedis
DENOVO1512	16.0300512152939	0.908113561553028	1.3114733080696	0.692437700382714	0.48866249704771	0.701418630377713	Bacteria	Proteobacteria	Gammaproteobacteria	Pasteurellales	Pasteurellaceae	Haemophilus
DENOVO178	117.144287164976	-1.05850140707931	1.53977441425091	-0.687439275053976	0.491805955060897	0.704846322690963	Bacteria	Bacteroidetes	Bacteroidia	Bacteroidales	Prevotellaceae	Alloprevotella
DENOVO324	41.7941757051179	0.637970210842927	0.935095787711886	0.682251186698205	0.495080133089085	0.706642601462045	Bacteria	Bacteroidetes	Bacteroidia	Bacteroidales	NA	NA
DENOVO170	5.16682730183912	-0.384664685036244	0.568130647652331	-0.677070822751392	0.498361020109352	0.706642601462045	Bacteria	Bacteroidetes	Bacteroidia	Bacteroidales	Porphyromonadaceae	Odoribacter
DENOVO164	5.53703593829739	0.353710993676439	0.519796250906628	0.680480078606755	0.496200531566822	0.706642601462045	Bacteria	Bacteroidetes	Bacteroidia	Bacteroidales	Porphyromonadaceae	NA
DENOVO2549	4.14030270696145	0.567094699662805	0.83518896141993	0.67900167011148	0.497136803739852	0.706642601462045	Bacteria	Firmicutes	Negativicutes	Selenomonadales	Veillonellaceae	Veillonella
DENOVO650	5.2578514893903	-0.515113224462422	0.755420994020596	-0.681888944760223	0.495309176415209	0.706642601462045	Bacteria	Firmicutes	Negativicutes	Selenomonadales	Veillonellaceae	Megasphaera
DENOVO1789	2.63202341966807	0.793320117123631	1.16859304097121	0.678867740359214	0.497221667564228	0.706642601462045	Bacteria	SR1	SR1_genera_incertae_sedis	SR1_genera_incertae_sedis	SR1_genera_incertae_sedis	SR1_genera_incertae_sedis
DENOVO855	10.9333454972808	0.644733635550794	0.951914302140529	0.677302183716548	0.498214245670803	0.706642601462045	Bacteria	Fusobacteria	Fusobacteriia	Fusobacteriales	Leptotrichiaceae	Leptotrichia
DENOVO577	8.27567196504658	0.620970222751173	0.92162565404155	0.673777059078238	0.500453061928629	0.708532180241899	Bacteria	Bacteroidetes	Flavobacteriia	Flavobacteriales	Flavobacteriaceae	Capnocytophaga
DENOVO932	7.66676269867987	0.810306947843379	1.22221614557125	0.662981708087854	0.507342269301484	0.717197480694371	Bacteria	Bacteroidetes	Bacteroidia	Bacteroidales	Prevotellaceae	Prevotella
DENOVO1649	3.81377662800066	0.720214277212588	1.09116672690552	0.660040541425845	0.509227813138529	0.718773902659981	Bacteria	Fusobacteria	Fusobacteriia	Fusobacteriales	Leptotrichiaceae	Leptotrichia
DENOVO45	192.556676642421	-0.903839051463173	1.3862876138628	-0.651985231942372	0.514410699380404	0.723899219490071	Bacteria	Bacteroidetes	Bacteroidia	Bacteroidales	Prevotellaceae	Alloprevotella
DENOVO55	435.672842421923	-0.741483537122582	1.13637587549179	-0.652498484976804	0.514079649887974	0.723899219490071	Bacteria	Proteobacteria	Gammaproteobacteria	Pasteurellales	Pasteurellaceae	Haemophilus
DENOVO73	81.0789404779462	1.06535792472231	1.64267259863639	0.648551589407824	0.516628255011055	0.725924942658606	Bacteria	Bacteroidetes	Bacteroidia	Bacteroidales	Prevotellaceae	Alloprevotella
DENOVO610	5.01179249411718	-0.858784692418838	1.33090847335629	-0.645262021852753	0.51875739958693	0.727820532052039	Bacteria	Bacteroidetes	Flavobacteriia	Flavobacteriales	Flavobacteriaceae	Capnocytophaga
DENOVO1514	3.46454158958029	0.860024535235073	1.33601337184701	0.643724496594003	0.519754101994168	0.728123989730569	Bacteria	Fusobacteria	Fusobacteriia	Fusobacteriales	Leptotrichiaceae	Leptotrichia
DENOVO636	2.70999567998556	-0.733574755098288	1.14910140521378	-0.638389920828454	0.523219890393253	0.728603220502843	Bacteria	Bacteroidetes	Bacteroidia	Bacteroidales	Prevotellaceae	Prevotella
DENOVO406	27.1269261710911	0.833305463924567	1.30368366564856	0.639192992810886	0.522697390008291	0.728603220502843	Bacteria	Bacteroidetes	Bacteroidia	Bacteroidales	Prevotellaceae	Prevotella
DENOVO591	15.5837124729247	0.701197179064126	1.09468345137836	0.640547893714133	0.52181646270482	0.728603220502843	Bacteria	Bacteroidetes	Flavobacteriia	Flavobacteriales	Flavobacteriaceae	Capnocytophaga
DENOVO481	13.7520606840399	0.472408255069902	0.739398088549791	0.638909218708496	0.522881990501717	0.728603220502843	Bacteria	Actinobacteria	Actinobacteria	Actinomycetales	Actinomycetaceae	Actinomyces
DENOVO4369	5.54416388013681	-1.1217464706996	1.7862641769471	-0.627984642572169	0.530014000526516	0.736964325620327	Bacteria	Proteobacteria	Gammaproteobacteria	Pasteurellales	Pasteurellaceae	Haemophilus
DENOVO643	3.14100513701828	-0.637984188921723	1.02167445691044	-0.624449583334986	0.532332370755049	0.739086461182233	Bacteria	Bacteroidetes	Bacteroidia	Bacteroidales	Prevotellaceae	Prevotella
DENOVO4477	3.78305848401671	-0.99031769142546	1.59292146456081	-0.621699006170719	0.534139805249962	0.740493964781894	Bacteria	Proteobacteria	Gammaproteobacteria	Pasteurellales	Pasteurellaceae	Haemophilus
DENOVO156	22.0572157397199	-0.421578746124928	0.683060324835173	-0.617191089566881	0.537108692259392	0.741305340056231	Bacteria	Bacteroidetes	Bacteroidia	Bacteroidales	Prevotellaceae	Prevotella
DENOVO557	6.07931912829215	-0.93237650443965	1.50972651287516	-0.617579738110322	0.536852404283832	0.741305340056231	Bacteria	Bacteroidetes	Bacteroidia	Bacteroidales	Porphyromonadaceae	NA
DENOVO16	2248.02203614407	-0.640094712652423	1.03676599388895	-0.617395551576112	0.536973855439098	0.741305340056231	Bacteria	Proteobacteria	Gammaproteobacteria	Pasteurellales	Pasteurellaceae	Haemophilus
DENOVO1762	4.59340465790576	1.08829687988352	1.76827307599855	0.615457473540368	0.538252645679593	0.741786880973501	Bacteria	Fusobacteria	Fusobacteriia	Fusobacteriales	Leptotrichiaceae	Leptotrichia
DENOVO77	8.02696872242605	0.268265589648647	0.443300470251387	0.605155211084073	0.545075872382378	0.74858684878173	Bacteria	Firmicutes	Clostridia	Clostridiales	Lachnospiraceae	NA
DENOVO29	833.291094330609	-0.474057460621303	0.782425663048674	-0.605881789171084	0.544593253022824	0.74858684878173	Bacteria	Firmicutes	Bacilli	Lactobacillales	Carnobacteriaceae	Granulicatella
DENOVO280	12.9523039792939	-0.464928755041899	0.769271010234461	-0.604375764660879	0.545593844771251	0.74858684878173	Bacteria	Firmicutes	Bacilli	Lactobacillales	Streptococcaceae	Streptococcus
DENOVO435	33.0688534313166	0.551831285523152	0.920522793964198	0.599475959901776	0.548855536502863	0.751956263666918	Bacteria	Firmicutes	Clostridia	Clostridiales	Lachnospiraceae	Lachnoanaerobaculum
DENOVO4154	2.61043896614537	0.807214716173415	1.36616733404018	0.590860794326147	0.554613696858336	0.758731054499748	Bacteria	Bacteroidetes	Bacteroidia	Bacteroidales	Prevotellaceae	Prevotella
DENOVO3224	2.77840658125108	0.838502512167012	1.42336575361325	0.589098416930753	0.555795255306461	0.75923422137764	Bacteria	Proteobacteria	Betaproteobacteria	Neisseriales	Neisseriaceae	Neisseria
DENOVO7	5.60640294676086	0.450040175360317	0.770390034873833	0.584171854499676	0.55910469554235	0.761525081665712	Bacteria	Actinobacteria	Actinobacteria	Actinomycetales	Corynebacteriaceae	Corynebacterium
DENOVO4386	5.25146393692693	0.560439108835758	0.957934469954522	0.585049527304686	0.558514415152521	0.761525081665712	Bacteria	Firmicutes	Bacilli	Bacillales	Bacillales_Incertae Sedis XI	Gemella
DENOVO200	4.16422836811664	0.322876806627074	0.555526320221604	0.581208837230747	0.561099712365434	0.763128326001385	Bacteria	Bacteroidetes	Bacteroidia	Bacteroidales	Porphyromonadaceae	NA
DENOVO1383	3.16602648539758	-0.674864010025518	1.18596926214235	-0.5690400515157	0.569328959892956	0.765394696801337	Bacteria	Bacteroidetes	Bacteroidia	Bacteroidales	Prevotellaceae	Prevotella
DENOVO379	6.36735371110231	0.873856424368802	1.52436871526591	0.573257910384475	0.566470079174922	0.765394696801337	Bacteria	Bacteroidetes	Bacteroidia	Bacteroidales	Porphyromonadaceae	Porphyromonas
DENOVO1832	3.80263669027614	-1.34693773040864	2.33523933127026	-0.576787874532743	0.564082761674103	0.765394696801337	Bacteria	Bacteroidetes	Flavobacteriia	Flavobacteriales	Flavobacteriaceae	Capnocytophaga
DENOVO2502	3.69391572509082	-0.842188531697718	1.47211563014241	-0.57209400841444	0.567258288061128	0.765394696801337	Bacteria	Actinobacteria	Actinobacteria	Actinomycetales	Micrococcaceae	Rothia
DENOVO2815	3.69453409987602	0.606290586964043	1.05645686968956	0.573890524411282	0.566041885575407	0.765394696801337	Bacteria	Proteobacteria	Betaproteobacteria	Neisseriales	Neisseriaceae	Neisseria
DENOVO413	24.2832747800807	0.713182652272221	1.24823678128089	0.571352056731081	0.56776102102551	0.765394696801337	Bacteria	Tenericutes	Mollicutes	Mycoplasmatales	Mycoplasmataceae	Mycoplasma
DENOVO559	6.87951583105674	0.566656142236709	0.986523196125635	0.574397180382715	0.565699060520002	0.765394696801337	Bacteria	Fusobacteria	Fusobacteriia	Fusobacteriales	Leptotrichiaceae	Leptotrichia
DENOVO1640	3.86255960188024	-0.453911035519549	0.796402156374076	-0.569952042302538	0.56871022577965	0.765394696801337	Bacteria	Fusobacteria	Fusobacteriia	Fusobacteriales	Leptotrichiaceae	Leptotrichia
DENOVO2483	2.54838835084675	0.680431670635983	1.20290811518074	0.565655565914731	0.571627946651785	0.76737967514549	Bacteria	Bacteroidetes	Bacteroidia	Bacteroidales	Prevotellaceae	Alloprevotella
DENOVO470	19.449388521149	0.577637994858242	1.02405276157165	0.564070540634765	0.572706125965931	0.767722436100881	Bacteria	Firmicutes	Clostridia	Clostridiales	Lachnospiraceae	Stomatobaculum
DENOVO2000	7.04042354514142	-0.572178578670268	1.01888288150146	-0.561574435156948	0.574406002466839	0.768896413632081	Bacteria	Firmicutes	Bacilli	Lactobacillales	Streptococcaceae	Streptococcus
DENOVO64	419.039224692556	-0.84236688823142	1.50815074292047	-0.558542899100531	0.576473719197042	0.77055871061725	Bacteria	Bacteroidetes	Bacteroidia	Bacteroidales	Prevotellaceae	Alloprevotella
DENOVO265	8.13301524382383	-0.309633048683448	0.564236282622477	-0.548764867165799	0.583166823606085	0.777278066320681	Bacteria	Bacteroidetes	Bacteroidia	Bacteroidales	Prevotellaceae	Prevotella
DENOVO852	3.22510545780802	0.728079500033303	1.32439516613039	0.549744908961426	0.582494349657386	0.777278066320681	Bacteria	Bacteroidetes	Bacteroidia	Bacteroidales	Prevotellaceae	Prevotella
DENOVO240	8.7036463908	0.402350436052009	0.746216735954721	0.539187097616132	0.589757762182393	0.781596579710473	Bacteria	Bacteroidetes	Bacteroidia	Bacteroidales	Prevotellaceae	Prevotella
DENOVO462	2.66625442494338	-0.773725244399978	1.42907860280546	-0.541415456701303	0.588221255818839	0.781596579710473	Bacteria	Bacteroidetes	Bacteroidia	Bacteroidales	Porphyromonadaceae	Porphyromonas
DENOVO102	199.828583238936	-0.385783306929011	0.714788965770907	-0.539716371408923	0.589392647896421	0.781596579710473	Bacteria	Proteobacteria	Betaproteobacteria	Neisseriales	Neisseriaceae	Kingella
DENOVO2040	2.63127468209018	1.52486968106893	2.82031710334113	0.540673131848358	0.588732900868117	0.781596579710473	Bacteria	Fusobacteria	Fusobacteriia	Fusobacteriales	Fusobacteriaceae	Fusobacterium
DENOVO210	2.54796679265351	0.3747742227896	0.710272207989792	0.527648721960112	0.597743169883308	0.791055854611527	Bacteria	Firmicutes	Clostridia	Clostridiales	Lachnospiraceae	NA
DENOVO1175	4.77672251112532	0.509236120074227	0.9733742003988	0.523165828584308	0.600858858895451	0.794052854602629	Bacteria	Actinobacteria	Actinobacteria	Actinomycetales	Actinomycetaceae	Actinomyces
DENOVO4229	2.71803023675365	-0.615186065842117	1.18366432232522	-0.519730175387588	0.603251652000132	0.796087399315591	Bacteria	Firmicutes	Bacilli	Bacillales	Bacillales_Incertae Sedis XI	Gemella
DENOVO212	23.4467352129224	0.903969212144533	1.74475999054054	0.518105193290496	0.604384877038429	0.796456342198947	Bacteria	Bacteroidetes	Bacteroidia	Bacteroidales	Prevotellaceae	Alloprevotella
DENOVO1036	8.10762023766112	0.556411381635811	1.07986863779874	0.515258395474867	0.606372467636885	0.797948536396634	Bacteria	Fusobacteria	Fusobacteriia	Fusobacteriales	Leptotrichiaceae	Leptotrichia
DENOVO199	4.62719858573413	-0.268781926013462	0.524703265269964	-0.512255104559282	0.608472481677955	0.798617261197862	Bacteria	Bacteroidetes	Bacteroidia	Bacteroidales	Prevotellaceae	Alloprevotella
DENOVO4443	4.53435873433064	-0.597322747967704	1.17486626635515	-0.508417651500721	0.611160476415084	0.798617261197862	Bacteria	Actinobacteria	Actinobacteria	Actinomycetales	Micrococcaceae	Rothia
DENOVO3808	3.07371064426455	-0.587282150677934	1.15344792652318	-0.509153588275258	0.610644572035201	0.798617261197862	Bacteria	Proteobacteria	Betaproteobacteria	Neisseriales	Neisseriaceae	Neisseria
DENOVO176	95.2569997452578	0.4704314207662	0.922609315847176	0.509892337618802	0.61012689038121	0.798617261197862	Bacteria	Proteobacteria	Betaproteobacteria	Neisseriales	Neisseriaceae	Neisseria
DENOVO4178	3.91641550415597	0.326341205126645	0.637403726360313	0.511985091442924	0.608661443630337	0.798617261197862	Bacteria	Firmicutes	Bacilli	Lactobacillales	Streptococcaceae	Streptococcus
DENOVO48	27.7521538790003	0.212275170512825	0.422329476446853	0.50262930330779	0.615224922948803	0.79900411126596	Bacteria	Bacteroidetes	Bacteroidia	Bacteroidales	Prevotellaceae	Prevotella
DENOVO195	5.10132115167831	-0.237596002865113	0.469243614708912	-0.506338275934776	0.612619197313144	0.79900411126596	Bacteria	Bacteroidetes	Bacteroidia	Bacteroidales	Porphyromonadaceae	NA
DENOVO263	35.5246180363183	-0.483558166412554	0.963456746412034	-0.501899196007865	0.615738430868409	0.79900411126596	Bacteria	Bacteroidetes	Flavobacteriia	Flavobacteriales	Flavobacteriaceae	Capnocytophaga
DENOVO3137	6.9132748916387	-0.526571876226188	1.04633623004436	-0.503253028143603	0.614786386456101	0.79900411126596	Bacteria	Proteobacteria	Betaproteobacteria	Neisseriales	Neisseriaceae	NA
DENOVO215	2.878650365241	-0.412816634134552	0.81902403676688	-0.504034821449389	0.614236907532445	0.79900411126596	Bacteria	Cyanobacteria/Chloroplast	Chloroplast	Chloroplast	Chloroplast	Streptophyta
DENOVO545	3.01756326513688	0.491537054185574	0.982903297454452	0.500086891008067	0.617013896158791	0.799547173772433	Bacteria	Firmicutes	Negativicutes	Selenomonadales	Veillonellaceae	Selenomonas
DENOVO149	130.316506701302	-0.506856697724281	1.03560326120212	-0.489431345683412	0.624536348743426	0.808172556695723	Bacteria	Firmicutes	Negativicutes	Selenomonadales	Veillonellaceae	Veillonella
DENOVO4451	2.68757815738535	0.255246357933911	0.525922917952736	0.485330357778494	0.627442024445233	0.810808045439615	Bacteria	Bacteroidetes	Bacteroidia	Bacteroidales	Porphyromonadaceae	NA
DENOVO78	256.698236229027	0.390359395488979	0.816124657335764	0.47830854267203	0.632430617042567	0.816124157262399	Bacteria	Firmicutes	Negativicutes	Selenomonadales	Veillonellaceae	Veillonella
DENOVO567	14.387209185463	-0.443036010432924	0.931829191762392	-0.475447661813427	0.634467929653101	0.817622345809866	Bacteria	Actinobacteria	Actinobacteria	Actinomycetales	Corynebacteriaceae	Corynebacterium
DENOVO4511	10.3447272454535	-0.639769833342128	1.34973360871614	-0.473997112623339	0.635501966223641	0.817825288947114	Bacteria	Proteobacteria	Gammaproteobacteria	Pasteurellales	Pasteurellaceae	Haemophilus
DENOVO1292	5.05084930532157	0.550011576834401	1.17130828297159	0.469570295737201	0.638662051049074	0.819630940342209	Bacteria	Bacteroidetes	Bacteroidia	Bacteroidales	Prevotellaceae	Prevotella
DENOVO788	10.3799253079762	0.419159758568677	0.892624336060226	0.469581369939702	0.638654137501129	0.819630940342209	Bacteria	Fusobacteria	Fusobacteriia	Fusobacteriales	Leptotrichiaceae	Leptotrichia
DENOVO1107	5.2249554429017	-0.331488340533732	0.708233226869965	-0.468049687528421	0.639749057519025	0.819898173990729	Bacteria	Fusobacteria	Fusobacteriia	Fusobacteriales	Leptotrichiaceae	Leptotrichia
DENOVO172	3.79650562393074	0.288170285054675	0.61952018617093	0.465150759389731	0.641823498167803	0.821428427696242	Bacteria	Firmicutes	Clostridia	Clostridiales	Lachnospiraceae	Clostridium XlVa
DENOVO446	22.0757763856034	0.716546091628775	1.55479460756484	0.460862218162081	0.64489745983777	0.824231958943342	Bacteria	Bacteroidetes	Bacteroidia	Bacteroidales	Porphyromonadaceae	Porphyromonas
DENOVO1816	3.06587492066361	0.47817857804683	1.05210995166416	0.454494872223646	0.649472681824069	0.828943929058626	Bacteria	Fusobacteria	Fusobacteriia	Fusobacteriales	Leptotrichiaceae	Leptotrichia
DENOVO53	23.2339983289346	0.206081683134427	0.468120744379677	0.440231896596493	0.659769160197633	0.838982843477928	Bacteria	Bacteroidetes	Bacteroidia	Bacteroidales	Bacteroidaceae	Bacteroides
DENOVO278	2.60765867827862	-0.297098220865691	0.677950840436703	-0.438229740484302	0.661219751564554	0.838982843477928	Bacteria	Firmicutes	Clostridia	Clostridiales	Lachnospiraceae	NA
DENOVO4232	5.84044805532444	-0.518126647031889	1.1873490122366	-0.436372660180092	0.662566371749691	0.838982843477928	Bacteria	Proteobacteria	Gammaproteobacteria	Pasteurellales	Pasteurellaceae	Haemophilus
DENOVO183	62.0257290142297	-0.421486493584482	0.960784611698526	-0.438689887881692	0.660886255187074	0.838982843477928	Bacteria	Firmicutes	Bacilli	Lactobacillales	Aerococcaceae	Abiotrophia
DENOVO65	126.583932392551	-0.267873660593532	0.611234929656332	-0.438249922569289	0.661205122988183	0.838982843477928	Bacteria	Firmicutes	Bacilli	Lactobacillales	Streptococcaceae	Streptococcus
DENOVO1143	6.02416913553074	0.352985422085862	0.809335474064663	0.436142283882716	0.662733500153519	0.838982843477928	Bacteria	Fusobacteria	Fusobacteriia	Fusobacteriales	Leptotrichiaceae	Leptotrichia
DENOVO118	8.94640221015771	0.215734370281172	0.496988802601641	0.434082959519096	0.664228199316033	0.839735650354822	Bacteria	Bacteroidetes	Bacteroidia	Bacteroidales	Porphyromonadaceae	NA
DENOVO316	35.1972426784361	-0.305737804151903	0.731008032941288	-0.418241374067717	0.675770648429185	0.852573042945111	Bacteria	Fusobacteria	Fusobacteriia	Fusobacteriales	Leptotrichiaceae	Leptotrichia
DENOVO824	11.2883244927798	-0.29841221079274	0.714519681147847	-0.417640295524614	0.676210130524525	0.852573042945111	Bacteria	Fusobacteria	Fusobacteriia	Fusobacteriales	Leptotrichiaceae	Leptotrichia
DENOVO655	6.64376888089326	0.388598160708672	0.942128792231866	0.412468193216023	0.679996289165204	0.854633599548885	Bacteria	Firmicutes	Clostridia	Clostridiales	Lachnospiraceae	Oribacterium
DENOVO2055	10.3787375010882	-0.338138644739554	0.817561163413808	-0.413594309357385	0.679171241513158	0.854633599548885	Bacteria	Proteobacteria	Gammaproteobacteria	Pasteurellales	Pasteurellaceae	Haemophilus
DENOVO548	6.69492662051034	-0.762250651525012	1.85167439218539	-0.411654799970196	0.680592459233464	0.854633599548885	Bacteria	Firmicutes	Negativicutes	Selenomonadales	Veillonellaceae	Veillonella
DENOVO4693	3.86118382130501	0.423948800309096	1.03436496913709	0.409863842027414	0.68190583082737	0.854992307748782	Bacteria	Firmicutes	Bacilli	Lactobacillales	Streptococcaceae	Streptococcus
DENOVO533	18.4858848320428	0.379865860033636	0.929297531116693	0.408766673012861	0.682710899542168	0.854992307748782	Bacteria	Fusobacteria	Fusobacteriia	Fusobacteriales	Fusobacteriaceae	Fusobacterium
DENOVO1010	2.51065690009	0.56174165625102	1.39011132427729	0.404098323954785	0.686140417416247	0.857078909435049	Bacteria	Fusobacteria	Fusobacteriia	Fusobacteriales	Fusobacteriaceae	Fusobacterium
DENOVO4379	8.195013585855	-0.365494618140028	0.904694474110788	-0.403997845238601	0.686214303695586	0.857078909435049	Bacteria	Fusobacteria	Fusobacteriia	Fusobacteriales	Leptotrichiaceae	Leptotrichia
DENOVO868	6.05022932761208	0.491149519176253	1.21967086154453	0.402690213123799	0.687176134560799	0.857132798857254	Bacteria	Firmicutes	Clostridia	Clostridiales	Lachnospiraceae	NA
DENOVO95	21.8804681012787	-0.262090734003999	0.659193302472378	-0.397593138493669	0.690930119142669	0.857787654097166	Bacteria	Bacteroidetes	Bacteroidia	Bacteroidales	Prevotellaceae	Prevotella
DENOVO157	5.52674929111783	0.209234589452484	0.523044129369555	0.400032382936183	0.689132665596927	0.857787654097166	Bacteria	Bacteroidetes	Bacteroidia	Bacteroidales	Porphyromonadaceae	NA
DENOVO160	4.15509979045645	0.249694003255162	0.629969233603708	0.396359044118393	0.691840175260958	0.857787654097166	Bacteria	Actinobacteria	Actinobacteria	Coriobacteriales	Coriobacteriaceae	Olsenella
DENOVO17	57.3334355536569	0.166999759036241	0.42199540872281	0.395738331707623	0.69229807452858	0.857787654097166	Bacteria	Firmicutes	Bacilli	Lactobacillales	Lactobacillaceae	Lactobacillus
DENOVO1625	2.45017617839941	-0.479365793863363	1.20100771909902	-0.399136313814015	0.689792766263687	0.857787654097166	Bacteria	Fusobacteria	Fusobacteriia	Fusobacteriales	Leptotrichiaceae	Leptotrichia
DENOVO1910	3.09214923151931	0.749680589674669	1.90289147038559	0.393969178664066	0.693603794667136	0.858265703480687	Bacteria	Proteobacteria	Gammaproteobacteria	Cardiobacteriales	Cardiobacteriaceae	Cardiobacterium
DENOVO370	30.9301841181393	0.330555837012239	0.844533042990906	0.391406635602532	0.695496688276579	0.85833123037308	Bacteria	Bacteroidetes	Bacteroidia	Bacteroidales	Prevotellaceae	Prevotella
DENOVO693	18.2542680767526	-0.381038097248466	0.971825583778647	-0.392084859267561	0.69499551425523	0.85833123037308	Bacteria	Fusobacteria	Fusobacteriia	Fusobacteriales	Fusobacteriaceae	Fusobacterium
DENOVO192	3.31321448989723	0.273487843696125	0.706297401099141	0.387213436252948	0.698598203842389	0.861019979108254	Bacteria	Firmicutes	Clostridia	Clostridiales	Lachnospiraceae	NA
DENOVO1399	3.73681531164633	0.441754051312687	1.16046067569379	0.380671280436607	0.703447182061711	0.862554766423233	Bacteria	Bacteroidetes	Bacteroidia	Bacteroidales	Prevotellaceae	Prevotella
DENOVO432	12.4270869542036	0.325352155452291	0.849411223897761	0.383032559846952	0.7016956224467	0.862554766423233	Bacteria	Bacteroidetes	Flavobacteriia	Flavobacteriales	Flavobacteriaceae	Capnocytophaga
DENOVO93	8.74461118534961	0.195325798968542	0.50940336960233	0.383440335545925	0.701393301007413	0.862554766423233	Bacteria	Firmicutes	Clostridia	Clostridiales	Lachnospiraceae	NA
DENOVO2599	2.37185376061236	0.590076371205243	1.55061170580625	0.380544251662558	0.703541454713913	0.862554766423233	Bacteria	Actinobacteria	Actinobacteria	Actinomycetales	Micrococcaceae	Rothia
DENOVO576	3.17254619767329	0.449858902823473	1.2010182619201	0.374564581644473	0.707984318150076	0.864593414704215	Bacteria	Bacteroidetes	Bacteroidia	Bacteroidales	Prevotellaceae	Prevotella
DENOVO812	10.055512413933	0.367821669623953	0.981473603193447	0.374764709338246	0.707835462435339	0.864593414704215	Bacteria	Bacteroidetes	Bacteroidia	Bacteroidales	NA	NA
DENOVO295	2.52037407357505	0.270753009542851	0.721042560203015	0.375502119412505	0.707287070503078	0.864593414704215	Bacteria	Bacteroidetes	Bacteroidia	Bacteroidales	Porphyromonadaceae	NA
DENOVO167	5.75368505968166	0.184231481107546	0.517518685166447	0.355990008454076	0.721848047791579	0.871260321590612	Bacteria	Bacteroidetes	Bacteroidia	Bacteroidales	Porphyromonadaceae	NA
DENOVO1596	2.59238581986821	0.567347657436692	1.58528226256104	0.357884315516238	0.720429888789086	0.871260321590612	Bacteria	Bacteroidetes	Flavobacteriia	Flavobacteriales	Flavobacteriaceae	Capnocytophaga
DENOVO1150	2.94783655739356	0.33641942891925	0.923118514738145	0.364437960617311	0.715530993119297	0.871260321590612	Bacteria	Actinobacteria	Actinobacteria	Coriobacteriales	Coriobacteriaceae	Atopobium
DENOVO4423	4.33120364067024	0.428238863781529	1.17086025439407	0.365747203540652	0.714553719555505	0.871260321590612	Bacteria	Proteobacteria	NA	NA	NA	NA
DENOVO4359	9.10914976225316	0.376345261004224	1.05239672282155	0.357607785014017	0.720636851504168	0.871260321590612	Bacteria	Proteobacteria	Betaproteobacteria	NA	NA	NA
DENOVO2392	2.94181890286053	0.352771977071835	0.972680922594293	0.362680061752354	0.716843895477914	0.871260321590612	Bacteria	Proteobacteria	Betaproteobacteria	Neisseriales	Neisseriaceae	NA
DENOVO13	1490.51518597238	0.231204831794072	0.646883513194445	0.357413393722673	0.720782351321132	0.871260321590612	Bacteria	Firmicutes	Negativicutes	Selenomonadales	Veillonellaceae	Veillonella
DENOVO30	235.004945374539	0.260285795860209	0.722386398262464	0.360313810567679	0.718612472624487	0.871260321590612	Bacteria	Firmicutes	Bacilli	Lactobacillales	Streptococcaceae	Streptococcus
DENOVO223	4.57187053364978	-0.739654220481119	2.07120604403111	-0.357112814832057	0.721007351327818	0.871260321590612	Bacteria	Spirochaetes	Spirochaetia	Spirochaetales	Spirochaetaceae	Treponema
DENOVO1145	3.68058104135993	0.78116739329778	2.21228453215571	0.353104395905435	0.724010177439417	0.871614832969001	Bacteria	Bacteroidetes	Bacteroidia	Bacteroidales	Porphyromonadaceae	Porphyromonas
DENOVO4332	4.30395295536512	-0.396927249238664	1.12181845147993	-0.353824853491246	0.723470146434747	0.871614832969001	Bacteria	Proteobacteria	Betaproteobacteria	Neisseriales	Neisseriaceae	Neisseria
DENOVO106	10.5329539711671	0.162334743678808	0.471151097974257	0.344549220784535	0.730433286480825	0.873956780579836	Bacteria	Bacteroidetes	Bacteroidia	Bacteroidales	Porphyromonadaceae	Odoribacter
DENOVO287	2.82359204356802	0.191755074099355	0.550520943418408	0.34831567516518	0.727603122983081	0.873956780579836	Bacteria	Bacteroidetes	Bacteroidia	Bacteroidales	Porphyromonadaceae	NA
DENOVO119	156.481980265388	0.296841024550138	0.853679593966195	0.347719480058104	0.728050865573146	0.873956780579836	Bacteria	Firmicutes	Bacilli	Lactobacillales	Streptococcaceae	Streptococcus
DENOVO1513	4.90770784542685	-0.285586395460468	0.829528668839034	-0.344275497868157	0.730639109166422	0.873956780579836	Bacteria	Candidatus Saccharibacteria	Saccharibacteria_genera_incertae_sedis	Saccharibacteria_genera_incertae_sedis	Saccharibacteria_genera_incertae_sedis	Saccharibacteria_genera_incertae_sedis
DENOVO1562	2.87245680661861	-0.667260635550198	1.93434451501154	-0.344954391718694	0.730128658659027	0.873956780579836	Bacteria	Spirochaetes	Spirochaetia	Spirochaetales	Spirochaetaceae	Treponema
DENOVO389	12.0019078112752	0.25134737581978	0.743135437732672	0.338225528023059	0.735193239702698	0.878278223614106	Bacteria	Firmicutes	Clostridia	Clostridiales	Lachnospiraceae	Catonella
DENOVO3067	8.42934134593666	-0.289690587984587	0.860904938208152	-0.336495442327855	0.736497287908468	0.878710958591561	Bacteria	Firmicutes	Bacilli	Bacillales	Bacillales_Incertae Sedis XI	Gemella
DENOVO151	6.75034506762301	0.163387838667276	0.492984348867689	0.331426015942602	0.740322716395978	0.882146991567622	Bacteria	Bacteroidetes	Bacteroidia	Bacteroidales	Porphyromonadaceae	NA
DENOVO138	40.3092673516941	0.200160323060189	0.608879429171321	0.328735564827021	0.742355570148006	0.882536345929572	Bacteria	Firmicutes	Clostridia	Clostridiales	Peptostreptococcaceae	Peptostreptococcus
DENOVO1509	4.22878037843596	-0.434702561703185	1.32333625726258	-0.328489874978866	0.742541298558107	0.882536345929572	Bacteria	Actinobacteria	Actinobacteria	Actinomycetales	Micrococcaceae	Rothia
DENOVO20	48.0825373819737	0.133058285285869	0.408343470781565	0.325848935532621	0.744538652314576	0.88265149703107	Bacteria	Firmicutes	Clostridia	Clostridiales	Lachnospiraceae	NA
DENOVO114	6.58909507535013	-0.166685883744708	0.513495906902774	-0.324609955997698	0.745476291168792	0.88265149703107	Bacteria	Firmicutes	Clostridia	Clostridiales	Lachnospiraceae	NA
DENOVO819	20.1697676925226	-0.281796074630151	0.864357357759024	-0.326018020325239	0.744410721110556	0.88265149703107	Bacteria	Fusobacteria	Fusobacteriia	Fusobacteriales	Fusobacteriaceae	Fusobacterium
DENOVO90	7.48157838506902	0.408114475876417	1.27620108922365	0.319788534363879	0.749128639838733	0.885851737603978	Bacteria	Proteobacteria	Betaproteobacteria	Burkholderiales	Burkholderiaceae	Lautropia
DENOVO225	20.6064756001516	0.339626320651227	1.06900390897511	0.31770353485128	0.75070982961849	0.886490795024385	Bacteria	Proteobacteria	Gammaproteobacteria	Pasteurellales	Pasteurellaceae	Haemophilus
DENOVO575	11.8628204461669	0.528667306966172	1.66998176586093	0.316570706203864	0.751569366414029	0.886490795024385	Bacteria	Spirochaetes	Spirochaetia	Spirochaetales	Spirochaetaceae	Treponema
DENOVO249	3.11353160464158	-0.188563009952227	0.610915666235929	-0.308656366784684	0.757582938394073	0.889213832970543	Bacteria	Firmicutes	Clostridia	Clostridiales	Lachnospiraceae	NA
DENOVO14	158.479282175516	0.143015708189807	0.462099868546924	0.309490908620079	0.756948126808976	0.889213832970543	Bacteria	Firmicutes	Bacilli	Bacillales	Listeriaceae	Listeria
DENOVO242	50.4693778322038	-0.346031769850096	1.12160319325835	-0.308515321577185	0.757690243527955	0.889213832970543	Bacteria	Firmicutes	Bacilli	Bacillales	Bacillales_Incertae Sedis XI	Gemella
DENOVO1134	5.22549738584955	0.293224934508273	0.941984481276665	0.311284251849741	0.755584538203324	0.889213832970543	Bacteria	Fusobacteria	Fusobacteriia	Fusobacteriales	Leptotrichiaceae	Leptotrichia
DENOVO450	12.5857902549161	-0.369325947395021	1.21570400345771	-0.303795945678044	0.761283355732928	0.892308254898018	Bacteria	Actinobacteria	Actinobacteria	Actinomycetales	Actinomycetaceae	Actinomyces
DENOVO1397	4.24377658311785	0.68072000920133	2.25127722199245	0.302370584373822	0.762369576153134	0.892460244103983	Bacteria	Spirochaetes	Spirochaetia	Spirochaetales	Spirochaetaceae	Treponema
DENOVO2403	3.42306192137414	-0.550981042159656	1.86197444677591	-0.295912246869824	0.767297098050943	0.894127736816777	Bacteria	Bacteroidetes	Bacteroidia	Bacteroidales	Prevotellaceae	Alloprevotella
DENOVO31	180.488551434355	-0.269009364907402	0.901800515900948	-0.298302518310989	0.765472282406625	0.894127736816777	Bacteria	Actinobacteria	Actinobacteria	Actinomycetales	Micrococcaceae	Rothia
DENOVO11	3.08163544136566	0.186034445241698	0.624793818854902	0.297753338185474	0.765891430707808	0.894127736816777	Bacteria	Actinobacteria	Actinobacteria	Actinomycetales	Corynebacteriaceae	Corynebacterium
DENOVO238	97.8520042073576	0.340161981989375	1.16107577960505	0.292971387367225	0.769544022147773	0.894127736816777	Bacteria	Proteobacteria	Gammaproteobacteria	Pasteurellales	Pasteurellaceae	Haemophilus
DENOVO2626	5.8283585743264	-0.273215495155225	0.93081596321958	-0.293522571540571	0.769122749288089	0.894127736816777	Bacteria	Firmicutes	Bacilli	Lactobacillales	Streptococcaceae	Streptococcus
DENOVO843	8.95302853126939	0.295603449927235	1.00829457818743	0.293171714221284	0.76939090344101	0.894127736816777	Bacteria	Fusobacteria	Fusobacteriia	Fusobacteriales	Leptotrichiaceae	Leptotrichia
DENOVO2	4686.84053728849	-0.200980962173186	0.689421343064183	-0.291521236171644	0.77065270471899	0.894302205849276	Bacteria	Proteobacteria	Gammaproteobacteria	Pasteurellales	Pasteurellaceae	Haemophilus
DENOVO2625	6.30905893991113	-0.31190723035216	1.0894636525429	-0.286294296853449	0.774652725856931	0.896713391097416	Bacteria	Actinobacteria	Actinobacteria	Actinomycetales	Micrococcaceae	Rothia
DENOVO862	6.57798386322792	-0.383584550600125	1.33489979712172	-0.287350819460157	0.773843714262064	0.896713391097416	Bacteria	Proteobacteria	Betaproteobacteria	Neisseriales	Neisseriaceae	NA
DENOVO4316	2.81448088913955	-0.338075377627252	1.19804910565559	-0.282188247569579	0.777799169373494	0.899239931877905	Bacteria	Actinobacteria	Actinobacteria	Actinomycetales	Micrococcaceae	Rothia
DENOVO493	2.60272712249185	-0.475771230776682	1.73111372893809	-0.274835340291902	0.783442745574158	0.900161204692404	Bacteria	Bacteroidetes	Bacteroidia	Bacteroidales	Prevotellaceae	NA
DENOVO1008	5.56297519890233	0.262357744856232	0.940877481622493	0.278843685794042	0.780364787129958	0.900161204692404	Bacteria	Bacteroidetes	Bacteroidia	Bacteroidales	Porphyromonadaceae	Tannerella
DENOVO1329	5.89014264320394	-0.269081746686245	0.972961329821049	-0.276559549119733	0.782118328674126	0.900161204692404	Bacteria	Actinobacteria	Actinobacteria	Actinomycetales	Micrococcaceae	Rothia
DENOVO2222	3.03614121135626	-0.42962157591721	1.56789028352022	-0.274012525259502	0.784074996153111	0.900161204692404	Bacteria	Actinobacteria	Actinobacteria	Actinomycetales	Corynebacteriaceae	Corynebacterium
DENOVO128	6.88273751822917	0.355349998623627	1.29903332456462	0.273549563282162	0.784430798559074	0.900161204692404	Bacteria	Proteobacteria	Gammaproteobacteria	Pasteurellales	Pasteurellaceae	Haemophilus
DENOVO2646	4.409420327819	-0.251819316542271	0.924602119929068	-0.272354249589639	0.785349646966363	0.900161204692404	Bacteria	Firmicutes	Bacilli	Lactobacillales	Streptococcaceae	Streptococcus
DENOVO629	12.9748188900216	0.204192348224758	0.741551381832893	0.275358327456765	0.783040956835318	0.900161204692404	Bacteria	Candidatus Saccharibacteria	Saccharibacteria_genera_incertae_sedis	Saccharibacteria_genera_incertae_sedis	Saccharibacteria_genera_incertae_sedis	Saccharibacteria_genera_incertae_sedis
DENOVO764	2.76254491014267	-0.41221186708851	1.52309269643415	-0.270641352331068	0.78666688776686	0.900564670290161	Bacteria	Bacteroidetes	Flavobacteriia	Flavobacteriales	Flavobacteriaceae	Capnocytophaga
DENOVO616	2.76772556703106	0.369143820633424	1.37578226264267	0.26831558354616	0.788456411941974	0.901507147477772	Bacteria	Proteobacteria	Betaproteobacteria	Burkholderiales	Comamonadaceae	NA
DENOVO188	5.43349475365243	0.130397284557569	0.495148062200203	0.263350085584796	0.792280758933173	0.903785072583735	Bacteria	Bacteroidetes	Bacteroidia	Bacteroidales	Porphyromonadaceae	NA
DENOVO146	6.39957658098009	-0.121278488023813	0.460760961533094	-0.263213462399858	0.792386055062696	0.903785072583735	Bacteria	Bacteroidetes	Bacteroidia	Bacteroidales	Porphyromonadaceae	NA
DENOVO366	2.57272904337096	-0.267602846243829	1.02728715707388	-0.260494686807987	0.794482213200845	0.904505661067644	Bacteria	Bacteroidetes	Bacteroidia	Bacteroidales	Prevotellaceae	Alloprevotella
DENOVO313	2.3831314345677	-0.158478769470256	0.615770161335026	-0.257366756983912	0.796895662805577	0.904505661067644	Bacteria	Bacteroidetes	Bacteroidia	Bacteroidales	Porphyromonadaceae	NA
DENOVO411	4.61267213759336	-0.37592494162234	1.45803014892066	-0.257830705284542	0.796537566052168	0.904505661067644	Bacteria	Actinobacteria	Actinobacteria	Actinomycetales	Actinomycetaceae	Actinomyces
DENOVO1296	2.86935303292092	0.554336620411374	2.14221827472072	0.258767571424832	0.79581458009213	0.904505661067644	Bacteria	Spirochaetes	Spirochaetia	Spirochaetales	Spirochaetaceae	Treponema
DENOVO109	9.41765966345996	0.131228135864461	0.518128367615366	0.253273404944851	0.800056946023184	0.906990438201252	Bacteria	Bacteroidetes	Bacteroidia	Bacteroidales	Porphyromonadaceae	NA
DENOVO256	49.4517038111789	-0.189481775266427	0.764926373202667	-0.247712435999672	0.804356909168825	0.910758490600138	Bacteria	Fusobacteria	Fusobacteriia	Fusobacteriales	Leptotrichiaceae	Leptotrichia
DENOVO226	2.5259052353227	0.168918584986734	0.694321560218007	0.243285812604892	0.807783994184335	0.913530262513921	Bacteria	Firmicutes	Clostridia	Clostridiales	Lachnospiraceae	NA
DENOVO26	926.067638107493	0.242255801852573	1.00772718251403	0.240398201076809	0.810021572655931	0.913845377615457	Bacteria	Proteobacteria	Betaproteobacteria	Neisseriales	Neisseriaceae	Neisseria
DENOVO531	16.7630793814061	-0.172328532178614	0.71624297401081	-0.240600659876089	0.809864638698551	0.913845377615457	Bacteria	Fusobacteria	Fusobacteriia	Fusobacteriales	Leptotrichiaceae	Leptotrichia
DENOVO177	4.73150216794024	-0.127293365339042	0.558340051630704	-0.227985373729262	0.819657611196015	0.916838019805491	Bacteria	Bacteroidetes	Bacteroidia	Bacteroidales	Porphyromonadaceae	NA
DENOVO96	7.68458907621433	0.111831655635606	0.484202432129597	0.230960540912099	0.817345457069701	0.916838019805491	Bacteria	Firmicutes	Clostridia	Clostridiales	Lachnospiraceae	NA
DENOVO670	8.64549285426362	0.259774994765046	1.10305932258711	0.235504101588817	0.813817495762181	0.916838019805491	Bacteria	Actinobacteria	Actinobacteria	Actinomycetales	Actinomycetaceae	Actinomyces
DENOVO1748	2.40266165809834	-0.422896834314827	1.84790936125578	-0.228851502774703	0.818984335406516	0.916838019805491	Bacteria	Proteobacteria	Betaproteobacteria	Neisseriales	Neisseriaceae	NA
DENOVO4233	2.70638410538141	-0.198923076987526	0.85082012783869	-0.233801564489129	0.815139034948203	0.916838019805491	Bacteria	Firmicutes	Negativicutes	Selenomonadales	Veillonellaceae	Veillonella
DENOVO3415	7.26715143673447	-0.265399607558651	1.16990285806681	-0.226856106666161	0.820535634016704	0.916838019805491	Bacteria	Firmicutes	Bacilli	Lactobacillales	Streptococcaceae	Streptococcus
DENOVO838	2.91404530195324	-0.245120685665454	1.07446291161751	-0.228133221738149	0.819542673764796	0.916838019805491	Bacteria	Candidatus Saccharibacteria	Saccharibacteria_genera_incertae_sedis	Saccharibacteria_genera_incertae_sedis	Saccharibacteria_genera_incertae_sedis	Saccharibacteria_genera_incertae_sedis
DENOVO2030	2.37260131974563	-0.170000427067062	0.739793927933113	-0.229794298990829	0.818251614940251	0.916838019805491	Bacteria	Candidatus Saccharibacteria	Saccharibacteria_genera_incertae_sedis	Saccharibacteria_genera_incertae_sedis	Saccharibacteria_genera_incertae_sedis	Saccharibacteria_genera_incertae_sedis
DENOVO22	3.47666607077958	-0.280876295873925	1.24661181848147	-0.225311754396864	0.821736756065412	0.917081810297882	Bacteria	Proteobacteria	Gammaproteobacteria	Pseudomonadales	Moraxellaceae	Moraxella
DENOVO33	2.60794077570641	0.235724118808727	1.07364551661559	0.219554885817241	0.826217829937707	0.920981165271064	Bacteria	Proteobacteria	Betaproteobacteria	Neisseriales	Neisseriaceae	NA
DENOVO262	3.07906370081254	-0.133398728531977	0.619020955396015	-0.215499535789763	0.829377873947424	0.921201852848746	Bacteria	Bacteroidetes	Bacteroidia	Bacteroidales	Rikenellaceae	Alistipes
DENOVO1593	2.54770370636597	-0.416126683663446	1.92391931610263	-0.216291130392314	0.828760822366269	0.921201852848746	Bacteria	Bacteroidetes	Flavobacteriia	Flavobacteriales	Flavobacteriaceae	Capnocytophaga
DENOVO46	30.3994016905402	0.110621395598053	0.509486886502968	0.217123145911251	0.828112376372745	0.921201852848746	Bacteria	Firmicutes	Bacilli	Lactobacillales	Streptococcaceae	Streptococcus
DENOVO123	6.25306705998051	-0.110356727769041	0.519193834055915	-0.21255400301452	0.831674851801772	0.922654740464986	Bacteria	Bacteroidetes	Bacteroidia	Bacteroidales	Rikenellaceae	Alistipes
DENOVO1473	3.16565345394664	-0.31617798182312	1.50547599529903	-0.210018613920388	0.833653145201028	0.923751050442469	Bacteria	Spirochaetes	Spirochaetia	Spirochaetales	Spirochaetaceae	Treponema
DENOVO4767	3.95021037471304	0.339441280422537	1.63593382515439	0.207490838078676	0.835626547142089	0.923757526970949	Bacteria	Bacteroidetes	Flavobacteriia	Flavobacteriales	Flavobacteriaceae	NA
DENOVO37	563.662229415868	-0.204232564987309	0.984373520161593	-0.207474663635591	0.835639177667182	0.923757526970949	Bacteria	Actinobacteria	Actinobacteria	Actinomycetales	Micrococcaceae	Rothia
DENOVO1555	3.56088711643961	-0.275430257512526	1.3813590837943	-0.199390774450896	0.841957076520967	0.929640180348003	Bacteria	Bacteroidetes	Flavobacteriia	Flavobacteriales	Flavobacteriaceae	Capnocytophaga
DENOVO4091	3.7228374454665	0.345314832099282	1.74874385949898	0.197464500145959	0.84346405925219	0.930203271019259	Bacteria	Bacteroidetes	Flavobacteriia	Flavobacteriales	Flavobacteriaceae	Soonwooa
DENOVO1097	4.44283803253329	0.236747607037921	1.21057004142079	0.195567046050521	0.844949055605345	0.93074081331734	Bacteria	Bacteroidetes	Bacteroidia	Bacteroidales	Prevotellaceae	Prevotella
DENOVO288	13.4561181178534	-0.374819054574549	1.96478377697963	-0.190768602105795	0.848706888775757	0.9316126921436	Bacteria	Bacteroidetes	Bacteroidia	Bacteroidales	Porphyromonadaceae	NA
DENOVO447	3.60842402090073	-0.113156920194751	0.593279207722969	-0.190731309511169	0.848736107526324	0.9316126921436	Bacteria	Actinobacteria	Actinobacteria	Actinomycetales	Actinomycetaceae	Actinomyces
DENOVO909	4.94659984481433	0.16682666733557	0.870447673399693	0.191656170076252	0.848011540641825	0.9316126921436	Bacteria	Fusobacteria	Fusobacteriia	Fusobacteriales	Leptotrichiaceae	Leptotrichia
DENOVO248	61.3802164787616	0.291565759625392	1.544292542758	0.18880215474244	0.850247882976422	0.932175411065807	Bacteria	Bacteroidetes	Bacteroidia	Bacteroidales	Porphyromonadaceae	Porphyromonas
DENOVO1011	8.17439754143861	-0.500484927091174	2.67838143718324	-0.186860960184042	0.851769649252893	0.932747749710034	Bacteria	Bacteroidetes	Bacteroidia	Bacteroidales	Prevotellaceae	Prevotella
DENOVO3146	3.91741635143519	0.287409897131697	1.55020355207655	0.18540139244727	0.852914216339767	0.932906170978901	Bacteria	Firmicutes	Negativicutes	Selenomonadales	Veillonellaceae	Veillonella
DENOVO44	18.4324714076875	-0.0773566286394693	0.423625399756793	-0.182606209835105	0.855107011531364	0.934209416579348	Bacteria	Firmicutes	Clostridia	Clostridiales	Lachnospiraceae	NA
DENOVO171	5.38215843468344	-0.105993374371295	0.612246361786925	-0.173122097552264	0.862555455868737	0.935824374950881	Bacteria	Bacteroidetes	Bacteroidia	Bacteroidales	Porphyromonadaceae	NA
DENOVO1400	3.21746737912011	0.252237975752819	1.46951659498752	0.171646905256597	0.863715129603536	0.935824374950881	Bacteria	Bacteroidetes	Flavobacteriia	Flavobacteriales	Flavobacteriaceae	Capnocytophaga
DENOVO61	15.0277538351167	0.0757223456963655	0.423077888070444	0.178979681594131	0.857953655813979	0.935824374950881	Bacteria	Firmicutes	Clostridia	Clostridiales	Lachnospiraceae	NA
DENOVO162	4.76255668668109	0.0860577144168602	0.496523221671387	0.173320623609857	0.862399413714549	0.935824374950881	Bacteria	Firmicutes	Clostridia	Clostridiales	Lachnospiraceae	NA
DENOVO565	15.5289109204605	-0.131273465992516	0.739977521516732	-0.177401964485955	0.85919266435511	0.935824374950881	Bacteria	Firmicutes	Clostridia	Clostridiales	NA	NA
DENOVO424	3.99370939002351	-0.102033424704591	0.593582781688088	-0.171894178625631	0.86352072325138	0.935824374950881	Bacteria	Cyanobacteria/Chloroplast	Chloroplast	Chloroplast	Chloroplast	Streptophyta
DENOVO408	7.0451285070022	-0.175445861140544	1.02895049902317	-0.170509525295049	0.864609443952476	0.935824374950881	Bacteria	Fusobacteria	Fusobacteriia	Fusobacteriales	Leptotrichiaceae	Leptotrichia
DENOVO1113	3.91679005817322	-0.214016316654236	1.23185238106649	-0.173735359807437	0.862073446988743	0.935824374950881	Bacteria	Fusobacteria	Fusobacteriia	Fusobacteriales	Leptotrichiaceae	Leptotrichia
DENOVO62	63.3155986533331	0.110547477268407	0.664717415231386	0.166307478539472	0.867914980981875	0.93693228379559	Bacteria	Bacteroidetes	Bacteroidia	Bacteroidales	Prevotellaceae	Prevotella
DENOVO818	7.17144583368868	0.203983110523785	1.21808869814121	0.16746162314375	0.867006841380345	0.93693228379559	Bacteria	Bacteroidetes	NA	NA	NA	NA
DENOVO184	3.53482115144946	0.0991597851154882	0.604252591645895	0.164103202015885	0.869649901143602	0.93693228379559	Bacteria	Firmicutes	Clostridia	Clostridiales	Lachnospiraceae	NA
DENOVO1272	3.21723520393567	0.204589630907613	1.24086596360867	0.164876495050786	0.869041193414846	0.93693228379559	Bacteria	Candidatus Saccharibacteria	Saccharibacteria_genera_incertae_sedis	Saccharibacteria_genera_incertae_sedis	Saccharibacteria_genera_incertae_sedis	Saccharibacteria_genera_incertae_sedis
DENOVO232	3.3659481534854	-0.0793084819689627	0.525375827815759	-0.150955711644912	0.880010652437964	0.93941640586341	Bacteria	Bacteroidetes	Bacteroidia	Bacteroidales	Porphyromonadaceae	NA
DENOVO345	38.145355962543	-0.158693992645981	1.04364238861158	-0.152057825915927	0.879141327370579	0.93941640586341	Bacteria	Actinobacteria	Actinobacteria	Actinomycetales	Actinomycetaceae	Actinomyces
DENOVO135	5.69897580770779	0.0693254220825242	0.458542708752199	0.151186401526642	0.879828677000615	0.93941640586341	Bacteria	Firmicutes	Bacilli	Lactobacillales	Lactobacillaceae	Lactobacillus
DENOVO2378	6.39422558415477	-0.133874396867592	0.864262212194353	-0.154900208500018	0.87689998927231	0.93941640586341	Bacteria	Firmicutes	Bacilli	Bacillales	Bacillales_Incertae Sedis XI	Gemella
DENOVO1997	2.81231916745804	-0.191693259995034	1.21461224975395	-0.157822597321792	0.874596591724807	0.93941640586341	Bacteria	Firmicutes	Bacilli	Lactobacillales	Streptococcaceae	Streptococcus
DENOVO715	10.658619325982	0.245182901843372	1.55984698206651	0.157183944747291	0.875099881246939	0.93941640586341	Bacteria	Candidatus Saccharibacteria	Saccharibacteria_genera_incertae_sedis	Saccharibacteria_genera_incertae_sedis	Saccharibacteria_genera_incertae_sedis	Saccharibacteria_genera_incertae_sedis
DENOVO694	6.89886923637117	0.150829918571467	0.990723467130087	0.152242198328449	0.87899591239928	0.93941640586341	Bacteria	Spirochaetes	Spirochaetia	Spirochaetales	Spirochaetaceae	Treponema
DENOVO71	247.155290387695	-0.106830034510787	0.686843777288645	-0.155537602644527	0.876397512008919	0.93941640586341	Bacteria	Fusobacteria	Fusobacteriia	Fusobacteriales	Leptotrichiaceae	Leptotrichia
DENOVO24	35.4895648684179	0.0601491007208523	0.401915073523558	0.149656245020944	0.881035830714757	0.939435920064992	Bacteria	Firmicutes	Bacilli	Lactobacillales	Lactobacillaceae	Lactobacillus
DENOVO722	7.02613142237544	0.191207650494503	1.31464732439934	0.145444064690023	0.884360275928066	0.941904266485029	Bacteria	Bacteroidetes	Flavobacteriia	Flavobacteriales	Flavobacteriaceae	Capnocytophaga
DENOVO321	10.7002114333156	0.186521158658398	1.33905835359217	0.139292778509641	0.889218796166956	0.943020102479927	Bacteria	Bacteroidetes	Flavobacteriia	Flavobacteriales	Flavobacteriaceae	NA
DENOVO841	8.47880999433645	0.238053408633466	1.69489820885573	0.140452923597213	0.88830214523481	0.943020102479927	Bacteria	Actinobacteria	Actinobacteria	Actinomycetales	Actinomycetaceae	Actinomyces
DENOVO3515	8.93343265705195	-0.107393014405598	0.772616900291468	-0.138999049030748	0.889450900516973	0.943020102479927	Bacteria	Proteobacteria	Gammaproteobacteria	Pasteurellales	Pasteurellaceae	Haemophilus
DENOVO101	5.89582918581424	-0.0636458586194594	0.457451951164895	-0.139131243089872	0.889346439905455	0.943020102479927	Bacteria	Firmicutes	Bacilli	Lactobacillales	Lactobacillaceae	Lactobacillus
DENOVO598	5.54459557073436	0.14921806686924	1.11657352097115	0.133639266977651	0.893687832119998	0.94605361837022	Bacteria	Bacteroidetes	Bacteroidia	Bacteroidales	Prevotellaceae	Prevotella
DENOVO783	2.43093253410719	0.214165030363035	1.61251226186748	0.132814512749817	0.894340076530047	0.94605361837022	Bacteria	Actinobacteria	Actinobacteria	Actinomycetales	Corynebacteriaceae	Corynebacterium
DENOVO97	8.25828687115212	0.0551910206881021	0.435006374882015	0.126874050301151	0.899040085497578	0.949948357609559	Bacteria	Firmicutes	Clostridia	Clostridiales	Lachnospiraceae	NA
DENOVO69	16.9896983892322	0.0525070090135728	0.42875582851639	0.122463662348944	0.902531822581659	0.951832726895009	Bacteria	Bacteroidetes	Bacteroidia	Bacteroidales	Porphyromonadaceae	NA
DENOVO217	2.95576575302163	-0.0672730365830073	0.557097306656177	-0.120756348629282	0.903884025754531	0.951832726895009	Bacteria	Bacteroidetes	Bacteroidia	Bacteroidales	Porphyromonadaceae	NA
DENOVO175	106.240005844548	0.0587470558079122	0.486383987404574	0.120783285077694	0.90386268974354	0.951832726895009	Bacteria	Bacteroidetes	Flavobacteriia	Flavobacteriales	Flavobacteriaceae	NA
DENOVO39	23.7112548265726	0.0508813416366812	0.427183623951268	0.119108829982878	0.905189135232248	0.951976375093233	Bacteria	Firmicutes	Clostridia	Clostridiales	Lachnospiraceae	NA
DENOVO173	88.7376112400705	-0.213604135778149	1.81007788848185	-0.118008256516135	0.906061115844363	0.951976375093233	Bacteria	Proteobacteria	Betaproteobacteria	Neisseriales	Neisseriaceae	Neisseria
DENOVO75	11.2607436201688	0.0562429633914641	0.513255010458056	0.109580933932374	0.912741732101885	0.955635641605702	Bacteria	Actinobacteria	Actinobacteria	Actinomycetales	Corynebacteriaceae	Corynebacterium
DENOVO4759	5.29949519679467	0.0979120214711698	0.889778264329849	0.110040922998848	0.91237692010666	0.955635641605702	Bacteria	Proteobacteria	Betaproteobacteria	Burkholderiales	Burkholderiaceae	Lautropia
DENOVO934	2.96923723446514	0.287437245198894	2.62532789865423	0.109486226595252	0.912816845678213	0.955635641605702	Bacteria	Spirochaetes	Spirochaetia	Spirochaetales	Spirochaetaceae	Treponema
DENOVO940	4.30675608957321	-0.104708738338142	0.965527056362585	-0.108447233713584	0.913640934954219	0.955635641605702	Bacteria	Fusobacteria	Fusobacteriia	Fusobacteriales	Leptotrichiaceae	Leptotrichia
DENOVO129	6.33771905844338	0.047558050589563	0.462031402765479	0.102932506978758	0.918016537880448	0.956993776360288	Bacteria	Bacteroidetes	Bacteroidia	Bacteroidales	Bacteroidaceae	Bacteroides
DENOVO2778	3.84718515660049	-0.0992658718193975	0.941848288094427	-0.105394757387344	0.916062575895662	0.956993776360288	Bacteria	Proteobacteria	Gammaproteobacteria	Pasteurellales	Pasteurellaceae	Haemophilus
DENOVO189	21.7040529778138	-0.13313375601036	1.27926001854128	-0.104070911371224	0.917113074844383	0.956993776360288	Bacteria	Proteobacteria	Betaproteobacteria	Neisseriales	Neisseriaceae	Neisseria
DENOVO1136	3.24461026743787	0.141850754311249	1.39698025647852	0.101540987178175	0.91912102261522	0.957075796986607	Bacteria	Actinobacteria	Actinobacteria	Actinomycetales	Actinomycetaceae	Actinomyces
DENOVO1676	2.3590021980194	-0.327771009124502	3.31881554668223	-0.0987614420006469	0.921327683596664	0.958304045480142	Bacteria	Spirochaetes	Spirochaetia	Spirochaetales	Spirochaetaceae	Treponema
DENOVO486	3.44553337637496	0.113917562508915	1.18426820405443	0.0961923676739019	0.923367792420301	0.959356514842028	Bacteria	Bacteroidetes	Bacteroidia	Bacteroidales	Porphyromonadaceae	Porphyromonas
DENOVO267	3.87274697503602	0.0607024947365982	0.651127287318561	0.0932267713530793	0.925723406537601	0.960734080422227	Bacteria	Bacteroidetes	Bacteroidia	Bacteroidales	Porphyromonadaceae	NA
DENOVO49	18.5564402373765	0.0374405569869644	0.437091294028664	0.0856584368036146	0.931737943263462	0.961899704037199	Bacteria	Firmicutes	Clostridia	Clostridiales	Lachnospiraceae	NA
DENOVO72	11.9433772470904	0.0404748244542741	0.460544029948871	0.0878848097515618	0.929968229946496	0.961899704037199	Bacteria	Firmicutes	Clostridia	Clostridiales	Lachnospiraceae	NA
DENOVO3292	4.85067627122806	-0.0895489194879022	1.04947931027542	-0.085326998456407	0.932001428134649	0.961899704037199	Bacteria	Proteobacteria	Betaproteobacteria	Neisseriales	Neisseriaceae	NA
DENOVO3	6.47344676148332	-0.0571843094577134	0.638223071605826	-0.0895992514244786	0.92860567929222	0.961899704037199	Bacteria	Firmicutes	Bacilli	Lactobacillales	Carnobacteriaceae	Dolosigranulum
DENOVO395	2.53788691118233	-0.0553771757092549	0.624343327027295	-0.0886966726671428	0.929322976941722	0.961899704037199	Bacteria	Firmicutes	Bacilli	Bacillales	Bacillaceae 1	Bacillus
DENOVO116	7.36721025942611	0.039153053946542	0.468272605966935	0.0836116686042203	0.933365189220719	0.962242786235282	Bacteria	Firmicutes	Clostridia	Clostridiales	Lachnospiraceae	NA
DENOVO918	5.79307160938344	0.182013865016708	2.6464084784315	0.0687776911614891	0.945166575903338	0.971454500275231	Bacteria	Bacteroidetes	Bacteroidia	Bacteroidales	Prevotellaceae	Prevotella
DENOVO299	2.7958948931202	0.0441631837464878	0.648117108155914	0.0681407467735965	0.94567359448179	0.971454500275231	Bacteria	Bacteroidetes	Bacteroidia	Bacteroidales	Porphyromonadaceae	Parabacteroides
DENOVO168	4.67699341320591	-0.0376038214754829	0.561468059827403	-0.0669741062154853	0.946602317150688	0.971454500275231	Bacteria	Bacteroidetes	Bacteroidia	Bacteroidales	Rikenellaceae	Alistipes
DENOVO961	2.74380028747646	-0.0589299250544862	0.895070055770628	-0.0658383382111352	0.947506532958693	0.971454500275231	Bacteria	Bacteroidetes	Flavobacteriia	Flavobacteriales	Flavobacteriaceae	Capnocytophaga
DENOVO103	7.48015607151833	0.034662195682906	0.515641612541131	0.0672214864740792	0.946405380078152	0.971454500275231	Bacteria	Firmicutes	Clostridia	Clostridiales	Lachnospiraceae	NA
DENOVO581	11.2334210944689	0.0974646569234811	1.59633944200598	0.0610550954006412	0.951315331072471	0.974288917552816	Bacteria	Spirochaetes	Spirochaetia	Spirochaetales	Spirochaetaceae	Treponema
DENOVO1616	3.33393626500211	-0.0686989879838906	1.17537274815482	-0.0584486819961913	0.953391238397028	0.975344326123275	Bacteria	Firmicutes	Negativicutes	Selenomonadales	Veillonellaceae	Veillonella
DENOVO960	13.6782180562023	0.0959240315201286	1.80881567185428	0.0530314022665414	0.957706887517833	0.977615455201464	Bacteria	Bacteroidetes	Bacteroidia	Bacteroidales	Prevotellaceae	Alloprevotella
DENOVO296	2.88964396020875	-0.0311401586528101	0.580643924473939	-0.0536303874720172	0.957229645642098	0.977615455201464	Bacteria	Bacteroidetes	Bacteroidia	Bacteroidales	Porphyromonadaceae	NA
DENOVO60	319.865660616217	-0.0385415503439261	0.750429446051636	-0.051359325712379	0.959039195352821	0.977905540179433	Bacteria	Proteobacteria	Betaproteobacteria	Burkholderiales	Burkholderiaceae	Lautropia
DENOVO504	4.10863457704729	-0.0606759524566424	1.22380991345548	-0.0495795562607605	0.960457438333352	0.97828252179587	Bacteria	Actinobacteria	Actinobacteria	Actinomycetales	Actinomycetaceae	Actinomyces
DENOVO3531	6.76267279316493	0.0466226432395479	1.08983137092425	0.042779685448042	0.965877157826349	0.982729976283515	Bacteria	Actinobacteria	Actinobacteria	Actinomycetales	Micrococcaceae	Rothia
DENOVO747	11.5097095373209	-0.0426800806358081	1.18430578581075	-0.0360380580312627	0.971252012731478	0.987122143658463	Bacteria	Proteobacteria	Gammaproteobacteria	Pasteurellales	Pasteurellaceae	Aggregatibacter
DENOVO206	2.45936479744072	-0.0201065089775468	0.625123084783488	-0.0321640801099366	0.974341201268616	0.98846115588497	Bacteria	Firmicutes	Clostridia	Clostridiales	Lachnospiraceae	NA
DENOVO112	7.06262785978284	-0.0156773348556998	0.515697215612979	-0.0304002705096344	0.975747829121176	0.98846115588497	Bacteria	Firmicutes	Clostridia	Clostridiales	Lachnospiraceae	Clostridium XlVa
DENOVO669	7.29811243602966	-0.0241940103494793	0.794979240798103	-0.0304335121067945	0.975721318430541	0.98846115588497	Bacteria	Candidatus Saccharibacteria	Saccharibacteria_genera_incertae_sedis	Saccharibacteria_genera_incertae_sedis	Saccharibacteria_genera_incertae_sedis	Saccharibacteria_genera_incertae_sedis
DENOVO282	2.40156961493515	-0.0153287228523267	0.747509230463293	-0.0205063994230897	0.983639407149437	0.994973370524914	Bacteria	Bacteroidetes	Bacteroidia	Bacteroidales	Rikenellaceae	Alistipes
DENOVO136	5.58217817001483	0.00974881264598342	0.495697633871731	0.0196668532989328	0.984309132898709	0.994973370524914	Bacteria	Firmicutes	Clostridia	Clostridiales	Ruminococcaceae	NA
DENOVO830	4.56536811219354	0.0127230357690876	0.824250499384023	0.0154358848172925	0.987684434888408	0.997304737825633	Bacteria	Firmicutes	Negativicutes	Selenomonadales	Veillonellaceae	NA
DENOVO359	20.386245079138	0.0095833856038078	0.724172449144183	0.0132335683512033	0.989441448310975	0.997998779755827	Bacteria	Fusobacteria	Fusobacteriia	Fusobacteriales	Leptotrichiaceae	Leptotrichia
DENOVO203	7.84765434724682	-0.00657275890280921	0.815162572641399	-0.00806312645281453	0.993566625601483	0.99818993744821	Bacteria	Bacteroidetes	Bacteroidia	Bacteroidales	Prevotellaceae	Prevotella
DENOVO185	5.0385561678104	-0.00318784340808744	0.506708800760248	-0.0062912730217129	0.994980323501431	0.99818993744821	Bacteria	Bacteroidetes	Bacteroidia	Bacteroidales	Porphyromonadaceae	NA
DENOVO120	6.5611393580181	-0.00320298363503911	0.460717030126561	-0.00695217112803325	0.994453014676366	0.99818993744821	Bacteria	Firmicutes	Clostridia	Clostridiales	Lachnospiraceae	NA
DENOVO3159	3.64972835007545	-0.00801573721223626	1.25601685309791	-0.00638187074677047	0.994908038426604	0.99818993744821	Bacteria	Actinobacteria	Actinobacteria	Actinomycetales	Actinomycetaceae	Actinomyces
DENOVO4228	2.80414901965226	-0.00690709733693086	0.649966496950323	-0.0106268513367063	0.991521158974671	0.99818993744821	Bacteria	Firmicutes	Bacilli	Lactobacillales	Streptococcaceae	Streptococcus
DENOVO1537	4.64697138986253	0.00230917653233877	0.885697254685468	0.00260718492704238	0.997919769756253	0.999519512153606	Bacteria	Actinobacteria	Actinobacteria	Actinomycetales	Actinomycetaceae	Actinomyces
DENOVO3945	3.0292932534643	0.00158083502870927	0.812821173853528	0.00194487432114328	0.998448215784738	0.999519512153606	Bacteria	Firmicutes	Negativicutes	Selenomonadales	Veillonellaceae	Veillonella
DENOVO1470	2.58885595160633	0	3.31938026548615	0	1	1	Bacteria	Proteobacteria	Betaproteobacteria	Neisseriales	Neisseriaceae	Kingella
