# Supplementary material for: Nasopharyngeal and oral microbiota profiling in SARS-CoV-2 infected pregnant women
Source: Sci Rep. 2025 Oct 9;15:35306. doi: 10.1038/s41598-025-19344-5 (PMC12511543; doi:10.1038/s41598-025-19344-5)
Supplement: Supplementary file 5 — Supplementary Material 5 [file 41598_2025_19344_MOESM5_ESM.txt]

Table S9: Analysis of the differential abundant bacterial taxa in the oral microbiota of Healthy vs symptomatic (SCoV-2_S) patients by DESeq2 analysis.
baseMean	log2FoldChange	lfcSE	stat	pvalue	padj	Kingdom	Phylum	Class	Order	Family	Genus
DENOVO265	8.13301524382383	-2.59659332087832	0.650899970458566	-3.98923557954534	6.62865648829796e-05	0.00917021728519794	Bacteria	Bacteroidetes	Bacteroidia	Bacteroidales	Prevotellaceae	Prevotella
DENOVO409	35.8897856200645	7.07631528991805	1.79553738525398	3.9410570607067	8.11233238621425e-05	0.00917021728519794	Bacteria	Bacteroidetes	Bacteroidia	Bacteroidales	Prevotellaceae	NA
DENOVO1216	9.92587504607785	4.00805437492162	0.98003006388033	4.08972594070444	4.31883185533781e-05	0.00917021728519794	Bacteria	Actinobacteria	Actinobacteria	Actinomycetales	Actinomycetaceae	Actinomyces
DENOVO19	39.6388655872413	3.71565203296759	0.930827095797774	3.99177468054157	6.55806690383448e-05	0.00917021728519794	Bacteria	Proteobacteria	Gammaproteobacteria	Enterobacteriales	Enterobacteriaceae	Serratia
DENOVO94	192.938406209972	5.25205967261776	1.30269256136629	4.03169545016002	5.53759165550367e-05	0.00917021728519794	Bacteria	Proteobacteria	Betaproteobacteria	Burkholderiales	Burkholderiaceae	Lautropia
DENOVO225	20.6064756001516	6.37821787991312	1.49225066715412	4.27422685766128	1.91801673657102e-05	0.00917021728519794	Bacteria	Proteobacteria	Gammaproteobacteria	Pasteurellales	Pasteurellaceae	Haemophilus
DENOVO110	137.848507756955	-3.65062449123779	0.867764716715417	-4.20692893006275	2.5886450593689e-05	0.00917021728519794	Bacteria	Firmicutes	Negativicutes	Selenomonadales	Veillonellaceae	Veillonella
DENOVO1941	25.5394235668996	-2.18416135975979	0.556068206999917	-3.92786592052029	8.57029652822238e-05	0.00917021728519794	Bacteria	Firmicutes	Bacilli	Lactobacillales	Streptococcaceae	Streptococcus
DENOVO312	6.15765117953335	4.18029371627329	1.08421247199484	3.85560379007813	0.000115444336835942	0.00988203523315662	Bacteria	Proteobacteria	Betaproteobacteria	Burkholderiales	Burkholderiaceae	Burkholderia
DENOVO359	20.386245079138	3.74828755332336	0.968202017592972	3.87138994260919	0.000108216515587734	0.00988203523315662	Bacteria	Fusobacteria	Fusobacteriia	Fusobacteriales	Leptotrichiaceae	Leptotrichia
DENOVO35	81.8867227329256	5.97921353535423	1.6084738365655	3.71732097807781	0.000201346566659196	0.015668423732752	Bacteria	Bacteroidetes	Flavobacteriia	Flavobacteriales	Flavobacteriaceae	NA
DENOVO596	136.219388564454	-2.02493627631186	0.551397925456076	-3.67236832571865	0.000240312981212287	0.0171423259931431	Bacteria	Firmicutes	Bacilli	Lactobacillales	Streptococcaceae	Streptococcus
DENOVO150	8.42535945382751	3.1513323099161	0.865196424115327	3.64233163947524	0.000270179681785751	0.0177902928929694	Bacteria	Firmicutes	Bacilli	Lactobacillales	Enterococcaceae	Enterococcus
DENOVO400	3.33113431024811	3.87509743846483	1.08957143644153	3.55653361391398	0.000375780418064946	0.0201042523664746	Bacteria	Proteobacteria	Betaproteobacteria	Neisseriales	Neisseriaceae	Gulbenkiania
DENOVO403	13.0145399420444	5.79507149924799	1.62055255280377	3.57598492515516	0.000348911758237336	0.0201042523664746	Bacteria	Proteobacteria	Epsilonproteobacteria	Campylobacterales	Campylobacteraceae	Campylobacter
DENOVO42	620.098457600668	3.65866937376243	1.02675951509168	3.56331674553389	0.000366198368143271	0.0201042523664746	Bacteria	Firmicutes	Negativicutes	Selenomonadales	Veillonellaceae	Veillonella
DENOVO68	407.315995990638	4.19365116105701	1.18526378275244	3.53815852815349	0.000402928069011043	0.0201758932628953	Bacteria	Firmicutes	Negativicutes	Selenomonadales	Veillonellaceae	Veillonella
DENOVO127	9.98697129244448	2.75973988015014	0.783012753572473	3.52451459769832	0.000424259437771163	0.0201758932628953	Bacteria	Firmicutes	Bacilli	Lactobacillales	Enterococcaceae	Enterococcus
DENOVO510	9.94773831276578	5.22886701818101	1.51816787060536	3.44419554610652	0.000572761292376437	0.0258044034881174	Bacteria	Bacteroidetes	Bacteroidia	Bacteroidales	Prevotellaceae	Prevotella
DENOVO107	85.3795744691699	4.6371868355136	1.35679259526495	3.41775659131459	0.000631395467335244	0.0270237260019484	Bacteria	Proteobacteria	Gammaproteobacteria	Pasteurellales	Pasteurellaceae	Haemophilus
DENOVO243	69.6857390651993	4.35640014112112	1.28891833572237	3.37988840749914	0.000725152658909296	0.0295586036203027	Bacteria	Proteobacteria	Gammaproteobacteria	Pasteurellales	Pasteurellaceae	Haemophilus
DENOVO909	4.94659984481433	4.23816538446999	1.27007811374803	3.33693285365186	0.000847084104083315	0.0329592724134235	Bacteria	Fusobacteria	Fusobacteriia	Fusobacteriales	Leptotrichiaceae	Leptotrichia
DENOVO208	89.931694292698	3.13291483147693	0.953465682923114	3.28581813440009	0.00101686640919654	0.0360291570301745	Bacteria	Bacteroidetes	Bacteroidia	Bacteroidales	Prevotellaceae	Prevotella
DENOVO644	5.92110409060023	5.21962630707317	1.59321002992151	3.27616962550149	0.00105225341793734	0.0360291570301745	Bacteria	Firmicutes	Negativicutes	Selenomonadales	Veillonellaceae	Selenomonas
DENOVO553	9.04916314916474	5.44094530782302	1.65111625141723	3.29531327860942	0.000983120134141492	0.0360291570301745	Bacteria	Fusobacteria	Fusobacteriia	Fusobacteriales	Fusobacteriaceae	Fusobacterium
DENOVO321	10.7002114333156	5.84587818460323	1.79199115412377	3.26222491174164	0.00110541401793478	0.0363936307443143	Bacteria	Bacteroidetes	Flavobacteriia	Flavobacteriales	Flavobacteriaceae	NA
DENOVO117	192.677479206582	2.93964232758854	0.909553305194641	3.23196266870743	0.00122943116538193	0.038977521391368	Bacteria	Firmicutes	Bacilli	Bacillales	Bacillales_Incertae Sedis XI	Gemella
DENOVO782	4.58321750083696	5.73481821680933	1.79394719797639	3.19675976153498	0.00138980625357823	0.0424883626093915	Bacteria	Proteobacteria	Epsilonproteobacteria	Campylobacterales	Campylobacteraceae	Campylobacter
DENOVO196	12.523648909509	5.05071104177561	1.6068584972399	3.14322079414661	0.00167099744675476	0.0459081441319092	Bacteria	Bacteroidetes	Bacteroidia	Bacteroidales	Prevotellaceae	Prevotella
DENOVO36	21.6252759419571	3.28911964605786	1.04902672538089	3.13540119281861	0.00171619230399661	0.0459081441319092	Bacteria	Proteobacteria	Gammaproteobacteria	Enterobacteriales	Enterobacteriaceae	Serratia
DENOVO270	7.12569640395602	3.06862395709327	0.974123989656781	3.15013693295291	0.00163193953856536	0.0459081441319092	Bacteria	Proteobacteria	Betaproteobacteria	Neisseriales	Neisseriaceae	Gulbenkiania
DENOVO877	8.10155889295701	-5.50652964871376	1.75128595063771	-3.14427786433656	0.00166497263926522	0.0459081441319092	Bacteria	Fusobacteria	Fusobacteriia	Fusobacteriales	Fusobacteriaceae	Fusobacterium
DENOVO480	30.4203348979324	4.56272567708548	1.46778667235762	3.10857549193892	0.00187991612317658	0.0459773771839758	Bacteria	Bacteroidetes	Bacteroidia	Bacteroidales	Prevotellaceae	Alloprevotella
DENOVO209	36.7585954412318	2.62848542147853	0.843635007504753	3.11566660711827	0.00183529639811985	0.0459773771839758	Bacteria	Candidatus Saccharibacteria	Saccharibacteria_genera_incertae_sedis	Saccharibacteria_genera_incertae_sedis	Saccharibacteria_genera_incertae_sedis	Saccharibacteria_genera_incertae_sedis
DENOVO438	3.4461145137457	-2.95401510759348	0.945620119132453	-3.12389198138424	0.00178475964169816	0.0459773771839758	Bacteria	Fusobacteria	Fusobacteriia	Fusobacteriales	Fusobacteriaceae	Fusobacterium
DENOVO1008	5.56297519890233	3.99658763129195	1.32087578020727	3.02571043483348	0.00248049729618108	0.0555728448793258	Bacteria	Bacteroidetes	Bacteroidia	Bacteroidales	Porphyromonadaceae	Tannerella
DENOVO9	979.838366616783	4.61283660602756	1.53540305768039	3.00431641252324	0.00266178345800509	0.0555728448793258	Bacteria	Bacteroidetes	Flavobacteriia	Flavobacteriales	Flavobacteriaceae	NA
DENOVO435	33.0688534313166	3.48348578707494	1.15369081982604	3.01942749930195	0.0025325289905767	0.0555728448793258	Bacteria	Firmicutes	Clostridia	Clostridiales	Lachnospiraceae	Lachnoanaerobaculum
DENOVO186	10.7419931610776	2.65262691100654	0.879841263248931	3.01489259688885	0.00257070270049803	0.0555728448793258	Bacteria	Proteobacteria	Betaproteobacteria	Burkholderiales	Burkholderiaceae	Burkholderia
DENOVO81	284.690879696554	3.10415947492268	1.03226557098198	3.00713262379732	0.00263724677891726	0.0555728448793258	Bacteria	Firmicutes	Negativicutes	Selenomonadales	Veillonellaceae	Veillonella
DENOVO1610	74.7921666179643	-1.94901244305578	0.644107814015602	-3.02591026012389	0.00247885862121406	0.0555728448793258	Bacteria	Firmicutes	Bacilli	Lactobacillales	Streptococcaceae	Streptococcus
DENOVO1215	5.43478552791817	-4.05466964158497	1.36444650860002	-2.9716589225218	0.00296195534601317	0.0603674708616017	Bacteria	Fusobacteria	Fusobacteriia	Fusobacteriales	Leptotrichiaceae	Leptotrichia
DENOVO266	46.692240405679	4.56438277657182	1.54919326692782	2.94629654931522	0.00321603907655798	0.0640216151054332	Bacteria	Candidatus Saccharibacteria	Saccharibacteria_genera_incertae_sedis	Saccharibacteria_genera_incertae_sedis	Saccharibacteria_genera_incertae_sedis	Saccharibacteria_genera_incertae_sedis
DENOVO842	14.9408296531592	-6.19449316180125	2.15104440422243	-2.87976071049098	0.00397977101694954	0.0774246361479274	Bacteria	Proteobacteria	Gammaproteobacteria	Cardiobacteriales	Cardiobacteriaceae	Cardiobacterium
DENOVO940	4.30675608957321	3.92598959843415	1.36721285526233	2.8715277093272	0.00408492967674593	0.0777044400732114	Bacteria	Fusobacteria	Fusobacteriia	Fusobacteriales	Leptotrichiaceae	Leptotrichia
DENOVO133	59.8422833471667	1.84538779986826	0.645075726700605	2.86073049021228	0.00422666190694231	0.0786526650509264	Bacteria	Firmicutes	Negativicutes	Selenomonadales	Veillonellaceae	Dialister
DENOVO2218	6.94344318865264	5.63219242128117	1.98086364843739	2.84330141841117	0.00446488231345387	0.081317856602479	Bacteria	Bacteroidetes	Flavobacteriia	Flavobacteriales	Flavobacteriaceae	NA
DENOVO3643	4.35286271078487	-3.13533297976493	1.1226560211955	-2.79278151149644	0.00522569751762231	0.0920288287809329	Bacteria	Firmicutes	Negativicutes	Selenomonadales	Veillonellaceae	Veillonella
DENOVO533	18.4858848320428	3.28716492378355	1.18206002491146	2.78087817412636	0.00542120768761304	0.0920288287809329	Bacteria	Fusobacteria	Fusobacteriia	Fusobacteriales	Fusobacteriaceae	Fusobacterium
DENOVO1465	3.07053758007998	-5.31514575905687	1.91385394779973	-2.77719507550064	0.00548302601381727	0.0920288287809329	Bacteria	Fusobacteria	Fusobacteriia	Fusobacteriales	Leptotrichiaceae	Leptotrichia
DENOVO1143	6.02416913553074	3.08054211941799	1.1084747094113	2.77908200634909	0.00545127611094716	0.0920288287809329	Bacteria	Fusobacteria	Fusobacteriia	Fusobacteriales	Leptotrichiaceae	Leptotrichia
DENOVO353	37.4197892842659	4.60946031443128	1.67580089616306	2.75060141391806	0.00594859752078356	0.0979230668805909	Bacteria	Bacteroidetes	Bacteroidia	Bacteroidales	Prevotellaceae	Prevotella
DENOVO986	8.04655899246331	4.00715199937463	1.46351718801846	2.73802865602156	0.00618086899598866	0.0998268652937036	Bacteria	Firmicutes	Clostridia	Clostridiales	Lachnospiraceae	Oribacterium
DENOVO346	8.81131944723622	3.73907970161574	1.36892937415061	2.73138977964861	0.00630678326857712	0.0999741940352224	Bacteria	Proteobacteria	Betaproteobacteria	Neisseriales	Neisseriaceae	Neisseria
DENOVO746	3.90105933333709	5.53318873339196	2.03855137117071	2.71427485794205	0.00664210316266863	0.102512321237819	Bacteria	Bacteroidetes	Bacteroidia	Bacteroidales	Prevotellaceae	Alloprevotella
DENOVO261	30.2259211900783	3.04877044166415	1.12455874747243	2.71108152287872	0.00670641353892271	0.102512321237819	Bacteria	Bacteroidetes	Bacteroidia	Bacteroidales	NA	NA
DENOVO37	563.662229415868	3.25112500062253	1.2018336468026	2.70513727858423	0.00682761672900281	0.102534033684674	Bacteria	Actinobacteria	Actinobacteria	Actinomycetales	Micrococcaceae	Rothia
DENOVO288	13.4561181178534	6.76678946645496	2.51247486416189	2.6932764832703	0.00707535685729478	0.102652635082107	Bacteria	Bacteroidetes	Bacteroidia	Bacteroidales	Porphyromonadaceae	NA
DENOVO222	18.2259969206003	4.40485447536019	1.63211437571567	2.69886384244897	0.00695766360584291	0.102652635082107	Bacteria	Firmicutes	Bacilli	Lactobacillales	Streptococcaceae	Streptococcus
DENOVO231	47.3939844043675	2.27921234976222	0.853449147117217	2.67058952189588	0.00757181778411737	0.108024600386741	Bacteria	Proteobacteria	Gammaproteobacteria	Cardiobacteriales	Cardiobacteriaceae	Cardiobacterium
DENOVO712	3.64125024823582	5.2571193542547	1.97298733224176	2.66454795139582	0.007709187471568	0.108181384846921	Bacteria	Proteobacteria	Gammaproteobacteria	Pasteurellales	Pasteurellaceae	Haemophilus
DENOVO2969	7.83258102715997	3.9110759457319	1.4734306044413	2.65440118723129	0.00794493049743069	0.109691298480656	Bacteria	Firmicutes	Negativicutes	Selenomonadales	Veillonellaceae	Veillonella
DENOVO149	130.316506701302	3.35859835476328	1.27207717211667	2.64024732805695	0.0082845542977041	0.112564737759281	Bacteria	Firmicutes	Negativicutes	Selenomonadales	Veillonellaceae	Veillonella
DENOVO1525	3.59720208390647	4.93607921753921	1.89648280764975	2.60275452939978	0.00924781408247253	0.116280885246232	Bacteria	Bacteroidetes	Bacteroidia	Bacteroidales	Prevotellaceae	Prevotella
DENOVO607	7.62025369626449	3.05552529513125	1.17799960054656	2.5938254085261	0.00949146720720863	0.116280885246232	Bacteria	Bacteroidetes	Bacteroidia	Bacteroidales	NA	NA
DENOVO389	12.0019078112752	2.48601712614936	0.95689118525836	2.59801444976018	0.00937645481643236	0.116280885246232	Bacteria	Firmicutes	Clostridia	Clostridiales	Lachnospiraceae	Catonella
DENOVO128	6.88273751822917	4.48688783736652	1.72548221414328	2.60036748022599	0.00931239787003187	0.116280885246232	Bacteria	Proteobacteria	Gammaproteobacteria	Pasteurellales	Pasteurellaceae	Haemophilus
DENOVO269	52.5228842733044	2.75070531020447	1.05149577229649	2.61599274355318	0.00889684483219398	0.116280885246232	Bacteria	Proteobacteria	Epsilonproteobacteria	Campylobacterales	Campylobacteraceae	Campylobacter
DENOVO46	30.3994016905402	1.65341561172557	0.636718927190848	2.59677471662466	0.0094103621434452	0.116280885246232	Bacteria	Firmicutes	Bacilli	Lactobacillales	Streptococcaceae	Streptococcus
DENOVO490	11.5739892219222	2.67721333539456	1.03240050856661	2.59319257708583	0.00950895089630399	0.116280885246232	Bacteria	Candidatus Saccharibacteria	Saccharibacteria_genera_incertae_sedis	Saccharibacteria_genera_incertae_sedis	Saccharibacteria_genera_incertae_sedis	Saccharibacteria_genera_incertae_sedis
DENOVO198	6.78912144515386	4.26883911884286	1.65244067265333	2.58335393789865	0.00978448877013833	0.116326699822756	Bacteria	Proteobacteria	Gammaproteobacteria	Pasteurellales	Pasteurellaceae	Haemophilus
DENOVO586	6.52044273912444	3.44439405196513	1.33222584175344	2.58544305628519	0.00972539359302446	0.116326699822756	Bacteria	Fusobacteria	Fusobacteriia	Fusobacteriales	Fusobacteriaceae	Fusobacterium
DENOVO2436	3.87962848548702	-3.26377963962008	1.27074832633012	-2.56839184596509	0.0102171589411302	0.119806685665855	Bacteria	Firmicutes	Negativicutes	Selenomonadales	Veillonellaceae	Veillonella
DENOVO1043	5.18998885219277	3.36542735952481	1.31637347540152	2.55659007296413	0.0105703700942526	0.122273470279463	Bacteria	Actinobacteria	Actinobacteria	Bifidobacteriales	Bifidobacteriaceae	Scardovia
DENOVO204	7.71171392746715	-1.9747774375364	0.77875955640591	-2.5357986573549	0.0112191217589256	0.128047576341871	Bacteria	Firmicutes	Negativicutes	Selenomonadales	Veillonellaceae	Veillonella
DENOVO1616	3.33393626500211	4.03488243167502	1.59643565133598	2.52743192517557	0.0114900096635808	0.129413793052963	Bacteria	Firmicutes	Negativicutes	Selenomonadales	Veillonellaceae	Veillonella
DENOVO175	106.240005844548	1.49693419599229	0.597255636500443	2.50635423846885	0.0121983341202585	0.1356074546356	Bacteria	Bacteroidetes	Flavobacteriia	Flavobacteriales	Flavobacteriaceae	NA
DENOVO1832	3.80263669027614	-6.87074262763329	2.75414242785106	-2.49469401369857	0.0126065787949096	0.13834912113388	Bacteria	Bacteroidetes	Flavobacteriia	Flavobacteriales	Flavobacteriaceae	Capnocytophaga
DENOVO1059	3.84495845007299	5.01347605012607	2.04677426731708	2.44945235543622	0.0143073636908654	0.145798849040247	Bacteria	Bacteroidetes	Bacteroidia	Bacteroidales	Prevotellaceae	Prevotella
DENOVO1237	4.17781550747574	-5.00004507232221	2.02998325522317	-2.46309670755019	0.0137742757763738	0.145798849040247	Bacteria	Bacteroidetes	Bacteroidia	Bacteroidales	Prevotellaceae	Prevotella
DENOVO78	256.698236229027	2.44888851695589	0.997011474214862	2.45622902071851	0.0140403646838892	0.145798849040247	Bacteria	Firmicutes	Negativicutes	Selenomonadales	Veillonellaceae	Veillonella
DENOVO3984	3.67841139049553	3.7721138962023	1.53656641172088	2.45489805544931	0.0140924546633848	0.145798849040247	Bacteria	Firmicutes	Negativicutes	Selenomonadales	Veillonellaceae	Veillonella
DENOVO369	14.1551668001164	2.78402657077207	1.13470807501176	2.45351789775817	0.0141466499363717	0.145798849040247	Bacteria	NA	NA	NA	NA	NA
DENOVO669	7.29811243602966	2.62232447417751	1.06128085799613	2.47090527867326	0.0134771510840485	0.145798849040247	Bacteria	Candidatus Saccharibacteria	Saccharibacteria_genera_incertae_sedis	Saccharibacteria_genera_incertae_sedis	Saccharibacteria_genera_incertae_sedis	Saccharibacteria_genera_incertae_sedis
DENOVO812	10.055512413933	3.09398808041797	1.26863206203545	2.43883799961184	0.0147345720516521	0.147030882233106	Bacteria	Bacteroidetes	Bacteroidia	Bacteroidales	NA	NA
DENOVO379	6.36735371110231	4.83746485702298	1.98512082048991	2.43686167969824	0.014815345257219	0.147030882233106	Bacteria	Bacteroidetes	Bacteroidia	Bacteroidales	Porphyromonadaceae	Porphyromonas
DENOVO158	3.29593619410071	1.7051935877774	0.700646238514804	2.43374401237347	0.0149435592923834	0.147030882233106	Bacteria	Firmicutes	Bacilli	Bacillales	Bacillaceae 1	Bacillus
DENOVO238	97.8520042073576	3.45501448983585	1.42448717270263	2.42544443786093	0.0152896559865154	0.148726653687014	Bacteria	Proteobacteria	Gammaproteobacteria	Pasteurellales	Pasteurellaceae	Haemophilus
DENOVO57	390.518563089022	-1.47794405339351	0.615178452443663	-2.40246394769307	0.0162850397149293	0.15488882217755	Bacteria	Firmicutes	Bacilli	Lactobacillales	Streptococcaceae	Streptococcus
DENOVO368	8.77228485546659	2.2083026374062	0.918502404111004	2.40424263183454	0.0162060130850467	0.15488882217755	Bacteria	Fusobacteria	Fusobacteriia	Fusobacteriales	Leptotrichiaceae	Leptotrichia
DENOVO576	3.17254619767329	3.8631223830241	1.61476222999179	2.39237846369725	0.0167395711115605	0.157462339247206	Bacteria	Bacteroidetes	Bacteroidia	Bacteroidales	Prevotellaceae	Prevotella
DENOVO1400	3.21746737912011	4.60490065133717	1.92821277905691	2.38817038314072	0.0169324896681617	0.1575457734342	Bacteria	Bacteroidetes	Flavobacteriia	Flavobacteriales	Flavobacteriaceae	Capnocytophaga
DENOVO4359	9.10914976225316	3.24078207666078	1.36399039177295	2.37595667550732	0.0175035178409034	0.161107648084014	Bacteria	Proteobacteria	Betaproteobacteria	NA	NA	NA
DENOVO30	235.004945374539	2.08194878495772	0.882638615137829	2.35877826921567	0.0183352074555791	0.166967421084848	Bacteria	Firmicutes	Bacilli	Lactobacillales	Streptococcaceae	Streptococcus
DENOVO304	11.2622808367858	3.99867094201828	1.70615339374074	2.34367610596325	0.0190947454221391	0.171985791747803	Bacteria	Bacteroidetes	Bacteroidia	Bacteroidales	Prevotellaceae	Alloprevotella
DENOVO500	11.1306025748483	2.60797922979742	1.1145614972119	2.3399150574655	0.0192881261773237	0.171985791747803	Bacteria	Proteobacteria	Betaproteobacteria	Neisseriales	Neisseriaceae	Eikenella
DENOVO489	24.0088087694319	4.58322696012041	1.97547530013712	2.32006290324273	0.020337474759384	0.178152394654277	Bacteria	Bacteroidetes	Bacteroidia	Bacteroidales	Prevotellaceae	NA
DENOVO625	14.7400383616415	2.41649189413161	1.04204807507731	2.31898311788765	0.0203959517244383	0.178152394654277	Bacteria	Proteobacteria	Epsilonproteobacteria	Campylobacterales	Campylobacteraceae	Campylobacter
DENOVO154	43.9620923612305	3.21011577218321	1.39730879455475	2.29735602086876	0.0215984684404905	0.183559549625909	Bacteria	Proteobacteria	Gammaproteobacteria	Pasteurellales	Pasteurellaceae	Haemophilus
DENOVO727	5.43375156707883	2.87588365800165	1.25509688355907	2.29136387451344	0.0219423771325105	0.183559549625909	Bacteria	Synergistetes	Synergistia	Synergistales	Synergistaceae	Fretibacterium
DENOVO3436	5.35524456224273	4.07126524286687	1.77872656526303	2.28886514789576	0.0220871887984447	0.183559549625909	Bacteria	Firmicutes	Negativicutes	Selenomonadales	Veillonellaceae	Veillonella
DENOVO2063	7.52026851836779	-1.93939382558292	0.846518784611027	-2.29102278749085	0.0219620957427278	0.183559549625909	Bacteria	Firmicutes	Bacilli	Bacillales	Bacillales_Incertae Sedis XI	Gemella
DENOVO668	16.3707321274197	-3.18535368162722	1.38672803646301	-2.29702839913138	0.0216171497278118	0.183559549625909	Bacteria	Fusobacteria	Fusobacteriia	Fusobacteriales	Fusobacteriaceae	Fusobacterium
DENOVO502	12.5440055658531	2.70956887355986	1.18969988754321	2.27752301393862	0.022755011928421	0.185557479154971	Bacteria	Bacteroidetes	Flavobacteriia	Flavobacteriales	Flavobacteriaceae	Capnocytophaga
DENOVO841	8.47880999433645	-4.58503346138373	2.01325748878302	-2.27742029369294	0.0227611393823271	0.185557479154971	Bacteria	Actinobacteria	Actinobacteria	Actinomycetales	Actinomycetaceae	Actinomyces
DENOVO1513	4.90770784542685	2.54080286334613	1.13247044849985	2.2435930815783	0.0248585948084567	0.200744878830556	Bacteria	Candidatus Saccharibacteria	Saccharibacteria_genera_incertae_sedis	Saccharibacteria_genera_incertae_sedis	Saccharibacteria_genera_incertae_sedis	Saccharibacteria_genera_incertae_sedis
DENOVO918	5.79307160938344	-6.98828096474851	3.1350107381936	-2.22910909988627	0.0258066465954708	0.206453172763766	Bacteria	Bacteroidetes	Bacteroidia	Bacteroidales	Prevotellaceae	Prevotella
DENOVO1116	3.69557669553083	2.2853565688084	1.02867741559193	2.22164551701891	0.0263072712327683	0.208509483104164	Bacteria	Firmicutes	Clostridia	Clostridiales	Lachnospiraceae	Lachnoanaerobaculum
DENOVO597	10.80408091047	-4.90689778340701	2.22247427543452	-2.20785357906905	0.0272544816967497	0.210178705697457	Bacteria	Bacteroidetes	Bacteroidia	Bacteroidales	Prevotellaceae	Prevotella
DENOVO674	5.08696646166925	2.53780069468945	1.14889718528717	2.20890148151517	0.0271814941421718	0.210178705697457	Bacteria	Firmicutes	Clostridia	Clostridiales	Lachnospiraceae	Oribacterium
DENOVO350	43.4409312106277	3.1006751440654	1.40325413400412	2.20963193261207	0.0271307172523444	0.210178705697457	Bacteria	SR1	SR1_genera_incertae_sedis	SR1_genera_incertae_sedis	SR1_genera_incertae_sedis	SR1_genera_incertae_sedis
DENOVO949	7.08746869252229	3.55570327332868	1.61546426385281	2.20104112043214	0.0277331129233832	0.211960220200143	Bacteria	Actinobacteria	Actinobacteria	Actinomycetales	Actinomycetaceae	Actinomyces
DENOVO64	419.039224692556	4.04768034812888	1.84225221435247	2.19713691567014	0.0280106693424411	0.21218701731973	Bacteria	Bacteroidetes	Bacteroidia	Bacteroidales	Prevotellaceae	Alloprevotella
DENOVO426	22.3137032272648	2.43755042956362	1.11484353477923	2.18645070229189	0.0287826476238264	0.21432368728168	Bacteria	Bacteroidetes	Bacteroidia	Bacteroidales	Prevotellaceae	Prevotella
DENOVO178	117.144287164976	4.13844422653488	1.89289649861595	2.18630243627205	0.028793486024992	0.21432368728168	Bacteria	Bacteroidetes	Bacteroidia	Bacteroidales	Prevotellaceae	Alloprevotella
DENOVO994	3.95717312653206	3.44643055432636	1.58111817195669	2.1797425489464	0.0292765506786741	0.216040753284009	Bacteria	Candidatus Saccharibacteria	Saccharibacteria_genera_incertae_sedis	Saccharibacteria_genera_incertae_sedis	Saccharibacteria_genera_incertae_sedis	Saccharibacteria_genera_incertae_sedis
DENOVO2625	6.30905893991113	3.12118353298158	1.43912212346381	2.16881075072992	0.0300970547080163	0.218331176525949	Bacteria	Actinobacteria	Actinobacteria	Actinomycetales	Micrococcaceae	Rothia
DENOVO67	6.32508105856168	3.25882242379833	1.5019789587283	2.16968580342665	0.0300306562501597	0.218331176525949	Bacteria	Actinobacteria	Actinobacteria	Actinomycetales	Micrococcaceae	Rothia
DENOVO138	40.3092673516941	1.62607984633198	0.751716211564386	2.1631565493951	0.0305291409166797	0.219604576677965	Bacteria	Firmicutes	Clostridia	Clostridiales	Peptostreptococcaceae	Peptostreptococcus
DENOVO324	41.7941757051179	2.47828225707445	1.150713582871	2.1536916692086	0.0312643599001071	0.221175967557782	Bacteria	Bacteroidetes	Bacteroidia	Bacteroidales	NA	NA
DENOVO308	22.7749313084369	4.55017034475453	2.11060171352438	2.15586404369797	0.0310942828379061	0.221175967557782	Bacteria	Bacteroidetes	Flavobacteriia	Flavobacteriales	Flavobacteriaceae	NA
DENOVO880	6.71889870824994	2.83858375795377	1.3256448789986	2.14128519856544	0.0322510460104768	0.226286027745641	Bacteria	Fusobacteria	Fusobacteriia	Fusobacteriales	Fusobacteriaceae	Fusobacterium
DENOVO3808	3.07371064426455	3.34997888891233	1.56831587929382	2.13603581596123	0.0326764946002221	0.227407149412928	Bacteria	Proteobacteria	Betaproteobacteria	Neisseriales	Neisseriaceae	Neisseria
DENOVO1161	10.1264849266533	3.30917487463003	1.55950570843554	2.1219382889914	0.033842920578991	0.230454196461923	Bacteria	Actinobacteria	Actinobacteria	Actinomycetales	Micrococcaceae	Rothia
DENOVO516	8.03355953225492	2.60249642008539	1.22693841900756	2.12113043309092	0.0339108275314293	0.230454196461923	Bacteria	Firmicutes	Negativicutes	Selenomonadales	Veillonellaceae	Schwartzia
DENOVO848	7.66799484134381	4.3158853007739	2.03483733449481	2.12099769726577	0.0339219962081803	0.230454196461923	Bacteria	Candidatus Saccharibacteria	Saccharibacteria_genera_incertae_sedis	Saccharibacteria_genera_incertae_sedis	Saccharibacteria_genera_incertae_sedis	Saccharibacteria_genera_incertae_sedis
DENOVO2626	5.8283585743264	-2.33907213676184	1.10614636511735	-2.11461359050229	0.034462894389038	0.232285335409579	Bacteria	Firmicutes	Bacilli	Lactobacillales	Streptococcaceae	Streptococcus
DENOVO76	57.3366232527535	-1.65030129594529	0.783183039186469	-2.107171904105	0.0351026813802225	0.234749181730238	Bacteria	Bacteroidetes	Bacteroidia	Bacteroidales	Prevotellaceae	Prevotella
DENOVO4162	4.665329093313	3.33674603261138	1.60315190335066	2.08136610488216	0.037400408682694	0.24626730640297	Bacteria	Firmicutes	Negativicutes	Selenomonadales	Veillonellaceae	Veillonella
DENOVO2549	4.14030270696145	2.30652714264301	1.10700342165607	2.08357724783945	0.037198638362504	0.24626730640297	Bacteria	Firmicutes	Negativicutes	Selenomonadales	Veillonellaceae	Veillonella
DENOVO527	6.25059652043905	6.23371366347347	3.00256140147426	2.07613195201028	0.0378817487240586	0.247532648151101	Bacteria	Spirochaetes	Spirochaetia	Spirochaetales	Spirochaetaceae	Treponema
DENOVO470	19.449388521149	-2.55263846973557	1.23388382995573	-2.06878346872182	0.0385664103888667	0.250097327976287	Bacteria	Firmicutes	Clostridia	Clostridiales	Lachnospiraceae	Stomatobaculum
DENOVO3248	2.89836114528843	-4.28860696530114	2.07861544761785	-2.06320364366386	0.0390932841110048	0.250482369309912	Bacteria	Bacteroidetes	Bacteroidia	Bacteroidales	Prevotellaceae	Prevotella
DENOVO297	48.991439876766	2.18111175462836	1.06049229007696	2.05669741782854	0.0397153407149527	0.250482369309912	Bacteria	Firmicutes	Clostridia	Clostridiales	Lachnospiraceae	Oribacterium
DENOVO345	38.145355962543	2.65291157388335	1.28893226844531	2.05822418976541	0.0395686175731111	0.250482369309912	Bacteria	Actinobacteria	Actinobacteria	Actinomycetales	Actinomycetaceae	Actinomyces
DENOVO1299	4.82051629290918	4.08202962704699	1.98556069425757	2.05585739023371	0.0397962642828832	0.250482369309912	Bacteria	Proteobacteria	Gammaproteobacteria	Cardiobacteriales	Cardiobacteriaceae	Cardiobacterium
DENOVO1415	7.09138626613921	2.85697868261007	1.39312912594324	2.0507637299419	0.0402899612793103	0.251738736168537	Bacteria	Firmicutes	Negativicutes	Selenomonadales	Veillonellaceae	Veillonella
DENOVO234	66.2443301274137	2.32923040174788	1.14102937265754	2.04134131650172	0.0412169130241206	0.255664330062661	Bacteria	Bacteroidetes	Flavobacteriia	Flavobacteriales	Flavobacteriaceae	Capnocytophaga
DENOVO216	2.88634640452642	-3.32005108089463	1.63464942454031	-2.03104777761646	0.0422501481985117	0.260187963006662	Bacteria	Spirochaetes	Spirochaetia	Spirochaetales	Spirochaetaceae	Treponema
DENOVO2059	2.90893725916586	2.22925149433802	1.10489168272626	2.01761994337533	0.0436308582079448	0.266771533042862	Bacteria	Firmicutes	Bacilli	Lactobacillales	Streptococcaceae	Streptococcus
DENOVO932	7.66676269867987	3.13610625673308	1.5577096931462	2.013280311814	0.0440851483945773	0.267637496636583	Bacteria	Bacteroidetes	Bacteroidia	Bacteroidales	Prevotellaceae	Prevotella
DENOVO1540	2.81461704206323	2.66643876067158	1.33439824592716	1.99823311279828	0.0456913931975017	0.275435440683531	Bacteria	Proteobacteria	Epsilonproteobacteria	Campylobacterales	Campylobacteraceae	Campylobacter
DENOVO4767	3.95021037471304	4.13554053058983	2.11244531053545	1.95770300417461	0.0502648725350783	0.291669324996577	Bacteria	Bacteroidetes	Flavobacteriia	Flavobacteriales	Flavobacteriaceae	NA
DENOVO173	88.7376112400705	4.37893165312406	2.22172918453679	1.97095653403726	0.0487288477512929	0.291669324996577	Bacteria	Proteobacteria	Betaproteobacteria	Neisseriales	Neisseriaceae	Neisseria
DENOVO3959	7.02741791456882	-3.3959564728631	1.73054633724176	-1.96236090290178	0.0497204812320387	0.291669324996577	Bacteria	Firmicutes	Negativicutes	Selenomonadales	Veillonellaceae	Veillonella
DENOVO1971	9.36852606172818	-1.43265103964314	0.732220271783981	-1.95658478035937	0.0503963058370368	0.291669324996577	Bacteria	Firmicutes	Bacilli	Bacillales	Bacillales_Incertae Sedis XI	Gemella
DENOVO1109	3.58070256776301	4.54284024843808	2.322149064595	1.9563086270822	0.0504288085274455	0.291669324996577	Bacteria	Spirochaetes	Spirochaetia	Spirochaetales	Spirochaetaceae	Treponema
DENOVO275	57.0693698327409	1.75108015586133	0.892542467387187	1.96190122021578	0.0497739857425775	0.291669324996577	Bacteria	Fusobacteria	Fusobacteriia	Fusobacteriales	Fusobacteriaceae	Fusobacterium
DENOVO1411	3.49184204251349	5.28759919877873	2.72245144182548	1.94221983817395	0.0521104924823079	0.299373030636615	Bacteria	Bacteroidetes	Bacteroidia	Bacteroidales	Porphyromonadaceae	NA
DENOVO194	87.2865732062394	1.79761416599895	0.928671095412711	1.93568441494357	0.052906364404732	0.301918986203004	Bacteria	Bacteroidetes	Flavobacteriia	Flavobacteriales	Flavobacteriaceae	Capnocytophaga
DENOVO517	8.11536321886758	2.19698286785268	1.13717386031296	1.9319674365783	0.0533635252183341	0.30251110984698	Bacteria	Spirochaetes	Spirochaetia	Spirochaetales	Spirochaetaceae	Treponema
DENOVO255	8.42543940118168	-3.37124505501192	1.7519492601765	-1.9242823588808	0.0543192005944663	0.303903501365119	Bacteria	Proteobacteria	Betaproteobacteria	Neisseriales	Neisseriaceae	Neisseria
DENOVO1038	153.799297228444	-1.75720031801083	0.91261991965485	-1.92544593884757	0.0541735931135961	0.303903501365119	Bacteria	Firmicutes	Bacilli	Lactobacillales	Streptococcaceae	Streptococcus
DENOVO2313	21.6957278783852	1.51355094469894	0.791955715206798	1.91115603516254	0.0559845318721281	0.311186748587933	Bacteria	Firmicutes	Bacilli	Lactobacillales	Streptococcaceae	Streptococcus
DENOVO391	4.29296754143029	3.01954563166288	1.58716451666015	1.90247803549494	0.0571086876838669	0.311369660238153	Bacteria	Bacteroidetes	Bacteroidia	Bacteroidales	Prevotellaceae	Prevotella
DENOVO786	7.72537161343526	4.20692773172842	2.20932305310074	1.90417047693595	0.0568879853797403	0.311369660238153	Bacteria	Bacteroidetes	Bacteroidia	Bacteroidales	Prevotellaceae	Prevotella
DENOVO50	480.598990898851	2.44261807744259	1.28029953460899	1.90784891458121	0.0564107465582052	0.311369660238153	Bacteria	Actinobacteria	Actinobacteria	Actinomycetales	Micrococcaceae	Rothia
DENOVO3531	6.76267279316493	2.66181023230961	1.40466290877374	1.89498150458984	0.0580948520338505	0.314741730006177	Bacteria	Actinobacteria	Actinobacteria	Actinomycetales	Micrococcaceae	Rothia
DENOVO1160	4.34151626249153	3.3080352146319	1.74938206543779	1.89097355002553	0.0586278751128722	0.315631830796344	Bacteria	Proteobacteria	Gammaproteobacteria	Pasteurellales	Pasteurellaceae	Haemophilus
DENOVO1410	3.57460696109868	4.32736941019389	2.31202124281872	1.87168237473378	0.0612505593837315	0.327690492702964	Bacteria	Fusobacteria	Fusobacteriia	Fusobacteriales	Leptotrichiaceae	Leptotrichia
DENOVO268	44.5288108894297	1.69479084925215	0.909943998621219	1.86252214622017	0.0625295267905451	0.330402931683374	Bacteria	Firmicutes	Clostridia	Clostridiales	Clostridiales_Incertae Sedis XI	Parvimonas
DENOVO1562	2.87245680661861	-4.26666605326739	2.29032442674625	-1.86290902871295	0.0624750663272893	0.330402931683374	Bacteria	Spirochaetes	Spirochaetia	Spirochaetales	Spirochaetaceae	Treponema
DENOVO583	6.06591667888718	3.5213007226544	1.89536369320026	1.85784962289153	0.0631903720124581	0.331846370813891	Bacteria	Proteobacteria	Gammaproteobacteria	Pasteurellales	Pasteurellaceae	Aggregatibacter
DENOVO726	5.70446192917479	2.48861156172439	1.35200649672874	1.84068017997379	0.0656684401009988	0.342757223941799	Bacteria	Bacteroidetes	Bacteroidia	Bacteroidales	Prevotellaceae	Prevotella
DENOVO3159	3.64972835007545	-2.71173169450166	1.48262416564876	-1.8290081581903	0.0673983861053051	0.348347720574307	Bacteria	Actinobacteria	Actinobacteria	Actinomycetales	Actinomycetaceae	Actinomyces
DENOVO32	546.756349031	2.67847943995611	1.46527195808817	1.8279742713775	0.0675534131020268	0.348347720574307	Bacteria	Proteobacteria	Betaproteobacteria	Neisseriales	Neisseriaceae	Neisseria
DENOVO795	11.7191455495095	1.76191624734677	0.973596031047985	1.8096994966693	0.0703424006326125	0.350076133380909	Bacteria	Bacteroidetes	Flavobacteriia	Flavobacteriales	Flavobacteriaceae	Capnocytophaga
DENOVO38	680.358103359381	2.38668462575857	1.31306493811091	1.81764401476766	0.0691185597317127	0.350076133380909	Bacteria	Actinobacteria	Actinobacteria	Actinomycetales	Micrococcaceae	Rothia
DENOVO4477	3.78305848401671	-3.45866228318523	1.90698938272659	-1.81367673806347	0.0697275084281293	0.350076133380909	Bacteria	Proteobacteria	Gammaproteobacteria	Pasteurellales	Pasteurellaceae	Haemophilus
DENOVO934	2.96923723446514	-5.63306652581305	3.11176276870031	-1.81024934884924	0.0702571279247262	0.350076133380909	Bacteria	Spirochaetes	Spirochaetia	Spirochaetales	Spirochaetaceae	Treponema
DENOVO193	10.7702220989951	7.30337598183441	4.01633484446415	1.81841810124494	0.0690002538088644	0.350076133380909	Bacteria	Fusobacteria	Fusobacteriia	Fusobacteriales	Leptotrichiaceae	Streptobacillus
DENOVO693	18.2542680767526	-2.14391499702166	1.17734499610708	-1.82097431433486	0.0686107614244786	0.350076133380909	Bacteria	Fusobacteria	Fusobacteriia	Fusobacteriales	Fusobacteriaceae	Fusobacterium
DENOVO1506	3.55752395070058	2.33515115879587	1.29666471947031	1.80089048751923	0.0717201426119224	0.354869607374599	Bacteria	Firmicutes	Negativicutes	Selenomonadales	Veillonellaceae	NA
DENOVO956	7.21799876753452	3.33227330003675	1.86045240848904	1.7911091328281	0.0732757838796747	0.358423262862866	Bacteria	Bacteroidetes	Flavobacteriia	Flavobacteriales	Flavobacteriaceae	Capnocytophaga
DENOVO339	28.6771696766497	1.86059774411946	1.03872617090957	1.79123025512125	0.073256352972829	0.358423262862866	Bacteria	Firmicutes	Clostridia	NA	NA	NA
DENOVO1099	4.61126910537308	3.19565340346465	1.79905022082124	1.77630027582325	0.0756834377932834	0.368096720176424	Bacteria	Bacteroidetes	Flavobacteriia	Flavobacteriales	Flavobacteriaceae	Capnocytophaga
DENOVO406	27.1269261710911	2.83415377186545	1.60430971133527	1.76658768057109	0.0772973056443798	0.373226250448311	Bacteria	Bacteroidetes	Bacteroidia	Bacteroidales	Prevotellaceae	Prevotella
DENOVO1322	4.9901088772984	2.1408897742705	1.21361735867282	1.76405665177014	0.0777224416695018	0.373226250448311	Bacteria	Bacteroidetes	Flavobacteriia	Flavobacteriales	Flavobacteriaceae	Capnocytophaga
DENOVO1781	3.06927622577868	-1.74525009055577	0.990416768689241	-1.76213705757982	0.07804614349328	0.373226250448311	Bacteria	Firmicutes	Negativicutes	Selenomonadales	Veillonellaceae	Veillonella
DENOVO1	32628.9926702048	-0.807545708767421	0.459185064291187	-1.75864977231778	0.0786370135209429	0.373962686521818	Bacteria	Firmicutes	Bacilli	Lactobacillales	Streptococcaceae	Streptococcus
DENOVO582	11.6013393909617	2.33448323455932	1.33175622675703	1.75293585091322	0.0796130189118668	0.376512398831812	Bacteria	Actinobacteria	Actinobacteria	Actinomycetales	Actinomycetaceae	Actinomyces
DENOVO506	7.65970693266164	3.55893751424451	2.03896868951462	1.7454596201238	0.080904895453836	0.380519728068591	Bacteria	SR1	SR1_genera_incertae_sedis	SR1_genera_incertae_sedis	SR1_genera_incertae_sedis	SR1_genera_incertae_sedis
DENOVO701	12.8582615734095	2.6197785284014	1.50833572239625	1.73686699154711	0.0824106509485991	0.381316309254059	Bacteria	Bacteroidetes	Bacteroidia	Bacteroidales	Prevotellaceae	Prevotella
DENOVO595	24.5167754289148	2.64378708979629	1.52063698846956	1.73860501213844	0.0821042643039407	0.381316309254059	Bacteria	Bacteroidetes	Bacteroidia	Bacteroidales	Prevotellaceae	Prevotella
DENOVO280	12.9523039792939	1.68813427688423	0.971026902358553	1.73850412669708	0.0821220235854629	0.381316309254059	Bacteria	Firmicutes	Bacilli	Lactobacillales	Streptococcaceae	Streptococcus
DENOVO651	11.2499808793735	1.83407788248799	1.06782001207793	1.71759085027725	0.0858712704070231	0.395192513271031	Bacteria	Spirochaetes	Spirochaetia	Spirochaetales	Spirochaetaceae	Treponema
DENOVO86	93.2856691718449	2.92493411289989	1.72390920383792	1.69668687097217	0.0897558761405984	0.406513386118266	Bacteria	Actinobacteria	Actinobacteria	Actinomycetales	Micrococcaceae	Rothia
DENOVO3459	12.1328073337629	-2.42021964289521	1.42322529480569	-1.70051758616729	0.0890336113379189	0.406513386118266	Bacteria	Proteobacteria	Gammaproteobacteria	Pasteurellales	Pasteurellaceae	Haemophilus
DENOVO1670	2.86405544578016	2.0683899476036	1.21734672411306	1.69909681985681	0.0893009425014931	0.406513386118266	Bacteria	Candidatus Saccharibacteria	Saccharibacteria_genera_incertae_sedis	Saccharibacteria_genera_incertae_sedis	Saccharibacteria_genera_incertae_sedis	Saccharibacteria_genera_incertae_sedis
DENOVO84	230.518210025074	2.03953080459252	1.21146321275949	1.68352681543407	0.0922731527813157	0.408372260461779	Bacteria	Proteobacteria	Gammaproteobacteria	Pasteurellales	Pasteurellaceae	Haemophilus
DENOVO15	1742.66575579925	1.87754197954134	1.11619682788594	1.6820886179164	0.0925516571607303	0.408372260461779	Bacteria	Proteobacteria	Betaproteobacteria	Neisseriales	Neisseriaceae	Neisseria
DENOVO1896	22.731430595242	-3.23193469258934	1.92114931934181	-1.68229229245783	0.0925121749732054	0.408372260461779	Bacteria	Firmicutes	Negativicutes	Selenomonadales	Veillonellaceae	Veillonella
DENOVO2208	4.40576409043731	-1.1665357807953	0.690208672085241	-1.6901204345506	0.0910049162212753	0.408372260461779	Bacteria	Firmicutes	Bacilli	Lactobacillales	Streptococcaceae	Streptococcus
DENOVO4352	12.5997238715676	-1.67757887186043	0.995616493752201	-1.6849649261415	0.0919953386628627	0.408372260461779	Bacteria	NA	NA	NA	NA	NA
DENOVO3701	7.22062770057611	-1.78036912317754	1.06888120130188	-1.66563797829832	0.0957855420054539	0.409962119783343	Bacteria	Bacteroidetes	Bacteroidia	Bacteroidales	Prevotellaceae	Prevotella
DENOVO1151	3.06312422388964	-6.44153098376959	3.84110395581503	-1.67699990884594	0.0935424996716082	0.409962119783343	Bacteria	Bacteroidetes	Bacteroidia	Bacteroidales	Prevotellaceae	Prevotella
DENOVO985	6.44433490893288	4.27533176254507	2.564958226412	1.6668231546701	0.0955495746478054	0.409962119783343	Bacteria	Bacteroidetes	Bacteroidia	Bacteroidales	Porphyromonadaceae	Porphyromonas
DENOVO4480	3.78964907606314	2.93032461428406	1.75560303209631	1.66912710943832	0.0950921917409225	0.409962119783343	Bacteria	Actinobacteria	Actinobacteria	Actinomycetales	Micrococcaceae	Rothia
DENOVO47	117.679770258477	2.85245173816222	1.7082191509852	1.66983945620624	0.0949511316049402	0.409962119783343	Bacteria	Proteobacteria	Betaproteobacteria	Neisseriales	Neisseriaceae	Neisseria
DENOVO246	14.0489578068442	2.83884530362194	1.69827906790655	1.67160118573524	0.0946029908117806	0.409962119783343	Bacteria	Proteobacteria	Betaproteobacteria	Neisseriales	Neisseriaceae	Neisseria
DENOVO567	14.387209185463	1.93373133603365	1.16659096308399	1.65759156141726	0.0973999340787048	0.414797729210802	Bacteria	Actinobacteria	Actinobacteria	Actinomycetales	Corynebacteriaceae	Corynebacterium
DENOVO109	9.41765966345996	1.08367217849301	0.655890495004515	1.65221509801808	0.0984907097011543	0.414839415210116	Bacteria	Bacteroidetes	Bacteroidia	Bacteroidales	Porphyromonadaceae	NA
DENOVO1674	40.5382003174324	-1.54465379401292	0.935933714633008	-1.65038802413331	0.0988635989519436	0.414839415210116	Bacteria	Firmicutes	Bacilli	Lactobacillales	Streptococcaceae	Streptococcus
DENOVO1588	48.7926748961191	-1.62529758853344	0.983731921349089	-1.65217530636243	0.0984988188376437	0.414839415210116	Bacteria	Firmicutes	Bacilli	Lactobacillales	Streptococcaceae	Streptococcus
DENOVO87	157.111730663293	-1.6283148657717	0.993204818709131	-1.6394552614918	0.101118480774679	0.422231314844515	Bacteria	Firmicutes	Bacilli	Lactobacillales	Streptococcaceae	Streptococcus
DENOVO3271	4.84967677538119	-1.81706748391482	1.11473801701767	-1.63003993420458	0.103093057174241	0.424267581447838	Bacteria	Bacteroidetes	Bacteroidia	Bacteroidales	Prevotellaceae	NA
DENOVO937	8.42034205037861	2.84342962652622	1.74200494781441	1.63227413911407	0.102621748587896	0.424267581447838	Bacteria	Bacteroidetes	Bacteroidia	Bacteroidales	Prevotellaceae	Prevotella
DENOVO166	18.8091750501113	3.75071146192134	2.29793875925854	1.63220688402138	0.102635911076861	0.424267581447838	Bacteria	Candidatus Saccharibacteria	Saccharibacteria_genera_incertae_sedis	Saccharibacteria_genera_incertae_sedis	Saccharibacteria_genera_incertae_sedis	Saccharibacteria_genera_incertae_sedis
DENOVO159	18.6624012415918	1.05912574335073	0.651664296658788	1.62526280598933	0.104106572996666	0.426388643469599	Bacteria	Actinobacteria	Actinobacteria	Coriobacteriales	Coriobacteriaceae	Atopobium
DENOVO966	5.36518100280969	-2.0534687438862	1.27494566622199	-1.61063235735464	0.107259876917419	0.429448773113833	Bacteria	Bacteroidetes	Bacteroidia	Bacteroidales	Prevotellaceae	Prevotella
DENOVO460	21.9424823163439	1.97762669555611	1.2268510651592	1.61195335906522	0.106972089513879	0.429448773113833	Bacteria	Bacteroidetes	Bacteroidia	Bacteroidales	Prevotellaceae	Prevotella
DENOVO463	10.8727637835988	1.94679704892936	1.20716023713303	1.61270806397081	0.106807947770573	0.429448773113833	Bacteria	Bacteroidetes	Bacteroidia	Bacteroidales	Porphyromonadaceae	Porphyromonas
DENOVO315	23.4190076219724	1.72195628756144	1.06427011000683	1.61796922733308	0.105669229612323	0.429448773113833	Bacteria	Firmicutes	Clostridia	Clostridiales	Lachnospiraceae	Catonella
DENOVO92	116.098402193181	1.77756731020693	1.10396704507306	1.61016338136188	0.107362193278458	0.429448773113833	Bacteria	Proteobacteria	Gammaproteobacteria	Pasteurellales	Pasteurellaceae	Haemophilus
DENOVO306	47.1004171720783	1.81874282592772	1.13940376896068	1.59622328403099	0.110438950885914	0.437665472029364	Bacteria	Proteobacteria	Gammaproteobacteria	Pasteurellales	Pasteurellaceae	Aggregatibacter
DENOVO2443	5.4709157660743	-1.84096692303096	1.15276519897154	-1.59700078096858	0.110265533139923	0.437665472029364	Bacteria	Firmicutes	Negativicutes	Selenomonadales	Veillonellaceae	Veillonella
DENOVO218	3.666595745857	2.67983792816956	1.68310544516143	1.5921984780416	0.111340115108935	0.439203403379024	Bacteria	Actinobacteria	Actinobacteria	Actinomycetales	Micrococcaceae	Rothia
DENOVO137	165.649098128114	2.21372046567642	1.3981233813734	1.58335129443428	0.11334141764213	0.441353209384104	Bacteria	Bacteroidetes	Bacteroidia	Bacteroidales	Prevotellaceae	Prevotella
DENOVO614	3.28931302238894	1.45463817371602	0.920483220268376	1.58029841466519	0.114038542761675	0.441353209384104	Bacteria	Actinobacteria	Actinobacteria	Coriobacteriales	Coriobacteriaceae	Atopobium
DENOVO558	5.13920215378088	1.76238959843131	1.11653435155176	1.57844637380116	0.11446309869541	0.441353209384104	Bacteria	Actinobacteria	Actinobacteria	Coriobacteriales	Coriobacteriaceae	Atopobium
DENOVO1364	4.68478032374701	2.00616010955162	1.269862609521	1.57982453732405	0.11414705468308	0.441353209384104	Bacteria	Actinobacteria	Actinobacteria	Coriobacteriales	Coriobacteriaceae	Atopobium
DENOVO545	3.01756326513688	2.01503436915562	1.27524548355346	1.58011488387376	0.114080559353192	0.441353209384104	Bacteria	Firmicutes	Negativicutes	Selenomonadales	Veillonellaceae	Selenomonas
DENOVO718	3.26060947327836	2.29861232262938	1.46451155590995	1.5695419495691	0.116521712767488	0.442414735809077	Bacteria	Bacteroidetes	Bacteroidia	Bacteroidales	Prevotellaceae	Prevotella
DENOVO73	81.0789404779462	3.13524246943591	2.00715249712554	1.56203500926109	0.118279741673989	0.442414735809077	Bacteria	Bacteroidetes	Bacteroidia	Bacteroidales	Prevotellaceae	Alloprevotella
DENOVO212	23.4467352129224	3.3453242931133	2.14635633487331	1.55860620101124	0.1190896144636	0.442414735809077	Bacteria	Bacteroidetes	Bacteroidia	Bacteroidales	Prevotellaceae	Alloprevotella
DENOVO362	6.89983412063987	3.45579703506285	2.21005406442574	1.56367081271417	0.117894895552966	0.442414735809077	Bacteria	Bacteroidetes	Bacteroidia	Bacteroidales	Porphyromonadaceae	Porphyromonas
DENOVO982	4.47303155037562	-5.20115006356247	3.30685594669019	-1.57283841431565	0.115756238267707	0.442414735809077	Bacteria	Bacteroidetes	Bacteroidia	Bacteroidales	Porphyromonadaceae	Porphyromonas
DENOVO105	79.1455905295465	1.7491687025234	1.12746839144067	1.55141263010338	0.120802830387073	0.442414735809077	Bacteria	Bacteroidetes	Bacteroidia	Bacteroidales	Porphyromonadaceae	Porphyromonas
DENOVO386	25.8267509554086	2.42444122624157	1.54706651158401	1.56712152198242	0.117086289485771	0.442414735809077	Bacteria	Actinobacteria	Actinobacteria	Actinomycetales	Actinomycetaceae	Actinomyces
DENOVO4369	5.54416388013681	-3.38365709055886	2.1582367652915	-1.56778771679475	0.116930682451028	0.442414735809077	Bacteria	Proteobacteria	Gammaproteobacteria	Pasteurellales	Pasteurellaceae	Haemophilus
DENOVO745	3.76988797088873	2.99026774993299	1.92816236838914	1.55083814462741	0.120940476845005	0.442414735809077	Bacteria	Proteobacteria	Gammaproteobacteria	Cardiobacteriales	Cardiobacteriaceae	Cardiobacterium
DENOVO1449	3.44017382522169	2.50896145416966	1.61162111423429	1.55679361110984	0.119519494562582	0.442414735809077	Bacteria	Firmicutes	Negativicutes	Selenomonadales	Veillonellaceae	NA
DENOVO2079	4.77845880228653	1.98338264830422	1.27874130326089	1.55104292263529	0.120891398059006	0.442414735809077	Bacteria	Firmicutes	Negativicutes	Selenomonadales	Veillonellaceae	Veillonella
DENOVO945	7.6031264619045	1.59610213395922	1.0225817712091	1.56085525764065	0.118557906123142	0.442414735809077	Bacteria	Fusobacteria	Fusobacteriia	Fusobacteriales	Leptotrichiaceae	Leptotrichia
DENOVO290	3.46531636725714	-1.07330910041012	0.693495319298883	-1.54768038159973	0.121699267748672	0.443296056139843	Bacteria	Bacteroidetes	Bacteroidia	Bacteroidales	Porphyromonadaceae	NA
DENOVO670	8.64549285426362	2.11972728184906	1.38130394153738	1.53458425630048	0.124885982314438	0.452976274835421	Bacteria	Actinobacteria	Actinobacteria	Actinomycetales	Actinomycetaceae	Actinomyces
DENOVO515	24.7958111303727	1.4801674841895	0.97413229520867	1.51947275690355	0.128643540368384	0.460748412365425	Bacteria	Actinobacteria	Actinobacteria	Actinomycetales	Corynebacteriaceae	Corynebacterium
DENOVO26	926.067638107493	1.86864528553055	1.228641191738	1.52090398571711	0.128283933615407	0.460748412365425	Bacteria	Proteobacteria	Betaproteobacteria	Neisseriales	Neisseriaceae	Neisseria
DENOVO664	13.5093384698712	1.79238509440764	1.17877252978902	1.52055214141141	0.1283722645602	0.460748412365425	Bacteria	SR1	SR1_genera_incertae_sedis	SR1_genera_incertae_sedis	SR1_genera_incertae_sedis	SR1_genera_incertae_sedis
DENOVO4793	9.67765364614488	-2.22633273212705	1.46745113284158	-1.51714267160363	0.129230666657713	0.460922711079175	Bacteria	Bacteroidetes	Bacteroidia	Bacteroidales	Prevotellaceae	Prevotella
DENOVO121	14.1307302021213	3.08789707992742	2.05464331083072	1.50288717445509	0.132868140895273	0.471929994217236	Bacteria	Bacteroidetes	Bacteroidia	Bacteroidales	Prevotellaceae	Alloprevotella
DENOVO483	23.5438610410732	1.48683015857916	0.993951524262496	1.49587794000555	0.134685465937021	0.475879927179198	Bacteria	Bacteroidetes	Flavobacteriia	Flavobacteriales	Flavobacteriaceae	Capnocytophaga
DENOVO16	2248.02203614407	-1.88564938262362	1.26367485808441	-1.49219506153826	0.135648016625846	0.475879927179198	Bacteria	Proteobacteria	Gammaproteobacteria	Pasteurellales	Pasteurellaceae	Haemophilus
DENOVO855	10.9333454972808	1.7624662312195	1.1800506240312	1.49355137426112	0.13529291693027	0.475879927179198	Bacteria	Fusobacteria	Fusobacteriia	Fusobacteriales	Leptotrichiaceae	Leptotrichia
DENOVO202	31.8874333132556	1.92199143935425	1.29374304475465	1.48560523447587	0.13738356968633	0.476890383003856	Bacteria	Bacteroidetes	Bacteroidia	Bacteroidales	Prevotellaceae	Prevotella
DENOVO557	6.07931912829215	2.86024333604837	1.92889611967656	1.48283948879941	0.138117061607199	0.476890383003856	Bacteria	Bacteroidetes	Bacteroidia	Bacteroidales	Porphyromonadaceae	NA
DENOVO241	18.3128895160416	2.0481687434425	1.38141406197564	1.48266099196449	0.138164503487098	0.476890383003856	Bacteria	Proteobacteria	Betaproteobacteria	Neisseriales	Neisseriaceae	Neisseria
DENOVO2203	34.6589039363862	-1.21199943347743	0.815936434314744	-1.48540913544977	0.137435477151524	0.476890383003856	Bacteria	Firmicutes	NA	NA	NA	NA
DENOVO1329	5.89014264320394	1.83851825725414	1.24437483253209	1.47746338899596	0.139551465142696	0.479743189406216	Bacteria	Actinobacteria	Actinobacteria	Actinomycetales	Micrococcaceae	Rothia
DENOVO1105	9.7852319487738	2.28814853334742	1.55361508253756	1.47278985577955	0.140807708499353	0.480204774802573	Bacteria	Bacteroidetes	Bacteroidia	Bacteroidales	Prevotellaceae	Prevotella
DENOVO1147	4.50320161987854	2.10263202567759	1.4276456788978	1.47279682680152	0.140805828238773	0.480204774802573	Bacteria	Actinobacteria	Actinobacteria	Actinomycetales	Actinomycetaceae	Actinomyces
DENOVO2978	6.71355106449893	1.27111879849223	0.865421035388319	1.46878657498991	0.141890686505125	0.481977887493598	Bacteria	Firmicutes	Bacilli	Lactobacillales	Streptococcaceae	Streptococcus
DENOVO56	512.133785476215	1.23146338876644	0.839914369592983	1.46617730729288	0.142599989106614	0.482472690416054	Bacteria	Fusobacteria	Fusobacteriia	Fusobacteriales	Fusobacteriaceae	Fusobacterium
DENOVO2662	3.19610341671965	-2.18552373829741	1.49429830086122	-1.46257526829671	0.143583634698999	0.483888154733634	Bacteria	Bacteroidetes	Bacteroidia	Bacteroidales	Prevotellaceae	Prevotella
DENOVO575	11.8628204461669	-2.92885368260798	2.0184164149727	-1.45106513248783	0.146761724473348	0.492658965290926	Bacteria	Spirochaetes	Spirochaetia	Spirochaetales	Spirochaetaceae	Treponema
DENOVO2392	2.94181890286053	1.8241309525259	1.25945134532568	1.44835364962367	0.147518170566263	0.493263882830943	Bacteria	Proteobacteria	Betaproteobacteria	Neisseriales	Neisseriaceae	NA
DENOVO1130	5.34021924929538	2.42838399673453	1.68782327308281	1.43876674499167	0.15021662139931	0.500332404349452	Bacteria	Bacteroidetes	Bacteroidia	Bacteroidales	Porphyromonadaceae	Tannerella
DENOVO448	16.9063930473078	1.74307769724601	1.22275285821227	1.42553557371723	0.154002444580215	0.508981052357778	Bacteria	Bacteroidetes	Bacteroidia	Bacteroidales	Prevotellaceae	Prevotella
DENOVO4511	10.3447272454535	2.41301337011979	1.69246242898342	1.42574117380506	0.153943066851207	0.508981052357778	Bacteria	Proteobacteria	Gammaproteobacteria	Pasteurellales	Pasteurellaceae	Haemophilus
DENOVO259	3.29143949334465	1.09952978172602	0.775175353994694	1.41842716755613	0.156066088555134	0.510461785217173	Bacteria	Bacteroidetes	Bacteroidia	Bacteroidales	Rikenellaceae	Alistipes
DENOVO2231	19.6458133261912	-2.11704344090776	1.49124561797953	-1.41964771958634	0.155710265491047	0.510461785217173	Bacteria	Proteobacteria	Gammaproteobacteria	Pasteurellales	Pasteurellaceae	Haemophilus
DENOVO1910	3.09214923151931	-3.18189768741339	2.24825565710183	-1.41527396021994	0.156988186750362	0.510461785217173	Bacteria	Proteobacteria	Gammaproteobacteria	Cardiobacteriales	Cardiobacteriaceae	Cardiobacterium
DENOVO4293	26.1209010996452	-2.56267909294315	1.81266806018918	-1.41376082539662	0.157432139366044	0.510461785217173	Bacteria	Firmicutes	Negativicutes	Selenomonadales	Veillonellaceae	Veillonella
DENOVO4220	3.8952892992617	-1.4475262951404	1.02101559807763	-1.41773181317289	0.156269078321703	0.510461785217173	Bacteria	Firmicutes	Negativicutes	Selenomonadales	Veillonellaceae	Veillonella
DENOVO4290	33.6396304315401	-1.08449423274167	0.77171649739934	-1.40530134627986	0.159931688202881	0.515593142979855	Bacteria	NA	NA	NA	NA	NA
DENOVO4190	4.27065499600804	-1.98848295370042	1.41596138600385	-1.40433416712891	0.160219364524114	0.515593142979855	Bacteria	Firmicutes	Negativicutes	Selenomonadales	Veillonellaceae	Veillonella
DENOVO365	10.443661285498	-1.41534795849904	1.0103452463166	-1.40085576060159	0.161257210214456	0.516989408028369	Bacteria	Firmicutes	Negativicutes	Selenomonadales	Veillonellaceae	Megasphaera
DENOVO162	4.76255668668109	0.895046566055159	0.641384694081201	1.39549099676807	0.162867827881075	0.52020470397836	Bacteria	Firmicutes	Clostridia	Clostridiales	Lachnospiraceae	NA
DENOVO153	123.243423804225	-1.03561553395408	0.744386340999116	-1.39123392909665	0.164154501714648	0.520464971596676	Bacteria	Fusobacteria	Fusobacteriia	Fusobacteriales	Fusobacteriaceae	Fusobacterium
DENOVO341	43.2334760898439	1.69405773197326	1.21769695599401	1.39119813319267	0.16416535319054	0.520464971596676	Bacteria	Fusobacteria	Fusobacteriia	Fusobacteriales	Leptotrichiaceae	Leptotrichia
DENOVO1231	3.95018575176625	1.83096861729416	1.32600610790878	1.38081461795206	0.167335967710185	0.520871230399704	Bacteria	Firmicutes	Clostridia	Clostridiales	Lachnospiraceae	Catonella
DENOVO4502	3.02453986988614	-3.61059708298919	2.60377161253437	-1.38667964026032	0.165539471558392	0.520871230399704	Bacteria	Firmicutes	Negativicutes	Selenomonadales	Veillonellaceae	Veillonella
DENOVO4385	3.45802937831058	-2.1105273347778	1.52740726035581	-1.3817711815028	0.16704197032536	0.520871230399704	Bacteria	Firmicutes	Negativicutes	Selenomonadales	Veillonellaceae	Veillonella
DENOVO4130	10.8360503534398	-0.998335571641033	0.720130844194056	-1.38632524865441	0.1656476104756	0.520871230399704	Bacteria	Firmicutes	NA	NA	NA	NA
DENOVO223	4.57187053364978	3.62491634538422	2.62043401120206	1.38332670461767	0.166564713327402	0.520871230399704	Bacteria	Spirochaetes	Spirochaetia	Spirochaetales	Spirochaetaceae	Treponema
DENOVO1490	4.08537336736329	2.50496812318668	1.82109348527107	1.37552967129187	0.168967293399336	0.52215163591997	Bacteria	Actinobacteria	Actinobacteria	Actinomycetales	Micrococcaceae	Rothia
DENOVO40	596.150907683869	1.01693131691513	0.739192766522566	1.3757322351775	0.168904548097095	0.52215163591997	Bacteria	Firmicutes	Bacilli	Lactobacillales	Streptococcaceae	Streptococcus
DENOVO1122	5.25838357384976	2.03886506131459	1.4889264866052	1.36935240232261	0.170889145029257	0.522432529089443	Bacteria	Firmicutes	Clostridia	Clostridiales	Clostridiales_Incertae Sedis XI	Parvimonas
DENOVO115	186.733497930589	2.04210742413134	1.49068559995879	1.36991155223328	0.170714513117758	0.522432529089443	Bacteria	Proteobacteria	Betaproteobacteria	Burkholderiales	Burkholderiaceae	Lautropia
DENOVO4074	3.3514756232816	1.58354200665481	1.1547620645003	1.37131453771826	0.170276925745345	0.522432529089443	Bacteria	Proteobacteria	Gammaproteobacteria	Pasteurellales	Pasteurellaceae	Haemophilus
DENOVO570	3.32449288091229	4.87580454880092	3.5690455238034	1.36613683302223	0.171896019320711	0.522508974444513	Bacteria	Candidatus Saccharibacteria	Saccharibacteria_genera_incertae_sedis	Saccharibacteria_genera_incertae_sedis	Saccharibacteria_genera_incertae_sedis	Saccharibacteria_genera_incertae_sedis
DENOVO1397	4.24377658311785	-3.66875529750418	2.68699305848315	-1.3653758002543	0.172134965880085	0.522508974444513	Bacteria	Spirochaetes	Spirochaetia	Spirochaetales	Spirochaetaceae	Treponema
DENOVO1710	11.6042664210373	-1.28686069420794	0.948525466637612	-1.35669598705629	0.174877828093886	0.528959084269846	Bacteria	Firmicutes	Negativicutes	Selenomonadales	Veillonellaceae	Veillonella
DENOVO351	22.0607455447001	1.91088602876402	1.41217252424159	1.35315338314649	0.17600663434317	0.530498869710399	Bacteria	Firmicutes	Negativicutes	Selenomonadales	Veillonellaceae	Selenomonas
DENOVO2572	6.55073297261424	1.290047904839	0.959384076027619	1.3446626195637	0.178734211280893	0.536829771426122	Bacteria	Firmicutes	Bacilli	Lactobacillales	Streptococcaceae	Streptococcus
DENOVO1292	5.05084930532157	-1.85399852946419	1.39510035159184	-1.32893560477476	0.183869215915217	0.54086614715954	Bacteria	Bacteroidetes	Bacteroidia	Bacteroidales	Prevotellaceae	Prevotella
DENOVO4332	4.30395295536512	1.92016537885108	1.44168390718994	1.33189069342792	0.182896109655729	0.54086614715954	Bacteria	Proteobacteria	Betaproteobacteria	Neisseriales	Neisseriaceae	Neisseria
DENOVO1343	19.2909139568521	1.82149646168259	1.3690412066347	1.33049060382929	0.183356680161739	0.54086614715954	Bacteria	Proteobacteria	Betaproteobacteria	Neisseriales	Neisseriaceae	Neisseria
DENOVO4203	26.7600152033482	-1.03078589842654	0.775361267281874	-1.32942660656765	0.183707264687163	0.54086614715954	Bacteria	Firmicutes	Bacilli	Bacillales	Bacillales_Incertae Sedis XI	Gemella
DENOVO1272	3.21723520393567	2.12203254480158	1.58742180652266	1.33677925809146	0.181294701649307	0.54086614715954	Bacteria	Candidatus Saccharibacteria	Saccharibacteria_genera_incertae_sedis	Saccharibacteria_genera_incertae_sedis	Saccharibacteria_genera_incertae_sedis	Saccharibacteria_genera_incertae_sedis
DENOVO258	57.2599270835002	-1.48917671721093	1.11465793206726	-1.33599436595681	0.181551114825287	0.54086614715954	Bacteria	Fusobacteria	Fusobacteriia	Fusobacteriales	Leptotrichiaceae	Leptotrichia
DENOVO1399	3.73681531164633	-1.82224215506096	1.3742919155662	-1.3259498469146	0.18485631035482	0.541907539944268	Bacteria	Bacteroidetes	Bacteroidia	Bacteroidales	Prevotellaceae	Prevotella
DENOVO1270	3.29115317237904	-2.14785784968587	1.63083913275112	-1.31702619010777	0.187829845859985	0.548688801538234	Bacteria	Bacteroidetes	Bacteroidia	Bacteroidales	Prevotellaceae	Prevotella
DENOVO3300	3.4027980353481	-1.64996254987668	1.25455864413033	-1.31517371276051	0.188451527631122	0.548688801538234	Bacteria	Firmicutes	Bacilli	Lactobacillales	Streptococcaceae	Streptococcus
DENOVO452	12.59022106629	1.76092647320281	1.35097092796799	1.30345252939783	0.192420312860497	0.558345043418934	Bacteria	Bacteroidetes	Bacteroidia	Bacteroidales	Prevotellaceae	Alloprevotella
DENOVO1558	3.1771471143215	2.2239479453637	1.71671526569412	1.29546698267665	0.195159184146295	0.56185822372983	Bacteria	Firmicutes	Negativicutes	Selenomonadales	Veillonellaceae	Selenomonas
DENOVO1711	18.3257978587862	-1.15376217287495	0.892804018682225	-1.29229052371191	0.196256552447686	0.56185822372983	Bacteria	Firmicutes	Negativicutes	Selenomonadales	Veillonellaceae	Veillonella
DENOVO876	3.04552108054007	2.20917514487727	1.70753838267466	1.29377773717558	0.195742204710894	0.56185822372983	Bacteria	Candidatus Saccharibacteria	Saccharibacteria_genera_incertae_sedis	Saccharibacteria_genera_incertae_sedis	Saccharibacteria_genera_incertae_sedis	Saccharibacteria_genera_incertae_sedis
DENOVO253	18.597050693949	2.22475136077617	1.71557274460665	1.29679803305937	0.194700687659382	0.56185822372983	Bacteria	Candidatus Saccharibacteria	Saccharibacteria_genera_incertae_sedis	Saccharibacteria_genera_incertae_sedis	Saccharibacteria_genera_incertae_sedis	Saccharibacteria_genera_incertae_sedis
DENOVO536	18.4988477913612	-1.57897340414518	1.23243211586055	-1.28118488947576	0.200128732318206	0.564034344234563	Bacteria	Bacteroidetes	Bacteroidia	Bacteroidales	Prevotellaceae	Prevotella
DENOVO639	6.7124004178747	-2.11880450525969	1.65353513666232	-1.28137857991728	0.200060724108497	0.564034344234563	Bacteria	Bacteroidetes	Bacteroidia	Bacteroidales	Prevotellaceae	Prevotella
DENOVO592	17.0897353074026	1.63119687335866	1.2767661573703	1.27760033733848	0.201390381573832	0.564034344234563	Bacteria	Bacteroidetes	Flavobacteriia	Flavobacteriales	Flavobacteriaceae	Capnocytophaga
DENOVO2646	4.409420327819	1.52460202534511	1.18793591358603	1.2834042711469	0.199350478283381	0.564034344234563	Bacteria	Firmicutes	Bacilli	Lactobacillales	Streptococcaceae	Streptococcus
DENOVO933	4.22697627912412	-5.11940473421203	3.97852857256166	-1.286758318017	0.198178539305019	0.564034344234563	Bacteria	Spirochaetes	Spirochaetia	Spirochaetales	Spirochaetaceae	Treponema
DENOVO1023	5.729547828119	2.41029320811402	1.88757773596071	1.27692394447917	0.201629099691328	0.564034344234563	Bacteria	Spirochaetes	Spirochaetia	Spirochaetales	Spirochaetaceae	Treponema
DENOVO563	13.6780866505245	1.28176273210379	1.00178091482602	1.27948407993618	0.200726642260534	0.564034344234563	Bacteria	Fusobacteria	Fusobacteriia	Fusobacteriales	Fusobacteriaceae	Fusobacterium
DENOVO1584	3.11278750294527	1.90180059593288	1.49249548057421	1.27424211375246	0.202577624315751	0.564841844997664	Bacteria	Candidatus Saccharibacteria	Saccharibacteria_genera_incertae_sedis	Saccharibacteria_genera_incertae_sedis	Saccharibacteria_genera_incertae_sedis	Saccharibacteria_genera_incertae_sedis
DENOVO5	11.6538947179451	-0.816613938073755	0.643130000000225	-1.26974941003136	0.2041739064249	0.567444363310761	Bacteria	Firmicutes	Bacilli	Bacillales	Staphylococcaceae	Staphylococcus
DENOVO481	13.7520606840399	1.15490974909137	0.912061209674634	1.26626342271849	0.205418787653664	0.56905657680109	Bacteria	Actinobacteria	Actinobacteria	Actinomycetales	Actinomycetaceae	Actinomyces
DENOVO134	32.0180473082569	1.0328950683474	0.817680938356476	1.26320062006521	0.206517090075932	0.570253642274186	Bacteria	Firmicutes	Bacilli	Lactobacillales	Streptococcaceae	Streptococcus
DENOVO450	12.5857902549161	1.89103472358748	1.50753770408904	1.254386353627	0.209701610209974	0.575335186986338	Bacteria	Actinobacteria	Actinobacteria	Actinomycetales	Actinomycetaceae	Actinomyces
DENOVO3415	7.26715143673447	-1.77540480917958	1.41335214753446	-1.25616592600557	0.209055817863261	0.575335186986338	Bacteria	Firmicutes	Bacilli	Lactobacillales	Streptococcaceae	Streptococcus
DENOVO1145	3.68058104135993	-3.28552991058684	2.63914657105899	-1.2449213494302	0.213160662329107	0.576015228108527	Bacteria	Bacteroidetes	Bacteroidia	Bacteroidales	Porphyromonadaceae	Porphyromonas
DENOVO976	4.98252327609086	-4.33618238887585	3.46686074941507	-1.25075181909382	0.211025038228295	0.576015228108527	Bacteria	Bacteroidetes	Flavobacteriia	Flavobacteriales	Flavobacteriaceae	Capnocytophaga
DENOVO4616	10.8834643701822	-1.30745139414923	1.04952223788139	-1.24575863851013	0.212853018658296	0.576015228108527	Bacteria	NA	NA	NA	NA	NA
DENOVO1028	3.15389225736143	3.01344457579325	2.4116083664694	1.24955802015438	0.211461046365543	0.576015228108527	Bacteria	Actinobacteria	Actinobacteria	Actinomycetales	Actinomycetaceae	Actinomyces
DENOVO1803	29.7403544591826	-1.1153588527989	0.897542897815746	-1.24268027245631	0.21398567632788	0.576015228108527	Bacteria	Firmicutes	Bacilli	Bacillales	Bacillales_Incertae Sedis XI	Gemella
DENOVO4431	5.40814538792861	-0.993859672560181	0.799773273629401	-1.24267677519406	0.213986965582373	0.576015228108527	Bacteria	Firmicutes	Bacilli	NA	NA	NA
DENOVO3901	23.8970611621991	-1.96264313845599	1.58326143259523	-1.23962037983764	0.215115839040199	0.577238740496585	Bacteria	Proteobacteria	Gammaproteobacteria	Pasteurellales	Pasteurellaceae	NA
DENOVO619	13.6046181914527	2.61671640497837	2.11446639009667	1.23753038460864	0.215890241194625	0.577506395195622	Bacteria	Firmicutes	Negativicutes	Selenomonadales	Veillonellaceae	Selenomonas
DENOVO3981	50.538526595009	1.44519122319759	1.1808166704613	1.22389127740974	0.220993244537778	0.589315318767407	Bacteria	Proteobacteria	Betaproteobacteria	Neisseriales	Neisseriaceae	Morococcus
DENOVO3854	3.23359871224306	-1.39634839493634	1.150344107615	-1.21385278169624	0.224803946628618	0.597615460602785	Bacteria	Proteobacteria	Betaproteobacteria	Neisseriales	Neisseriaceae	Kingella
DENOVO21	358.067680193095	0.51245448621145	0.423830524613005	1.20910235684267	0.226623523878058	0.598733754443266	Bacteria	Firmicutes	Bacilli	Lactobacillales	Streptococcaceae	Streptococcus
DENOVO4379	8.195013585855	-1.32331912679565	1.09358681497867	-1.21007231311715	0.226251146090216	0.598733754443266	Bacteria	Fusobacteria	Fusobacteriia	Fusobacteriales	Leptotrichiaceae	Leptotrichia
DENOVO1315	3.63840924146406	2.54574489219568	2.11426604213124	1.20407973332888	0.228558762351497	0.601988617147329	Bacteria	SR1	SR1_genera_incertae_sedis	SR1_genera_incertae_sedis	SR1_genera_incertae_sedis	SR1_genera_incertae_sedis
DENOVO41	609.04677681863	1.28364738762321	1.07006964564755	1.19959237498642	0.23029768935066	0.602858783132003	Bacteria	Bacteroidetes	Bacteroidia	Bacteroidales	Porphyromonadaceae	Porphyromonas
DENOVO407	3.81355523382601	2.3483478581815	1.95486474623258	1.20128405952752	0.22964103168584	0.602858783132003	Bacteria	Proteobacteria	Betaproteobacteria	Neisseriales	Neisseriaceae	Neisseria
DENOVO90	7.48157838506902	1.88858710844523	1.58360965691209	1.19258372806833	0.233032441680512	0.60815783560524	Bacteria	Proteobacteria	Betaproteobacteria	Burkholderiales	Burkholderiaceae	Lautropia
DENOVO681	8.0961611487663	1.68237755953192	1.41556993728326	1.18848070676093	0.234644076478564	0.608622754819062	Bacteria	Bacteroidetes	Flavobacteriia	Flavobacteriales	Flavobacteriaceae	Capnocytophaga
DENOVO548	6.69492662051034	-2.66463420784905	2.24540385997213	-1.18670598877572	0.235343611968586	0.608622754819062	Bacteria	Firmicutes	Negativicutes	Selenomonadales	Veillonellaceae	Veillonella
DENOVO182	88.0073516095234	-0.868397087726676	0.731107387740801	-1.18778322075245	0.234918826680432	0.608622754819062	Bacteria	Fusobacteria	Fusobacteriia	Fusobacteriales	Fusobacteriaceae	Fusobacterium
DENOVO823	10.1083482422416	1.38916856022829	1.18393629044769	1.1733473932985	0.240656524070175	0.6186245783906	Bacteria	Bacteroidetes	Flavobacteriia	Flavobacteriales	Flavobacteriaceae	Capnocytophaga
DENOVO988	6.07707520139183	-1.443352482466	1.22856783734372	-1.1748252221763	0.240064647173754	0.6186245783906	Bacteria	Proteobacteria	Betaproteobacteria	Neisseriales	Neisseriaceae	NA
DENOVO3124	3.29741356307703	-1.45001714295535	1.24102810506375	-1.16839992344965	0.242645485818348	0.619168802841903	Bacteria	Actinobacteria	Actinobacteria	Actinomycetales	Micrococcaceae	Rothia
DENOVO176	95.2569997452578	1.31714073298662	1.12621802551564	1.16952552982231	0.242191961493602	0.619168802841903	Bacteria	Proteobacteria	Betaproteobacteria	Neisseriales	Neisseriaceae	Neisseria
DENOVO331	3.76147992472462	-2.56189443547941	2.19448050203103	-1.16742638319563	0.243038221676261	0.619168802841903	Bacteria	Firmicutes	Negativicutes	Selenomonadales	Veillonellaceae	Veillonella
DENOVO357	15.7769375583961	1.7547140704711	1.51844792790813	1.15559713192698	0.24784598171097	0.627315292002964	Bacteria	Bacteroidetes	Bacteroidia	Bacteroidales	Prevotellaceae	Prevotella
DENOVO1224	6.47207874095839	1.12814871077466	0.987666270941146	1.14223674936236	0.253355624336976	0.627315292002964	Bacteria	Bacteroidetes	Flavobacteriia	Flavobacteriales	Flavobacteriaceae	Capnocytophaga
DENOVO281	55.1456861374372	-1.29889805888834	1.13658767202742	-1.14280498623691	0.253119568104646	0.627315292002964	Bacteria	Bacteroidetes	Flavobacteriia	Flavobacteriales	Flavobacteriaceae	Capnocytophaga
DENOVO1773	7.87808382203756	1.80092515189806	1.56026940672608	1.15423986661185	0.248401842264433	0.627315292002964	Bacteria	Actinobacteria	Actinobacteria	Actinomycetales	Micrococcaceae	Rothia
DENOVO2778	3.84718515660049	1.37441610474427	1.20205591984247	1.14338782585454	0.252877604818372	0.627315292002964	Bacteria	Proteobacteria	Gammaproteobacteria	Pasteurellales	Pasteurellaceae	Haemophilus
DENOVO2815	3.69453409987602	1.52465047864136	1.32612436699401	1.14970399201498	0.250265809585694	0.627315292002964	Bacteria	Proteobacteria	Betaproteobacteria	Neisseriales	Neisseriaceae	Neisseria
DENOVO284	48.1387452298644	1.24087955032107	1.08405509407253	1.14466465505862	0.252348098155545	0.627315292002964	Bacteria	Firmicutes	Bacilli	Lactobacillales	Streptococcaceae	Streptococcus
DENOVO65	126.583932392551	0.861491343086969	0.746900620721567	1.15342164564638	0.248737361194667	0.627315292002964	Bacteria	Firmicutes	Bacilli	Lactobacillales	Streptococcaceae	Streptococcus
DENOVO4024	9.11981285264163	-0.905916757329111	0.793456523078324	-1.14173458907929	0.253564358683441	0.627315292002964	Bacteria	Firmicutes	Bacilli	Lactobacillales	Streptococcaceae	Streptococcus
DENOVO3755	13.895291819423	-1.13033696112078	0.985134356086673	-1.14739370740344	0.251218940717018	0.627315292002964	Bacteria	Firmicutes	Bacilli	Lactobacillales	NA	NA
DENOVO1478	5.42018813783141	1.82790909914185	1.60922929832701	1.13589101381772	0.256002179624256	0.631521226969346	Bacteria	Candidatus Saccharibacteria	Saccharibacteria_genera_incertae_sedis	Saccharibacteria_genera_incertae_sedis	Saccharibacteria_genera_incertae_sedis	Saccharibacteria_genera_incertae_sedis
DENOVO184	3.53482115144946	0.877685017473989	0.775472997312175	1.13180603388653	0.25771599041551	0.633922091366887	Bacteria	Firmicutes	Clostridia	Clostridiales	Lachnospiraceae	NA
DENOVO377	30.4411091264728	1.46172908646279	1.29362290406575	1.12994991188599	0.258497330761197	0.634022106394225	Bacteria	Bacteroidetes	Flavobacteriia	Flavobacteriales	Flavobacteriaceae	Capnocytophaga
DENOVO699	3.39834114189354	2.15635494298651	1.93041825559114	1.1170402770182	0.263977104306601	0.645612575104144	Bacteria	Firmicutes	Clostridia	Clostridiales	Lachnospiraceae	NA
DENOVO215	2.878650365241	1.19606824941692	1.07268848313532	1.11501919543405	0.264842196071476	0.645882962499099	Bacteria	Cyanobacteria/Chloroplast	Chloroplast	Chloroplast	Chloroplast	Streptophyta
DENOVO74	36.3277204337737	-0.683636791094453	0.617931175582602	-1.10633160796573	0.268583015691395	0.649454975796141	Bacteria	Bacteroidetes	Bacteroidia	Bacteroidales	Prevotellaceae	Prevotella
DENOVO577	8.27567196504658	1.25979393342366	1.13776863534118	1.10724965893077	0.268186002777577	0.649454975796141	Bacteria	Bacteroidetes	Flavobacteriia	Flavobacteriales	Flavobacteriaceae	Capnocytophaga
DENOVO777	9.42455072395302	-1.46843759427713	1.32665690040129	-1.1068706564847	0.268349854225403	0.649454975796141	Bacteria	Actinobacteria	Actinobacteria	Actinomycetales	Corynebacteriaceae	Corynebacterium
DENOVO762	12.5891317308172	-1.38843940556241	1.27358259004529	-1.090184033933	0.275632084965229	0.653555337793863	Bacteria	Bacteroidetes	Flavobacteriia	Flavobacteriales	Flavobacteriaceae	Capnocytophaga
DENOVO4443	4.53435873433064	1.64447037028186	1.49506349861343	1.09993346222886	0.271361113750308	0.653555337793863	Bacteria	Actinobacteria	Actinobacteria	Actinomycetales	Micrococcaceae	Rothia
DENOVO741	14.6683339362178	1.07070202396615	0.985239021927142	1.08674341975599	0.277150219181276	0.653555337793863	Bacteria	Proteobacteria	Epsilonproteobacteria	Campylobacterales	Campylobacteraceae	Campylobacter
DENOVO3314	3.74575988951974	-2.14357328893551	1.95508308259083	-1.09641033060083	0.272899245080978	0.653555337793863	Bacteria	Firmicutes	Negativicutes	Selenomonadales	Veillonellaceae	Veillonella
DENOVO679	24.8861035463003	-1.00329958949343	0.920547088214591	-1.0898949139466	0.275759437282896	0.653555337793863	Bacteria	Firmicutes	Negativicutes	Selenomonadales	Veillonellaceae	Veillonella
DENOVO3971	37.0421963171576	-0.7256716605788	0.660415962539712	-1.0988099951251	0.271850951577039	0.653555337793863	Bacteria	Firmicutes	Bacilli	Bacillales	Bacillales_Incertae Sedis XI	Gemella
DENOVO3700	48.1971156087846	-0.641456266823673	0.585836942908073	-1.09493993949837	0.273542949964145	0.653555337793863	Bacteria	Firmicutes	Bacilli	NA	NA	NA
DENOVO2446	5.34044883226204	-1.33417971095369	1.22234942097207	-1.09148798867405	0.275058214274691	0.653555337793863	Bacteria	Firmicutes	Bacilli	Lactobacillales	Streptococcaceae	Streptococcus
DENOVO788	10.3799253079762	1.19854312159519	1.10124122064725	1.08835657358589	0.276437724382651	0.653555337793863	Bacteria	Fusobacteria	Fusobacteriia	Fusobacteriales	Leptotrichiaceae	Leptotrichia
DENOVO252	22.3336071956228	-1.11211225677775	1.02865512562403	-1.08113227560413	0.279638278198612	0.657610895983549	Bacteria	Bacteroidetes	Bacteroidia	Bacteroidales	Prevotellaceae	Prevotella
DENOVO4731	3.89358060041202	-1.6159549129913	1.49949409183337	-1.07766674226475	0.28118250544755	0.65943075250165	Bacteria	Bacteroidetes	Bacteroidia	Bacteroidales	Porphyromonadaceae	NA
DENOVO3636	4.36343988510763	-1.02999615718312	0.958676409784491	-1.07439397347293	0.282646142404026	0.661052180048759	Bacteria	Firmicutes	Bacilli	NA	NA	NA
DENOVO4200	3.53615479940745	1.54280421577814	1.43861085708711	1.07242636754598	0.283528570044828	0.661309144300743	Bacteria	Firmicutes	Bacilli	Lactobacillales	Carnobacteriaceae	Granulicatella
DENOVO131	60.1908062500265	0.880116155084196	0.830460366418831	1.0597930866701	0.289238742649115	0.665972885620536	Bacteria	Bacteroidetes	Bacteroidia	Bacteroidales	Prevotellaceae	Prevotella
DENOVO2403	3.42306192137414	-2.3803211843216	2.24826382109064	-1.05873748533964	0.289719351166221	0.665972885620536	Bacteria	Bacteroidetes	Bacteroidia	Bacteroidales	Prevotellaceae	Alloprevotella
DENOVO1650	4.93205890141216	1.54259324580376	1.46699753812137	1.05153090289381	0.293014823959325	0.665972885620536	Bacteria	Actinobacteria	Actinobacteria	Actinomycetales	Micrococcaceae	Rothia
DENOVO4529	4.05921594843224	-1.75285950270649	1.67870238463027	-1.04417526224731	0.296404309936497	0.665972885620536	Bacteria	Actinobacteria	Actinobacteria	Actinomycetales	Micrococcaceae	Rothia
DENOVO1175	4.77672251112532	1.25831899766006	1.21176318499504	1.03841989362403	0.299074611826983	0.665972885620536	Bacteria	Actinobacteria	Actinobacteria	Actinomycetales	Actinomycetaceae	Actinomyces
DENOVO113	207.565532639236	1.0635477868044	1.01383605246771	1.04903330692935	0.294162789268798	0.665972885620536	Bacteria	Actinobacteria	Actinobacteria	Actinomycetales	Actinomycetaceae	Actinomyces
DENOVO55	435.672842421923	1.47759236727026	1.3858290573394	1.06621546102305	0.286326254604983	0.665972885620536	Bacteria	Proteobacteria	Gammaproteobacteria	Pasteurellales	Pasteurellaceae	Haemophilus
DENOVO1486	3.62684505581007	-1.53123739769101	1.47565929698003	-1.03766323352871	0.299426867636243	0.665972885620536	Bacteria	Synergistetes	Synergistia	Synergistales	Synergistaceae	Fretibacterium
DENOVO298	9.98180492662262	1.35993369094419	1.30207881604975	1.04443269806813	0.29628524206305	0.665972885620536	Bacteria	Firmicutes	Negativicutes	Selenomonadales	Veillonellaceae	Selenomonas
DENOVO844	3.93110591616168	1.65880707235381	1.57984935358106	1.04997800492419	0.293728225418791	0.665972885620536	Bacteria	Firmicutes	Negativicutes	Selenomonadales	Veillonellaceae	Selenomonas
DENOVO28	1115.08640764014	-1.59291776050532	1.5340186201899	-1.03839532293821	0.299086046126479	0.665972885620536	Bacteria	Firmicutes	Negativicutes	Selenomonadales	Veillonellaceae	Veillonella
DENOVO1071	17.8584287750121	-1.88531032586102	1.77629335951883	-1.06137328936011	0.288520290781194	0.665972885620536	Bacteria	Firmicutes	Negativicutes	Selenomonadales	Veillonellaceae	Veillonella
DENOVO111	116.420423484478	-0.92630123141374	0.877813341201087	-1.0552371306482	0.291316886342079	0.665972885620536	Bacteria	Firmicutes	Negativicutes	Selenomonadales	Veillonellaceae	Veillonella
DENOVO3519	7.5202797651397	1.06652825729767	1.00905937957539	1.05695291960565	0.290533074810725	0.665972885620536	Bacteria	Firmicutes	Bacilli	Bacillales	NA	NA
DENOVO2447	15.3940167998522	-1.00836471857248	0.953193723976991	-1.05788014881728	0.29011008648288	0.665972885620536	Bacteria	Firmicutes	Bacilli	Lactobacillales	NA	NA
DENOVO1207	7.62676005592073	-1.03750974306649	1.00007002531753	-1.03743709620442	0.299532197387741	0.665972885620536	Bacteria	Firmicutes	Bacilli	Lactobacillales	Streptococcaceae	Streptococcus
DENOVO4456	7.83459781183913	0.874006084205147	0.837860073263247	1.04314086814177	0.296883055226255	0.665972885620536	Bacteria	Firmicutes	Bacilli	Lactobacillales	Streptococcaceae	Streptococcus
DENOVO3483	5.19811134872208	-0.925898174372393	0.891069888341577	-1.03908591961921	0.298764778793754	0.665972885620536	Bacteria	Firmicutes	Bacilli	Lactobacillales	Streptococcaceae	Streptococcus
DENOVO328	36.1775346645474	-1.63174379767327	1.57607994613875	-1.03531791116998	0.300520467815087	0.666439172149519	Bacteria	Bacteroidetes	Bacteroidia	Bacteroidales	Prevotellaceae	Prevotella
DENOVO4142	4.73269186812751	1.20166241474508	1.17012694597193	1.02695046796564	0.304443788229723	0.67339504580011	Bacteria	Proteobacteria	Betaproteobacteria	Neisseriales	Neisseriaceae	Neisseria
DENOVO4316	2.81448088913955	1.56327531248134	1.5318476871934	1.02051615545767	0.307483731281952	0.677448931621505	Bacteria	Actinobacteria	Actinobacteria	Actinomycetales	Micrococcaceae	Rothia
DENOVO1243	4.07100280588409	-1.65715638831782	1.6251028930233	-1.0197239789752	0.307859385982203	0.677448931621505	Bacteria	Firmicutes	Negativicutes	Selenomonadales	Veillonellaceae	Selenomonas
DENOVO4727	6.82359851664617	1.41908500124576	1.39598543451099	1.01654714022346	0.309368911316106	0.679025097657915	Bacteria	Firmicutes	Negativicutes	Selenomonadales	Veillonellaceae	Veillonella
DENOVO1555	3.56088711643961	1.76685164355501	1.74477325595033	1.01265401537385	0.311225449641083	0.679614757379508	Bacteria	Bacteroidetes	Flavobacteriia	Flavobacteriales	Flavobacteriaceae	Capnocytophaga
DENOVO478	21.4245710840229	-1.56646281999932	1.54667307465479	-1.01279504096168	0.311158069892256	0.679614757379508	Bacteria	Fusobacteria	Fusobacteriia	Fusobacteriales	Leptotrichiaceae	Leptotrichia
DENOVO337	5.87743789874018	0.975712657693338	0.967727104007399	1.00825186527573	0.313333564617853	0.682477178913186	Bacteria	Firmicutes	Negativicutes	Selenomonadales	Veillonellaceae	Megasphaera
DENOVO100	10.4923734549947	0.524107025746094	0.521276926995795	1.00542916558116	0.314690241859594	0.683692505156884	Bacteria	Bacteroidetes	Bacteroidia	Bacteroidales	Porphyromonadaceae	NA
DENOVO960	13.6782180562023	-2.20250327222924	2.19759929096235	-1.00223151749596	0.316231788985806	0.685302307270507	Bacteria	Bacteroidetes	Bacteroidia	Bacteroidales	Prevotellaceae	Alloprevotella
DENOVO80	202.08403784334	-1.89128832750552	1.89908164893618	-0.995896268370019	0.319300548618344	0.685998762277299	Bacteria	Bacteroidetes	Bacteroidia	Bacteroidales	Porphyromonadaceae	Porphyromonas
DENOVO1192	6.15412617106715	1.5645395191816	1.5707256015658	0.996061640315767	0.319220196475378	0.685998762277299	Bacteria	Bacteroidetes	Flavobacteriia	Flavobacteriales	Flavobacteriaceae	Capnocytophaga
DENOVO2172	4.09122687207538	-0.895232598976628	0.897620848748439	-0.997339355725593	0.318599816823947	0.685998762277299	Bacteria	Actinobacteria	Actinobacteria	Actinomycetales	Micrococcaceae	Rothia
DENOVO1150	2.94783655739356	-1.08264006479987	1.08813106811364	-0.994953729863367	0.319758768865236	0.685998762277299	Bacteria	Actinobacteria	Actinobacteria	Coriobacteriales	Coriobacteriaceae	Atopobium
DENOVO34	784.947370876356	1.02624444102875	1.03448533768665	0.992033819757827	0.321181027978813	0.686438980373138	Bacteria	Bacteroidetes	Bacteroidia	Bacteroidales	Porphyromonadaceae	Porphyromonas
DENOVO1649	3.81377662800066	1.34454225368737	1.356422823846	0.991241248709645	0.321567793375734	0.686438980373138	Bacteria	Fusobacteria	Fusobacteriia	Fusobacteriales	Leptotrichiaceae	Leptotrichia
DENOVO2505	3.56451419459932	-1.35940767459385	1.38200989626688	-0.983645398101642	0.325289895345907	0.69066569534007	Bacteria	Bacteroidetes	Bacteroidia	Bacteroidales	Prevotellaceae	Prevotella
DENOVO4091	3.7228374454665	2.1379694517644	2.18019995436925	0.980629986474303	0.32677524137001	0.69066569534007	Bacteria	Bacteroidetes	Flavobacteriia	Flavobacteriales	Flavobacteriaceae	Soonwooa
DENOVO4423	4.33120364067024	1.430805043992	1.45857414788738	0.980961472589102	0.326611741133248	0.69066569534007	Bacteria	Proteobacteria	NA	NA	NA	NA
DENOVO4372	139.566770842939	-0.62388426773748	0.633937600961332	-0.984141446715566	0.325045970676042	0.69066569534007	Bacteria	Firmicutes	Bacilli	Bacillales	NA	NA
DENOVO4634	8.51711331251161	-2.37825553439429	2.43484239921512	-0.976759536946182	0.328688212425998	0.692997807479444	Bacteria	Proteobacteria	Gammaproteobacteria	Pasteurellales	Pasteurellaceae	NA
DENOVO1036	8.10762023766112	1.29739825869189	1.33059851974495	0.975048626193107	0.329536140119608	0.693078466688905	Bacteria	Fusobacteria	Fusobacteriia	Fusobacteriales	Leptotrichiaceae	Leptotrichia
DENOVO323	4.4811142434372	2.27116640864944	2.34280702947601	0.969421032152788	0.332335162756736	0.695547431099673	Bacteria	Bacteroidetes	Bacteroidia	Bacteroidales	Prevotellaceae	Alloprevotella
DENOVO1095	5.18661378532867	1.18303459614267	1.21912052411609	0.970400032433558	0.331847132525111	0.695547431099673	Bacteria	Bacteroidetes	Flavobacteriia	Flavobacteriales	Flavobacteriaceae	Capnocytophaga
DENOVO273	49.584793944928	-1.90213549442978	1.97268092633373	-0.964238802655705	0.33492621456869	0.699260584562924	Bacteria	Bacteroidetes	Bacteroidia	Bacteroidales	Porphyromonadaceae	Porphyromonas
DENOVO927	6.99058261064022	-1.05822390573603	1.10534357641754	-0.957371018670745	0.338380021041518	0.7030419854649	Bacteria	Bacteroidetes	Flavobacteriia	Flavobacteriales	Flavobacteriaceae	Capnocytophaga
DENOVO277	11.2114328870717	1.17975593333116	1.23041688297647	0.958826191068873	0.337646312526628	0.7030419854649	Bacteria	Firmicutes	Negativicutes	Selenomonadales	Veillonellaceae	Selenomonas
DENOVO1179	3.97204653495357	-1.03024459790447	1.07926848205156	-0.954576748082271	0.339791780386393	0.703127766703503	Bacteria	Bacteroidetes	Flavobacteriia	Flavobacteriales	Flavobacteriaceae	Capnocytophaga
DENOVO884	30.3995682819932	-0.844688794570038	0.885382248111716	-0.954038548176828	0.340064130158003	0.703127766703503	Bacteria	Actinobacteria	Actinobacteria	Actinomycetales	Micrococcaceae	Rothia
DENOVO1065	3.04328037628997	1.48062200173692	1.55484832603673	0.952261372986129	0.340964442385705	0.703290512487141	Bacteria	Bacteroidetes	Flavobacteriia	Flavobacteriales	Flavobacteriaceae	Capnocytophaga
DENOVO677	10.4791348797774	-1.1125443262819	1.1768589373228	-0.945350620196497	0.344479903189812	0.705056846596992	Bacteria	Bacteroidetes	Bacteroidia	Bacteroidales	Prevotellaceae	Prevotella
DENOVO217	2.95576575302163	0.68136512161251	0.720642307280893	0.945496975029703	0.344405214430259	0.705056846596992	Bacteria	Bacteroidetes	Bacteroidia	Bacteroidales	Porphyromonadaceae	NA
DENOVO2488	4.69857441799031	0.801073387887047	0.84438493653326	0.948706393527063	0.342769961368462	0.705056846596992	Bacteria	Firmicutes	Bacilli	Lactobacillales	Streptococcaceae	Streptococcus
DENOVO1450	3.0802955088226	3.1400969312225	3.32600011389453	0.944106080485262	0.345115442434743	0.705056846596992	Bacteria	Fusobacteria	Fusobacteriia	Fusobacteriales	Leptotrichiaceae	Leptotrichia
DENOVO617	18.2794628055971	1.16879653144744	1.25760073104473	0.929386014650678	0.35268907297446	0.709413372983183	Bacteria	Bacteroidetes	Bacteroidia	Bacteroidales	Prevotellaceae	Prevotella
DENOVO1188	4.54724706230093	-2.00276428687252	2.16107435042275	-0.926744739939531	0.354059082346237	0.709413372983183	Bacteria	Bacteroidetes	Bacteroidia	Bacteroidales	Prevotellaceae	Prevotella
DENOVO863	6.80003197836777	-1.04164454128396	1.123698077628	-0.926979018672668	0.353937428005702	0.709413372983183	Bacteria	Bacteroidetes	Flavobacteriia	Flavobacteriales	Flavobacteriaceae	Capnocytophaga
DENOVO235	39.9489942634747	-0.895546525582799	0.967636974240553	-0.925498455953139	0.354706686491591	0.709413372983183	Bacteria	Bacteroidetes	Flavobacteriia	Flavobacteriales	Flavobacteriaceae	Capnocytophaga
DENOVO3717	4.08489416513519	1.90778252293056	2.05435585956969	0.928652411432834	0.353069250608879	0.709413372983183	Bacteria	Bacteroidetes	NA	NA	NA	NA
DENOVO4066	60.8349417365613	-0.542805933233347	0.585296194535225	-0.927403831259113	0.353716902187887	0.709413372983183	Bacteria	Firmicutes	NA	NA	NA	NA
DENOVO2894	6.87542008229127	0.872633184306371	0.934595582759055	0.93370137886832	0.350457953550015	0.709413372983183	Bacteria	Firmicutes	Bacilli	Lactobacillales	Streptococcaceae	Streptococcus
DENOVO179	79.6546403107788	0.89974040029673	0.968599573065079	0.928908524551122	0.352936494817773	0.709413372983183	Bacteria	Fusobacteria	Fusobacteriia	Fusobacteriales	Fusobacteriaceae	Fusobacterium
DENOVO1153	5.44804951351122	-1.22054407908502	1.30884928652257	-0.932532180483388	0.351061563873312	0.709413372983183	Bacteria	Fusobacteria	Fusobacteriia	Fusobacteriales	Leptotrichiaceae	Leptotrichia
DENOVO1640	3.86255960188024	-0.885119303142412	0.96039776140965	-0.921617415937386	0.356728170880545	0.711793273365376	Bacteria	Fusobacteria	Fusobacteriia	Fusobacteriales	Leptotrichiaceae	Leptotrichia
DENOVO995	5.09766130661727	-1.57635527449189	1.7167219090104	-0.918235659612792	0.358495503391445	0.712000350123149	Bacteria	Bacteroidetes	Bacteroidia	Bacteroidales	Prevotellaceae	Prevotella
DENOVO1434	3.13409327540062	-1.43411299335271	1.55920408091944	-0.919772472957507	0.357691671071621	0.712000350123149	Bacteria	Synergistetes	Synergistia	Synergistales	Synergistaceae	Fretibacterium
DENOVO195	5.10132115167831	-0.513683598030599	0.563925348093093	-0.910907090393461	0.362344329454107	0.717308840307529	Bacteria	Bacteroidetes	Bacteroidia	Bacteroidales	Porphyromonadaceae	NA
DENOVO1905	15.4157344215458	-1.58558110031719	1.7431609746932	-0.909601077201865	0.363032930312296	0.717308840307529	Bacteria	Firmicutes	Negativicutes	Selenomonadales	Veillonellaceae	Veillonella
DENOVO142	73.2927474988644	0.647174948343733	0.712456702544492	0.908370917183305	0.363682285856855	0.717308840307529	Bacteria	Fusobacteria	Fusobacteriia	Fusobacteriales	Fusobacteriaceae	Fusobacterium
DENOVO103	7.48015607151833	0.582289857516147	0.644511707874484	0.903458929297752	0.366282376397	0.720776354473177	Bacteria	Firmicutes	Clostridia	Clostridiales	Lachnospiraceae	NA
DENOVO591	15.5837124729247	1.20028319898934	1.33997531450724	0.895750232108369	0.370386175564609	0.723859740372843	Bacteria	Bacteroidetes	Flavobacteriia	Flavobacteriales	Flavobacteriaceae	Capnocytophaga
DENOVO562	12.6497960098321	-1.24409743510692	1.38720167162203	-0.896839630860748	0.3698044972591	0.723859740372843	Bacteria	Bacteroidetes	Flavobacteriia	Flavobacteriales	Flavobacteriaceae	Capnocytophaga
DENOVO4712	90.9780293293743	-0.61607367430563	0.686886465120451	-0.896907575835836	0.369768237240987	0.723859740372843	Bacteria	Firmicutes	Bacilli	Lactobacillales	Streptococcaceae	Streptococcus
DENOVO43	19.0395399183953	0.482208568451011	0.541253716225489	0.890910406701246	0.372977236884063	0.72705345045255	Bacteria	Firmicutes	Clostridia	Clostridiales	Lachnospiraceae	NA
DENOVO623	13.6380481769282	-1.07815366237315	1.21205059692674	-0.889528593201391	0.373719063316731	0.72705345045255	Bacteria	Fusobacteria	Fusobacteriia	Fusobacteriales	Leptotrichiaceae	Leptotrichia
DENOVO95	21.8804681012787	0.718818408968172	0.811584737072771	0.885697298301605	0.375780664567105	0.727230661295255	Bacteria	Bacteroidetes	Bacteroidia	Bacteroidales	Prevotellaceae	Prevotella
DENOVO1512	16.0300512152939	1.4144370746882	1.60381594184764	0.881919824951188	0.377820165405258	0.727230661295255	Bacteria	Proteobacteria	Gammaproteobacteria	Pasteurellales	Pasteurellaceae	Haemophilus
DENOVO1790	16.1689244993426	1.0657806995244	1.20524405226875	0.884286213666166	0.376541728493847	0.727230661295255	Bacteria	Proteobacteria	Betaproteobacteria	Neisseriales	Neisseriaceae	Neisseria
DENOVO806	62.4319287280356	-0.729160540177214	0.827200185848853	-0.881480145497025	0.378057995649987	0.727230661295255	Bacteria	Firmicutes	Bacilli	Bacillales	Bacillales_Incertae Sedis XI	Gemella
DENOVO1208	4.71932965071441	-1.3677825541695	1.54210046147141	-0.886960732029367	0.37510004225422	0.727230661295255	Bacteria	NA	NA	NA	NA	NA
DENOVO3408	3.99855375052542	-0.986395450537559	1.12255406701255	-0.878706406687962	0.379560484022211	0.728483798930522	Bacteria	Firmicutes	Negativicutes	Selenomonadales	Veillonellaceae	Veillonella
DENOVO333	48.4403709300182	1.32412894068269	1.51243923222086	0.875492325558331	0.381306084148773	0.730196885976174	Bacteria	Fusobacteria	Fusobacteriia	Fusobacteriales	Fusobacteriaceae	Fusobacterium
DENOVO968	3.95743288918482	-1.09000540032395	1.2506213284738	-0.87157109470869	0.383442405313944	0.732648881582001	Bacteria	Firmicutes	Negativicutes	Selenomonadales	Veillonellaceae	Anaeroglobus
DENOVO413	24.2832747800807	-1.31728852653382	1.51614585604515	-0.868840238082336	0.384934520891362	0.733861803748343	Bacteria	Tenericutes	Mollicutes	Mycoplasmatales	Mycoplasmataceae	Mycoplasma
DENOVO512	4.25233525571048	-1.29485423316384	1.49576609075858	-0.865679628094224	0.386665874770601	0.733893545019145	Bacteria	Firmicutes	Negativicutes	Selenomonadales	Veillonellaceae	Selenomonas
DENOVO4539	6.53213863129414	-0.75961422956156	0.876399637692766	-0.866744116372916	0.386082227620645	0.733893545019145	Bacteria	Firmicutes	Negativicutes	Selenomonadales	Veillonellaceae	Veillonella
DENOVO707	8.00809872988608	1.36325495209179	1.58245883173721	0.861478936924521	0.388974317023837	0.735015486473298	Bacteria	Firmicutes	Clostridia	Clostridiales	Clostridiales_Incertae Sedis XI	Parvimonas
DENOVO2574	9.15332270769334	-0.626812980082753	0.727392266897822	-0.861726208275462	0.388838199933923	0.735015486473298	Bacteria	Firmicutes	Bacilli	Lactobacillales	Streptococcaceae	Streptococcus
DENOVO1899	16.3793178065189	1.00899274719588	1.17490566894292	0.858786176513795	0.390458495498759	0.736194872570348	Bacteria	Proteobacteria	Gammaproteobacteria	Pasteurellales	Pasteurellaceae	Haemophilus
DENOVO616	2.76772556703106	1.47246888035166	1.719838977678	0.856166710641529	0.391905573103183	0.73628439353574	Bacteria	Proteobacteria	Betaproteobacteria	Burkholderiales	Comamonadaceae	NA
DENOVO3719	3.58080292676048	-1.04082355737508	1.21650231124458	-0.855586995400142	0.392226265715301	0.73628439353574	Bacteria	Proteobacteria	Betaproteobacteria	Burkholderiales	Burkholderiaceae	Lautropia
DENOVO2714	5.6032888296058	1.32758966016503	1.56294742986334	0.849414148421555	0.395650883107823	0.739763461398339	Bacteria	Actinobacteria	Actinobacteria	Actinomycetales	Micrococcaceae	Rothia
DENOVO101	5.89582918581424	-0.465066089554575	0.547855279204263	-0.848884928571034	0.395945326013817	0.739763461398339	Bacteria	Firmicutes	Bacilli	Lactobacillales	Lactobacillaceae	Lactobacillus
DENOVO165	108.842320430306	-0.932484385790707	1.10017344040235	-0.847579437520036	0.396672229885324	0.739763461398339	Bacteria	Firmicutes	Bacilli	Lactobacillales	Streptococcaceae	Streptococcus
DENOVO2378	6.39422558415477	-0.881721309807591	1.04405757936991	-0.84451406438686	0.398382207510415	0.741337325280251	Bacteria	Firmicutes	Bacilli	Bacillales	Bacillales_Incertae Sedis XI	Gemella
DENOVO428	24.8991410511515	1.42472777486987	1.69085401600302	0.842608386877631	0.399447498963148	0.741707286577992	Bacteria	Proteobacteria	Gammaproteobacteria	Pasteurellales	Pasteurellaceae	Aggregatibacter
DENOVO147	104.383289268878	0.688200970930342	0.824326800345533	0.834864243940473	0.403794148863771	0.742851052053985	Bacteria	Bacteroidetes	Bacteroidia	Bacteroidales	Prevotellaceae	Prevotella
DENOVO27	772.096230398751	0.659678526986866	0.791186098914617	0.833784273879231	0.404402558711632	0.742851052053985	Bacteria	Firmicutes	Bacilli	Lactobacillales	Carnobacteriaceae	Granulicatella
DENOVO12	1464.13435669981	-0.776877406517076	0.931203545790457	-0.834272388704899	0.404127507393317	0.742851052053985	Bacteria	Firmicutes	Bacilli	Lactobacillales	Streptococcaceae	Streptococcus
DENOVO1111	5.1396426621065	-1.42378733900496	1.6992844684782	-0.837874626300823	0.402101120733583	0.742851052053985	Bacteria	Fusobacteria	Fusobacteriia	Fusobacteriales	Leptotrichiaceae	Leptotrichia
DENOVO531	16.7630793814061	-0.726219390563768	0.869924022596562	-0.834807835741951	0.403825913307815	0.742851052053985	Bacteria	Fusobacteria	Fusobacteriia	Fusobacteriales	Leptotrichiaceae	Leptotrichia
DENOVO430	8.51910549176575	0.738643650404711	0.892894464993596	0.827246308901701	0.408097468803442	0.746434686529373	Bacteria	Proteobacteria	Epsilonproteobacteria	Campylobacterales	Campylobacteraceae	Campylobacter
DENOVO416	33.8569662167692	1.29186000256088	1.56060457190428	0.827794577703	0.40778684601368	0.746434686529373	Bacteria	Candidatus Saccharibacteria	Saccharibacteria_genera_incertae_sedis	Saccharibacteria_genera_incertae_sedis	Saccharibacteria_genera_incertae_sedis	Saccharibacteria_genera_incertae_sedis
DENOVO920	5.92432044695538	1.32590833014312	1.60801180415204	0.824563804021521	0.409619278148735	0.747620686770399	Bacteria	Firmicutes	Negativicutes	Selenomonadales	Veillonellaceae	Selenomonas
DENOVO70	224.928202248695	0.666164476255872	0.810474401437893	0.821943882587784	0.411108836161365	0.748742901604528	Bacteria	Actinobacteria	Actinobacteria	Actinomycetales	Micrococcaceae	Rothia
DENOVO507	17.2348304639677	-0.926469130457484	1.13009876862746	-0.819812529822246	0.412322987019456	0.74935982354279	Bacteria	Bacteroidetes	Bacteroidia	Bacteroidales	Porphyromonadaceae	Porphyromonas
DENOVO1078	8.91139295183872	-2.23169795656713	2.74230731895443	-0.81380301220872	0.415757809210649	0.752404339269681	Bacteria	Proteobacteria	Gammaproteobacteria	Pasteurellales	Pasteurellaceae	Haemophilus
DENOVO4422	93.5924376169707	-0.46223187845032	0.568419158814977	-0.813188421400093	0.416110036859391	0.752404339269681	Bacteria	Firmicutes	Negativicutes	Selenomonadales	Veillonellaceae	NA
DENOVO4746	21.872442862132	-0.642094127107705	0.790490738119245	-0.812272802380191	0.416635113100267	0.752404339269681	Bacteria	Firmicutes	Negativicutes	Selenomonadales	Veillonellaceae	NA
DENOVO697	15.3953958227385	-0.829940431735615	1.03854720484226	-0.799135973662048	0.424211572420697	0.754363052933228	Bacteria	Bacteroidetes	Bacteroidia	Bacteroidales	Prevotellaceae	Prevotella
DENOVO1503	3.17806503078694	1.16505809587484	1.44666049027394	0.805343135938016	0.420621696086331	0.754363052933228	Bacteria	Bacteroidetes	Bacteroidia	Bacteroidales	Porphyromonadaceae	Tannerella
DENOVO2222	3.03614121135626	1.58023347787974	1.9676759504404	0.803096402904173	0.421919016647154	0.754363052933228	Bacteria	Actinobacteria	Actinobacteria	Actinomycetales	Corynebacteriaceae	Corynebacterium
DENOVO98	174.567596501695	0.660587799702963	0.827624384719741	0.798173437007487	0.424769849899318	0.754363052933228	Bacteria	Proteobacteria	Epsilonproteobacteria	Campylobacterales	Campylobacteraceae	Campylobacter
DENOVO63	165.037680192689	-0.654553461360169	0.818686258767891	-0.799516853190208	0.423990778360305	0.754363052933228	Bacteria	Firmicutes	Negativicutes	Selenomonadales	Veillonellaceae	Veillonella
DENOVO1368	8.36340275813997	-0.437585372583749	0.544933918685222	-0.803006305130581	0.421971090260696	0.754363052933228	Bacteria	Firmicutes	Bacilli	Lactobacillales	Streptococcaceae	Streptococcus
DENOVO352	16.8208604481182	-0.85767334822956	1.06960700278677	-0.801858389104567	0.422634878524019	0.754363052933228	Bacteria	Firmicutes	Erysipelotrichia	Erysipelotrichales	Erysipelotrichaceae	Solobacterium
DENOVO1203	4.4883156078913	1.07404184043575	1.33741375424141	0.803073721224704	0.421932125573068	0.754363052933228	Bacteria	Fusobacteria	Fusobacteriia	Fusobacteriales	Leptotrichiaceae	Leptotrichia
DENOVO3335	7.19877198651931	-1.08485685374722	1.37960557209223	-0.786352908173597	0.431660764118175	0.761230788599806	Bacteria	Bacteroidetes	Bacteroidia	Bacteroidales	Prevotellaceae	Prevotella
DENOVO163	89.2771849280895	1.21382071046022	1.54710659515251	0.784574711440977	0.43270296184032	0.761230788599806	Bacteria	Bacteroidetes	Bacteroidia	Bacteroidales	Porphyromonadaceae	Porphyromonas
DENOVO363	30.6893121016977	-0.923016832267375	1.17058936783021	-0.78850607876122	0.430400744339584	0.761230788599806	Bacteria	Bacteroidetes	Flavobacteriia	Flavobacteriales	Flavobacteriaceae	Capnocytophaga
DENOVO380	32.8168685898211	0.646606030042433	0.827777663781606	0.781134908966362	0.434723152068063	0.761230788599806	Bacteria	Proteobacteria	Epsilonproteobacteria	Campylobacterales	Campylobacteraceae	Campylobacter
DENOVO2891	73.2043073201368	-0.501971427593146	0.638254147566396	-0.786475778507851	0.431588803824247	0.761230788599806	Bacteria	Firmicutes	NA	NA	NA	NA
DENOVO936	7.90047959455332	0.738788156953176	0.945673661350072	0.781229495065412	0.434667529092158	0.761230788599806	Bacteria	Firmicutes	Erysipelotrichia	Erysipelotrichales	Erysipelotrichaceae	Solobacterium
DENOVO1514	3.46454158958029	1.28656734705232	1.64754670293395	0.780898862995023	0.434861980870684	0.761230788599806	Bacteria	Fusobacteria	Fusobacteriia	Fusobacteriales	Leptotrichiaceae	Leptotrichia
DENOVO2635	5.26422358316861	-0.92469686656699	1.19437362686283	-0.774210720807541	0.438806189443174	0.766567547272158	Bacteria	Bacteroidetes	Bacteroidia	Bacteroidales	Prevotellaceae	Prevotella
DENOVO802	8.43570117885499	1.26652504003894	1.64632336179475	0.769305149541355	0.441712180939663	0.769208974315997	Bacteria	Firmicutes	Negativicutes	Selenomonadales	Veillonellaceae	Selenomonas
DENOVO2583	4.46281128665286	-0.906267108326051	1.1790744159924	-0.768625878090371	0.442115438508727	0.769208974315997	Bacteria	Firmicutes	Bacilli	Lactobacillales	Carnobacteriaceae	Granulicatella
DENOVO425	5.16163637989119	1.38674156347128	1.8332043404486	0.756457713345764	0.449374816610253	0.770910719974068	Bacteria	Bacteroidetes	Bacteroidia	Bacteroidales	Prevotellaceae	Prevotella
DENOVO169	13.9837387330628	0.729367499447173	0.958047371670069	0.761306299683009	0.446474138712166	0.770910719974068	Bacteria	Bacteroidetes	Bacteroidia	Bacteroidales	Prevotellaceae	Prevotella
DENOVO370	30.9301841181393	-0.781097957139021	1.02636406609404	-0.761034006297187	0.446636755876702	0.770910719974068	Bacteria	Bacteroidetes	Bacteroidia	Bacteroidales	Prevotellaceae	Prevotella
DENOVO384	33.0298436755658	0.822612543420633	1.08750838001906	0.756419498492705	0.449397721106379	0.770910719974068	Bacteria	Actinobacteria	Actinobacteria	Actinomycetales	NA	NA
DENOVO3287	13.6119659637112	0.768204148973263	1.01555062619575	0.756441017471433	0.449384823386308	0.770910719974068	Bacteria	NA	NA	NA	NA	NA
DENOVO4552	10.3139986271369	-0.687869901246115	0.900113938900981	-0.764203143088739	0.444746193814387	0.770910719974068	Bacteria	Firmicutes	NA	NA	NA	NA
DENOVO715	10.658619325982	-1.43420318747408	1.8938926162419	-0.757277986710783	0.448883336328215	0.770910719974068	Bacteria	Candidatus Saccharibacteria	Saccharibacteria_genera_incertae_sedis	Saccharibacteria_genera_incertae_sedis	Saccharibacteria_genera_incertae_sedis	Saccharibacteria_genera_incertae_sedis
DENOVO262	3.07906370081254	-0.553282896308239	0.739752042395325	-0.747930204446212	0.454502257766477	0.772288896356439	Bacteria	Bacteroidetes	Bacteroidia	Bacteroidales	Rikenellaceae	Alistipes
DENOVO170	5.16682730183912	-0.512179180360132	0.689243018293877	-0.743103907861059	0.457418773893358	0.772288896356439	Bacteria	Bacteroidetes	Bacteroidia	Bacteroidales	Porphyromonadaceae	Odoribacter
DENOVO1677	4.11926297103447	0.815540566047896	1.09742642386609	0.743139173900017	0.457397424693391	0.772288896356439	Bacteria	Actinobacteria	Actinobacteria	Actinomycetales	Actinomycetaceae	Actinomyces
DENOVO587	14.27476912825	-1.08790115358382	1.45213292811185	-0.749174633067769	0.453751956344157	0.772288896356439	Bacteria	Actinobacteria	Actinobacteria	Actinomycetales	Actinomycetaceae	Actinomyces
DENOVO4196	3.03259844599743	-1.02083780313364	1.37082143154986	-0.744690577225272	0.456458796816922	0.772288896356439	Bacteria	Proteobacteria	Gammaproteobacteria	Pasteurellales	Pasteurellaceae	Haemophilus
DENOVO2316	6.3197214454601	1.01762154237883	1.35286172878344	0.752199223858546	0.451931260326514	0.772288896356439	Bacteria	Proteobacteria	Betaproteobacteria	Neisseriales	Neisseriaceae	Neisseria
DENOVO3096	4.26210676719433	-0.80411953236132	1.07957261852234	-0.744849877224521	0.456362478692076	0.772288896356439	Bacteria	Firmicutes	Bacilli	Lactobacillales	Carnobacteriaceae	Granulicatella
DENOVO14	158.479282175516	0.423532910199205	0.563875454501843	0.751110740532901	0.452586012355107	0.772288896356439	Bacteria	Firmicutes	Bacilli	Bacillales	Listeriaceae	Listeria
DENOVO316	35.1972426784361	-0.656556685089848	0.890131623006255	-0.737595056866364	0.460760560140125	0.776399684015644	Bacteria	Fusobacteria	Fusobacteriia	Fusobacteriales	Leptotrichiaceae	Leptotrichia
DENOVO126	44.0428072811359	0.566766155554509	0.771007849313156	0.735097776318888	0.462279948508399	0.777429540124144	Bacteria	Bacteroidetes	Bacteroidia	Bacteroidales	Prevotellaceae	NA
DENOVO152	20.5882135229782	0.492456870476213	0.683644332916911	0.720340748492777	0.471315221590464	0.780383033285331	Bacteria	Bacteroidetes	Bacteroidia	Bacteroidales	Prevotellaceae	Prevotella
DENOVO2502	3.69391572509082	-1.29445812102893	1.78731757368368	-0.72424628957295	0.468914544750818	0.780383033285331	Bacteria	Actinobacteria	Actinobacteria	Actinomycetales	Micrococcaceae	Rothia
DENOVO4463	4.06120774719598	0.820071752078892	1.13213268431516	0.724360106761657	0.468844684653035	0.780383033285331	Bacteria	Actinobacteria	Actinobacteria	Actinomycetales	Actinomycetaceae	Actinomyces
DENOVO4232	5.84044805532444	1.06387555463933	1.47600448004001	0.720780708342084	0.471044446586332	0.780383033285331	Bacteria	Proteobacteria	Gammaproteobacteria	Pasteurellales	Pasteurellaceae	Haemophilus
DENOVO3	6.47344676148332	0.572937065985573	0.795395069905022	0.720317597711521	0.47132947220621	0.780383033285331	Bacteria	Firmicutes	Bacilli	Lactobacillales	Carnobacteriaceae	Dolosigranulum
DENOVO778	26.2638144030895	-0.561900042713531	0.776510743020054	-0.723621724186525	0.469298000582514	0.780383033285331	Bacteria	Firmicutes	Bacilli	Bacillales	Bacillales_Incertae Sedis XI	Gemella
DENOVO3972	5.83580443330275	0.593648532822114	0.815174922762316	0.728246804759972	0.466462519151553	0.780383033285331	Bacteria	Firmicutes	Bacilli	Lactobacillales	Streptococcaceae	Streptococcus
DENOVO752	11.4427019903342	-0.927507310800412	1.26939682015793	-0.73066774398018	0.464982122369353	0.780383033285331	Bacteria	Fusobacteria	Fusobacteriia	Fusobacteriales	Leptotrichiaceae	Leptotrichia
DENOVO373	8.83831545597288	1.21059413865135	1.70521978016271	0.709934374873271	0.47774483261901	0.787956795225188	Bacteria	Firmicutes	Clostridia	Clostridiales	Lachnospiraceae	Stomatobaculum
DENOVO272	2.8760895945867	0.504640080199149	0.709421481292626	0.71134028713037	0.476873392142258	0.787956795225188	Bacteria	Firmicutes	Clostridia	Clostridiales	Lachnospiraceae	Lachnospiracea_incertae_sedis
DENOVO818	7.17144583368868	1.05655982772302	1.49886258736692	0.704907732455378	0.480867657796531	0.790431652058966	Bacteria	Bacteroidetes	NA	NA	NA	NA
DENOVO415	10.3090637739723	-0.685832009323864	0.981686873136619	-0.698626036561475	0.484785767909997	0.790431652058966	Bacteria	Firmicutes	Clostridia	Clostridiales	Lachnospiraceae	Lachnoanaerobaculum
DENOVO136	5.58217817001483	0.434069347084756	0.62036884911457	0.699695588687742	0.484117431958656	0.790431652058966	Bacteria	Firmicutes	Clostridia	Clostridiales	Ruminococcaceae	NA
DENOVO7	5.60640294676086	0.66358528212518	0.948585663225521	0.699552299650787	0.484206940642167	0.790431652058966	Bacteria	Actinobacteria	Actinobacteria	Actinomycetales	Corynebacteriaceae	Corynebacterium
DENOVO4693	3.86118382130501	0.894626482554874	1.27903265102505	0.699455547001005	0.484267384411313	0.790431652058966	Bacteria	Firmicutes	Bacilli	Lactobacillales	Streptococcaceae	Streptococcus
DENOVO1134	5.22549738584955	-0.793565434949011	1.13282892226987	-0.70051657346365	0.483604758588732	0.790431652058966	Bacteria	Fusobacteria	Fusobacteriia	Fusobacteriales	Leptotrichiaceae	Leptotrichia
DENOVO518	16.9707719868244	-0.807147892408537	1.16027250811646	-0.695653725105345	0.486645711891132	0.791955759275302	Bacteria	Synergistetes	Synergistia	Synergistales	Synergistaceae	Fretibacterium
DENOVO843	8.95302853126939	0.859360256201508	1.23843444411241	0.69390855550486	0.487739557871629	0.792229718288643	Bacteria	Fusobacteria	Fusobacteriia	Fusobacteriales	Leptotrichiaceae	Leptotrichia
DENOVO285	6.92555682909872	-0.555212030055158	0.802570704892456	-0.691792046072198	0.489067932376993	0.792882860065731	Bacteria	Firmicutes	Negativicutes	Selenomonadales	Veillonellaceae	Megasphaera
DENOVO190	73.9847355144543	0.899996744842475	1.31341873899808	0.685232148833981	0.493197440032303	0.796128312238229	Bacteria	Bacteroidetes	Bacteroidia	Bacteroidales	Prevotellaceae	Prevotella
DENOVO484	3.13184403564408	1.19886816841239	1.74666466787893	0.686375691029601	0.492476229551704	0.796128312238229	Bacteria	Bacteroidetes	Bacteroidia	Bacteroidales	Prevotellaceae	Prevotella
DENOVO2853	10.080526496881	-1.25219618072439	1.83020800866867	-0.684182439806538	0.49385996939077	0.796128312238229	Bacteria	Firmicutes	Negativicutes	Selenomonadales	Veillonellaceae	NA
DENOVO943	7.27334180094673	1.29494609855761	1.90119701029987	0.681121467971045	0.495794634134961	0.796645953453485	Bacteria	Bacteroidetes	Flavobacteriia	Flavobacteriales	Flavobacteriaceae	Capnocytophaga
DENOVO1509	4.22878037843596	-1.09228468879273	1.60457863170343	-0.680729923240444	0.496042398587275	0.796645953453485	Bacteria	Actinobacteria	Actinobacteria	Actinomycetales	Micrococcaceae	Rothia
DENOVO1182	33.9485863381415	-0.658885596610038	0.97302184405557	-0.677153961789586	0.498308274400695	0.798786297541189	Bacteria	Actinobacteria	Actinobacteria	Actinomycetales	Micrococcaceae	Rothia
DENOVO4783	5.81031103922903	-0.703647773157327	1.04171869543976	-0.675468124204378	0.499378396542491	0.799005434467985	Bacteria	Firmicutes	Bacilli	Bacillales	Bacillales_Incertae Sedis XI	Gemella
DENOVO172	3.79650562393074	0.514504132095719	0.768666987585155	0.669345946171158	0.503274824021306	0.802240687825397	Bacteria	Firmicutes	Clostridia	Clostridiales	Lachnospiraceae	Clostridium XlVa
DENOVO1246	3.27876693976906	2.02814234256775	3.02620679881461	0.67019291059758	0.502734822594633	0.802240687825397	Bacteria	Spirochaetes	Spirochaetia	Spirochaetales	Spirochaetaceae	Treponema
DENOVO1825	56.8276370956677	-0.58918619839515	0.885873414306066	-0.665090732919983	0.505992461560176	0.803579864741208	Bacteria	Firmicutes	Bacilli	Lactobacillales	Streptococcaceae	Streptococcus
DENOVO4178	3.91641550415597	0.525726702601818	0.789819376979418	0.665629025983644	0.505648248820375	0.803579864741208	Bacteria	Firmicutes	Bacilli	Lactobacillales	Streptococcaceae	Streptococcus
DENOVO3137	6.9132748916387	0.859880306465767	1.29797373804222	0.662478971078995	0.507664307471231	0.804741939250692	Bacteria	Proteobacteria	Betaproteobacteria	Neisseriales	Neisseriaceae	NA
DENOVO816	4.43382970558565	-0.881766124578128	1.34737679682493	-0.654431727380191	0.512833699215749	0.808067900170186	Bacteria	Bacteroidetes	Bacteroidia	Bacteroidales	Prevotellaceae	Prevotella
DENOVO267	3.87274697503602	0.530749706079895	0.814190682161664	0.651873962338605	0.514482483169102	0.808067900170186	Bacteria	Bacteroidetes	Bacteroidia	Bacteroidales	Porphyromonadaceae	NA
DENOVO4361	3.41958627903639	-0.817860781173481	1.2437170148071	-0.657593947366178	0.510799084856737	0.808067900170186	Bacteria	Actinobacteria	Actinobacteria	Actinomycetales	Micrococcaceae	Rothia
DENOVO2167	5.09354145784057	0.792971979052297	1.2083059537217	0.65626754267813	0.511651997322194	0.808067900170186	Bacteria	Actinobacteria	Actinobacteria	Actinomycetales	Actinomycetaceae	Actinomyces
DENOVO211	104.312173218395	0.439471169781963	0.672947746273992	0.653053929098132	0.513721511931987	0.808067900170186	Bacteria	Firmicutes	Bacilli	Lactobacillales	Streptococcaceae	Streptococcus
DENOVO906	5.42011242423591	-1.59774828323867	2.48781517306417	-0.642229495397269	0.520724184543573	0.809819995845711	Bacteria	Bacteroidetes	Bacteroidia	Bacteroidales	Porphyromonadaceae	Porphyromonas
DENOVO168	4.67699341320591	0.453940867579676	0.703379019699036	0.64537163444811	0.518686380829467	0.809819995845711	Bacteria	Bacteroidetes	Bacteroidia	Bacteroidales	Rikenellaceae	Alistipes
DENOVO287	2.82359204356802	0.441523214730274	0.68845298428591	0.641326604442335	0.521310507572833	0.809819995845711	Bacteria	Bacteroidetes	Bacteroidia	Bacteroidales	Porphyromonadaceae	NA
DENOVO605	11.3411282648387	-0.789357786038147	1.22243473119048	-0.645725915582768	0.518456873997611	0.809819995845711	Bacteria	Bacteroidetes	Flavobacteriia	Flavobacteriales	Flavobacteriaceae	Capnocytophaga
DENOVO695	11.5211244901351	1.11810468492974	1.74175644288605	0.641940892193322	0.520911561930523	0.809819995845711	Bacteria	Firmicutes	Clostridia	Clostridiales	Lachnospiraceae	Catonella
DENOVO2285	4.40151102101107	0.76800343402439	1.20014315563841	0.63992652077898	0.522220371152842	0.809819995845711	Bacteria	Proteobacteria	Betaproteobacteria	Neisseriales	Neisseriaceae	Neisseria
DENOVO3945	3.0292932534643	-0.625500547294785	0.973489605815322	-0.642534387176032	0.520526269422814	0.809819995845711	Bacteria	Firmicutes	Negativicutes	Selenomonadales	Veillonellaceae	Veillonella
DENOVO130	35.6898492611125	0.619910584414239	0.971364312149618	0.638185464156475	0.523352958241747	0.810013821519256	Bacteria	Bacteroidetes	Bacteroidia	Bacteroidales	Prevotellaceae	Prevotella
DENOVO913	5.25561065609796	-0.82335526561847	1.30052834020007	-0.633092905527769	0.526672974893548	0.810013821519256	Bacteria	Firmicutes	Clostridia	Clostridiales	NA	NA
DENOVO3292	4.85067627122806	0.824003424378165	1.30121995147626	0.633254526602761	0.526567443474286	0.810013821519256	Bacteria	Proteobacteria	Betaproteobacteria	Neisseriales	Neisseriaceae	NA
DENOVO336	46.6644716236839	0.642102916486674	1.00953783074963	0.636036507923512	0.524752626961672	0.810013821519256	Bacteria	Proteobacteria	Epsilonproteobacteria	Campylobacterales	Campylobacteraceae	Campylobacter
DENOVO1398	4.41809664953997	0.762540571975371	1.20564601264521	0.632474676627797	0.527076750684843	0.810013821519256	Bacteria	Firmicutes	Negativicutes	Selenomonadales	Veillonellaceae	Selenomonas
DENOVO237	10.164308461005	-1.03852346837064	1.65476239672075	-0.627596729553855	0.5302681516859	0.810552746148446	Bacteria	Bacteroidetes	Flavobacteriia	Flavobacteriales	Flavobacteriaceae	NA
DENOVO650	5.2578514893903	0.598555968833188	0.94943893980404	0.630431240745958	0.528412476425522	0.810552746148446	Bacteria	Firmicutes	Negativicutes	Selenomonadales	Veillonellaceae	Megasphaera
DENOVO2879	6.57764662718553	-0.519455497909184	0.826764296641068	-0.628299383536032	0.529807835403828	0.810552746148446	Bacteria	Firmicutes	Bacilli	Bacillales	Bacillales_Incertae Sedis XI	Gemella
DENOVO482	18.5615179527016	-0.758908243382793	1.22499791892017	-0.619517985836063	0.535575177012398	0.812518283808488	Bacteria	Bacteroidetes	Bacteroidia	Bacteroidales	Prevotellaceae	Prevotella
DENOVO118	8.94640221015771	-0.370897049799726	0.597285056931867	-0.620971587176397	0.534618317831	0.812518283808488	Bacteria	Bacteroidetes	Bacteroidia	Bacteroidales	Porphyromonadaceae	NA
DENOVO249	3.11353160464158	-0.451541941970489	0.735287671888131	-0.614102424444276	0.539147646265446	0.812518283808488	Bacteria	Firmicutes	Clostridia	Clostridiales	Lachnospiraceae	NA
DENOVO3321	5.95227454316575	0.699042251641225	1.12009508885492	0.624091881659672	0.532567245177837	0.812518283808488	Bacteria	Actinobacteria	Actinobacteria	Actinomycetales	Micrococcaceae	Rothia
DENOVO4745	3.27305016844924	0.849524263555229	1.3828443772354	0.614331068296786	0.538996576295902	0.812518283808488	Bacteria	Proteobacteria	Betaproteobacteria	Neisseriales	Neisseriaceae	Neisseria
DENOVO1549	3.22266897851488	1.27222979074851	2.04881189805457	0.620959782572789	0.534626084947962	0.812518283808488	Bacteria	Firmicutes	Negativicutes	Selenomonadales	Veillonellaceae	Schwartzia
DENOVO2350	3.8713709035404	-0.906185771782403	1.46856655189953	-0.617054617382026	0.537198701213785	0.812518283808488	Bacteria	NA	NA	NA	NA	NA
DENOVO257	68.1354443998352	0.548265223315729	0.890010503686	0.616021070588578	0.537880613350678	0.812518283808488	Bacteria	Fusobacteria	Fusobacteriia	Fusobacteriales	Fusobacteriaceae	Fusobacterium
DENOVO61	15.0277538351167	0.317238151232342	0.520893394258881	0.609027019211299	0.542506529814119	0.814995081996506	Bacteria	Firmicutes	Clostridia	Clostridiales	Lachnospiraceae	NA
DENOVO4561	10.8042850233419	-0.802021598325919	1.31750613571188	-0.608742211202355	0.542695323292066	0.814995081996506	Bacteria	Firmicutes	NA	NA	NA	NA
DENOVO219	7.38898579485473	1.02363611238379	1.69995671460847	0.602154221685316	0.547071484710072	0.816176502633529	Bacteria	Bacteroidetes	Bacteroidia	Bacteroidales	Prevotellaceae	Alloprevotella
DENOVO1266	3.22399102925958	0.69070657893952	1.14550076871921	0.602973474833896	0.546526335157861	0.816176502633529	Bacteria	Firmicutes	Clostridia	Clostridiales	NA	NA
DENOVO160	4.15509979045645	0.471417871034037	0.779964973334583	0.604409027521563	0.545571735322931	0.816176502633529	Bacteria	Actinobacteria	Actinobacteria	Coriobacteriales	Coriobacteriaceae	Olsenella
DENOVO71	247.155290387695	-0.50375153192752	0.837050950254736	-0.601817048023439	0.547295925831361	0.816176502633529	Bacteria	Fusobacteria	Fusobacteriia	Fusobacteriales	Leptotrichiaceae	Leptotrichia
DENOVO2358	5.76344788604595	-0.869203800032017	1.4629945721933	-0.594126469470712	0.552427528221445	0.822237399859192	Bacteria	Actinobacteria	Actinobacteria	Actinomycetales	Micrococcaceae	Rothia
DENOVO504	4.10863457704729	0.898598298537927	1.515725084021	0.592850450263762	0.553281241026746	0.822237399859192	Bacteria	Actinobacteria	Actinobacteria	Actinomycetales	Actinomycetaceae	Actinomyces
DENOVO156	22.0572157397199	0.49416297148343	0.83926329266413	0.588805653485422	0.555991652935598	0.82483337073288	Bacteria	Bacteroidetes	Bacteroidia	Bacteroidales	Prevotellaceae	Prevotella
DENOVO767	5.86762353444464	-0.754150614864642	1.29403837481259	-0.582788447038027	0.560035723178721	0.82708291332367	Bacteria	Bacteroidetes	Bacteroidia	Bacteroidales	Prevotellaceae	Prevotella
DENOVO610	5.01179249411718	0.964427734018861	1.65545226425868	0.58257658939549	0.560178368851013	0.82708291332367	Bacteria	Bacteroidetes	Flavobacteriia	Flavobacteriales	Flavobacteriaceae	Capnocytophaga
DENOVO447	3.60842402090073	0.435371104915308	0.747755042491161	0.582237604797503	0.560406646878187	0.82708291332367	Bacteria	Actinobacteria	Actinobacteria	Actinomycetales	Actinomycetaceae	Actinomyces
DENOVO141	4.30531916252816	-1.03475685453758	1.80399797956371	-0.573590916541843	0.566244659960088	0.832846685999958	Bacteria	Bacteroidetes	Bacteroidia	Bacteroidales	Porphyromonadaceae	Porphyromonas
DENOVO3625	21.3884090483357	-0.54008709589507	0.943986251141311	-0.572134493740865	0.567230862077075	0.832846685999958	Bacteria	Firmicutes	Bacilli	Lactobacillales	Carnobacteriaceae	Granulicatella
DENOVO687	2.85731523171983	0.88737806141588	1.55019786986218	0.572428899992471	0.567031441490191	0.832846685999958	Bacteria	Candidatus Saccharibacteria	Saccharibacteria_genera_incertae_sedis	Saccharibacteria_genera_incertae_sedis	Saccharibacteria_genera_incertae_sedis	Saccharibacteria_genera_incertae_sedis
DENOVO3379	4.41520653167389	0.738776826825147	1.31367162765694	0.562375567281473	0.573860162101951	0.841137497875462	Bacteria	Firmicutes	Bacilli	Lactobacillales	Streptococcaceae	Streptococcus
DENOVO673	4.91764996648988	-0.738527503387882	1.32323805803502	-0.55812141957629	0.576761475065053	0.843944995992624	Bacteria	Firmicutes	Negativicutes	Selenomonadales	Veillonellaceae	Selenomonas
DENOVO404	3.25521596693546	0.773550999419357	1.39513583859902	0.554462854453048	0.579262120366374	0.846157636576137	Bacteria	Bacteroidetes	Bacteroidia	Bacteroidales	Prevotellaceae	Prevotella
DENOVO1764	12.1354947474692	-0.857429577492388	1.55304261027291	-0.552096621059041	0.580882156829406	0.847078579635386	Bacteria	Proteobacteria	Gammaproteobacteria	Pasteurellales	Pasteurellaceae	Haemophilus
DENOVO360	34.5568593757302	-0.590573666421208	1.07695859122048	-0.548371749142119	0.583436670551649	0.847788289015808	Bacteria	Actinobacteria	Actinobacteria	Actinomycetales	Actinomycetaceae	Actinomyces
DENOVO3083	6.22201653927735	-0.972518117971421	1.77302015860755	-0.548509340545339	0.583342217436241	0.847788289015808	Bacteria	Proteobacteria	Gammaproteobacteria	Pasteurellales	Pasteurellaceae	Haemophilus
DENOVO2768	21.5380393292752	0.498259688025984	0.911085638885869	0.546885678754948	0.584457275247605	0.847788289015808	Bacteria	NA	NA	NA	NA	NA
DENOVO1473	3.16565345394664	-0.995793322519133	1.82508350514144	-0.545615211421221	0.585330465897597	0.847788289015808	Bacteria	Spirochaetes	Spirochaetia	Spirochaetales	Spirochaetaceae	Treponema
DENOVO716	4.22253642115399	-0.781586038508109	1.44342315825991	-0.541480877617575	0.588176174514781	0.849724767980382	Bacteria	Bacteroidetes	Flavobacteriia	Flavobacteriales	Flavobacteriaceae	Capnocytophaga
DENOVO11	3.08163544136566	-0.400505865634739	0.74059496680021	-0.540789343148186	0.588652789033139	0.849724767980382	Bacteria	Actinobacteria	Actinobacteria	Actinomycetales	Corynebacteriaceae	Corynebacterium
DENOVO4700	4.52117652957298	-0.458389977011008	0.853181203611128	-0.537271537477445	0.591080062943409	0.85179214457838	Bacteria	Firmicutes	Bacilli	Lactobacillales	Streptococcaceae	NA
DENOVO3731	3.13101892407383	-0.63636826546491	1.20247008558165	-0.5292175440332	0.596654547692792	0.852648235100217	Bacteria	NA	NA	NA	NA	NA
DENOVO132	89.3334365385307	-0.662097088887933	1.24444578274755	-0.532041731401202	0.594697092676852	0.852648235100217	Bacteria	Bacteroidetes	Bacteroidia	Bacteroidales	Prevotellaceae	Alloprevotella
DENOVO53	23.2339983289346	-0.300800785414766	0.567733833210005	-0.529827126408899	0.596231795668074	0.852648235100217	Bacteria	Bacteroidetes	Bacteroidia	Bacteroidales	Bacteroidaceae	Bacteroides
DENOVO116	7.36721025942611	0.307670264043429	0.579897365108611	0.530559858615334	0.595723818573293	0.852648235100217	Bacteria	Firmicutes	Clostridia	Clostridiales	Lachnospiraceae	NA
DENOVO608	4.40311298984649	0.429140075313944	0.805620343221675	0.532682769153785	0.594253195832057	0.852648235100217	Bacteria	Actinobacteria	Actinobacteria	Coriobacteriales	Coriobacteriaceae	Atopobium
DENOVO564	4.36168841917943	0.917846157972788	1.74427732148977	0.526204260449174	0.598746294170061	0.854211379682621	Bacteria	Proteobacteria	Betaproteobacteria	Neisseriales	Neisseriaceae	Kingella
DENOVO214	11.0596082867608	0.480031305923437	0.915997975835829	0.524052802065877	0.600241814884996	0.854920122365318	Bacteria	Bacteroidetes	Bacteroidia	Bacteroidales	Prevotellaceae	Prevotella
DENOVO157	5.52674929111783	0.332347713875365	0.644752685915621	0.515465419742136	0.606227827952045	0.856452541060519	Bacteria	Bacteroidetes	Bacteroidia	Bacteroidales	Porphyromonadaceae	NA
DENOVO1382	3.91267714761196	0.849213644153224	1.67428845252975	0.507208684901406	0.612008401864743	0.856452541060519	Bacteria	Firmicutes	Clostridia	Clostridiales	Lachnospiraceae	Lachnoanaerobaculum
DENOVO1061	5.70362434275025	-0.634028416935605	1.23956840004519	-0.511491271407443	0.609007098851237	0.856452541060519	Bacteria	Synergistetes	Synergistia	Synergistales	Synergistaceae	Fretibacterium
DENOVO646	12.5404194430447	0.59336175283603	1.1646799772795	0.509463341356675	0.610427487561664	0.856452541060519	Bacteria	Firmicutes	Negativicutes	Selenomonadales	Veillonellaceae	Selenomonas
DENOVO923	4.75732279381587	-0.617622654428726	1.21784317154531	-0.507144654467316	0.612053325006253	0.856452541060519	Bacteria	Firmicutes	Negativicutes	Selenomonadales	Veillonellaceae	NA
DENOVO99	198.939674258269	-0.527059390607653	1.01439082374654	-0.519582175103888	0.603354824419909	0.856452541060519	Bacteria	Firmicutes	Negativicutes	Selenomonadales	Veillonellaceae	Veillonella
DENOVO135	5.69897580770779	0.294903536170634	0.568738269829206	0.518522406201352	0.6040938312179	0.856452541060519	Bacteria	Firmicutes	Bacilli	Lactobacillales	Lactobacillaceae	Lactobacillus
DENOVO1869	8.5743396275264	-0.794455952969266	1.55328638141045	-0.511467790149466	0.609023537012896	0.856452541060519	Bacteria	Firmicutes	Bacilli	Bacillales	Bacillales_Incertae Sedis XI	Gemella
DENOVO2472	40.8644815577371	0.438985936933725	0.866100572772391	0.506853304032036	0.612257752109756	0.856452541060519	Bacteria	NA	NA	NA	NA	NA
DENOVO824	11.2883244927798	-0.441954040666494	0.870071370612558	-0.507951480296776	0.611487370369939	0.856452541060519	Bacteria	Fusobacteria	Fusobacteriia	Fusobacteriales	Leptotrichiaceae	Leptotrichia
DENOVO1474	3.39082305601775	1.03246059952785	2.03737771112272	0.506759543844673	0.612323545711493	0.856452541060519	Bacteria	Fusobacteria	Fusobacteriia	Fusobacteriales	Leptotrichiaceae	Leptotrichia
DENOVO1096	5.01129544356225	0.806502672086209	1.60111635067007	0.503712720033549	0.614463268450431	0.856814001753405	Bacteria	Bacteroidetes	Bacteroidia	Bacteroidales	Prevotellaceae	Prevotella
DENOVO387	19.9332794636096	-0.661300824917656	1.31571506774028	-0.502617049186364	0.615233540112061	0.856814001753405	Bacteria	Bacteroidetes	Flavobacteriia	Flavobacteriales	Flavobacteriaceae	Capnocytophaga
DENOVO22	3.47666607077958	0.777328467838676	1.54810053228715	0.50211756383176	0.615584826026103	0.856814001753405	Bacteria	Proteobacteria	Gammaproteobacteria	Pseudomonadales	Moraxellaceae	Moraxella
DENOVO123	6.25306705998051	0.320889899979387	0.646353219251705	0.496462136215377	0.619568395196255	0.859212445713676	Bacteria	Bacteroidetes	Bacteroidia	Bacteroidales	Rikenellaceae	Alistipes
DENOVO641	3.28631527082797	1.10280363481558	2.21442346848835	0.498009369259616	0.618477438430143	0.859212445713676	Bacteria	Actinobacteria	Actinobacteria	Bifidobacteriales	Bifidobacteriaceae	Bifidobacterium
DENOVO883	10.7124327569471	-0.467551867200741	0.9437905416851	-0.495397915692126	0.620319265713846	0.859212445713676	Bacteria	Fusobacteria	Fusobacteriia	Fusobacteriales	Leptotrichiaceae	Leptotrichia
DENOVO1053	6.32950723052451	0.56954868123893	1.15327729496495	0.493852331720653	0.621410471575311	0.85933338234001	Bacteria	Firmicutes	Clostridia	Clostridiales	Lachnospiraceae	Lachnoanaerobaculum
DENOVO1205	5.28027645997136	-0.55207575400074	1.12463966904307	-0.49089123316314	0.623503377967618	0.860286933567589	Bacteria	Bacteroidetes	Bacteroidia	Bacteroidales	Prevotellaceae	Prevotella
DENOVO1123	8.458501867152	0.389415234440448	0.794670263967984	0.490033731092443	0.624110030076487	0.860286933567589	Bacteria	Firmicutes	Bacilli	Lactobacillales	Streptococcaceae	Streptococcus
DENOVO122	66.410297319563	-0.332893894572558	0.690274394088872	-0.482263136838447	0.629619030625485	0.860837935878175	Bacteria	Bacteroidetes	Bacteroidia	Bacteroidales	Prevotellaceae	Prevotella
DENOVO236	3.72336802257808	0.321137924834736	0.661699163276773	0.48532315387017	0.627447133739666	0.860837935878175	Bacteria	Bacteroidetes	Bacteroidia	Bacteroidales	Porphyromonadaceae	NA
DENOVO530	3.08495651835732	0.581019502721637	1.19859541234723	0.484750314189685	0.627853471285578	0.860837935878175	Bacteria	Actinobacteria	Actinobacteria	Actinomycetales	Actinomycetaceae	Actinomyces
DENOVO4563	4.87510103097094	-0.552428397416362	1.1452198274541	-0.48237760486949	0.629537727231996	0.860837935878175	Bacteria	Proteobacteria	Gammaproteobacteria	Pasteurellales	Pasteurellaceae	Haemophilus
DENOVO10	977.777347828573	0.374378806903657	0.776429324718518	0.482180148256742	0.629677977866241	0.860837935878175	Bacteria	Firmicutes	Negativicutes	Selenomonadales	Veillonellaceae	Veillonella
DENOVO765	4.40794826761964	0.936203059314895	1.94652284564168	0.480961762874287	0.630543674994878	0.860837935878175	Bacteria	Spirochaetes	Spirochaetia	Spirochaetales	Spirochaetaceae	Treponema
DENOVO3935	6.89505185769852	-0.706634226926548	1.48602601014703	-0.475519420320666	0.634416794470578	0.862924335006506	Bacteria	Bacteroidetes	Bacteroidia	Bacteroidales	Prevotellaceae	Prevotella
DENOVO868	6.05022932761208	-0.699940919622386	1.47490671579112	-0.47456622993743	0.635096181137966	0.862924335006506	Bacteria	Firmicutes	Clostridia	Clostridiales	Lachnospiraceae	NA
DENOVO155	8.94409533119145	-0.314143496262189	0.660130427579776	-0.475880951911166	0.63415919324944	0.862924335006506	Bacteria	Firmicutes	Bacilli	Lactobacillales	Lactobacillaceae	Lactobacillus
DENOVO292	11.3570795044756	0.544229236910188	1.15992967923683	0.469191578293143	0.638932704658021	0.866761323593132	Bacteria	Bacteroidetes	Bacteroidia	Bacteroidales	Prevotellaceae	Prevotella
DENOVO66	344.034173786351	-0.641108711751112	1.37752443525076	-0.465406417008062	0.641640439684288	0.867684386050159	Bacteria	Firmicutes	Bacilli	Bacillales	Bacillales_Incertae Sedis XI	Gemella
DENOVO3041	5.91484514578561	0.405293645402871	0.869412763647432	0.466169421877992	0.641094234964967	0.867684386050159	Bacteria	Firmicutes	Bacilli	Lactobacillales	Streptococcaceae	Streptococcus
DENOVO119	156.481980265388	0.482745299018733	1.04084570696605	0.463801018525485	0.642790313553464	0.867868309781964	Bacteria	Firmicutes	Bacilli	Lactobacillales	Streptococcaceae	Streptococcus
DENOVO8	1779.08591882537	-0.410659037928168	0.902431154376711	-0.45505857808267	0.649067096896449	0.87084864411185	Bacteria	Bacteroidetes	Bacteroidia	Bacteroidales	Prevotellaceae	Prevotella
DENOVO655	6.64376888089326	0.52534437881586	1.15363914807947	0.455380159116854	0.648835766756052	0.87084864411185	Bacteria	Firmicutes	Clostridia	Clostridiales	Lachnospiraceae	Oribacterium
DENOVO2513	12.4825519827506	-0.427372318546003	0.933486648857221	-0.457823707569031	0.64707910188062	0.87084864411185	Bacteria	Actinobacteria	Actinobacteria	Actinomycetales	Micrococcaceae	Rothia
DENOVO1595	3.46571288605781	0.507353736095867	1.11016198293055	0.457008746378236	0.647664758893854	0.87084864411185	Bacteria	Proteobacteria	Epsilonproteobacteria	Campylobacterales	Campylobacteraceae	Campylobacter
DENOVO446	22.0757763856034	0.859345266643401	1.8964907464847	0.453123891184951	0.650459532716872	0.871351111119941	Bacteria	Bacteroidetes	Bacteroidia	Bacteroidales	Porphyromonadaceae	Porphyromonas
DENOVO29	833.291094330609	0.429023221078035	0.953852186998338	0.449779564303481	0.652869394482392	0.873212815120199	Bacteria	Firmicutes	Bacilli	Lactobacillales	Carnobacteriaceae	Granulicatella
DENOVO17	57.3334355536569	0.230291915639018	0.515245857132509	0.446955395081989	0.654907266070164	0.874571949697443	Bacteria	Firmicutes	Bacilli	Lactobacillales	Lactobacillaceae	Lactobacillus
DENOVO112	7.06262785978284	0.280191253961075	0.637939138914053	0.439213142554691	0.660507102984719	0.876133121858036	Bacteria	Firmicutes	Clostridia	Clostridiales	Lachnospiraceae	Clostridium XlVa
DENOVO1870	2.95729170655531	-0.755210884110953	1.72846416499411	-0.436925971278975	0.662165036250556	0.876133121858036	Bacteria	Firmicutes	Negativicutes	Selenomonadales	Veillonellaceae	Selenomonas
DENOVO3996	3.84362546890458	-0.386657671299892	0.878590529060753	-0.440088594755561	0.65987294206914	0.876133121858036	Bacteria	Firmicutes	Negativicutes	Selenomonadales	Veillonellaceae	Veillonella
DENOVO4163	35.4008008822603	-0.479966379597882	1.09868902148232	-0.436853714029405	0.66221744140438	0.876133121858036	Bacteria	Firmicutes	Bacilli	Lactobacillales	Carnobacteriaceae	Granulicatella
DENOVO1698	15.9445365166555	-0.371612690970034	0.841638585880981	-0.441534759936239	0.65882590277673	0.876133121858036	Bacteria	Firmicutes	Bacilli	Lactobacillales	Streptococcaceae	Streptococcus
DENOVO1762	4.59340465790576	-0.945746353205641	2.13385263003151	-0.443210716567468	0.657613328187511	0.876133121858036	Bacteria	Fusobacteria	Fusobacteriia	Fusobacteriales	Leptotrichiaceae	Leptotrichia
DENOVO248	61.3802164787616	0.808111480860125	1.88320443496515	0.429115111379334	0.667839455637816	0.879493190809185	Bacteria	Bacteroidetes	Bacteroidia	Bacteroidales	Porphyromonadaceae	Porphyromonas
DENOVO4757	4.25641233036242	0.486006450681659	1.13078521995331	0.42979554570206	0.667344373345334	0.879493190809185	Bacteria	Proteobacteria	Gammaproteobacteria	Pasteurellales	Pasteurellaceae	Haemophilus
DENOVO953	8.24563486214074	0.55809450237803	1.29998711212766	0.429307719416241	0.667699299838862	0.879493190809185	Bacteria	Proteobacteria	Epsilonproteobacteria	Campylobacterales	Campylobacteraceae	Campylobacter
DENOVO39	23.7112548265726	0.220953591142164	0.523400157578793	0.422150410050079	0.672915235058371	0.884816345944648	Bacteria	Firmicutes	Clostridia	Clostridiales	Lachnospiraceae	NA
DENOVO1011	8.17439754143861	-1.35302184695453	3.26186771905934	-0.414799729323394	0.678288517746605	0.884974266453878	Bacteria	Bacteroidetes	Bacteroidia	Bacteroidales	Prevotellaceae	Prevotella
DENOVO143	26.9949159164415	0.686821017354359	1.6666706958372	0.412091614180181	0.680272274914312	0.884974266453878	Bacteria	Bacteroidetes	Bacteroidia	Bacteroidales	Prevotellaceae	Alloprevotella
DENOVO146	6.39957658098009	-0.231289432961368	0.560007828971779	-0.413011070552415	0.679598502824042	0.884974266453878	Bacteria	Bacteroidetes	Bacteroidia	Bacteroidales	Porphyromonadaceae	NA
DENOVO1242	4.02757472696205	-0.536875341878186	1.28507018978883	-0.417779002379946	0.676108704397292	0.884974266453878	Bacteria	Synergistetes	Synergistia	Synergistales	Synergistaceae	Fretibacterium
DENOVO139	88.9890154015502	-0.513750655167178	1.24427674766328	-0.412890987581333	0.679686484388717	0.884974266453878	Bacteria	Firmicutes	Negativicutes	Selenomonadales	Veillonellaceae	Veillonella
DENOVO4	3310.03882204426	-0.273351066814744	0.651963041204985	-0.419273869128417	0.675015991551806	0.884974266453878	Bacteria	Firmicutes	Bacilli	Bacillales	Bacillales_Incertae Sedis XI	Gemella
DENOVO242	50.4693778322038	0.567097161186267	1.36901724971347	0.414236680585987	0.678700781019447	0.884974266453878	Bacteria	Firmicutes	Bacilli	Bacillales	Bacillales_Incertae Sedis XI	Gemella
DENOVO1793	24.9956861594171	-0.359364519375819	0.882547550784082	-0.407189979799444	0.683868460483351	0.888302582964716	Bacteria	NA	NA	NA	NA	NA
DENOVO232	3.3659481534854	0.265551608156048	0.658671176734908	0.403162636434785	0.686828584325475	0.890795860882737	Bacteria	Bacteroidetes	Bacteroidia	Bacteroidales	Porphyromonadaceae	NA
DENOVO4348	4.09509548741587	0.602512190678541	1.51362536711305	0.398058993836577	0.690586700232892	0.892964071600235	Bacteria	Proteobacteria	Betaproteobacteria	Burkholderiales	Burkholderiaceae	Lautropia
DENOVO256	49.4517038111789	-0.372016668119531	0.932168663530324	-0.399087292540626	0.689828885221919	0.892964071600235	Bacteria	Fusobacteria	Fusobacteriia	Fusobacteriales	Leptotrichiaceae	Leptotrichia
DENOVO4386	5.25146393692693	0.463826402305308	1.16974647881037	0.396518742058553	0.691722384374293	0.893083500790943	Bacteria	Firmicutes	Bacilli	Bacillales	Bacillales_Incertae Sedis XI	Gemella
DENOVO3067	8.42934134593666	-0.408245348585165	1.04871455177171	-0.389281666679909	0.697067796723404	0.897278246609374	Bacteria	Firmicutes	Bacilli	Bacillales	Bacillales_Incertae Sedis XI	Gemella
DENOVO4349	3.02637590460235	-0.354772444967685	0.91101768236696	-0.389424323846199	0.696962281516643	0.897278246609374	Bacteria	Firmicutes	Bacilli	Lactobacillales	Streptococcaceae	Streptococcus
DENOVO2336	3.06635694874658	-1.53777988656505	3.96719497169712	-0.387623975513159	0.698294323632038	0.8975074189625	Bacteria	Bacteroidetes	Bacteroidia	Bacteroidales	Prevotellaceae	Prevotella
DENOVO320	2.88514571656334	0.706860009554789	1.86520521602752	0.378971709643965	0.704708872077455	0.899002674364085	Bacteria	Bacteroidetes	Bacteroidia	Bacteroidales	Prevotellaceae	Prevotella
DENOVO48	27.7521538790003	-0.195179602853966	0.512835948872908	-0.380588769728262	0.703508415726845	0.899002674364085	Bacteria	Bacteroidetes	Bacteroidia	Bacteroidales	Prevotellaceae	Prevotella
DENOVO929	3.75551532667023	0.430431793379742	1.12947141818082	0.381091355169498	0.703135461864121	0.899002674364085	Bacteria	Bacteroidetes	Flavobacteriia	Flavobacteriales	Flavobacteriaceae	Capnocytophaga
DENOVO343	41.9177216879969	0.33178044045088	0.872966255430404	0.380061014256845	0.703900124320499	0.899002674364085	Bacteria	Actinobacteria	Actinobacteria	Actinomycetales	Corynebacteriaceae	Corynebacterium
DENOVO189	21.7040529778138	0.599815687607687	1.56260411102594	0.383856463307186	0.701084836149055	0.899002674364085	Bacteria	Proteobacteria	Betaproteobacteria	Neisseriales	Neisseriaceae	Neisseria
DENOVO60	319.865660616217	0.340966456920374	0.914914446186731	0.372675782245528	0.709389763022503	0.903096716853946	Bacteria	Proteobacteria	Betaproteobacteria	Burkholderiales	Burkholderiaceae	Lautropia
DENOVO13	1490.51518597238	-0.293161112134204	0.788452633811902	-0.37181829264349	0.710028143040544	0.903096716853946	Bacteria	Firmicutes	Negativicutes	Selenomonadales	Veillonellaceae	Veillonella
DENOVO408	7.0451285070022	-0.457664527004679	1.25193658887829	-0.365565261907344	0.714689500426747	0.907676872945543	Bacteria	Fusobacteria	Fusobacteriia	Fusobacteriales	Leptotrichiaceae	Leptotrichia
DENOVO495	2.77028641881394	-0.683713684041804	1.886399071998	-0.362443819121285	0.717020399283874	0.909288091536291	Bacteria	Bacteroidetes	Bacteroidia	Bacteroidales	Prevotellaceae	Prevotella
DENOVO114	6.58909507535013	0.227617993474729	0.637486189780644	0.357055567828146	0.721050206630833	0.912827518547386	Bacteria	Firmicutes	Clostridia	Clostridiales	Lachnospiraceae	NA
DENOVO2791	12.1987422664526	-0.293997737316501	0.826157457525573	-0.35586162739129	0.721944193991332	0.912827518547386	Bacteria	Firmicutes	Bacilli	Lactobacillales	Streptococcaceae	Streptococcus
DENOVO2055	10.3787375010882	0.355378299261979	1.00537207059876	0.353479383060968	0.723729082398483	0.91373465270369	Bacteria	Proteobacteria	Gammaproteobacteria	Pasteurellales	Pasteurellaceae	Haemophilus
DENOVO44	18.4324714076875	-0.181721208743299	0.516224018016184	-0.352020057961739	0.724823219978776	0.913768300886351	Bacteria	Firmicutes	Clostridia	Clostridiales	Lachnospiraceae	NA
DENOVO429	5.18594329312647	0.51492679724763	1.47721046633766	0.348580523210245	0.727404251887777	0.914694760630704	Bacteria	Proteobacteria	Gammaproteobacteria	Pasteurellales	Pasteurellaceae	Haemophilus
DENOVO2286	3.00707569455326	0.519846831876607	1.49298474763943	0.348192995741275	0.727695247651296	0.914694760630704	Bacteria	Proteobacteria	Betaproteobacteria	Neisseriales	Neisseriaceae	Neisseria
DENOVO4765	8.38935207715563	0.327280331396216	0.956242157461509	0.342256748295884	0.732157682014469	0.918954509977104	Bacteria	Proteobacteria	Gammaproteobacteria	Pasteurellales	Pasteurellaceae	Haemophilus
DENOVO979	3.89303710943747	0.388756691569154	1.15750500905605	0.335857459386881	0.736978357949021	0.923650767795552	Bacteria	Firmicutes	Clostridia	Clostridiales	Lachnospiraceae	Shuttleworthia
DENOVO4732	4.36145266797372	0.371537267366872	1.11539540549544	0.333099155273858	0.739059437004456	0.923924772194814	Bacteria	Firmicutes	Negativicutes	Selenomonadales	Veillonellaceae	Veillonella
DENOVO2035	7.04733640027266	0.300174389223392	0.902219236987251	0.332706704664992	0.739355688029728	0.923924772194814	Bacteria	Firmicutes	Negativicutes	Selenomonadales	Veillonellaceae	Veillonella
DENOVO4228	2.80414901965226	0.265961634679053	0.808045656995903	0.329141840410141	0.742048480409817	0.925938045525953	Bacteria	Firmicutes	Bacilli	Lactobacillales	Streptococcaceae	Streptococcus
DENOVO4118	4.13315135001561	0.328871430660473	1.00874360570639	0.326020833044264	0.744408593039517	0.927040548539522	Bacteria	Proteobacteria	Gammaproteobacteria	Pasteurellales	Pasteurellaceae	Haemophilus
DENOVO424	3.99370939002351	-0.234403025384165	0.720996605893436	-0.325109748739663	0.74509801097569	0.927040548539522	Bacteria	Cyanobacteria/Chloroplast	Chloroplast	Chloroplast	Chloroplast	Streptophyta
DENOVO199	4.62719858573413	0.2106571815813	0.656803676439365	0.320730819783631	0.748414389363961	0.927497419650947	Bacteria	Bacteroidetes	Bacteroidia	Bacteroidales	Prevotellaceae	Alloprevotella
DENOVO140	6.97701327346493	0.194275262643163	0.609196706715037	0.318903993573358	0.749799315886046	0.927497419650947	Bacteria	Bacteroidetes	Bacteroidia	Bacteroidales	Porphyromonadaceae	NA
DENOVO3912	11.6379261955683	-0.346532774908756	1.07932366601331	-0.321064742505592	0.748161328369361	0.927497419650947	Bacteria	Actinobacteria	Actinobacteria	Actinomycetales	NA	NA
DENOVO4243	6.18915019451561	0.262146618161331	0.818433288154996	0.320302976376109	0.748738667099773	0.927497419650947	Bacteria	Fusobacteria	Fusobacteriia	Fusobacteriales	Fusobacteriaceae	Fusobacterium
DENOVO513	2.90147343666352	0.391279587586608	1.239308642239	0.31572408538982	0.752211943601553	0.927800322367333	Bacteria	Bacteroidetes	Flavobacteriia	Flavobacteriales	Flavobacteriaceae	Capnocytophaga
DENOVO3224	2.77840658125108	0.548947246957133	1.73338213868115	0.316691417724427	0.751477761528697	0.927800322367333	Bacteria	Proteobacteria	Betaproteobacteria	Neisseriales	Neisseriaceae	Neisseria
DENOVO327	31.1268268520183	-0.403496878928587	1.30580950688966	-0.309001333502071	0.757320512442087	0.928748364828692	Bacteria	Bacteroidetes	Bacteroidia	Bacteroidales	Prevotellaceae	Prevotella
DENOVO45	192.556676642421	0.524183992365619	1.69033262464015	0.31010700777145	0.756479583356056	0.928748364828692	Bacteria	Bacteroidetes	Bacteroidia	Bacteroidales	Prevotellaceae	Alloprevotella
DENOVO31	180.488551434355	0.341212631794135	1.0996417649599	0.310294354640647	0.756337123787669	0.928748364828692	Bacteria	Actinobacteria	Actinobacteria	Actinomycetales	Micrococcaceae	Rothia
DENOVO1638	2.94368857247866	0.326881593401886	1.05537228423047	0.309731076214715	0.756765468699274	0.928748364828692	Bacteria	Fusobacteria	Fusobacteriia	Fusobacteriales	Leptotrichiaceae	Leptotrichia
DENOVO2944	7.75231712753019	0.171396059808235	0.565512391964998	0.303080997416664	0.761828135356997	0.928953308666875	Bacteria	Bacteroidetes	Bacteroidia	Bacteroidales	Porphyromonadaceae	NA
DENOVO171	5.38215843468344	-0.226979430594553	0.74503771653498	-0.304654953107862	0.760628961724938	0.928953308666875	Bacteria	Bacteroidetes	Bacteroidia	Bacteroidales	Porphyromonadaceae	NA
DENOVO1537	4.64697138986253	0.326603094658426	1.08991723248603	0.299658620786706	0.76443756469635	0.928953308666875	Bacteria	Actinobacteria	Actinobacteria	Actinomycetales	Actinomycetaceae	Actinomyces
DENOVO85	19.5809812194006	0.16568344514591	0.554475604051092	0.298811063887029	0.765084208656713	0.928953308666875	Bacteria	Proteobacteria	Gammaproteobacteria	Pseudomonadales	Pseudomonadaceae	Pseudomonas
DENOVO1408	18.6020445627237	-0.295367175408969	0.985246766977561	-0.299790047842599	0.76433730705381	0.928953308666875	Bacteria	Proteobacteria	Gammaproteobacteria	Pasteurellales	Pasteurellaceae	Haemophilus
DENOVO3840	2.77192238570007	-0.334846630417143	1.09765668834942	-0.305055883111014	0.760323590830656	0.928953308666875	Bacteria	Firmicutes	Negativicutes	Selenomonadales	Veillonellaceae	Veillonella
DENOVO1924	3.05041670654096	-0.299351785226305	0.997795785528156	-0.300013078395446	0.764167179760327	0.928953308666875	Bacteria	Candidatus Saccharibacteria	Saccharibacteria_genera_incertae_sedis	Saccharibacteria_genera_incertae_sedis	Saccharibacteria_genera_incertae_sedis	Saccharibacteria_genera_incertae_sedis
DENOVO356	5.98267017028103	0.667358066031263	2.28014175799986	0.292682708735035	0.769764687845035	0.932553795350403	Bacteria	Bacteroidetes	Bacteroidia	Bacteroidales	Prevotellaceae	Prevotella
DENOVO411	4.61267213759336	0.523416951602721	1.79205666303939	0.292076117010156	0.770228426767214	0.932553795350403	Bacteria	Actinobacteria	Actinobacteria	Actinomycetales	Actinomycetaceae	Actinomyces
DENOVO665	2.98687773421276	-0.347451097703027	1.20517444295041	-0.288299423984154	0.773117548039598	0.933344443529456	Bacteria	Bacteroidetes	Bacteroidia	Bacteroidales	Prevotellaceae	Prevotella
DENOVO1136	3.24461026743787	-0.486013578054293	1.69373691628087	-0.286947502520928	0.77415251741345	0.933344443529456	Bacteria	Actinobacteria	Actinobacteria	Actinomycetales	Actinomycetaceae	Actinomyces
DENOVO3338	3.02846468845601	0.296352454358361	1.03213278642155	0.287126286711448	0.774015625317373	0.933344443529456	Bacteria	Firmicutes	Bacilli	Lactobacillales	Streptococcaceae	Streptococcus
DENOVO148	22.3461909737489	0.675613491107498	2.39413162387326	0.282195633845094	0.777793506020493	0.933851391450012	Bacteria	Bacteroidetes	Bacteroidia	Bacteroidales	Prevotellaceae	Prevotella
DENOVO207	25.0914245052158	-0.351442092961102	1.27474774604777	-0.275695402522352	0.782782027090748	0.933851391450012	Bacteria	Bacteroidetes	Bacteroidia	Bacteroidales	Prevotellaceae	Prevotella
DENOVO4718	4.89138728370089	0.457464637241649	1.65986084961326	0.275604209442156	0.782852076179099	0.933851391450012	Bacteria	Bacteroidetes	Bacteroidia	Bacteroidales	Prevotellaceae	Alloprevotella
DENOVO51	396.911152895925	0.262093605896801	0.997622917357727	0.262718108552452	0.792767858336575	0.933851391450012	Bacteria	Bacteroidetes	Bacteroidia	Bacteroidales	Porphyromonadaceae	Porphyromonas
DENOVO69	16.9896983892322	-0.141051527852285	0.521664755060367	-0.270387306184722	0.786862304734791	0.933851391450012	Bacteria	Bacteroidetes	Bacteroidia	Bacteroidales	Porphyromonadaceae	NA
DENOVO89	8.3306418751189	0.155334176004324	0.564522765585786	0.275160162660825	0.783193191595933	0.933851391450012	Bacteria	Firmicutes	Clostridia	Clostridiales	Lachnospiraceae	NA
DENOVO192	3.31321448989723	-0.235386276022577	0.847667814599678	-0.277686933452512	0.781252691864811	0.933851391450012	Bacteria	Firmicutes	Clostridia	Clostridiales	Lachnospiraceae	NA
DENOVO565	15.5289109204605	0.232203700412106	0.905857396935191	0.256335821949157	0.797691539115078	0.933851391450012	Bacteria	Firmicutes	Clostridia	Clostridiales	NA	NA
DENOVO1297	3.55629530265626	-0.415011235268268	1.45902136450849	-0.28444493368202	0.776069428311453	0.933851391450012	Bacteria	Actinobacteria	Actinobacteria	Actinomycetales	Micrococcaceae	Rothia
DENOVO2666	4.11185260378579	-0.256728782764469	0.980391725569661	-0.261863473618462	0.793426701022356	0.933851391450012	Bacteria	Actinobacteria	Actinobacteria	Actinomycetales	Micrococcaceae	Rothia
DENOVO75	11.2607436201688	0.159224202075397	0.629003266384447	0.253137321512857	0.800162099433746	0.933851391450012	Bacteria	Actinobacteria	Actinobacteria	Actinomycetales	Corynebacteriaceae	Corynebacterium
DENOVO4581	9.37315669704025	-0.289380928903601	1.14151956179257	-0.253505010855159	0.799877989504355	0.933851391450012	Bacteria	Proteobacteria	Gammaproteobacteria	Pasteurellales	Pasteurellaceae	NA
DENOVO2041	3.89672696278397	-0.260829030896499	1.02386006801559	-0.25475066275612	0.798915683593037	0.933851391450012	Bacteria	Proteobacteria	Gammaproteobacteria	Pasteurellales	Pasteurellaceae	Haemophilus
DENOVO4206	3.96273170459774	0.259092859588718	0.950856330112674	0.272483709035219	0.785250115855517	0.933851391450012	Bacteria	Proteobacteria	Gammaproteobacteria	Pasteurellales	Pasteurellaceae	Haemophilus
DENOVO1190	7.11749289019805	0.269047744599395	1.00851501820112	0.266776140903973	0.789641525490741	0.933851391450012	Bacteria	Proteobacteria	Epsilonproteobacteria	Campylobacterales	Campylobacteraceae	Campylobacter
DENOVO405	21.7091716582759	-0.317703713195654	1.20475451920569	-0.263708256023078	0.792004733285392	0.933851391450012	Bacteria	Firmicutes	Negativicutes	Selenomonadales	Veillonellaceae	Dialister
DENOVO183	62.0257290142297	-0.300418536959175	1.17134987479606	-0.256472078431288	0.797586337762073	0.933851391450012	Bacteria	Firmicutes	Bacilli	Lactobacillales	Aerococcaceae	Abiotrophia
DENOVO4525	98.737521110474	-0.165719093268175	0.65665355018741	-0.252369142329131	0.800755749210641	0.933851391450012	Bacteria	Firmicutes	Bacilli	Lactobacillales	NA	NA
DENOVO4513	3.83471933064488	0.296772820983199	1.10228421837393	0.269234391671681	0.787749316302273	0.933851391450012	Bacteria	Firmicutes	Bacilli	Lactobacillales	Streptococcaceae	NA
DENOVO4755	18.2922095336068	-0.243657771445499	0.965343208659246	-0.252405330311395	0.800727780509437	0.933851391450012	Bacteria	Firmicutes	Bacilli	Lactobacillales	Streptococcaceae	Streptococcus
DENOVO364	5.76281308269001	0.776490386073961	3.05747813083383	0.253964330355553	0.799523115061507	0.933851391450012	Bacteria	NA	NA	NA	NA	NA
DENOVO629	12.9748188900216	0.23541486158902	0.905764787030663	0.259907279417179	0.794935296032033	0.933851391450012	Bacteria	Candidatus Saccharibacteria	Saccharibacteria_genera_incertae_sedis	Saccharibacteria_genera_incertae_sedis	Saccharibacteria_genera_incertae_sedis	Saccharibacteria_genera_incertae_sedis
DENOVO1321	3.38158028228804	-0.284871177344844	1.09934211270815	-0.259128777158446	0.79553588195258	0.933851391450012	Bacteria	Candidatus Saccharibacteria	Saccharibacteria_genera_incertae_sedis	Saccharibacteria_genera_incertae_sedis	Saccharibacteria_genera_incertae_sedis	Saccharibacteria_genera_incertae_sedis
DENOVO1296	2.86935303292092	-0.671438867886	2.59656141085889	-0.258587709529235	0.795953367163083	0.933851391450012	Bacteria	Spirochaetes	Spirochaetia	Spirochaetales	Spirochaetaceae	Treponema
DENOVO247	3.97940979914795	-0.160595966865498	0.663263495327001	-0.242129964933953	0.808679460229264	0.940212884182395	Bacteria	Bacteroidetes	Bacteroidia	Bacteroidales	Porphyromonadaceae	NA
DENOVO20	48.0825373819737	0.119655683852588	0.498365546866446	0.240096219742602	0.810255664723921	0.940212884182395	Bacteria	Firmicutes	Clostridia	Clostridiales	Lachnospiraceae	NA
DENOVO381	27.3887195892635	0.226760438203571	0.946227783442726	0.239646776570577	0.810604098746037	0.940212884182395	Bacteria	Firmicutes	Negativicutes	Selenomonadales	Veillonellaceae	Veillonella
DENOVO552	10.2415310024766	-0.489186562807572	2.03751190299432	-0.240090161970914	0.810260360804782	0.940212884182395	Bacteria	Spirochaetes	Spirochaetia	Spirochaetales	Spirochaetaceae	Treponema
DENOVO187	46.2341479474885	-0.177090134367273	0.753681079850372	-0.23496693641617	0.81423439576539	0.943145660047596	Bacteria	Bacteroidetes	Bacteroidia	Bacteroidales	Porphyromonadaceae	Tannerella
DENOVO598	5.54459557073436	0.317827948857897	1.36599886000946	0.23267072774548	0.8160171013031	0.943933295561424	Bacteria	Bacteroidetes	Bacteroidia	Bacteroidales	Prevotellaceae	Prevotella
DENOVO348	50.2607641910041	-0.499643214284415	2.17036063217326	-0.230212070232818	0.817926983040997	0.944865718600666	Bacteria	Firmicutes	Bacilli	Lactobacillales	Aerococcaceae	Abiotrophia
DENOVO4044	4.21082967439595	-0.273855076055309	1.21765844930415	-0.224903031069023	0.822054711248356	0.948354222140961	Bacteria	Firmicutes	Bacilli	Bacillales	Bacillales_Incertae Sedis XI	Gemella
DENOVO296	2.88964396020875	0.159188841230223	0.719207664320979	0.221339189120735	0.824828338086186	0.950273293945862	Bacteria	Bacteroidetes	Bacteroidia	Bacteroidales	Porphyromonadaceae	NA
DENOVO4318	5.12448257631935	0.307231006630769	1.44014245188052	0.213333761691137	0.83106664159471	0.952860037977819	Bacteria	Bacteroidetes	Bacteroidia	Bacteroidales	Prevotellaceae	Prevotella
DENOVO523	2.79072692550647	0.317945896593022	1.54824821281727	0.205358478027545	0.837292058616018	0.952860037977819	Bacteria	Bacteroidetes	Bacteroidia	Bacteroidales	Prevotellaceae	Prevotella
DENOVO263	35.5246180363183	0.240785482028074	1.17657515150377	0.204649470728944	0.837846001250341	0.952860037977819	Bacteria	Bacteroidetes	Flavobacteriia	Flavobacteriales	Flavobacteriaceae	Capnocytophaga
DENOVO4621	6.50372388558281	-0.207777430521029	1.01756987530356	-0.204189840485445	0.838205150230488	0.952860037977819	Bacteria	Actinobacteria	Actinobacteria	Actinomycetales	NA	NA
DENOVO2	4686.84053728849	-0.176085212066016	0.840338560816276	-0.209540797336461	0.834026090523009	0.952860037977819	Bacteria	Proteobacteria	Gammaproteobacteria	Pasteurellales	Pasteurellaceae	Haemophilus
DENOVO4784	7.03503226164626	-0.232281877750804	1.12232742416749	-0.206964449722063	0.836037622376146	0.952860037977819	Bacteria	Proteobacteria	Gammaproteobacteria	Pasteurellales	Pasteurellaceae	Haemophilus
DENOVO24	35.4895648684179	-0.101149864751543	0.48968637289822	-0.206560505559682	0.836353106997242	0.952860037977819	Bacteria	Firmicutes	Bacilli	Lactobacillales	Lactobacillaceae	Lactobacillus
DENOVO581	11.2334210944689	-0.397288678215509	1.94409021315683	-0.204357120635049	0.8380744358334	0.952860037977819	Bacteria	Spirochaetes	Spirochaetia	Spirochaetales	Spirochaetaceae	Treponema
DENOVO1002	4.11730006644515	0.388390156709644	1.82219610870811	0.213143994136286	0.83121465060675	0.952860037977819	Bacteria	Spirochaetes	Spirochaetia	Spirochaetales	Spirochaetaceae	Treponema
DENOVO819	20.1697676925226	0.227189173660878	1.05683750342168	0.214970771689418	0.829790106627692	0.952860037977819	Bacteria	Fusobacteria	Fusobacteriia	Fusobacteriales	Fusobacteriaceae	Fusobacterium
DENOVO432	12.4270869542036	0.203826999380375	1.03585380344564	0.196771975642092	0.844005982536942	0.95818185815865	Bacteria	Bacteroidetes	Flavobacteriia	Flavobacteriales	Flavobacteriaceae	Capnocytophaga
DENOVO4381	4.37166719191536	0.275455851777919	1.41530611137054	0.194626342361495	0.845685479172752	0.958816914134935	Bacteria	Proteobacteria	Betaproteobacteria	Neisseriales	Neisseriaceae	Neisseria
DENOVO4759	5.29949519679467	0.207451023721429	1.0893380232972	0.190437696366751	0.848966160702524	0.958872480783522	Bacteria	Proteobacteria	Betaproteobacteria	Burkholderiales	Burkholderiaceae	Lautropia
DENOVO1934	39.9879869512662	-0.162684750566738	0.871212873535782	-0.186733639399162	0.85186947955825	0.958872480783522	Bacteria	Proteobacteria	Gammaproteobacteria	Pasteurellales	Pasteurellaceae	Haemophilus
DENOVO830	4.56536811219354	0.18708183259787	1.01161094735279	0.184934567075842	0.853280357996573	0.958872480783522	Bacteria	Firmicutes	Negativicutes	Selenomonadales	Veillonellaceae	NA
DENOVO4227	2.79732149725728	0.179092735069694	0.934594415590102	0.191626155776476	0.848035052841157	0.958872480783522	Bacteria	Firmicutes	Bacilli	Lactobacillales	Streptococcaceae	Streptococcus
DENOVO3787	4.32291667276651	-0.193053830705507	1.04563197327259	-0.184628851871555	0.853520154453448	0.958872480783522	Bacteria	Firmicutes	Bacilli	Lactobacillales	Streptococcaceae	Streptococcus
DENOVO1647	3.11660792786956	-0.268092131108789	1.45261728543014	-0.184557993215263	0.853575736398416	0.958872480783522	Bacteria	Fusobacteria	Fusobacteriia	Fusobacteriales	Leptotrichiaceae	Leptotrichia
DENOVO2936	4.42533436520603	0.197814137195941	1.07110201246631	0.18468281722341	0.853477824203175	0.958872480783522	Bacteria	Fusobacteria	Fusobacteriia	Fusobacteriales	Fusobacteriaceae	Fusobacterium
DENOVO711	13.2037109771241	-0.347939594400844	2.42176563899489	-0.143671868490648	0.885759586384857	0.959286327163291	Bacteria	Bacteroidetes	Bacteroidia	Bacteroidales	Prevotellaceae	Prevotella
DENOVO393	2.99510955880706	0.632125012122651	3.83019463186147	0.165037308251732	0.868914616935484	0.959286327163291	Bacteria	Bacteroidetes	Bacteroidia	Bacteroidales	Prevotellaceae	Prevotella
DENOVO203	7.84765434724682	-0.141025475848719	0.993326189915047	-0.141972976531285	0.887101351043869	0.959286327163291	Bacteria	Bacteroidetes	Bacteroidia	Bacteroidales	Prevotellaceae	Prevotella
DENOVO1383	3.16602648539758	-0.216981131002867	1.4553925138113	-0.149087705855136	0.881484426777249	0.959286327163291	Bacteria	Bacteroidetes	Bacteroidia	Bacteroidales	Prevotellaceae	Prevotella
DENOVO240	8.7036463908	-0.131841284118354	0.904561969605362	-0.14575152233724	0.884117546676788	0.959286327163291	Bacteria	Bacteroidetes	Bacteroidia	Bacteroidales	Prevotellaceae	Prevotella
DENOVO852	3.22510545780802	0.23477920038349	1.60784424136681	0.146021109721367	0.883904723892885	0.959286327163291	Bacteria	Bacteroidetes	Bacteroidia	Bacteroidales	Prevotellaceae	Prevotella
DENOVO129	6.33771905844338	0.0784620592235853	0.566306301341475	0.138550567136059	0.889805308139782	0.959286327163291	Bacteria	Bacteroidetes	Bacteroidia	Bacteroidales	Bacteroidaceae	Bacteroides
DENOVO106	10.5329539711671	0.0863412415267063	0.575117491021641	0.150128004928748	0.88066362563204	0.959286327163291	Bacteria	Bacteroidetes	Bacteroidia	Bacteroidales	Porphyromonadaceae	Odoribacter
DENOVO188	5.43349475365243	0.106298086156157	0.60565841787001	0.17550831131843	0.860680240654837	0.959286327163291	Bacteria	Bacteroidetes	Bacteroidia	Bacteroidales	Porphyromonadaceae	NA
DENOVO167	5.75368505968166	-0.10032132678546	0.62589479736692	-0.160284647208289	0.872656852267026	0.959286327163291	Bacteria	Bacteroidetes	Bacteroidia	Bacteroidales	Porphyromonadaceae	NA
DENOVO151	6.75034506762301	0.0920118470958	0.60183989534808	0.152884260094762	0.878489548606312	0.959286327163291	Bacteria	Bacteroidetes	Bacteroidia	Bacteroidales	Porphyromonadaceae	NA
DENOVO164	5.53703593829739	0.113777825072054	0.63033548960253	0.180503599985778	0.856757228434926	0.959286327163291	Bacteria	Bacteroidetes	Bacteroidia	Bacteroidales	Porphyromonadaceae	NA
DENOVO722	7.02613142237544	0.282363435820455	1.60512343307361	0.175913845628534	0.860361627740598	0.959286327163291	Bacteria	Bacteroidetes	Flavobacteriia	Flavobacteriales	Flavobacteriaceae	Capnocytophaga
DENOVO96	7.68458907621433	0.0919151596014456	0.592145643886637	0.155223905723846	0.876644802655829	0.959286327163291	Bacteria	Firmicutes	Clostridia	Clostridiales	Lachnospiraceae	NA
DENOVO72	11.9433772470904	0.0797121583380417	0.56368861307295	0.14141168810115	0.887544721287364	0.959286327163291	Bacteria	Firmicutes	Clostridia	Clostridiales	Lachnospiraceae	NA
DENOVO800	4.54870269488373	-0.337696915654246	2.15349604516166	-0.156813343777883	0.875391956149284	0.959286327163291	Bacteria	Firmicutes	Clostridia	Clostridiales	Clostridiales_Incertae Sedis XIII	Anaerovorax
DENOVO245	48.7304619791234	-0.199962592950388	1.40373586394579	-0.142450298582747	0.886724334908284	0.959286327163291	Bacteria	Firmicutes	Clostridia	Clostridiales	Peptostreptococcaceae	Filifactor
DENOVO4780	5.9673726368076	0.179725522192382	1.10063486782772	0.163292593616536	0.870288065074848	0.959286327163291	Bacteria	Actinobacteria	Actinobacteria	Actinomycetales	Micrococcaceae	Rothia
DENOVO23	1206.61157951562	-0.133111029864089	0.784119300798644	-0.169758644798708	0.865199951450996	0.959286327163291	Bacteria	Actinobacteria	Actinobacteria	Actinomycetales	Micrococcaceae	Rothia
DENOVO1504	3.24684629364099	-0.190228976060682	1.09377561302519	-0.173919562472729	0.861928678296016	0.959286327163291	Bacteria	Actinobacteria	Actinobacteria	Actinomycetales	Actinomycetaceae	Actinomyces
DENOVO747	11.5097095373209	-0.219989468515696	1.44317827313825	-0.152434021915616	0.878844625000838	0.959286327163291	Bacteria	Proteobacteria	Gammaproteobacteria	Pasteurellales	Pasteurellaceae	Aggregatibacter
DENOVO3515	8.93343265705195	-0.161346046702289	0.942291026511919	-0.17122740444589	0.864044960058522	0.959286327163291	Bacteria	Proteobacteria	Gammaproteobacteria	Pasteurellales	Pasteurellaceae	Haemophilus
DENOVO201	35.6907123078786	0.265049898850456	1.68417032879312	0.157377133606427	0.874947633620432	0.959286327163291	Bacteria	Proteobacteria	Betaproteobacteria	Neisseriales	Neisseriaceae	Neisseria
DENOVO635	3.36656995616907	0.2151060520973	1.25523118688708	0.171367676603665	0.86393466912302	0.959286327163291	Bacteria	Firmicutes	Negativicutes	Selenomonadales	Veillonellaceae	Veillonella
DENOVO83	95.1986072799595	0.170905802044313	1.04927513452822	0.162879874325007	0.870613017166427	0.959286327163291	Bacteria	Firmicutes	Negativicutes	Selenomonadales	Veillonellaceae	Veillonella
DENOVO1852	6.25767383441286	0.177602809205762	1.22126896236295	0.145424811961266	0.884375475782692	0.959286327163291	Bacteria	Firmicutes	Bacilli	Lactobacillales	Carnobacteriaceae	Granulicatella
DENOVO1997	2.81231916745804	-0.205743143683309	1.4820675679721	-0.138821702957056	0.889591043560716	0.959286327163291	Bacteria	Firmicutes	Bacilli	Lactobacillales	Streptococcaceae	Streptococcus
DENOVO1000	16.1574478037521	0.107182713753763	0.676487892979937	0.158439958595004	0.874110129006692	0.959286327163291	Bacteria	Firmicutes	Bacilli	Lactobacillales	Streptococcaceae	Streptococcus
DENOVO1308	16.394176827879	0.107151013036536	0.773067960882088	0.138604907276554	0.889762365299223	0.959286327163291	Bacteria	Firmicutes	Bacilli	Lactobacillales	Streptococcaceae	Streptococcus
DENOVO3401	16.9557500261065	0.155605705139031	0.891994533238013	0.174446926904551	0.861514237320255	0.959286327163291	Bacteria	Firmicutes	Bacilli	Lactobacillales	NA	NA
DENOVO1089	6.57069834971677	0.154689765781768	1.0908193015846	0.14181062395674	0.887229592179171	0.959286327163291	Bacteria	Spirochaetes	Spirochaetia	Spirochaetales	Spirochaetaceae	Treponema
DENOVO694	6.89886923637117	-0.17154112055065	1.20529058840612	-0.142323454775745	0.886824520872263	0.959286327163291	Bacteria	Spirochaetes	Spirochaetia	Spirochaetales	Spirochaetaceae	Treponema
DENOVO1528	3.97227802260456	0.165063759597606	1.26050533238244	0.130950465148469	0.895814492948198	0.964549944608374	Bacteria	Proteobacteria	Epsilonproteobacteria	Campylobacterales	Campylobacteraceae	Campylobacter
DENOVO643	3.14100513701828	0.163746363869274	1.26786488463551	0.12915127302098	0.897237951694112	0.96486895307809	Bacteria	Bacteroidetes	Bacteroidia	Bacteroidales	Prevotellaceae	Prevotella
DENOVO93	8.74461118534961	-0.0775593152133768	0.618058581015284	-0.125488614826721	0.900136737842299	0.966231137611364	Bacteria	Firmicutes	Clostridia	Clostridiales	Lachnospiraceae	NA
DENOVO120	6.5611393580181	0.067292186477391	0.565492245247553	0.118997540714166	0.905277304163918	0.966231137611364	Bacteria	Firmicutes	Clostridia	Clostridiales	Lachnospiraceae	NA
DENOVO1169	3.80265552325466	0.147545724111523	1.19919216537035	0.123037598453586	0.902077324883351	0.966231137611364	Bacteria	Firmicutes	Clostridia	Clostridiales	Peptostreptococcaceae	Peptostreptococcaceae_incertae_sedis
DENOVO1451	4.04188705718782	-0.155604465813558	1.28955441069388	-0.12066529688331	0.903956147173814	0.966231137611364	Bacteria	Firmicutes	Negativicutes	Selenomonadales	Veillonellaceae	Selenomonas
DENOVO1376	3.02555085642186	-0.351930635334725	2.88568191621694	-0.121957528775762	0.90293265424022	0.966231137611364	Bacteria	Spirochaetes	Spirochaetia	Spirochaetales	Spirochaetaceae	Treponema
DENOVO555	19.0266061634303	-0.141155427930035	1.17753162153038	-0.119874001979312	0.904582959358568	0.966231137611364	Bacteria	Fusobacteria	Fusobacteriia	Fusobacteriales	Leptotrichiaceae	Leptotrichia
DENOVO1097	4.44283803253329	0.173212966564974	1.47728400735541	0.117250958991328	0.906661185936817	0.966503082393419	Bacteria	Bacteroidetes	Bacteroidia	Bacteroidales	Prevotellaceae	Prevotella
DENOVO4297	12.563359458184	0.105142761477065	0.933260608656733	0.11266173724872	0.910298737308273	0.968684466609319	Bacteria	Firmicutes	Bacilli	Lactobacillales	NA	NA
DENOVO383	34.8614097067348	-0.1510691221352	1.35107371222953	-0.11181412292147	0.910970789276287	0.968684466609319	Bacteria	Firmicutes	Bacilli	Bacillales	Bacillales_Incertae Sedis XI	Gemella
DENOVO299	2.7958948931202	0.0835131029917536	0.794980550988047	0.10505049826434	0.916335738538781	0.96972440829764	Bacteria	Bacteroidetes	Bacteroidia	Bacteroidales	Porphyromonadaceae	Parabacteroides
DENOVO79	12.5014496375964	0.0539922446924447	0.559797010574816	0.0964496838541598	0.92316343400771	0.96972440829764	Bacteria	Bacteroidetes	Bacteroidia	Bacteroidales	Porphyromonadaceae	NA
DENOVO77	8.02696872242605	-0.052886742116705	0.535666868416895	-0.0987306574942856	0.921352126618736	0.96972440829764	Bacteria	Firmicutes	Clostridia	Clostridiales	Lachnospiraceae	NA
DENOVO4599	8.89433411887651	0.1082611101415	1.03487611954516	0.104612627634196	0.916683194286755	0.96972440829764	Bacteria	Proteobacteria	Betaproteobacteria	Neisseriales	Neisseriaceae	Morococcus
DENOVO82	7.74192198737983	0.14645136928306	1.54163114235694	0.0949976717901249	0.924316676200858	0.96972440829764	Bacteria	Proteobacteria	Betaproteobacteria	Neisseriales	Neisseriaceae	Neisseria
DENOVO221	5.21030967241665	-0.111177360493622	1.22709452389399	-0.0906021160788969	0.927808750462345	0.96972440829764	Bacteria	Proteobacteria	Betaproteobacteria	Neisseriales	Neisseriaceae	Neisseria
DENOVO102	199.828583238936	0.0800294054002309	0.871608373471836	0.0918180777468366	0.926842580769434	0.96972440829764	Bacteria	Proteobacteria	Betaproteobacteria	Neisseriales	Neisseriaceae	Kingella
DENOVO862	6.57798386322792	0.163818692712814	1.63365744007368	0.100277260516394	0.920124209963648	0.96972440829764	Bacteria	Proteobacteria	Betaproteobacteria	Neisseriales	Neisseriaceae	NA
DENOVO191	83.1609184098642	-0.0832510764931392	0.842709103347246	-0.098789815088582	0.921305155316348	0.96972440829764	Bacteria	Proteobacteria	Epsilonproteobacteria	Campylobacterales	Campylobacteraceae	Campylobacter
DENOVO2236	7.20551365069612	0.134770824868392	1.26525830931913	0.106516451127609	0.915172603549479	0.96972440829764	Bacteria	Firmicutes	Bacilli	Lactobacillales	Carnobacteriaceae	Granulicatella
DENOVO2586	3.56387769453205	-0.08801179683491	0.958166899230183	-0.0918543490759502	0.926813762218775	0.96972440829764	Bacteria	Firmicutes	Bacilli	Bacillales	Bacillales_Incertae Sedis XI	Gemella
DENOVO4410	4.10551232876289	0.0982589702393185	1.0798605454643	0.0909922773380616	0.927498727392272	0.96972440829764	Bacteria	Firmicutes	Bacilli	Lactobacillales	Streptococcaceae	NA
DENOVO1217	55.933596224116	-0.0486522428508871	0.513820182259872	-0.0946872943699992	0.924563210255415	0.96972440829764	Bacteria	Firmicutes	Bacilli	Lactobacillales	Streptococcaceae	Streptococcus
DENOVO559	6.87951583105674	0.127180544495861	1.19905705549485	0.106067133263624	0.915529087864365	0.96972440829764	Bacteria	Fusobacteria	Fusobacteriia	Fusobacteriales	Leptotrichiaceae	Leptotrichia
DENOVO779	11.4567975176347	-0.122648615714838	1.58022282168005	-0.0776147604199525	0.938134500684447	0.976040518060829	Bacteria	Bacteroidetes	Bacteroidia	Bacteroidales	Prevotellaceae	Prevotella
DENOVO200	4.16422836811664	-0.0541421262653514	0.668063001421599	-0.0810434437323129	0.935407403009574	0.976040518060829	Bacteria	Bacteroidetes	Bacteroidia	Bacteroidales	Porphyromonadaceae	NA
DENOVO97	8.25828687115212	-0.0409535470300786	0.530040550706571	-0.0772649318537713	0.938412787808484	0.976040518060829	Bacteria	Firmicutes	Clostridia	Clostridiales	Lachnospiraceae	NA
DENOVO49	18.5564402373765	0.0425224661439765	0.534094984011644	0.0796159249139277	0.936542729173922	0.976040518060829	Bacteria	Firmicutes	Clostridia	Clostridiales	Lachnospiraceae	NA
DENOVO3146	3.91741635143519	-0.136689358550656	1.8857046818582	-0.0724871502233111	0.942214231203963	0.978805075134214	Bacteria	Firmicutes	Negativicutes	Selenomonadales	Veillonellaceae	Veillonella
DENOVO686	15.3347683375082	0.0735279549473466	1.06427425869365	0.0690874127103278	0.944920040289942	0.980426126652352	Bacteria	Fusobacteria	Fusobacteriia	Fusobacteriales	Fusobacteriaceae	Fusobacterium
DENOVO4437	2.92599690492447	-0.10028838359564	1.52202420128008	-0.0658914513391401	0.947464246636368	0.981875781017834	Bacteria	Actinobacteria	Actinobacteria	Actinomycetales	Micrococcaceae	Rothia
DENOVO1107	5.2249554429017	-0.0559465950783884	0.870439968575596	-0.0642739270922272	0.948752113683692	0.982021534840678	Bacteria	Fusobacteria	Fusobacteriia	Fusobacteriales	Leptotrichiaceae	Leptotrichia
DENOVO62	63.3155986533331	0.0471281052227104	0.810419224408165	0.0581527483595015	0.95362695833241	0.985708592467326	Bacteria	Bacteroidetes	Bacteroidia	Bacteroidales	Prevotellaceae	Prevotella
DENOVO3772	25.5210888207148	-0.046843024821972	0.823114873975917	-0.0569094622184442	0.954617316770343	0.985708592467326	Bacteria	Firmicutes	Bacilli	Lactobacillales	NA	NA
DENOVO181	73.6411937172644	0.0527813805016246	1.00435676215637	0.0525524220978034	0.958088526214197	0.988100937878738	Bacteria	Bacteroidetes	Bacteroidia	Bacteroidales	Porphyromonadaceae	Tannerella
DENOVO1929	2.92323499203037	-0.097402297499163	1.96170741092445	-0.0496517966730127	0.960399869726151	0.988103712122097	Bacteria	Spirochaetes	Spirochaetia	Spirochaetales	Spirochaetaceae	Treponema
DENOVO52	258.927201846166	0.033170572572503	0.659698358785778	0.050281423518403	0.959898126927648	0.988103712122097	Bacteria	Fusobacteria	Fusobacteriia	Fusobacteriales	Fusobacteriaceae	Fusobacterium
DENOVO239	5.41965477343753	-0.114603578690664	2.46516880482269	-0.0464891404055015	0.962920389430295	0.989507627073629	Bacteria	Proteobacteria	Betaproteobacteria	Neisseriales	Neisseriaceae	Neisseria
DENOVO751	11.5890250180161	-0.0831280848384779	2.01033992535884	-0.0413502631022163	0.967016663148201	0.99096860641022	Bacteria	Bacteroidetes	Bacteroidia	Bacteroidales	Prevotellaceae	Prevotella
DENOVO1265	5.59193229404269	0.0487270705353326	1.30130969181896	0.037444638153138	0.970130481509071	0.99096860641022	Bacteria	Proteobacteria	Gammaproteobacteria	Cardiobacteriales	Cardiobacteriaceae	Cardiobacterium
DENOVO3134	4.98304465710029	0.0348289513961641	0.901366155359322	0.0386401810064411	0.96917726638933	0.99096860641022	Bacteria	Firmicutes	Negativicutes	Selenomonadales	Veillonellaceae	Veillonella
DENOVO1094	8.31150780708983	-0.036344831954294	0.9272489568915	-0.0391964117987644	0.968733794409632	0.99096860641022	Bacteria	Firmicutes	Negativicutes	Selenomonadales	Veillonellaceae	Veillonella
DENOVO4459	4.47139746206313	-0.0270417163140868	0.698770722766883	-0.0386989829897442	0.969130384260102	0.99096860641022	Bacteria	Firmicutes	Bacilli	Lactobacillales	Streptococcaceae	Streptococcus
DENOVO618	12.6565051870654	0.0589961825525822	1.99860899666402	0.0295186215267998	0.976450967581612	0.991508930308256	Bacteria	Bacteroidetes	Bacteroidia	Bacteroidales	Prevotellaceae	Prevotella
DENOVO486	3.44553337637496	0.0435936167978948	1.44493280982666	0.030169995795946	0.975931477520079	0.991508930308256	Bacteria	Bacteroidetes	Bacteroidia	Bacteroidales	Porphyromonadaceae	Porphyromonas
DENOVO1103	46.6732576875832	-0.0431048665456095	1.36638272080988	-0.0315467005613629	0.974833548998536	0.991508930308256	Bacteria	Proteobacteria	Gammaproteobacteria	Pasteurellales	Pasteurellaceae	Haemophilus
DENOVO2679	10.2260925500669	-0.034887418655964	1.06446416501815	-0.0327746295295616	0.973854310043034	0.991508930308256	Bacteria	NA	NA	NA	NA	NA
DENOVO458	3.84419160750681	-0.0369923128090442	1.20746106282007	-0.0306364436486649	0.975559477953056	0.991508930308256	Bacteria	Candidatus Saccharibacteria	Saccharibacteria_genera_incertae_sedis	Saccharibacteria_genera_incertae_sedis	Saccharibacteria_genera_incertae_sedis	Saccharibacteria_genera_incertae_sedis
DENOVO1356	3.39548328568864	0.0861778124177207	3.97624361879704	0.0216731721392344	0.982708664276531	0.995095110238568	Bacteria	Bacteroidetes	Bacteroidia	Bacteroidales	Prevotellaceae	Prevotella
DENOVO260	12.0140914023133	0.0223136773862511	0.962498766324512	0.0231830711549483	0.981504242240573	0.995095110238568	Bacteria	Bacteroidetes	Bacteroidia	Bacteroidales	Prevotellaceae	Prevotella
DENOVO185	5.0385561678104	-0.0128346960410349	0.61947833596211	-0.0207185551066953	0.983470167361949	0.995095110238568	Bacteria	Bacteroidetes	Bacteroidia	Bacteroidales	Porphyromonadaceae	NA
DENOVO838	2.91404530195324	0.0211511864579175	1.31890527955764	0.0160369260672091	0.987204932736213	0.996518186818631	Bacteria	Candidatus Saccharibacteria	Saccharibacteria_genera_incertae_sedis	Saccharibacteria_genera_incertae_sedis	Saccharibacteria_genera_incertae_sedis	Saccharibacteria_genera_incertae_sedis
DENOVO1816	3.06587492066361	0.0213531446578633	1.27435260249951	0.0167560725469398	0.986631214001386	0.996518186818631	Bacteria	Fusobacteria	Fusobacteriia	Fusobacteriales	Leptotrichiaceae	Leptotrichia
DENOVO1760	3.14040929037623	0.015091250782009	1.45998226781029	0.0103365986798204	0.991752734365975	0.999205960116944	Bacteria	Actinobacteria	Actinobacteria	Actinomycetales	Micrococcaceae	Rothia
DENOVO1113	3.91679005817322	0.0147312728497001	1.50730179580189	0.00977327360103288	0.992202180022666	0.999205960116944	Bacteria	Fusobacteria	Fusobacteriia	Fusobacteriales	Leptotrichiaceae	Leptotrichia
DENOVO420	3.99199188222637	0.0112665171484085	1.54448019800471	0.00729469834767939	0.994179724431407	0.99969638834011	Bacteria	Bacteroidetes	Bacteroidia	Bacteroidales	Prevotellaceae	Prevotella
DENOVO4099	2.95495722802512	0.00819209655135689	1.31380635504437	0.00623539117458467	0.995024909889923	0.99969638834011	Bacteria	Proteobacteria	Betaproteobacteria	Neisseriales	Neisseriaceae	NA
DENOVO177	4.73150216794024	-0.0001273166354478	0.686137765515186	-0.00018555549897797	0.999851948133043	0.999889122387868	Bacteria	Bacteroidetes	Bacteroidia	Bacteroidales	Porphyromonadaceae	NA
DENOVO125	152.571837822094	-0.00227840757608575	1.79372881293022	-0.00127020738010211	0.998986521414928	0.999889122387868	Bacteria	Firmicutes	Negativicutes	Selenomonadales	Veillonellaceae	Veillonella
DENOVO174	43.6536657618012	0.000141020186415288	1.0147930405137	0.000138964479243869	0.999889122387868	0.999889122387868	Bacteria	Firmicutes	Bacilli	Bacillales	Bacillales_Incertae Sedis XI	Gemella
DENOVO2000	7.04042354514142	0.00367504259173999	1.24944652658333	0.00294133643461282	0.997653156454633	0.999889122387868	Bacteria	Firmicutes	Bacilli	Lactobacillales	Streptococcaceae	Streptococcus
