# Supplementary material for: Nasopharyngeal and oral microbiota profiling in SARS-CoV-2 infected pregnant women
Source: Sci Rep. 2025 Oct 9;15:35306. doi: 10.1038/s41598-025-19344-5 (PMC12511543; doi:10.1038/s41598-025-19344-5)
Supplement: Supplementary file 6 — Supplementary Material 6 [file 41598_2025_19344_MOESM6_ESM.txt]

Table S6: Analysis of the differential abundant bacterial taxa in the nasopharyngeal microbiota of Healthy vs symptomatic (SCoV-2_S) patients by DESeq2 analysis.
baseMean	log2FoldChange	lfcSE	stat	pvalue	padj	Kingdom	Phylum	Class	Order	Family	Genus
DENOVO998	124.077570666395	-7.94136789532309	1.05096741481921	-7.55624559177145	4.14870173163715e-14	3.86244131215419e-11	Bacteria	Firmicutes	Negativicutes	Selenomonadales	Veillonellaceae	Megasphaera
DENOVO12	1266.90712089911	-7.09963575217147	0.96981280236076	-7.32062490295986	2.46818857834878e-13	1.14894178322136e-10	Bacteria	Firmicutes	Bacilli	Lactobacillales	Streptococcaceae	Streptococcus
DENOVO1285	119.181654403014	-8.21019318276194	1.14680690058266	-7.15917664830111	8.11630456349243e-13	2.51875984953715e-10	Bacteria	Firmicutes	Negativicutes	Selenomonadales	Veillonellaceae	Megasphaera
DENOVO669	163.893798295614	-8.31301535751414	1.18344568153284	-7.02441648757959	2.1496270320726e-12	5.00325691714898e-10	Bacteria	Candidatus Saccharibacteria	Saccharibacteria_genera_incertae_sedis	Saccharibacteria_genera_incertae_sedis	Saccharibacteria_genera_incertae_sedis	Saccharibacteria_genera_incertae_sedis
DENOVO99	335.14174933351	-6.47741344973779	0.942016968063414	-6.87611122658859	6.15084827887726e-12	1.14528794952695e-09	Bacteria	Firmicutes	Negativicutes	Selenomonadales	Veillonellaceae	Veillonella
DENOVO531	43.382646459807	-7.16387636682867	1.04606385506122	-6.84841210425858	7.4674192167229e-12	1.1586945484615e-09	Bacteria	Fusobacteria	Fusobacteriia	Fusobacteriales	Leptotrichiaceae	Leptotrichia
DENOVO447	268.577385351147	-7.36154465543524	1.08363813639201	-6.79336063231002	1.09551067395358e-11	1.45702919635826e-09	Bacteria	Actinobacteria	Actinobacteria	Actinomycetales	Actinomycetaceae	Actinomyces
DENOVO113	87.8313621756129	-6.33416047632129	0.940501201851221	-6.73487759914984	1.64067991009201e-11	1.69719221810629e-09	Bacteria	Actinobacteria	Actinobacteria	Actinomycetales	Actinomycetaceae	Actinomyces
DENOVO71	262.557789149229	-6.36186639846481	0.943236133214795	-6.74472295371246	1.53319290807689e-11	1.69719221810629e-09	Bacteria	Fusobacteria	Fusobacteriia	Fusobacteriales	Leptotrichiaceae	Leptotrichia
DENOVO139	517.145478859839	-6.53998877614183	0.975669697356151	-6.70307665992267	2.04076330784985e-11	1.89995063960821e-09	Bacteria	Firmicutes	Negativicutes	Selenomonadales	Veillonellaceae	Veillonella
DENOVO547	278.049595446299	-7.01164967644774	1.05975614212943	-6.61628595268983	3.68335558722024e-11	2.85767004308503e-09	Bacteria	Firmicutes	Negativicutes	Selenomonadales	Veillonellaceae	Megasphaera
DENOVO183	295.179465483992	-6.43430957379287	0.971138760523514	-6.62553059907146	3.46003047319197e-11	2.85767004308503e-09	Bacteria	Firmicutes	Bacilli	Lactobacillales	Aerococcaceae	Abiotrophia
DENOVO665	62.3498921101755	-6.50624164344635	0.987153399612056	-6.59091246203807	4.3713158314827e-11	3.13053464546953e-09	Bacteria	Bacteroidetes	Bacteroidia	Bacteroidales	Prevotellaceae	Prevotella
DENOVO1107	25.2575636082998	-8.39367777344487	1.28383882959157	-6.53795288004739	6.2366565327074e-11	4.14737659425042e-09	Bacteria	Fusobacteria	Fusobacteriia	Fusobacteriales	Leptotrichiaceae	Leptotrichia
DENOVO165	191.215971412716	-8.16708149755574	1.25604112338893	-6.50224052817644	7.91324378770726e-11	4.91148664423697e-09	Bacteria	Firmicutes	Bacilli	Lactobacillales	Streptococcaceae	Streptococcus
DENOVO883	28.2033638847205	-7.20545987535696	1.11098067332983	-6.48567526720405	8.8335243309739e-11	5.14000697008544e-09	Bacteria	Fusobacteria	Fusobacteriia	Fusobacteriales	Leptotrichiaceae	Leptotrichia
DENOVO256	63.6575961716498	-6.36255501514607	0.986751410691906	-6.44798167624069	1.13349464969026e-10	6.20755011095079e-09	Bacteria	Fusobacteria	Fusobacteriia	Fusobacteriales	Leptotrichiaceae	Leptotrichia
DENOVO214	370.38686688617	-6.51883876661136	1.01405101413375	-6.42851165843964	1.28859371888947e-10	6.66489306825608e-09	Bacteria	Bacteroidetes	Bacteroidia	Bacteroidales	Prevotellaceae	Prevotella
DENOVO454	142.33710747012	-6.86457104155437	1.07131111590253	-6.40763541015936	1.47793808860018e-10	7.24189663414086e-09	Bacteria	Bacteroidetes	Bacteroidia	Bacteroidales	Prevotellaceae	Prevotella
DENOVO828	155.621020656726	-7.44595810352707	1.18158034753579	-6.30169426823642	2.94409467212661e-10	1.3052153046428e-08	Bacteria	Firmicutes	Erysipelotrichia	Erysipelotrichales	Erysipelotrichaceae	Solobacterium
DENOVO2404	50.4761253529034	-8.35158252880292	1.32490780106109	-6.30351977859463	2.90961062191014e-10	1.3052153046428e-08	Bacteria	Fusobacteria	Fusobacteriia	Fusobacteriales	Leptotrichiaceae	Leptotrichia
DENOVO337	160.423652114427	-7.28281847986279	1.15925793153512	-6.28231067629507	3.33577381461733e-10	1.35026322669945e-08	Bacteria	Firmicutes	Negativicutes	Selenomonadales	Veillonellaceae	Megasphaera
DENOVO1307	96.4404585055037	-7.30723742207031	1.1621115432008	-6.28789677275213	3.21795759397559e-10	1.35026322669945e-08	Bacteria	Fusobacteria	Fusobacteriia	Fusobacteriales	Leptotrichiaceae	Leptotrichia
DENOVO824	30.4361476784327	-7.87052515257563	1.25852294379893	-6.25377963219164	4.00636223565763e-10	1.55413468391552e-08	Bacteria	Fusobacteria	Fusobacteriia	Fusobacteriales	Leptotrichiaceae	Leptotrichia
DENOVO110	538.873070809858	-6.28787665727097	1.00684804527055	-6.24510986221497	4.23502338132047e-10	1.57712270720374e-08	Bacteria	Firmicutes	Negativicutes	Selenomonadales	Veillonellaceae	Veillonella
DENOVO2886	37.9643503559004	-8.26580939277237	1.32759980652042	-6.22613030837713	4.78096468155669e-10	1.71195312251126e-08	Bacteria	Fusobacteria	Fusobacteriia	Fusobacteriales	Leptotrichiaceae	Leptotrichia
DENOVO21	376.303760483973	-6.66992459754503	1.07661573329033	-6.19526948316142	5.81853917398229e-10	2.00631850776945e-08	Bacteria	Firmicutes	Bacilli	Lactobacillales	Streptococcaceae	Streptococcus
DENOVO260	193.818171513917	-6.17664714479149	1.00066870973083	-6.17251952092409	6.72102266748521e-10	2.23474003693883e-08	Bacteria	Bacteroidetes	Bacteroidia	Bacteroidales	Prevotellaceae	Prevotella
DENOVO78	274.835601692551	-6.32137212773185	1.05310332952713	-6.00261337182395	1.94166592663646e-09	6.23341716447773e-08	Bacteria	Firmicutes	Negativicutes	Selenomonadales	Veillonellaceae	Veillonella
DENOVO1409	69.9359059333753	-7.768302367059	1.30281206034144	-5.96271910855897	2.48074665788323e-09	7.6985837949643e-08	Bacteria	Fusobacteria	Fusobacteriia	Fusobacteriales	Leptotrichiaceae	Leptotrichia
DENOVO182	138.586033499806	-6.30073534301242	1.05888849982652	-5.95032937277595	2.67603416455303e-09	8.03673486193185e-08	Bacteria	Fusobacteria	Fusobacteriia	Fusobacteriales	Fusobacteriaceae	Fusobacterium
DENOVO359	352.583367061355	-6.71751737352596	1.13816970641537	-5.90203493878127	3.59045100825510e-09	1.04459684021422e-07	Bacteria	Fusobacteria	Fusobacteriia	Fusobacteriales	Leptotrichiaceae	Leptotrichia
DENOVO1708	60.5830577626203	-8.17075352737158	1.39291629666228	-5.86593289700924	4.46614403391951e-09	1.25999396835729e-07	Bacteria	Fusobacteria	Fusobacteriia	Fusobacteriales	Leptotrichiaceae	Leptotrichia
DENOVO635	183.991733167002	-6.12842278846278	1.04644850803206	-5.85640166852341	4.7300343076657e-09	1.29519468836375e-07	Bacteria	Firmicutes	Negativicutes	Selenomonadales	Veillonellaceae	Veillonella
DENOVO1153	32.8230158109927	-8.75113142886492	1.50168220959281	-5.82755217646071	5.62462675033726e-09	1.49615071558971e-07	Bacteria	Fusobacteria	Fusobacteriia	Fusobacteriales	Leptotrichiaceae	Leptotrichia
DENOVO23	79.3698301427478	-5.11212929606081	0.878232263767587	-5.82093087098617	5.85207722289804e-09	1.51341219292169e-07	Bacteria	Actinobacteria	Actinobacteria	Actinomycetales	Micrococcaceae	Rothia
DENOVO909	91.0259621881091	-6.51270469088917	1.13156532944419	-5.75548271180074	8.63945638359264e-09	2.17387402516885e-07	Bacteria	Fusobacteria	Fusobacteriia	Fusobacteriales	Leptotrichiaceae	Leptotrichia
DENOVO386	76.9721329527034	-6.8647828714308	1.1999425612716	-5.72092622846551	1.05944894080454e-08	2.59564990497113e-07	Bacteria	Actinobacteria	Actinobacteria	Actinomycetales	Actinomycetaceae	Actinomyces
DENOVO2858	47.7360182203839	-7.78938225553315	1.36651371332943	-5.70018593999673	1.19676820287305e-08	2.85690050480721e-07	Bacteria	Fusobacteria	Fusobacteriia	Fusobacteriales	Leptotrichiaceae	Leptotrichia
DENOVO1513	79.5797366314982	-7.70991954480503	1.36003689645194	-5.66890469289375	1.43713276511439e-08	3.34492651080373e-07	Bacteria	Candidatus Saccharibacteria	Saccharibacteria_genera_incertae_sedis	Saccharibacteria_genera_incertae_sedis	Saccharibacteria_genera_incertae_sedis	Saccharibacteria_genera_incertae_sedis
DENOVO752	75.0099418210146	-8.32754254718978	1.47093544212024	-5.66139227373994	1.50149753147282e-08	3.40949805317365e-07	Bacteria	Fusobacteria	Fusobacteriia	Fusobacteriales	Leptotrichiaceae	Leptotrichia
DENOVO536	170.275518445758	-7.58604314890176	1.35115665382743	-5.61448084307079	1.97153268714268e-08	4.37023078983294e-07	Bacteria	Bacteroidetes	Bacteroidia	Bacteroidales	Prevotellaceae	Prevotella
DENOVO4066	116.264808010898	-10.7432463300196	1.92151940980092	-5.59101629430461	2.25744393146188e-08	4.88762860509537e-07	Bacteria	Firmicutes	NA	NA	NA	NA
DENOVO2891	80.7415455584585	-7.82934080314324	1.40920780203444	-5.55584548413669	2.76271186187e-08	5.84564714409312e-07	Bacteria	Firmicutes	NA	NA	NA	NA
DENOVO3101	103.063879261174	-10.2052906406143	1.84563334039112	-5.52942473311176	3.2128260995835e-08	6.64698021936053e-07	Bacteria	Firmicutes	Bacilli	Lactobacillales	Streptococcaceae	Streptococcus
DENOVO990	106.389699746295	-6.56954122933503	1.19075391340827	-5.51712755705431	3.44585331694155e-08	6.97410747407084e-07	Bacteria	Bacteroidetes	Bacteroidia	Bacteroidales	Prevotellaceae	Prevotella
DENOVO1353	109.579546410698	-7.79745384028639	1.41819264425086	-5.49816265928053	3.83768854563836e-08	7.60188943827513e-07	Bacteria	Firmicutes	Clostridia	Clostridiales	Eubacteriaceae	Eubacterium
DENOVO623	70.0746534864737	-7.26898059308272	1.32420485706844	-5.48931727163044	4.03490290790739e-08	7.82603043179537e-07	Bacteria	Fusobacteria	Fusobacteriia	Fusobacteriales	Leptotrichiaceae	Leptotrichia
DENOVO2036	97.9795603607723	-9.12692119735961	1.66653021038213	-5.47660110839924	4.33573080593041e-08	8.18795052974099e-07	Bacteria	Actinobacteria	Actinobacteria	Actinomycetales	Actinomycetaceae	Actinomyces
DENOVO582	74.4193233297188	-6.63637468953203	1.21236346033241	-5.47391513079124	4.40199946858967e-08	8.18795052974099e-07	Bacteria	Actinobacteria	Actinobacteria	Actinomycetales	Actinomycetaceae	Actinomyces
DENOVO83	67.0412544731511	-6.56680268636125	1.20038242175018	-5.47059217743852	4.4853434695681e-08	8.18795052974099e-07	Bacteria	Firmicutes	Negativicutes	Selenomonadales	Veillonellaceae	Veillonella
DENOVO940	72.5780529029296	-6.44305798303966	1.1933422034939	-5.39917046776313	6.6949736443379e-08	1.1986577813228e-06	Bacteria	Fusobacteria	Fusobacteriia	Fusobacteriales	Leptotrichiaceae	Leptotrichia
DENOVO208	121.834293144108	-7.94678308009574	1.47479199221758	-5.38840943131684	7.10839685834059e-08	1.24866367455002e-06	Bacteria	Bacteroidetes	Bacteroidia	Bacteroidales	Prevotellaceae	Prevotella
DENOVO1421	68.1088445016923	-8.71922067449674	1.62678775334317	-5.35977767018352	8.33244328610855e-08	1.43657494432723e-06	Bacteria	Fusobacteria	Fusobacteriia	Fusobacteriales	Leptotrichiaceae	Leptotrichia
DENOVO1469	61.3669190544398	-6.96005554227864	1.30805629969606	-5.32091435505938	1.03247003407213e-07	1.74769018494755e-06	Bacteria	Fusobacteria	Fusobacteriia	Fusobacteriales	Leptotrichiaceae	Leptotrichia
DENOVO235	68.9990541000405	-8.30976088142516	1.56448519732178	-5.31149856556682	1.08727426798226e-07	1.80759347052051e-06	Bacteria	Bacteroidetes	Flavobacteriia	Flavobacteriales	Flavobacteriaceae	Capnocytophaga
DENOVO596	73.9127212828185	-8.3406124747237	1.57359709323215	-5.3003481708219	1.15582050179127e-07	1.88784015292574e-06	Bacteria	Firmicutes	Bacilli	Lactobacillales	Streptococcaceae	Streptococcus
DENOVO4190	85.2186882374471	-10.0998471942953	1.92337212591348	-5.25111446621308	1.51181689036301e-07	2.42672676711718e-06	Bacteria	Firmicutes	Negativicutes	Selenomonadales	Veillonellaceae	Veillonella
DENOVO1857	93.1699756784454	-8.12451647734928	1.58561142490673	-5.12390132268832	2.99277650825432e-07	4.72249987997419e-06	Bacteria	Firmicutes	Bacilli	Lactobacillales	Lactobacillaceae	Lactobacillus
DENOVO975	104.83318661731	-6.88565578461086	1.35644426941056	-5.0762541004379	3.84948420290423e-07	5.95704150384048e-06	Bacteria	Bacteroidetes	Bacteroidia	Bacteroidales	Prevotellaceae	Alloprevotella
DENOVO2791	57.5266906852714	-10.421943592314	2.05414209952447	-5.07362348239038	3.9031099004755e-07	5.95704150384048e-06	Bacteria	Firmicutes	Bacilli	Lactobacillales	Streptococcaceae	Streptococcus
DENOVO979	88.6566762577084	-8.47988583777119	1.67352844695428	-5.06707002991439	4.03985688715503e-07	6.06630122893764e-06	Bacteria	Firmicutes	Clostridia	Clostridiales	Lachnospiraceae	Shuttleworthia
DENOVO1188	80.4556810193099	-9.76741132778742	1.93787733003487	-5.04026296009752	4.64892619561345e-07	6.87007982240654e-06	Bacteria	Bacteroidetes	Bacteroidia	Bacteroidales	Prevotellaceae	Prevotella
DENOVO292	52.8452085917209	-9.0467342743033	1.79980356229044	-5.02651203934187	4.99481140006156e-07	7.04571123251108e-06	Bacteria	Bacteroidetes	Bacteroidia	Bacteroidales	Prevotellaceae	Prevotella
DENOVO512	50.3530026671951	-10.0749328968386	2.00380446453575	-5.02790221059456	4.95874623448063e-07	7.04571123251108e-06	Bacteria	Firmicutes	Negativicutes	Selenomonadales	Veillonellaceae	Selenomonas
DENOVO87	53.9953623305573	-6.39275211447369	1.27032180628344	-5.03238792159042	4.84407812047191e-07	7.04571123251108e-06	Bacteria	Firmicutes	Bacilli	Lactobacillales	Streptococcaceae	Streptococcus
DENOVO3245	23.5375550115046	-6.94636518841723	1.38812099356144	-5.00414965311869	5.61091561102153e-07	7.79666034904634e-06	Bacteria	Candidatus Saccharibacteria	Saccharibacteria_genera_incertae_sedis	Saccharibacteria_genera_incertae_sedis	Saccharibacteria_genera_incertae_sedis	Saccharibacteria_genera_incertae_sedis
DENOVO62	100.392197924108	-6.11870573311308	1.22531578960541	-4.99357454218678	5.9271893668135e-07	8.11501955956377e-06	Bacteria	Bacteroidetes	Bacteroidia	Bacteroidales	Prevotellaceae	Prevotella
DENOVO767	72.9859160839918	-6.66904896550338	1.33805017973824	-4.98415460532881	6.22333049889186e-07	8.3969865137222e-06	Bacteria	Bacteroidetes	Bacteroidia	Bacteroidales	Prevotellaceae	Prevotella
DENOVO3098	27.6570890280149	-7.49110520006706	1.50824969971717	-4.96675398077108	6.80828692371607e-07	9.05502160854237e-06	Bacteria	Fusobacteria	Fusobacteriia	Fusobacteriales	Leptotrichiaceae	Leptotrichia
DENOVO222	75.940909828017	-7.79581480946871	1.57080305319746	-4.9629485972795	6.94309622264669e-07	9.10425715955503e-06	Bacteria	Firmicutes	Bacilli	Lactobacillales	Streptococcaceae	Streptococcus
DENOVO316	22.5918676187662	-4.61464217937758	0.940653488663036	-4.90578330383533	9.30552173171853e-07	1.20325565725416e-05	Bacteria	Fusobacteria	Fusobacteriia	Fusobacteriales	Leptotrichiaceae	Leptotrichia
DENOVO1453	148.481822912056	-8.33572023931216	1.71532599264271	-4.85955455409952	1.17650160667889e-06	1.50044246002472e-05	Bacteria	Firmicutes	Clostridia	Clostridiales	Lachnospiraceae	Oribacterium
DENOVO268	105.067735307454	-8.17607835293191	1.68536789464073	-4.85121282951388	1.22708782827875e-06	1.54093772651126e-05	Bacteria	Firmicutes	Clostridia	Clostridiales	Clostridiales_Incertae Sedis XI	Parvimonas
DENOVO499	43.3523562760044	-6.61113390496619	1.36342410144131	-4.84891964134814	1.24135692253861e-06	1.54093772651126e-05	Bacteria	Firmicutes	Bacilli	Lactobacillales	Streptococcaceae	Streptococcus
DENOVO1785	95.784720072173	-8.23791351278382	1.7029307810644	-4.83749169630652	1.3148787622573e-06	1.61072648376519e-05	Bacteria	Bacteroidetes	Bacteroidia	Bacteroidales	Prevotellaceae	Prevotella
DENOVO130	113.959583790794	-8.02604028505616	1.6700131134447	-4.80597440848895	1.53999598606113e-06	1.81485602914293e-05	Bacteria	Bacteroidetes	Bacteroidia	Bacteroidales	Prevotellaceae	Prevotella
DENOVO204	119.765735963213	-6.23798046616673	1.2967896480721	-4.81032561868499	1.50684616264955e-06	1.81485602914293e-05	Bacteria	Firmicutes	Negativicutes	Selenomonadales	Veillonellaceae	Veillonella
DENOVO1308	65.4769377569257	-8.4466744487224	1.75748723940263	-4.8061085505198	1.53896362779707e-06	1.81485602914293e-05	Bacteria	Firmicutes	Bacilli	Lactobacillales	Streptococcaceae	Streptococcus
DENOVO608	47.4996976603454	-7.46050760467744	1.55566885126233	-4.79569131864	1.62114758817355e-06	1.88661050573697e-05	Bacteria	Actinobacteria	Actinobacteria	Coriobacteriales	Coriobacteriaceae	Atopobium
DENOVO756	97.9101841760485	-5.30498228614315	1.13009327190588	-4.69428711596202	2.67538054690133e-06	3.07503615946313e-05	Bacteria	Firmicutes	Bacilli	Lactobacillales	Lactobacillaceae	Lactobacillus
DENOVO1181	119.234122589073	-7.84056596473327	1.68030931945831	-4.66614442587324	3.06904021528804e-06	3.48448346394288e-05	Bacteria	Firmicutes	Clostridia	Clostridiales	Lachnospiraceae	Oribacterium
DENOVO190	37.6235770406759	-9.34591122514049	2.00415157792124	-4.66327563648369	3.11215459648229e-06	3.49086256545182e-05	Bacteria	Bacteroidetes	Bacteroidia	Bacteroidales	Prevotellaceae	Prevotella
DENOVO2880	17.5725835024786	-8.72068798772844	1.89831079100134	-4.59392004147453	4.34996112000221e-06	4.82120690800245e-05	Bacteria	Fusobacteria	Fusobacteriia	Fusobacteriales	Leptotrichiaceae	Leptotrichia
DENOVO3248	82.5281406150359	-10.8160681994679	2.35591519524316	-4.59102612067985	4.41072125957226e-06	4.83103705019032e-05	Bacteria	Bacteroidetes	Bacteroidia	Bacteroidales	Prevotellaceae	Prevotella
DENOVO637	65.3668335123399	-7.81405434599029	1.70623817721044	-4.57969728397805	4.65649385904877e-06	5.04092532880744e-05	Bacteria	Actinobacteria	Actinobacteria	Actinomycetales	Actinomycetaceae	NA
DENOVO1666	65.9600475645787	-8.49432658410873	1.86078942064313	-4.56490481398636	4.99721027701052e-06	5.34758938838712e-05	Bacteria	Bacteroidetes	Bacteroidia	Bacteroidales	Prevotellaceae	Prevotella
DENOVO1217	125.415081818322	-9.03751845588433	1.98621326861323	-4.55012490284806	5.36140810772267e-06	5.67212607760205e-05	Bacteria	Firmicutes	Bacilli	Lactobacillales	Streptococcaceae	Streptococcus
DENOVO4552	60.6345065277499	-7.72890210685555	1.70884366684628	-4.52288425021316	6.10026041789437e-06	6.38128365062883e-05	Bacteria	Firmicutes	NA	NA	NA	NA
DENOVO133	54.3483485344506	-7.6705985028755	1.70265398831743	-4.50508356689406	6.63468279026529e-06	6.8632107530411e-05	Bacteria	Firmicutes	Negativicutes	Selenomonadales	Veillonellaceae	Dialister
DENOVO703	88.3859886404848	-8.10770411258676	1.8240415336762	-4.44491200605853	8.79278486737099e-06	8.9082003497445e-05	Bacteria	Bacteroidetes	Bacteroidia	Bacteroidales	Prevotellaceae	Prevotella
DENOVO360	35.916481492554	-7.29004479062871	1.64017918042637	-4.44466365481705	8.80294771403323e-06	8.9082003497445e-05	Bacteria	Actinobacteria	Actinobacteria	Actinomycetales	Actinomycetaceae	Actinomyces
DENOVO1245	58.3005079439262	-7.353287356631	1.67402233616184	-4.39258616673565	1.12010213492557e-05	0.000110990523591899	Bacteria	Firmicutes	Clostridia	Clostridiales	Lachnospiraceae	Catonella
DENOVO239	29.805515070959	-9.47385629206939	2.15683398477898	-4.39248285168328	1.1206347172544e-05	0.000110990523591899	Bacteria	Proteobacteria	Betaproteobacteria	Neisseriales	Neisseriaceae	Neisseria
DENOVO202	50.4671918476572	-9.85090843829258	2.2477528917555	-4.38255845401181	1.17293681110082e-05	0.000114947807487881	Bacteria	Bacteroidetes	Bacteroidia	Bacteroidales	Prevotellaceae	Prevotella
DENOVO4382	32.3037534672621	-7.70035630307406	1.76794944874664	-4.35552968357387	1.32745525622397e-05	0.000128735504535887	Bacteria	Firmicutes	Negativicutes	Selenomonadales	Veillonellaceae	Veillonella
DENOVO4352	130.533015677562	-8.68892860334969	1.99632970808712	-4.35245168578661	1.34623545534164e-05	0.000129210846280728	Bacteria	NA	NA	NA	NA	NA
DENOVO617	62.2472818895407	-6.57486324024563	1.52250331435807	-4.31845578150206	1.57124693162799e-05	0.000149268458504659	Bacteria	Bacteroidetes	Bacteroidia	Bacteroidales	Prevotellaceae	Prevotella
DENOVO1756	15.1207093414555	-7.76302535111646	1.81001836607725	-4.28892076268863	1.79543406577073e-05	0.000167154911523255	Bacteria	Actinobacteria	Actinobacteria	Coriobacteriales	Coriobacteriaceae	Atopobium
DENOVO85	3.39630406179468	-6.60811369154252	1.54022190376406	-4.29036470354909	1.78379933892668e-05	0.000167154911523255	Bacteria	Proteobacteria	Gammaproteobacteria	Pseudomonadales	Pseudomonadaceae	Pseudomonas
DENOVO187	31.1141526049283	-6.5079883016442	1.52676733039665	-4.26259337102363	2.02068021887906e-05	0.000186262701364	Bacteria	Bacteroidetes	Bacteroidia	Bacteroidales	Porphyromonadaceae	Tannerella
DENOVO384	25.8947877503785	-6.90021947678027	1.62481697459457	-4.24676722650687	2.16877073048414e-05	0.000197953485302033	Bacteria	Actinobacteria	Actinobacteria	Actinomycetales	NA	NA
DENOVO426	36.8914638794107	-9.30871309703031	2.20210260095752	-4.22719318027357	2.36624506305966e-05	0.000213880985796946	Bacteria	Bacteroidetes	Bacteroidia	Bacteroidales	Prevotellaceae	Prevotella
DENOVO654	62.8830210002831	-8.55285416078425	2.02865432107443	-4.21602343579878	2.48647931534298e-05	0.000222587715633107	Bacteria	Actinobacteria	Actinobacteria	Actinomycetales	Actinomycetaceae	Actinomyces
DENOVO3125	15.1636852117969	-7.6584010344675	1.82570148390064	-4.19477176416881	2.73146484395221e-05	0.000242189882830429	Bacteria	Fusobacteria	Fusobacteriia	Fusobacteriales	Leptotrichiaceae	Leptotrichia
DENOVO2035	67.5927804782684	-9.96215490287017	2.38309366121172	-4.18034551684585	2.91066494963809e-05	0.000255644251708779	Bacteria	Firmicutes	Negativicutes	Selenomonadales	Veillonellaceae	Veillonella
DENOVO280	70.1936367879706	-8.31860661067394	2.00179827071337	-4.15556688822071	3.24481995623463e-05	0.000282329661612564	Bacteria	Firmicutes	Bacilli	Lactobacillales	Streptococcaceae	Streptococcus
DENOVO2437	30.4937364665547	-8.05919033899851	1.9433421078248	-4.14707750454666	3.36746094212793e-05	0.000290287605288991	Bacteria	Bacteroidetes	Bacteroidia	Bacteroidales	Prevotellaceae	Prevotella
DENOVO513	52.7174175229338	-8.37049358769626	2.03437303049935	-4.11453232136176	3.87965197418899e-05	0.000328359635269995	Bacteria	Bacteroidetes	Flavobacteriia	Flavobacteriales	Flavobacteriaceae	Capnocytophaga
DENOVO1216	26.0790151938913	-6.59622695028227	1.60289462016277	-4.11519688650053	3.86849062692478e-05	0.000328359635269995	Bacteria	Actinobacteria	Actinobacteria	Actinomycetales	Actinomycetaceae	Actinomyces
DENOVO3408	27.8823791143075	-9.34666043836821	2.27836634336318	-4.10235187400604	4.08971676854013e-05	0.000343020388424402	Bacteria	Firmicutes	Negativicutes	Selenomonadales	Veillonellaceae	Veillonella
DENOVO3271	97.4257819634094	-9.21105172771838	2.25242641050055	-4.08939074980542	4.32507719414521e-05	0.00035952204176332	Bacteria	Bacteroidetes	Bacteroidia	Bacteroidales	Prevotellaceae	NA
DENOVO203	30.5810627726727	-8.21094251341978	2.02684988775344	-4.05108565909673	5.09805384897867e-05	0.000420025498530898	Bacteria	Bacteroidetes	Bacteroidia	Bacteroidales	Prevotellaceae	Prevotella
DENOVO2239	25.2252318457824	-9.19308600492303	2.27579740211792	-4.03950105416577	5.35650272681706e-05	0.00043744772269006	Bacteria	Actinobacteria	Actinobacteria	Coriobacteriales	Coriobacteriaceae	Atopobium
DENOVO4016	20.0500539009005	-8.67940015827501	2.15534988741281	-4.02691006641775	5.65146359837111e-05	0.000457522835659435	Bacteria	Fusobacteria	Fusobacteriia	Fusobacteriales	Leptotrichiaceae	Leptotrichia
DENOVO3335	35.2554049015986	-9.32960695414208	2.32490140930789	-4.01290433942292	5.99762230865614e-05	0.000481360893910247	Bacteria	Bacteroidetes	Bacteroidia	Bacteroidales	Prevotellaceae	Prevotella
DENOVO2268	25.4121442329994	-9.20216821924389	2.30647170361522	-3.9897165028386	6.61523137312475e-05	0.000526391487895653	Bacteria	Bacteroidetes	Flavobacteriia	Flavobacteriales	Flavobacteriaceae	Capnocytophaga
DENOVO1243	33.2477473240637	-8.61572805975477	2.19514233708983	-3.92490633257837	8.67634915143145e-05	0.000684549242371414	Bacteria	Firmicutes	Negativicutes	Selenomonadales	Veillonellaceae	Selenomonas
DENOVO1132	39.9068323876238	-9.42297165740764	2.42047824512398	-3.8930205947482	9.90037439113246e-05	0.000774558702365069	Bacteria	Firmicutes	Bacilli	Lactobacillales	Streptococcaceae	Streptococcus
DENOVO2091	42.7951739195605	-10.1486572186547	2.63301543034219	-3.85438577446382	0.000116020534440481	0.000900125979700735	Bacteria	Bacteroidetes	Bacteroidia	Bacteroidales	Prevotellaceae	Prevotella
DENOVO769	65.1732027469245	-5.94353451355374	1.56150236958908	-3.80629234339095	0.000141065628090138	0.00108538925414809	Bacteria	Firmicutes	Bacilli	Lactobacillales	Lactobacillaceae	Lactobacillus
DENOVO2453	20.1987689679665	-9.29641270431129	2.4462503894696	-3.80027030116363	0.000144538341692553	0.00110299341078497	Bacteria	Bacteroidetes	Bacteroidia	Bacteroidales	Prevotellaceae	Prevotella
DENOVO405	35.5107624704211	-9.80220537823576	2.58822039089302	-3.78723752147463	0.000152331467468912	0.001153012977346	Bacteria	Firmicutes	Negativicutes	Selenomonadales	Veillonellaceae	Dialister
DENOVO1043	27.9380044787626	-7.27401897136787	1.93707626028168	-3.75515364083298	0.000173235176647276	0.00130066088273076	Bacteria	Actinobacteria	Actinobacteria	Bifidobacteriales	Bifidobacteriaceae	Scardovia
DENOVO4290	52.9969489681866	-7.62792426971803	2.03677243812031	-3.74510383533943	0.00018031918149632	0.00134301726378459	Bacteria	NA	NA	NA	NA	NA
DENOVO3117	47.9349004785756	-7.82626883342119	2.09735644321967	-3.73149202116881	0.000190349040000849	0.00140646790667294	Bacteria	Firmicutes	Negativicutes	Selenomonadales	Veillonellaceae	NA
DENOVO481	28.0023705074417	-6.73459815426505	1.81389209677987	-3.71278874097347	0.000204987988561828	0.0015027072232367	Bacteria	Actinobacteria	Actinobacteria	Actinomycetales	Actinomycetaceae	Actinomyces
DENOVO3579	31.9877042451117	-9.17508221002836	2.47321135071851	-3.70978493502499	0.000207435382759517	0.00150876829178993	Bacteria	Bacteroidetes	Bacteroidia	Bacteroidales	Prevotellaceae	Prevotella
DENOVO3935	22.738914746928	-6.88940105203382	1.85930934939904	-3.70535492346154	0.000211094928968381	0.00151176445284279	Bacteria	Bacteroidetes	Bacteroidia	Bacteroidales	Prevotellaceae	Prevotella
DENOVO554	88.2145932573654	-7.33292061215512	1.97830499238494	-3.70666840572188	0.000210003611735542	0.00151176445284279	Bacteria	Firmicutes	Bacilli	Lactobacillales	Streptococcaceae	Streptococcus
DENOVO348	35.4214170603032	-7.84115838268213	2.11777296820734	-3.70254909303123	0.000213444041023023	0.0015169191007056	Bacteria	Firmicutes	Bacilli	Lactobacillales	Aerococcaceae	Abiotrophia
DENOVO1270	58.133462046931	-7.42947580935025	2.03683105145865	-3.64756605808308	0.000264736261042586	0.0018671928714443	Bacteria	Bacteroidetes	Bacteroidia	Bacteroidales	Prevotellaceae	Prevotella
DENOVO33	166.391348090266	4.30628945559669	1.18334927458818	3.63906882614629	0.000273625667792072	0.0019153796745445	Bacteria	Proteobacteria	Betaproteobacteria	Neisseriales	Neisseriaceae	NA
DENOVO3669	42.5876215272085	-8.20678306330299	2.26968290638078	-3.61582802612259	0.000299389092760246	0.00208008392059544	Bacteria	Bacteroidetes	Bacteroidia	Bacteroidales	Prevotellaceae	Prevotella
DENOVO4391	50.0652193865953	-9.1710377057676	2.53837115963434	-3.61296167069938	0.000302719465832661	0.00208764313103857	Bacteria	Firmicutes	Negativicutes	Selenomonadales	Veillonellaceae	NA
DENOVO351	30.7967017187836	-6.66642907558121	1.84849620049715	-3.60640669631255	0.000310466419732227	0.00212532527037282	Bacteria	Firmicutes	Negativicutes	Selenomonadales	Veillonellaceae	Selenomonas
DENOVO4131	52.7472594284153	-8.63116307175868	2.40776522943418	-3.58471954252242	0.000337440615254454	0.00229311834161969	Bacteria	Firmicutes	NA	NA	NA	NA
DENOVO2140	32.8427711880341	-9.12812760892883	2.5505826158814	-3.57884020383886	0.000345122398551397	0.00232832574674892	Bacteria	Fusobacteria	Fusobacteriia	Fusobacteriales	Leptotrichiaceae	Leptotrichia
DENOVO211	14.324014729237	-6.30588072511093	1.77164919592591	-3.5593280766937	0.000371804834085488	0.00247434337781351	Bacteria	Firmicutes	Bacilli	Lactobacillales	Streptococcaceae	Streptococcus
DENOVO257	33.3651605859396	-7.13033610763563	2.0033915558332	-3.55913255542806	0.000372081710949401	0.00247434337781351	Bacteria	Fusobacteria	Fusobacteriia	Fusobacteriales	Fusobacteriaceae	Fusobacterium
DENOVO3689	32.4003856850755	-9.88986165879814	2.79538226176503	-3.53792817321292	0.000403279744876781	0.00266279037220059	Bacteria	Bacteroidetes	Bacteroidia	Bacteroidales	Prevotellaceae	Prevotella
DENOVO1175	18.3422629404629	-6.12400799051616	1.73224638963842	-3.53529845820284	0.000407314823750307	0.0026704936683911	Bacteria	Actinobacteria	Actinobacteria	Actinomycetales	Actinomycetaceae	Actinomyces
DENOVO88	54.5386980800766	-5.8615891822986	1.66012876566092	-3.530803937347	0.000414298722181238	0.00269728748497016	Bacteria	Actinobacteria	Actinobacteria	Actinomycetales	Mycobacteriaceae	Mycobacterium
DENOVO3140	15.2478078327999	-7.93899655700233	2.25681364371866	-3.51779003955368	0.000435156517049266	0.0028134077595338	Bacteria	Bacteroidetes	Bacteroidia	Bacteroidales	Prevotellaceae	Prevotella
DENOVO3509	36.8851469871666	-8.4403406299387	2.40590253575763	-3.50818061184711	0.000451182627271847	0.00289690362751786	Bacteria	Bacteroidetes	Bacteroidia	Bacteroidales	Prevotellaceae	Prevotella
DENOVO4069	32.818139280455	-7.71465422057474	2.20253325094671	-3.50262781152509	0.000460692699272144	0.00293770481522169	Bacteria	Firmicutes	Bacilli	Lactobacillales	Streptococcaceae	Streptococcus
DENOVO3731	25.1943204320241	-8.89904385164278	2.54798010240042	-3.49258765531925	0.000478364564708866	0.00302964224315615	Bacteria	NA	NA	NA	NA	NA
DENOVO180	13.9919693185051	-5.05370558489787	1.45056004895968	-3.48396854616417	0.000494037544141517	0.00308690572883055	Bacteria	Actinobacteria	Actinobacteria	Actinomycetales	Corynebacteriaceae	Corynebacterium
DENOVO880	40.7088827568293	-7.34452386711137	2.10747630733121	-3.48498526012473	0.000492164152347739	0.00308690572883055	Bacteria	Fusobacteria	Fusobacteriia	Fusobacteriales	Fusobacteriaceae	Fusobacterium
DENOVO4612	40.1754601191559	-8.21484343042594	2.36671411305088	-3.47099101878273	0.000518541342651445	0.0032184132667233	Bacteria	Firmicutes	NA	NA	NA	NA
DENOVO425	30.3637015935781	-8.20161973566326	2.3789975832319	-3.44751074716152	0.000565777897128496	0.0034883392200439	Bacteria	Bacteroidetes	Bacteroidia	Bacteroidales	Prevotellaceae	Prevotella
DENOVO4746	20.1850959551171	-7.18031197250494	2.09638327281275	-3.42509505090213	0.000614584364017186	0.00376432922960526	Bacteria	Firmicutes	Negativicutes	Selenomonadales	Veillonellaceae	NA
DENOVO194	33.1411180955259	-8.2156133711729	2.41020485172969	-3.40867846369032	0.000652783713235722	0.00395073441330356	Bacteria	Bacteroidetes	Flavobacteriia	Flavobacteriales	Flavobacteriaceae	Capnocytophaga
DENOVO4561	64.4100280334081	-8.13722278690007	2.38826038798247	-3.40717571159573	0.000656388561085359	0.00395073441330356	Bacteria	Firmicutes	NA	NA	NA	NA
DENOVO4755	39.942599492241	-9.63067137142959	2.8270536167347	-3.40661079592583	0.000657748479121431	0.00395073441330356	Bacteria	Firmicutes	Bacilli	Lactobacillales	Streptococcaceae	Streptococcus
DENOVO1000	12.726160699189	-6.31479886844926	1.85548956066946	-3.40330606126983	0.000665756582739548	0.00397320114442641	Bacteria	Firmicutes	Bacilli	Lactobacillales	Streptococcaceae	Streptococcus
DENOVO4024	40.0185049615908	-8.65342904356916	2.55016694034223	-3.39327943856407	0.000690611488068962	0.00409528213625607	Bacteria	Firmicutes	Bacilli	Lactobacillales	Streptococcaceae	Streptococcus
DENOVO2105	30.674816160982	-6.99624126794448	2.06788651311473	-3.38328105704721	0.000716252915251599	0.00422045230442556	Bacteria	Bacteroidetes	Bacteroidia	Bacteroidales	Prevotellaceae	Prevotella
DENOVO4319	25.3169796547629	-8.74943127171147	2.59135705843138	-3.37638969637311	0.000734438141424645	0.00430038936897072	Bacteria	Firmicutes	Negativicutes	Selenomonadales	Veillonellaceae	Veillonella
DENOVO3701	55.2538388272281	-8.66187305544715	2.58890971681703	-3.34576095843798	0.000820571036749573	0.00477469772008658	Bacteria	Bacteroidetes	Bacteroidia	Bacteroidales	Prevotellaceae	Prevotella
DENOVO404	33.1824047621547	-7.16563540850488	2.14528768433466	-3.34017458862503	0.000837257370714641	0.00484153175239336	Bacteria	Bacteroidetes	Bacteroidia	Bacteroidales	Prevotellaceae	Prevotella
DENOVO4801	12.6733321586918	-5.34267382270188	1.60799551156881	-3.32256762177738	0.000891930497387432	0.00512584748807221	Bacteria	Fusobacteria	Fusobacteriia	Fusobacteriales	Leptotrichiaceae	Leptotrichia
DENOVO636	43.7580788114442	-7.22337022802903	2.22003807627912	-3.25371456697523	0.00113906667394255	0.00650595750577003	Bacteria	Bacteroidetes	Bacteroidia	Bacteroidales	Prevotellaceae	Prevotella
DENOVO3859	34.9777216261048	-9.21242362133385	2.84209272847211	-3.24142260702605	0.00118934723532841	0.00675172119567531	Bacteria	Firmicutes	Negativicutes	Selenomonadales	Veillonellaceae	Veillonella
DENOVO4178	20.177109806796	-9.18382911500595	2.83743155074005	-3.23666983706114	0.00120933240024133	0.00682356645227075	Bacteria	Firmicutes	Bacilli	Lactobacillales	Streptococcaceae	Streptococcus
DENOVO2353	32.8109068741441	-7.61534450715894	2.36180229541127	-3.22437848500475	0.00126246422464075	0.00708044694662975	Bacteria	Bacteroidetes	Bacteroidia	Bacteroidales	Prevotellaceae	Prevotella
DENOVO3676	35.0703442933591	-8.1842773594056	2.57665889979384	-3.17631385359562	0.00149159481273658	0.00831541778836981	Bacteria	Bacteroidetes	Bacteroidia	Bacteroidales	Prevotellaceae	Prevotella
DENOVO452	14.0435764475067	-8.70708022185637	2.74689771734373	-3.16978683511965	0.00152550807074312	0.00845385722536814	Bacteria	Bacteroidetes	Bacteroidia	Bacteroidales	Prevotellaceae	Alloprevotella
DENOVO3996	22.7082761157553	-7.12274945656127	2.25371934449773	-3.16044208164202	0.00157529920947242	0.00867812759774451	Bacteria	Firmicutes	Negativicutes	Selenomonadales	Veillonellaceae	Veillonella
DENOVO1325	27.7991312166008	-8.29389639511101	2.62762729633448	-3.15642039747454	0.00159718476358682	0.0086965360288099	Bacteria	Bacteroidetes	Bacteroidia	Bacteroidales	Prevotellaceae	Prevotella
DENOVO370	40.2232388362835	-8.33647153278923	2.64113683226162	-3.15639516702005	0.00159732294406712	0.0086965360288099	Bacteria	Bacteroidetes	Bacteroidia	Bacteroidales	Prevotellaceae	Prevotella
DENOVO3734	32.5739374755706	-8.76170797167012	2.79066285593147	-3.139651195431	0.00169149102877711	0.00915568690576446	Bacteria	Bacteroidetes	Bacteroidia	Bacteroidales	Prevotellaceae	Prevotella
DENOVO629	30.0576732922725	-8.7152439505244	2.81145458466801	-3.09990564957091	0.00193582296815583	0.0104176368979947	Bacteria	Candidatus Saccharibacteria	Saccharibacteria_genera_incertae_sedis	Saccharibacteria_genera_incertae_sedis	Saccharibacteria_genera_incertae_sedis	Saccharibacteria_genera_incertae_sedis
DENOVO1465	25.2837222443296	-8.66628862216118	2.81515244148308	-3.07844381514047	0.00208084763244199	0.0111337307230086	Bacteria	Fusobacteria	Fusobacteriia	Fusobacteriales	Leptotrichiaceae	Leptotrichia
DENOVO3822	27.9472266440839	-8.71741892541636	2.84942386680901	-3.05936193872719	0.00221808996433189	0.0118002386102457	Bacteria	Firmicutes	NA	NA	NA	NA
DENOVO2211	37.8475404449464	-7.70029442297266	2.54190388058236	-3.02934130664629	0.00245087626117214	0.0129205899835659	Bacteria	Bacteroidetes	Flavobacteriia	Flavobacteriales	Flavobacteriaceae	Capnocytophaga
DENOVO4130	67.3166255207749	-10.9731960276146	3.62312341966902	-3.02865642612226	0.00245643869719781	0.0129205899835659	Bacteria	Firmicutes	NA	NA	NA	NA
DENOVO545	22.1720866143116	-7.01071926351668	2.31755315219538	-3.02505220079873	0.00248590218174946	0.0130021063551053	Bacteria	Firmicutes	Negativicutes	Selenomonadales	Veillonellaceae	Selenomonas
DENOVO269	18.0141153950462	-6.0134743736208	1.99171732775452	-3.01924087812222	0.0025340896367871	0.013180097496362	Bacteria	Proteobacteria	Epsilonproteobacteria	Campylobacterales	Campylobacteraceae	Campylobacter
DENOVO3424	20.3613764409162	-7.52240288306635	2.49543440713343	-3.01446628353078	0.00257431822632927	0.0133149459372919	Bacteria	Bacteroidetes	Bacteroidia	Bacteroidales	Prevotellaceae	Prevotella
DENOVO3772	30.983857268822	-9.12492332583176	3.03559097727066	-3.00597919619464	0.00264727108934444	0.0136166264319319	Bacteria	Firmicutes	Bacilli	Lactobacillales	NA	NA
DENOVO3441	19.3718842647252	-8.69609820143634	2.8962960968144	-3.00248935562944	0.00267781337866801	0.0136387453830084	Bacteria	Bacteroidetes	Bacteroidia	Bacteroidales	Prevotellaceae	Prevotella
DENOVO659	5.6600411741656	-1.32684786687892	0.441967050400755	-3.00214205035375	0.00268087046733678	0.0136387453830084	Bacteria	Firmicutes	Clostridia	Clostridiales	Ruminococcaceae	NA
DENOVO493	12.871148931796	-7.91324302365962	2.65293664869606	-2.98282396888332	0.0028560220623457	0.0144508507611079	Bacteria	Bacteroidetes	Bacteroidia	Bacteroidales	Prevotellaceae	NA
DENOVO706	24.9350916727856	-9.364285112966	3.1420978446728	-2.98026528003972	0.00287998855850094	0.0144933478268344	Bacteria	Firmicutes	Negativicutes	Selenomonadales	Veillonellaceae	Dialister
DENOVO4297	12.6953319658919	-6.49930588798581	2.18475049384509	-2.9748504034194	0.00293131460133859	0.0146723327626141	Bacteria	Firmicutes	Bacilli	Lactobacillales	NA	NA
DENOVO2635	38.3956783636155	-8.57111592240698	2.88350896873368	-2.97246029589117	0.0029542341701668	0.014707978676071	Bacteria	Bacteroidetes	Bacteroidia	Bacteroidales	Prevotellaceae	Prevotella
DENOVO3327	22.6808042655202	-7.43683363100782	2.51201959949428	-2.96049984343474	0.00307140277851076	0.015209978653157	Bacteria	Firmicutes	Clostridia	Clostridiales	Eubacteriaceae	Eubacterium
DENOVO3945	17.8280834021191	-7.16235241851896	2.42106652474987	-2.95834597905521	0.00309294763385181	0.0152356309371219	Bacteria	Firmicutes	Negativicutes	Selenomonadales	Veillonellaceae	Veillonella
DENOVO2714	22.5735559246527	-9.50310700847077	3.22733915562743	-2.94456409760978	0.00323409949228768	0.0158470875122096	Bacteria	Actinobacteria	Actinobacteria	Actinomycetales	Micrococcaceae	Rothia
DENOVO3953	12.6179086312457	-6.84096804059695	2.33352020369669	-2.93160866135194	0.00337211375096815	0.0164368476552426	Bacteria	Bacteroidetes	Flavobacteriia	Flavobacteriales	Flavobacteriaceae	Capnocytophaga
DENOVO3232	29.9412809323889	-8.88412440939621	3.04230446024431	-2.92019570213652	0.00349811636532788	0.0169622205006263	Bacteria	Bacteroidetes	Bacteroidia	Bacteroidales	Prevotellaceae	Prevotella
DENOVO4525	30.3158817541558	-7.16978127115838	2.45708409395905	-2.91800402305558	0.00352279804812681	0.0169933936932956	Bacteria	Firmicutes	Bacilli	Lactobacillales	NA	NA
DENOVO3760	20.0708901918447	-9.04109426537511	3.10724963214592	-2.90967747548856	0.00361801904959778	0.0173627615215234	Bacteria	Firmicutes	Negativicutes	Selenomonadales	Veillonellaceae	Dialister
DENOVO3755	51.3045546850364	-6.99485528798633	2.40543487901202	-2.9079379155171	0.00363820558774042	0.0173700994983914	Bacteria	Firmicutes	Bacilli	Lactobacillales	NA	NA
DENOVO105	14.0256155576108	-4.72192296668833	1.62678290144261	-2.90261408728909	0.00370062342122488	0.0175779612508182	Bacteria	Bacteroidetes	Bacteroidia	Bacteroidales	Porphyromonadaceae	Porphyromonas
DENOVO3259	26.2993160656374	-6.82738596592586	2.37979541634068	-2.86889617445523	0.00411906985697981	0.0194662641464376	Bacteria	Actinobacteria	Actinobacteria	Coriobacteriales	Coriobacteriaceae	Atopobium
DENOVO2795	23.1978770991831	-6.92083204404475	2.41889848741795	-2.86115026324745	0.0042210693703734	0.0197478170041087	Bacteria	Bacteroidetes	Bacteroidia	Bacteroidales	Prevotellaceae	Prevotella
DENOVO674	19.4321287086884	-7.83180251087094	2.73676688975983	-2.86169879509111	0.00421377152680214	0.0197478170041087	Bacteria	Firmicutes	Clostridia	Clostridiales	Lachnospiraceae	Oribacterium
DENOVO1094	12.6346319098972	-6.16260468712929	2.16099007200762	-2.8517505781061	0.00434792021858082	0.0202395686174937	Bacteria	Firmicutes	Negativicutes	Selenomonadales	Veillonellaceae	Veillonella
DENOVO11	1129.76745390349	4.34883795959519	1.52826883308058	2.84559749270624	0.00443281876034941	0.0205321107755487	Bacteria	Actinobacteria	Actinobacteria	Actinomycetales	Corynebacteriaceae	Corynebacterium
DENOVO968	24.0026065427219	-9.60913791794547	3.40848844559305	-2.81917866858826	0.00481467102939824	0.0221903897444048	Bacteria	Firmicutes	Negativicutes	Selenomonadales	Veillonellaceae	Anaeroglobus
DENOVO4649	20.0382807456817	-9.18020538962965	3.27554013752497	-2.80265391483382	0.0050684025569326	0.0232447427611047	Bacteria	Firmicutes	Erysipelotrichia	Erysipelotrichales	Erysipelotrichaceae	Solobacterium
DENOVO3382	19.9530231521801	-9.1761742034142	3.27882707365755	-2.79861486966988	0.00513223109510703	0.0234220938703169	Bacteria	Actinobacteria	Actinobacteria	Coriobacteriales	Coriobacteriaceae	Olsenella
DENOVO2793	14.9660486411255	-8.74482044064084	3.17963553711178	-2.75025874461832	0.00595482232325518	0.0270436077217101	Bacteria	Firmicutes	Clostridia	Clostridiales	Lachnospiraceae	Shuttleworthia
DENOVO3004	49.1005698357118	-9.51686218147857	3.46840006389751	-2.74387671726204	0.00607183359750349	0.0274411508702706	Bacteria	Firmicutes	Negativicutes	Selenomonadales	Veillonellaceae	Veillonella
DENOVO4318	42.4476939037719	-9.36235747507493	3.44641349663421	-2.71655083878306	0.00659660631999158	0.0296687946082713	Bacteria	Bacteroidetes	Bacteroidia	Bacteroidales	Prevotellaceae	Prevotella
DENOVO2626	15.0838659023718	-8.60913783168176	3.18745658076388	-2.70094277789929	0.00691432334230571	0.0309482453446472	Bacteria	Firmicutes	Bacilli	Lactobacillales	Streptococcaceae	Streptococcus
DENOVO460	39.9258079098312	-9.76872882374473	3.6244405012375	-2.69523773956542	0.00703384249390728	0.0313325711092233	Bacteria	Bacteroidetes	Bacteroidia	Bacteroidales	Prevotellaceae	Prevotella
DENOVO4053	19.1257327310315	-9.13049022522338	3.41869153558207	-2.67075579361062	0.00756806842202084	0.0335517700042924	Bacteria	Bacteroidetes	Bacteroidia	Bacteroidales	Prevotellaceae	Alloprevotella
DENOVO4362	15.1976835362579	-7.43013763431318	2.79001020797298	-2.66312202481559	0.00774193337456779	0.0341599050792541	Bacteria	Bacteroidetes	Bacteroidia	Bacteroidales	Prevotellaceae	Prevotella
DENOVO3108	15.3279513028602	-6.82239524850333	2.57339232432282	-2.65112908903178	0.00802231732741635	0.0352300822255878	Bacteria	Bacteroidetes	Bacteroidia	Bacteroidales	Prevotellaceae	Prevotella
DENOVO4154	22.7694534688305	-6.86205067898	2.59503313167249	-2.64430176063203	0.00818596414503505	0.0357799653475476	Bacteria	Bacteroidetes	Bacteroidia	Bacteroidales	Prevotellaceae	Prevotella
DENOVO3415	12.637220173402	-7.6992185859994	2.91505494868116	-2.64119158010476	0.00826149884313939	0.0359413804811344	Bacteria	Firmicutes	Bacilli	Lactobacillales	Streptococcaceae	Streptococcus
DENOVO1711	17.732018702647	-7.54113104422134	2.8624533850855	-2.63449916198237	0.00842615118085021	0.0364871941831235	Bacteria	Firmicutes	Negativicutes	Selenomonadales	Veillonellaceae	Veillonella
DENOVO1852	52.6143413541833	-9.2133807776449	3.51075157667761	-2.62433287471851	0.00868188884521413	0.0374205486800665	Bacteria	Firmicutes	Bacilli	Lactobacillales	Carnobacteriaceae	Granulicatella
DENOVO3740	29.2872190410045	-7.03006868888233	2.68434137521531	-2.61891753179808	0.00882092693956481	0.0378446220310361	Bacteria	Firmicutes	Bacilli	Lactobacillales	NA	NA
DENOVO2769	15.21764052711	-6.86376523528585	2.64436379015396	-2.59562064071609	0.00944202495946311	0.0403235102626613	Bacteria	Bacteroidetes	Bacteroidia	Bacteroidales	Prevotellaceae	Prevotella
DENOVO2270	25.4700821569159	-6.861266694399	2.64511613835201	-2.59393778402251	0.00948836552785149	0.0403363849608664	Bacteria	Bacteroidetes	Bacteroidia	Bacteroidales	Prevotellaceae	Prevotella
DENOVO3863	37.3871055355728	-9.34934228393982	3.62397168822762	-2.57986074072016	0.00988401646971352	0.0416380965307841	Bacteria	Bacteroidetes	Bacteroidia	Bacteroidales	Prevotellaceae	Prevotella
DENOVO2208	22.6372064316752	-7.78175501746142	3.01566729284777	-2.58044215816424	0.00986738848724172	0.0416380965307841	Bacteria	Firmicutes	Bacilli	Lactobacillales	Streptococcaceae	Streptococcus
DENOVO3328	54.9537555654054	-8.85101970998084	3.45896184263958	-2.5588659582398	0.0105014224160265	0.0440397489609039	Bacteria	Firmicutes	Negativicutes	Selenomonadales	Veillonellaceae	Selenomonas
DENOVO1368	12.7670397567436	-6.63164449244376	2.59865948809599	-2.55194823439631	0.010712243331293	0.044722414984008	Bacteria	Firmicutes	Bacilli	Lactobacillales	Streptococcaceae	Streptococcus
DENOVO4287	10.1294615416025	-6.11723999606435	2.40129113594246	-2.54747952237098	0.0108504221041545	0.0450970668703922	Bacteria	Fusobacteria	Fusobacteriia	Fusobacteriales	Leptotrichiaceae	Leptotrichia
DENOVO41	13.3811577588216	-3.62278779125955	1.43010976045923	-2.53322359683512	0.0113018834374777	0.0467646821346298	Bacteria	Bacteroidetes	Bacteroidia	Bacteroidales	Porphyromonadaceae	Porphyromonas
DENOVO2062	17.8053841288433	-6.80550688449868	2.69066542261923	-2.52930253880241	0.0114289463775415	0.0470811906083677	Bacteria	Firmicutes	Clostridia	Clostridiales	Lachnospiraceae	Stomatobaculum
DENOVO6	20.6966139473208	-3.80592269616369	1.51268168685093	-2.5160102943315	0.0118691715966619	0.0486792896761773	Bacteria	Proteobacteria	Betaproteobacteria	Burkholderiales	Comamonadaceae	Delftia
DENOVO2119	22.6411343066536	-7.53355456530051	2.99773904906592	-2.51307883774871	0.0119682585787862	0.0488703891967102	Bacteria	Candidatus Saccharibacteria	Saccharibacteria_genera_incertae_sedis	Saccharibacteria_genera_incertae_sedis	Saccharibacteria_genera_incertae_sedis	Saccharibacteria_genera_incertae_sedis
DENOVO1212	12.5613129384382	-6.69670819251665	2.66669325141631	-2.51124053693088	0.0120307689950572	0.0489111176174596	Bacteria	Bacteroidetes	Flavobacteriia	Flavobacteriales	Flavobacteriaceae	Capnocytophaga
DENOVO2411	17.9955397629685	-6.20537020722326	2.47629629586135	-2.50590780174179	0.0122137463298791	0.0494299381321125	Bacteria	Bacteroidetes	Flavobacteriia	Flavobacteriales	Flavobacteriaceae	Capnocytophaga
DENOVO4385	39.2802252866228	-9.08391433689415	3.62712524037794	-2.50443911772609	0.0122645711154866	0.0494299381321125	Bacteria	Firmicutes	Negativicutes	Selenomonadales	Veillonellaceae	Veillonella
DENOVO779	12.6571063459655	-7.87418460552197	3.19784541535662	-2.46234060211564	0.0138033513379137	0.0553918969637828	Bacteria	Bacteroidetes	Bacteroidia	Bacteroidales	Prevotellaceae	Prevotella
DENOVO4233	12.5114681629672	-7.74748642955015	3.16114179846789	-2.45085064937774	0.01425190735212	0.0567031014736055	Bacteria	Firmicutes	Negativicutes	Selenomonadales	Veillonellaceae	Veillonella
DENOVO1947	14.9550335154836	-8.90215985995837	3.63021302838855	-2.45224172530449	0.0141969255383567	0.0567031014736055	Bacteria	Tenericutes	Mollicutes	Mycoplasmatales	Mycoplasmataceae	Mycoplasma
DENOVO3886	24.4250200172491	-7.90494312492119	3.25970890185688	-2.42504572123547	0.0153064589082568	0.0603826832355386	Bacteria	Firmicutes	Negativicutes	Selenomonadales	Veillonellaceae	Veillonella
DENOVO155	111.045452257448	-0.92876538387273	0.382767668355726	-2.42644679960163	0.0152474856514001	0.0603826832355386	Bacteria	Firmicutes	Bacilli	Lactobacillales	Lactobacillaceae	Lactobacillus
DENOVO327	3.4265779543601	-5.80693540147854	2.40718596765691	-2.41233352117404	0.0158507743898453	0.0621487774634835	Bacteria	Bacteroidetes	Bacteroidia	Bacteroidales	Prevotellaceae	Prevotella
DENOVO667	3.29356461736258	-6.823376388247	2.8295317088147	-2.41148610103589	0.01588765739668	0.0621487774634835	Bacteria	Actinobacteria	Actinobacteria	Actinomycetales	Micrococcaceae	Citricoccus
DENOVO334	18.0437887505835	0.758184958519443	0.316967532894116	2.39199564572665	0.0167570411762575	0.0652753361301075	Bacteria	Firmicutes	Clostridia	Clostridiales	NA	NA
DENOVO30	61.1899141368742	-2.18719293617236	0.917791095233791	-2.38310542293419	0.017167277231562	0.0665947295941008	Bacteria	Firmicutes	Bacilli	Lactobacillales	Streptococcaceae	Streptococcus
DENOVO558	20.2912746948438	-6.42798012175874	2.70098549659428	-2.37986473080433	0.0173189942875143	0.0669044966044638	Bacteria	Actinobacteria	Actinobacteria	Coriobacteriales	Coriobacteriaceae	Atopobium
DENOVO142	6.52311617990106	-4.26564262334567	1.80270009036647	-2.36625196067889	0.0179692105774701	0.0691294836678705	Bacteria	Fusobacteria	Fusobacteriia	Fusobacteriales	Fusobacteriaceae	Fusobacterium
DENOVO7	440.069952927738	2.49059184981304	1.05815059229604	2.35372154771354	0.0185865282803658	0.0712101145227182	Bacteria	Actinobacteria	Actinobacteria	Actinomycetales	Corynebacteriaceae	Corynebacterium
DENOVO1005	5.93719514409937	-2.30001469465367	0.978458408293107	-2.35065146884065	0.0187405784420154	0.0715060595471982	Bacteria	Proteobacteria	Gammaproteobacteria	Pseudomonadales	Moraxellaceae	Acinetobacter
DENOVO288	8.07351327629926	-6.25547707461852	2.69369265390064	-2.32226830539118	0.0202184930466554	0.0765179553920172	Bacteria	Bacteroidetes	Bacteroidia	Bacteroidales	Porphyromonadaceae	NA
DENOVO2576	12.5268769220202	-6.96051721345891	2.99652072483695	-2.32286636824034	0.0201863323520283	0.0765179553920172	Bacteria	Bacteroidetes	Flavobacteriia	Flavobacteriales	Flavobacteriaceae	Capnocytophaga
DENOVO40	14.7592552215926	-2.62086498812275	1.1340673656848	-2.31103113221157	0.0208311353568034	0.0785173563448743	Bacteria	Firmicutes	Bacilli	Lactobacillales	Streptococcaceae	Streptococcus
DENOVO3134	14.2274589785006	-6.83253358408415	2.96273024881684	-2.3061612128923	0.0211016259794224	0.0792161846243639	Bacteria	Firmicutes	Negativicutes	Selenomonadales	Veillonellaceae	Veillonella
DENOVO450	6.63620641525731	-4.09232312497234	1.77819553466698	-2.30139095796276	0.0213695425510777	0.079899775562463	Bacteria	Actinobacteria	Actinobacteria	Actinomycetales	Actinomycetaceae	Actinomyces
DENOVO2662	30.1907795283072	-7.3171081516524	3.18183104850087	-2.29965326257656	0.0214678719662426	0.0799463552022876	Bacteria	Bacteroidetes	Bacteroidia	Bacteroidales	Prevotellaceae	Prevotella
DENOVO3538	12.51938089858	-7.46356004259205	3.2709785059185	-2.2817514786745	0.0225040169215234	0.0834710747168855	Bacteria	Bacteroidetes	Bacteroidia	Bacteroidales	Prevotellaceae	Prevotella
DENOVO29	45.9316248433903	-2.69908918667796	1.18973893097806	-2.26863988090151	0.0232902342996178	0.0860444767180326	Bacteria	Firmicutes	Bacilli	Lactobacillales	Carnobacteriaceae	Granulicatella
DENOVO1298	4.25812681895888	-2.01566153135135	0.891434101019248	-2.26114474311301	0.0237502954957757	0.0873973324370244	Bacteria	Firmicutes	Clostridia	Clostridiales	Lachnospiraceae	NA
DENOVO3401	24.2251469500816	-7.45459568039545	3.30582329831181	-2.25498915329271	0.0241340096207853	0.0884596966809099	Bacteria	Firmicutes	Bacilli	Lactobacillales	NA	NA
DENOVO521	3.44222704156718	3.37305207289292	1.51486805680461	2.22663093181058	0.0259719499246465	0.0944526772650231	Bacteria	Actinobacteria	Actinobacteria	Actinomycetales	Micrococcaceae	Kocuria
DENOVO119	4.60784234099177	-3.06550117786165	1.37672930288622	-2.22665499414812	0.0259703404834024	0.0944526772650231	Bacteria	Firmicutes	Bacilli	Lactobacillales	Streptococcaceae	Streptococcus
DENOVO25	7.7648350718914	-2.34751648925754	1.05601550282045	-2.22299434334789	0.0262161814068882	0.0946018018984997	Bacteria	Proteobacteria	Alphaproteobacteria	Rhodospirillales	Acetobacteraceae	Roseomonas
DENOVO1610	8.11106551078806	-3.99292555290834	1.79579504856675	-2.22348622471989	0.0261830312456531	0.0946018018984997	Bacteria	Firmicutes	Bacilli	Lactobacillales	Streptococcaceae	Streptococcus
DENOVO4598	12.5305985121761	-7.80732954474062	3.55161215415699	-2.19824947259585	0.0279313329186959	0.100401818329366	Bacteria	Bacteroidetes	Bacteroidia	Bacteroidales	Prevotellaceae	Prevotella
DENOVO3643	12.6283876887811	-6.43969354789275	2.94795247427895	-2.18446314995898	0.0289282322379791	0.103585323898302	Bacteria	Firmicutes	Negativicutes	Selenomonadales	Veillonellaceae	Veillonella
DENOVO4621	9.4325344380933	-6.00121114600025	2.81833923519957	-2.12934307944491	0.0332258860688251	0.11851839053669	Bacteria	Actinobacteria	Actinobacteria	Actinomycetales	NA	NA
DENOVO98	11.3221434665076	-4.56746513461604	2.17278265237332	-2.1021270257414	0.0355421500468333	0.126296724021381	Bacteria	Proteobacteria	Epsilonproteobacteria	Campylobacterales	Campylobacteraceae	Campylobacter
DENOVO72	144.618365718262	0.271033437466891	0.130272463808216	2.08051210166639	0.0374785868120053	0.132671347231851	Bacteria	Firmicutes	Clostridia	Clostridiales	Lachnospiraceae	NA
DENOVO515	5.62651969384392	-5.10698768272552	2.47246298883567	-2.06554666572805	0.0388713048720476	0.137080245590441	Bacteria	Actinobacteria	Actinobacteria	Actinomycetales	Corynebacteriaceae	Corynebacterium
DENOVO2033	7.6096470898571	-4.17442294358638	2.03186309863163	-2.05448041573158	0.0399292169626554	0.140279626385782	Bacteria	Actinobacteria	Actinobacteria	Bifidobacteriales	Bifidobacteriaceae	Scardovia
DENOVO3435	7.55216914043058	-4.8386288481357	2.36979573496712	-2.04179152521044	0.0411722152716031	0.144102753450611	Bacteria	Firmicutes	Bacilli	Lactobacillales	Streptococcaceae	Streptococcus
DENOVO496	10.8326247146425	-0.782862716310226	0.389046049774912	-2.01226234468429	0.0441922895823639	0.1540937138621	Bacteria	Firmicutes	Clostridia	Clostridiales	Lachnospiraceae	NA
DENOVO291	23.6057307066843	0.58533538954181	0.292081729874998	2.00401233515124	0.0450687390887727	0.156563418252416	Bacteria	Proteobacteria	Betaproteobacteria	Burkholderiales	Sutterellaceae	Parasutterella
DENOVO4422	3.11584859295081	-2.45557676361844	1.24453390277093	-1.97308949009035	0.0484853674770803	0.167645341603433	Bacteria	Firmicutes	Negativicutes	Selenomonadales	Veillonellaceae	NA
DENOVO4806	7.55341505161386	-4.7423617056309	2.40494854196379	-1.97191816077631	0.0486189497668387	0.167645341603433	Bacteria	Fusobacteria	Fusobacteriia	Fusobacteriales	Leptotrichiaceae	Leptotrichia
DENOVO147	13.5455952114652	-1.88736570730559	0.962883350169842	-1.96011874851993	0.0499819123602749	0.171709078994155	Bacteria	Bacteroidetes	Bacteroidia	Bacteroidales	Prevotellaceae	Prevotella
DENOVO249	31.1670844227583	-0.432075681314798	0.220614467791959	-1.95851018130982	0.0501701775396119	0.171722188563892	Bacteria	Firmicutes	Clostridia	Clostridiales	Lachnospiraceae	NA
DENOVO1632	9.98334780071674	-6.15585599497674	3.1750626917241	-1.9388139991762	0.0525239908711743	0.179120276560671	Bacteria	Actinobacteria	Actinobacteria	Coriobacteriales	Coriobacteriaceae	Atopobium
DENOVO9	7.00050275629362	-1.70388979262114	0.892387903756174	-1.90936002768443	0.056215663540873	0.191010156045813	Bacteria	Bacteroidetes	Flavobacteriia	Flavobacteriales	Flavobacteriaceae	NA
DENOVO1393	7.52723777173414	-4.83241916052747	2.58164167106294	-1.87183961844628	0.0612287953028168	0.207287303370627	Bacteria	Bacteroidetes	Flavobacteriia	Flavobacteriales	Flavobacteriaceae	Capnocytophaga
DENOVO3007	12.7924803937408	-5.24385758699101	2.82135268306663	-1.85863242779392	0.063079257384365	0.212554682642991	Bacteria	Bacteroidetes	Bacteroidia	Bacteroidales	Prevotellaceae	Prevotella
DENOVO236	38.2270758747011	-0.474216537862587	0.255299474917336	-1.85749123853911	0.0632412965543592	0.212554682642991	Bacteria	Bacteroidetes	Bacteroidia	Bacteroidales	Porphyromonadaceae	NA
DENOVO64	3.02542474439376	-3.78732164879447	2.05616352920329	-1.84193601092709	0.0654845103677979	0.218977340402284	Bacteria	Bacteroidetes	Bacteroidia	Bacteroidales	Prevotellaceae	Alloprevotella
DENOVO251	6.78594716214402	1.822366607177	0.989882624714598	1.8409926204154	0.0656226401420378	0.218977340402284	Bacteria	Actinobacteria	Actinobacteria	Actinomycetales	NA	NA
DENOVO1511	4.09425048270492	-1.1081782953809	0.605947442438186	-1.82883566753226	0.0674242299911168	0.222595596176347	Bacteria	Bacteroidetes	Bacteroidia	Bacteroidales	NA	NA
DENOVO870	4.07279207341305	-0.772459884717019	0.42205243381506	-1.83024625100374	0.0672131246009004	0.222595596176347	Bacteria	Firmicutes	Clostridia	Clostridiales	Ruminococcaceae	Butyricicoccus
DENOVO4244	10.2578318348888	-4.56202101278257	2.4902156647754	-1.83197828096308	0.0669546565059188	0.222595596176347	Bacteria	Firmicutes	Negativicutes	Selenomonadales	Veillonellaceae	Veillonella
DENOVO3073	3.39097406904325	-1.55096940997509	0.857045335114714	-1.8096702081314	0.0703469451669051	0.23142404929466	Bacteria	Bacteroidetes	Bacteroidia	Bacteroidales	Porphyromonadaceae	NA
DENOVO1577	7.5728682357031	-5.18517475504484	2.88169764625928	-1.79934725691146	0.0719637671320198	0.23590939154898	Bacteria	Bacteroidetes	Bacteroidia	Bacteroidales	Prevotellaceae	Prevotella
DENOVO673	9.96864552913835	-6.37544408919961	3.55685851647724	-1.79243679771495	0.0730630247702345	0.238672547582766	Bacteria	Firmicutes	Negativicutes	Selenomonadales	Veillonellaceae	Selenomonas
DENOVO2311	10.0577246765526	-5.72453743475951	3.19821159859302	-1.78991828973351	0.0734670481183742	0.239153223070652	Bacteria	Firmicutes	Negativicutes	Selenomonadales	Veillonellaceae	Veillonella
DENOVO1781	7.64213462260446	-5.15043341897133	2.88777791200538	-1.78352822686239	0.0745003573350509	0.24167189086736	Bacteria	Firmicutes	Negativicutes	Selenomonadales	Veillonellaceae	Veillonella
DENOVO672	5.88150123622389	-0.901885593121737	0.507605392349988	-1.77674549308156	0.075610123596579	0.243574481205588	Bacteria	Firmicutes	Clostridia	Clostridiales	Lachnospiraceae	NA
DENOVO5	719.689758136196	1.32883368468066	0.747578333621633	1.77751765255575	0.0754831090666382	0.243574481205588	Bacteria	Firmicutes	Bacilli	Bacillales	Staphylococcaceae	Staphylococcus
DENOVO1	1450.88512329794	-1.12567563778174	0.636611809745273	-1.76822927339686	0.0770225822347781	0.247269048484753	Bacteria	Firmicutes	Bacilli	Lactobacillales	Streptococcaceae	Streptococcus
DENOVO2227	9.93302617020634	-6.38755127770781	3.63239698322664	-1.75849481959259	0.0786633522504555	0.248256206593811	Bacteria	Bacteroidetes	Bacteroidia	Bacteroidales	Prevotellaceae	Prevotella
DENOVO2066	9.93302617020634	-6.38755127770781	3.63239698322664	-1.75849481959259	0.0786633522504555	0.248256206593811	Bacteria	Bacteroidetes	Bacteroidia	Bacteroidales	Prevotellaceae	Prevotella
DENOVO2767	10.0860460895038	-6.38762526853428	3.63239686128619	-1.75851524832353	0.078659879381783	0.248256206593811	Bacteria	Bacteroidetes	Bacteroidia	Bacteroidales	Prevotellaceae	Prevotella
DENOVO4759	9.99025994510536	-6.38755127770821	3.63239698322664	-1.7584948195927	0.078663352250437	0.248256206593811	Bacteria	Proteobacteria	Betaproteobacteria	Burkholderiales	Burkholderiaceae	Lautropia
DENOVO81	7.15585162947519	-2.85680929909893	1.6214096139259	-1.7619294190453	0.0780812233413947	0.248256206593811	Bacteria	Firmicutes	Negativicutes	Selenomonadales	Veillonellaceae	Veillonella
DENOVO2472	17.6151276427319	-4.88117729231891	2.77872682707031	-1.75662366115538	0.0789819772029457	0.248419664783589	Bacteria	NA	NA	NA	NA	NA
DENOVO648	5.51356501208922	-0.853386283390073	0.488143165637934	-1.7482295020454	0.0804242949779187	0.251258451759874	Bacteria	Firmicutes	Clostridia	Clostridiales	Lachnospiraceae	NA
DENOVO258	4.57030492949296	-1.3789756069421	0.788328487237082	-1.74923985276126	0.0802495679279389	0.251258451759874	Bacteria	Fusobacteria	Fusobacteriia	Fusobacteriales	Leptotrichiaceae	Leptotrichia
DENOVO474	12.2515047515128	0.84863000369942	0.495442481633426	1.71287290686412	0.0867359236193417	0.270070718694338	Bacteria	Firmicutes	Clostridia	Clostridiales	NA	NA
DENOVO4	35.5364575378666	-1.49656248645438	0.884834948143	-1.69134649303264	0.0907706451760796	0.2816915688631	Bacteria	Firmicutes	Bacilli	Bacillales	Bacillales_Incertae Sedis XI	Gemella
DENOVO152	40.8380960825698	1.23699412215002	0.741136153160454	1.66905111412398	0.0951072503686996	0.294168937186908	Bacteria	Bacteroidetes	Bacteroidia	Bacteroidales	Prevotellaceae	Prevotella
DENOVO487	7.59445430874211	-4.78319174672227	2.88535576621901	-1.65774765203051	0.0973684112791507	0.298190759542399	Bacteria	Bacteroidetes	Bacteroidia	Bacteroidales	Prevotellaceae	Prevotella
DENOVO4291	10.4442269675946	-4.16536499250826	2.51078176703149	-1.65899125411962	0.0971175546702124	0.298190759542399	Bacteria	Firmicutes	Bacilli	Lactobacillales	Streptococcaceae	Streptococcus
DENOVO945	9.96899850595151	-5.9465222440578	3.58066307223734	-1.66073213929681	0.0967672555466403	0.298190759542399	Bacteria	Fusobacteria	Fusobacteriia	Fusobacteriales	Leptotrichiaceae	Leptotrichia
DENOVO156	12.1350763463124	-1.26256507465939	0.769511481927939	-1.64073584905602	0.100852259896384	0.307847390044373	Bacteria	Bacteroidetes	Bacteroidia	Bacteroidales	Prevotellaceae	Prevotella
DENOVO144	32.002986630358	2.52513841670624	1.54747947967375	1.63177505735882	0.102726881611573	0.312544858759395	Bacteria	Proteobacteria	Betaproteobacteria	Neisseriales	Neisseriaceae	NA
DENOVO162	70.3632024307529	-0.360522485445855	0.22261109431665	-1.61951715188567	0.105336039122979	0.319439258708449	Bacteria	Firmicutes	Clostridia	Clostridiales	Lachnospiraceae	NA
DENOVO899	5.21639897187778	-4.16838981283916	2.5766052638579	-1.6177836284468	0.105709235810694	0.319530190064145	Bacteria	Bacteroidetes	Bacteroidia	Bacteroidales	Prevotellaceae	Prevotella
DENOVO122	47.5506499734557	-1.37831311463308	0.853758870449111	-1.61440561537948	0.106439474509902	0.319661776673288	Bacteria	Bacteroidetes	Bacteroidia	Bacteroidales	Prevotellaceae	Prevotella
DENOVO888	4.45734239217818	-0.604524322975551	0.374325696852733	-1.61496880406098	0.106317450725011	0.319661776673288	Bacteria	NA	NA	NA	NA	NA
DENOVO997	3.07199299901852	-1.17260026832982	0.7279396112188	-1.61084827677741	0.10721279581202	0.320948916080355	Bacteria	Firmicutes	Clostridia	Clostridiales	Lachnospiraceae	Clostridium XlVb
DENOVO175	5.5943334362907	-3.81250764018605	2.38581184741189	-1.59799174621495	0.110044814003087	0.328370903323315	Bacteria	Bacteroidetes	Flavobacteriia	Flavobacteriales	Flavobacteriaceae	NA
DENOVO851	4.03589319042847	-1.11252530178514	0.699040235862498	-1.59150395744026	0.111496205513178	0.331638873267633	Bacteria	Firmicutes	Clostridia	Clostridiales	Ruminococcaceae	Flavonifractor
DENOVO620	7.69717128276447	-0.608446606348272	0.383169700174904	-1.58792985476288	0.112302201661499	0.332972451423105	Bacteria	Proteobacteria	Betaproteobacteria	Burkholderiales	Sutterellaceae	Parasutterella
DENOVO456	2.69099558816643	-4.22035362708247	2.66606446139417	-1.58299009202333	0.113423722689109	0.334657609655803	Bacteria	Bacteroidetes	Bacteroidia	Bacteroidales	Prevotellaceae	Prevotella
DENOVO125	20.4200859061206	-4.06765493378308	2.57078260847751	-1.58226328448366	0.113589478680165	0.334657609655803	Bacteria	Firmicutes	Negativicutes	Selenomonadales	Veillonellaceae	Veillonella
DENOVO4403	7.48620146972749	-4.53060785083742	2.87326028873961	-1.57681775946057	0.114837464039906	0.337267126249692	Bacteria	Bacteroidetes	Flavobacteriia	Flavobacteriales	Flavobacteriaceae	Capnocytophaga
DENOVO2097	8.15544647627713	-3.58391146352416	2.27948724491972	-1.57224457891204	0.115893840544576	0.339299262726417	Bacteria	Bacteroidetes	Bacteroidia	Bacteroidales	Prevotellaceae	Prevotella
DENOVO3	3100.40631576004	2.14459169693784	1.37110084974905	1.56413855139128	0.117785034161792	0.343755068353066	Bacteria	Firmicutes	Bacilli	Lactobacillales	Carnobacteriaceae	Dolosigranulum
DENOVO328	5.77638152885055	-3.96535472411191	2.54443553497013	-1.558441811401	0.119128551636371	0.344436899296465	Bacteria	Bacteroidetes	Bacteroidia	Bacteroidales	Prevotellaceae	Prevotella
DENOVO1193	4.81767079932901	-1.25661960324287	0.805526626944749	-1.5599975981043	0.118760448793648	0.344436899296465	Bacteria	Firmicutes	Clostridia	Clostridiales	Lachnospiraceae	Clostridium XlVa
DENOVO908	7.96381183053794	-0.895015583547234	0.573285966847253	-1.56120267249748	0.118475938645182	0.344436899296465	Bacteria	Firmicutes	Erysipelotrichia	Erysipelotrichales	Erysipelotrichaceae	NA
DENOVO1031	2.79690430620107	-1.16011188152425	0.752983847772104	-1.54068627760973	0.123393158154351	0.355662632327246	Bacteria	Firmicutes	Clostridia	Clostridiales	Lachnospiraceae	NA
DENOVO111	34.1759015460804	-1.34624708996729	0.875930161127934	-1.53693427822342	0.124309404312875	0.357197701899033	Bacteria	Firmicutes	Negativicutes	Selenomonadales	Veillonellaceae	Veillonella
DENOVO15	116.252679466974	-1.89997643973857	1.23778927722847	-1.53497568180006	0.124789801579046	0.357474785446437	Bacteria	Proteobacteria	Betaproteobacteria	Neisseriales	Neisseriaceae	Neisseria
DENOVO463	2.99942282443939	-4.13138014658787	2.69684597302616	-1.53193033191733	0.125539627583111	0.358519611287964	Bacteria	Bacteroidetes	Bacteroidia	Bacteroidales	Porphyromonadaceae	Porphyromonas
DENOVO938	3.61214180681274	1.21286482238486	0.796222728112192	1.5232732997468	0.127690344241577	0.359419483731421	Bacteria	Firmicutes	Clostridia	Clostridiales	Lachnospiraceae	NA
DENOVO1710	7.54862417367734	-4.38871098543445	2.88182141635283	-1.52289484717228	0.127785015161225	0.359419483731421	Bacteria	Firmicutes	Negativicutes	Selenomonadales	Veillonellaceae	Veillonella
DENOVO18	42.2367712090073	1.59129558665912	1.04351044447359	1.52494457059495	0.127272923627158	0.359419483731421	Bacteria	Firmicutes	Bacilli	Bacillales	Staphylococcaceae	Staphylococcus
DENOVO4045	7.5141535892359	-4.82898279150583	3.16504011311739	-1.52572562081987	0.127078211039815	0.359419483731421	Bacteria	Firmicutes	Bacilli	Lactobacillales	Streptococcaceae	Streptococcus
DENOVO65	26.1671331781084	-2.63840795055991	1.7256468143363	-1.52893855720683	0.126279676577283	0.359419483731421	Bacteria	Firmicutes	Bacilli	Lactobacillales	Streptococcaceae	Streptococcus
DENOVO3485	5.11228769572833	-3.93622382545925	2.60610223339078	-1.51038734207209	0.130944616589858	0.367197102545655	Bacteria	Fusobacteria	Fusobacteriia	Fusobacteriales	Leptotrichiaceae	Leptotrichia
DENOVO1301	5.71147653808794	-1.86657352914055	1.23859781045375	-1.50700535184763	0.131809285404937	0.36851184598197	Bacteria	Firmicutes	Clostridia	Clostridiales	Lachnospiraceae	Clostridium XlVa
DENOVO121	3.48295602957886	-2.74187800089056	1.82658625491156	-1.50109418239508	0.133331203315463	0.371650749361365	Bacteria	Bacteroidetes	Bacteroidia	Bacteroidales	Prevotellaceae	Alloprevotella
DENOVO424	6.99187257598929	-1.38808027574307	0.927475652194567	-1.49662179536318	0.134491695635113	0.373766473541164	Bacteria	Cyanobacteria/Chloroplast	Chloroplast	Chloroplast	Chloroplast	Streptophyta
DENOVO4583	5.18608984981899	-4.80011044484485	3.21095708650859	-1.49491578850847	0.134936421208976	0.373886333766537	Bacteria	Firmicutes	Negativicutes	Selenomonadales	Veillonellaceae	Megasphaera
DENOVO138	17.445652891341	-1.15805860240832	0.778792793793276	-1.48699193371801	0.137016941374728	0.378358826761498	Bacteria	Firmicutes	Clostridia	Clostridiales	Peptostreptococcaceae	Peptostreptococcus
DENOVO4459	5.14062403237329	-4.32987592091522	2.91440364296414	-1.48568161838813	0.137363354935968	0.378358826761498	Bacteria	Firmicutes	Bacilli	Lactobacillales	Streptococcaceae	Streptococcus
DENOVO146	63.8351849448319	-0.248817953492639	0.167967385759421	-1.48134682437113	0.138514176922374	0.380403241046401	Bacteria	Bacteroidetes	Bacteroidia	Bacteroidales	Porphyromonadaceae	NA
DENOVO150	80.4184486896524	1.2710005173191	0.863709466883681	1.47156024803683	0.141139666852363	0.386473617175146	Bacteria	Firmicutes	Bacilli	Lactobacillales	Enterococcaceae	Enterococcus
DENOVO590	9.25932751751376	-0.650992125520868	0.445005464316194	-1.46288568955259	0.143498660413267	0.391780800131237	Bacteria	Firmicutes	Clostridia	Clostridiales	Lachnospiraceae	NA
DENOVO114	84.4387932815169	-0.241887918776596	0.166250703625878	-1.45495876709748	0.145680676891132	0.396575175981415	Bacteria	Firmicutes	Clostridia	Clostridiales	Lachnospiraceae	NA
DENOVO34	19.6941027304185	-2.18723153467922	1.50766760829047	-1.45073855978063	0.146852673861653	0.398600114767343	Bacteria	Bacteroidetes	Bacteroidia	Bacteroidales	Porphyromonadaceae	Porphyromonas
DENOVO389	7.27739975715011	-1.32367841442424	0.914930074206854	-1.44675363914748	0.147965935522439	0.400454319684274	Bacteria	Firmicutes	Clostridia	Clostridiales	Lachnospiraceae	Catonella
DENOVO1321	5.22863719221916	-3.91887610016124	2.71737524197553	-1.44215492936935	0.149258672031225	0.402782097568319	Bacteria	Candidatus Saccharibacteria	Saccharibacteria_genera_incertae_sedis	Saccharibacteria_genera_incertae_sedis	Saccharibacteria_genera_incertae_sedis	Saccharibacteria_genera_incertae_sedis
DENOVO516	2.88128319410276	-4.88560619578522	3.41322293878409	-1.43137623396075	0.152322415945864	0.409861760825432	Bacteria	Firmicutes	Negativicutes	Selenomonadales	Veillonellaceae	Schwartzia
DENOVO70	9.41353568231165	-2.28029583037299	1.60151161547613	-1.42383970764711	0.154492878318207	0.414503947303317	Bacteria	Actinobacteria	Actinobacteria	Actinomycetales	Micrococcaceae	Rothia
DENOVO457	14.3766578410159	-0.593418711534589	0.417363204184461	-1.42182805188624	0.155076173934844	0.414873327394653	Bacteria	Firmicutes	Clostridia	Clostridiales	Lachnospiraceae	NA
DENOVO169	2.98076447355577	-5.15206762201765	3.63479984722071	-1.41742814971149	0.156357787397361	0.417103438587231	Bacteria	Bacteroidetes	Bacteroidia	Bacteroidales	Prevotellaceae	Prevotella
DENOVO791	4.94149341365181	-0.789832535818995	0.562321864197038	-1.4045915446429	0.160142772371411	0.425693581305715	Bacteria	Firmicutes	Clostridia	Clostridiales	NA	NA
DENOVO209	29.9807930143361	-1.30995632201956	0.933404684332467	-1.40341734298922	0.160492424316118	0.425693581305715	Bacteria	Candidatus Saccharibacteria	Saccharibacteria_genera_incertae_sedis	Saccharibacteria_genera_incertae_sedis	Saccharibacteria_genera_incertae_sedis	Saccharibacteria_genera_incertae_sedis
DENOVO4173	3.70919959387103	-3.03331274377953	2.16381888501323	-1.40183301143569	0.160965118162275	0.425734446048517	Bacteria	Firmicutes	Bacilli	Lactobacillales	Streptococcaceae	Streptococcus
DENOVO1131	2.87930904468763	-3.75912221181956	2.70331938963988	-1.39055792897647	0.164359521436011	0.433480777498375	Bacteria	Actinobacteria	Actinobacteria	Actinomycetales	Actinomycetaceae	Actinomyces
DENOVO3321	7.49254320844915	-4.96231487775558	3.58148440894569	-1.38554697190944	0.165885280056603	0.43555907093436	Bacteria	Actinobacteria	Actinobacteria	Actinomycetales	Micrococcaceae	Rothia
DENOVO538	9.62034520835317	1.62627598302045	1.17429172911716	1.38489946126343	0.166083211795594	0.43555907093436	Bacteria	Firmicutes	Bacilli	Bacillales	Staphylococcaceae	Staphylococcus
DENOVO1265	7.51491491225293	-4.96358638469696	3.59019887437371	-1.38253800370957	0.166806569904709	0.436227293767653	Bacteria	Proteobacteria	Gammaproteobacteria	Cardiobacteriales	Cardiobacteriaceae	Cardiobacterium
DENOVO127	95.2719188421504	1.06783978236404	0.773614771067547	1.38032496573259	0.167486611428014	0.436778810194625	Bacteria	Firmicutes	Bacilli	Lactobacillales	Enterococcaceae	Enterococcus
DENOVO226	37.6235799532113	0.304061810421337	0.221176772096435	1.37474567306174	0.169210306079644	0.438925261129886	Bacteria	Firmicutes	Clostridia	Clostridiales	Lachnospiraceae	NA
DENOVO349	23.6488009052265	-0.550839972098174	0.400724747449075	-1.37460931875234	0.169252598008195	0.438925261129886	Bacteria	Firmicutes	Clostridia	Clostridiales	Ruminococcaceae	Oscillibacter
DENOVO103	93.1935607615318	0.214969825542727	0.156860832729486	1.37044934546186	0.170546677408554	0.441052657409343	Bacteria	Firmicutes	Clostridia	Clostridiales	Lachnospiraceae	NA
DENOVO1487	7.48554073696664	-4.9700354116203	3.63594362403744	-1.36691762181435	0.17165112787873	0.442221425671289	Bacteria	Bacteroidetes	Bacteroidia	Bacteroidales	Prevotellaceae	Prevotella
DENOVO916	3.99770943823909	-0.850069030882153	0.622319295280785	-1.36596926582295	0.17194861019657	0.442221425671289	Bacteria	Firmicutes	Clostridia	Clostridiales	NA	NA
DENOVO353	4.72013201166327	-3.82442628300787	2.82993346069441	-1.3514191538869	0.176561201569999	0.452833274550052	Bacteria	Bacteroidetes	Bacteroidia	Bacteroidales	Prevotellaceae	Prevotella
DENOVO1314	7.50024300854502	-4.81789526814434	3.5805814281749	-1.34556226824874	0.178443727056897	0.453910136311396	Bacteria	Bacteroidetes	Bacteroidia	Bacteroidales	Prevotellaceae	Prevotella
DENOVO3050	4.82976067635298	-0.501539704152051	0.372052535901551	-1.34803463423984	0.17764724334243	0.453910136311396	Bacteria	Bacteroidetes	Bacteroidia	Bacteroidales	Porphyromonadaceae	NA
DENOVO4637	7.50981482799511	-4.81784707631822	3.5802500889575	-1.34567333471419	0.178407889592997	0.453910136311396	Bacteria	Firmicutes	Clostridia	Clostridiales	Peptostreptococcaceae	Peptostreptococcus
DENOVO568	8.01069072441216	-0.564661906867675	0.421259660945931	-1.3404129548026	0.180111126290236	0.456903156883406	Bacteria	Firmicutes	Clostridia	Clostridiales	Lachnospiraceae	NA
DENOVO398	13.4897676933157	0.45584065656059	0.34114213296021	1.33621916649551	0.181477648178504	0.45911872406029	Bacteria	Tenericutes	Mollicutes	Anaeroplasmatales	Anaeroplasmataceae	Anaeroplasma
DENOVO449	10.9663573743339	0.509400184552798	0.382574201279328	1.33150688898876	0.183022279751964	0.4617716597536	Bacteria	Firmicutes	Clostridia	Clostridiales	Lachnospiraceae	NA
DENOVO621	6.66475122131245	-0.585871363479955	0.441501536392973	-1.32699733791749	0.184509563271034	0.464265955149547	Bacteria	Firmicutes	Clostridia	Clostridiales	Ruminococcaceae	Oscillibacter
DENOVO1025	4.5785136127817	-1.93029548270953	1.45935003939704	-1.32270903525454	0.185932157672695	0.466584471140914	Bacteria	Proteobacteria	Gammaproteobacteria	Pseudomonadales	Moraxellaceae	Acinetobacter
DENOVO263	12.1702241783714	-3.67924245793639	2.78726381134256	-1.32001945526792	0.186828522460605	0.467573533362428	Bacteria	Bacteroidetes	Flavobacteriia	Flavobacteriales	Flavobacteriaceae	Capnocytophaga
DENOVO541	9.97177120456736	0.555752683269823	0.422132679212791	1.31653556011397	0.187994351192323	0.46922986852561	Bacteria	Firmicutes	Clostridia	Clostridiales	Lachnospiraceae	Clostridium XlVb
DENOVO2734	2.76866365253791	-4.76379732810986	3.63680962778693	-1.3098836110948	0.190235212204819	0.472924087714477	Bacteria	Bacteroidetes	Bacteroidia	Bacteroidales	Prevotellaceae	Prevotella
DENOVO86	2.98166729856549	-2.70503015709826	2.06628101087377	-1.30912985352093	0.190490368306046	0.472924087714477	Bacteria	Actinobacteria	Actinobacteria	Actinomycetales	Micrococcaceae	Rothia
DENOVO56	9.9494418353691	-1.91663647840689	1.46579491908524	-1.3075747865213	0.191017573446006	0.472971704463383	Bacteria	Fusobacteria	Fusobacteriia	Fusobacteriales	Fusobacteriaceae	Fusobacterium
DENOVO163	23.4759454630803	-3.11500463796758	2.39707490568794	-1.29950241879221	0.193771563915332	0.476769054662943	Bacteria	Bacteroidetes	Bacteroidia	Bacteroidales	Porphyromonadaceae	Porphyromonas
DENOVO352	9.39998646454467	-1.29868975061511	0.999318669747229	-1.29957519050815	0.193746607386676	0.476769054662943	Bacteria	Firmicutes	Erysipelotrichia	Erysipelotrichales	Erysipelotrichaceae	Solobacterium
DENOVO838	3.95776774610872	-4.72293664474261	3.63699605588944	-1.298581733982	0.194087509900382	0.476769054662943	Bacteria	Candidatus Saccharibacteria	Saccharibacteria_genera_incertae_sedis	Saccharibacteria_genera_incertae_sedis	Saccharibacteria_genera_incertae_sedis	Saccharibacteria_genera_incertae_sedis
DENOVO26	3.20949237796895	-1.4255568356711	1.09962232417795	-1.29640586983973	0.194835690857947	0.47734744260197	Bacteria	Proteobacteria	Betaproteobacteria	Neisseriales	Neisseriaceae	Neisseria
DENOVO197	5.29162018334555	2.90516311798906	2.26705037367771	1.28147267997233	0.200027689972312	0.488781573134443	Bacteria	Proteobacteria	Gammaproteobacteria	Pseudomonadales	Moraxellaceae	Moraxella
DENOVO333	5.65657767547462	-2.7252834642023	2.13219989807583	-1.27815570512957	0.201194530779129	0.490345832867458	Bacteria	Fusobacteria	Fusobacteriia	Fusobacteriales	Fusobacteriaceae	Fusobacterium
DENOVO763	7.89231353125733	0.881217984678225	0.691007330726293	1.27526575405793	0.202215194675955	0.491546595935546	Bacteria	Bacteroidetes	Bacteroidia	Bacteroidales	Porphyromonadaceae	NA
DENOVO76	89.5791443550197	0.899036746853153	0.713038858766314	1.26085238665484	0.20736203540008	0.502744934785089	Bacteria	Bacteroidetes	Bacteroidia	Bacteroidales	Prevotellaceae	Prevotella
DENOVO4379	7.4980190082201	-4.53293514623369	3.60543481432736	-1.25725061737924	0.208662899598328	0.504584829937775	Bacteria	Fusobacteria	Fusobacteriia	Fusobacteriales	Leptotrichiaceae	Leptotrichia
DENOVO1013	5.43797729864622	-0.963057883084554	0.767746270031583	-1.25439604290743	0.209698090142453	0.505774409125969	Bacteria	Firmicutes	Clostridia	Clostridiales	NA	NA
DENOVO4781	2.70992372111014	-4.52631963288081	3.63796974607479	-1.24418836571264	0.213430244636397	0.513445885675673	Bacteria	Firmicutes	Bacilli	Lactobacillales	Streptococcaceae	Streptococcus
DENOVO4126	5.17562825738993	-2.66132915179283	2.14517184922638	-1.24061349805266	0.214748563130315	0.515285856377121	Bacteria	Bacteroidetes	Flavobacteriia	Flavobacteriales	Flavobacteriaceae	Capnocytophaga
DENOVO1924	6.43181010376623	-4.23531888545591	3.46788771647694	-1.22129642933152	0.221973804865108	0.531253502132174	Bacteria	Candidatus Saccharibacteria	Saccharibacteria_genera_incertae_sedis	Saccharibacteria_genera_incertae_sedis	Saccharibacteria_genera_incertae_sedis	Saccharibacteria_genera_incertae_sedis
DENOVO1675	5.08624908241962	-2.74789697448525	2.2579288522169	-1.21699891995591	0.223604626788505	0.533784378307944	Bacteria	Bacteroidetes	Flavobacteriia	Flavobacteriales	Flavobacteriaceae	Capnocytophaga
DENOVO1077	7.52316884320506	-0.968787076989998	0.805622112092656	-1.20253287794387	0.229157135781956	0.54564013660614	Bacteria	Firmicutes	Clostridia	Clostridiales	Ruminococcaceae	Intestinimonas
DENOVO700	6.29004511723631	0.553553319016521	0.464901496027348	1.19068947668854	0.233775510603341	0.555216837682936	Bacteria	Firmicutes	Clostridia	Clostridiales	NA	NA
DENOVO396	16.0384290737048	-0.468441357755644	0.395571551666035	-1.18421397034924	0.236328373335567	0.557017001456742	Bacteria	Bacteroidetes	Bacteroidia	Bacteroidales	Bacteroidaceae	Bacteroides
DENOVO1076	2.93074369785381	-1.18494260951715	0.998548144096796	-1.18666547679477	0.235359597673654	0.557017001456742	Bacteria	Firmicutes	Clostridia	Clostridiales	NA	NA
DENOVO244	4.68743819315687	4.3023988392083	3.6285334829786	1.18571286702763	0.235735711425227	0.557017001456742	Bacteria	Proteobacteria	Gammaproteobacteria	Enterobacteriales	Enterobacteriaceae	NA
DENOVO1223	2.68100962014318	-1.05957081254075	0.903897071046925	-1.17222507570859	0.24110670339101	0.56684429509351	Bacteria	Bacteroidetes	NA	NA	NA	NA
DENOVO697	5.09342520055998	-3.46568321119087	2.97422913020114	-1.16523746472636	0.243922884420162	0.566914487259451	Bacteria	Bacteroidetes	Bacteroidia	Bacteroidales	Prevotellaceae	Prevotella
DENOVO955	3.75727805131957	-0.779132105510333	0.666881004359971	-1.16832253492974	0.242676688783102	0.566914487259451	Bacteria	Firmicutes	Clostridia	Clostridiales	Lachnospiraceae	NA
DENOVO776	5.09620275198804	-0.702483818266596	0.605052928542252	-1.16102870530531	0.245630226037327	0.566914487259451	Bacteria	Firmicutes	Clostridia	Clostridiales	Ruminococcaceae	NA
DENOVO965	4.4247916140031	-0.829767219542992	0.710100108135423	-1.16852146625043	0.242596485591854	0.566914487259451	Bacteria	Firmicutes	NA	NA	NA	NA
DENOVO951	3.55533425902587	-0.679346812618911	0.584036720655336	-1.1631919511099	0.244751631452317	0.566914487259451	Bacteria	Proteobacteria	Deltaproteobacteria	Bdellovibrionales	Bdellovibrionaceae	Vampirovibrio
DENOVO1072	3.17033651207673	-1.76509856289629	1.5202047016133	-1.16109268773022	0.245604208102227	0.566914487259451	Bacteria	Proteobacteria	Betaproteobacteria	Burkholderiales	Comamonadaceae	Pelomonas
DENOVO430	4.84550601900459	-3.77944394293503	3.26033601653584	-1.15921914912033	0.246366867891993	0.566914487259451	Bacteria	Proteobacteria	Epsilonproteobacteria	Campylobacterales	Campylobacteraceae	Campylobacter
DENOVO679	5.20462804277044	-2.53753171289407	2.17831077935154	-1.16490802733367	0.244056223815988	0.566914487259451	Bacteria	Firmicutes	Negativicutes	Selenomonadales	Veillonellaceae	Veillonella
DENOVO3917	2.70474704242144	-3.60699458466229	3.11322007113671	-1.15860572084301	0.246616935918451	0.566914487259451	Bacteria	Fusobacteria	Fusobacteriia	Fusobacteriales	Fusobacteriaceae	Fusobacterium
DENOVO766	7.28990891545716	-1.05635651710118	0.917336689161593	-1.15154722315385	0.24950717940509	0.572145773463395	Bacteria	Actinobacteria	Actinobacteria	Actinomycetales	Corynebacteriaceae	Corynebacterium
DENOVO340	20.3368982158874	-0.461043929403025	0.402544754883264	-1.1453234051869	0.25207521402276	0.576614310209312	Bacteria	Firmicutes	Clostridia	Clostridiales	Lachnospiraceae	NA
DENOVO995	10.1306754045075	-3.83223210294131	3.37291636202473	-1.13617762541875	0.255882232663263	0.583888133846807	Bacteria	Bacteroidetes	Bacteroidia	Bacteroidales	Prevotellaceae	Prevotella
DENOVO317	19.5364481110397	-0.288223678342878	0.257439698179353	-1.1195774403918	0.262893873527481	0.595906603051472	Bacteria	Firmicutes	Clostridia	Clostridiales	Ruminococcaceae	Butyricicoccus
DENOVO593	4.06222876975375	-2.71919898234919	2.42324055777241	-1.12213332416689	0.26180575684544	0.595906603051472	Bacteria	Firmicutes	Clostridia	Clostridiales	Clostridiales_Incertae Sedis XI	Anaerococcus
DENOVO4106	5.02636218533468	-3.64289004093202	3.25500472220922	-1.11916582365495	0.263069402636042	0.595906603051472	Bacteria	Firmicutes	Negativicutes	Selenomonadales	Veillonellaceae	Veillonella
DENOVO841	5.14088517647352	-3.3254723572605	2.97892629589975	-1.11633253962602	0.264279818012894	0.597195414004865	Bacteria	Actinobacteria	Actinobacteria	Actinomycetales	Actinomycetaceae	Actinomyces
DENOVO528	10.0842481439751	-0.489369768666052	0.440807892278435	-1.11016562370653	0.266927663087117	0.60130290554468	Bacteria	Firmicutes	Clostridia	Clostridiales	Lachnospiraceae	Clostridium XlVa
DENOVO427	14.8868779948185	-0.402511710106696	0.362919101484382	-1.10909486015031	0.267389261971533	0.60130290554468	Bacteria	Firmicutes	Clostridia	Clostridiales	Ruminococcaceae	Intestinimonas
DENOVO705	6.67785856676747	-0.562659420939106	0.50865073510943	-1.10618029642296	0.268648489385167	0.60267890028335	Bacteria	Firmicutes	Clostridia	Clostridiales	Lachnospiraceae	NA
DENOVO4780	10.4565707399586	-2.80333680208524	2.56436147299775	-1.09319096843556	0.274309961616653	0.613900418906499	Bacteria	Actinobacteria	Actinobacteria	Actinomycetales	Micrococcaceae	Rothia
DENOVO248	7.45090904888593	-2.4969673182322	2.28903477065558	-1.09083852733135	0.275343940282985	0.614736710799663	Bacteria	Bacteroidetes	Bacteroidia	Bacteroidales	Porphyromonadaceae	Porphyromonas
DENOVO865	2.81515949523942	-1.14856953053948	1.05602457698227	-1.0876352270339	0.276756172889578	0.616411475981333	Bacteria	Firmicutes	Clostridia	Clostridiales	Lachnospiraceae	NA
DENOVO833	6.30012986481696	-0.74919331832988	0.694309137725262	-1.07904862203662	0.280566053102898	0.623405717037704	Bacteria	Bacteroidetes	Bacteroidia	Bacteroidales	Porphyromonadaceae	NA
DENOVO2549	5.22278996102475	-3.65697754779865	3.40099967349491	-1.07526548041115	0.282255886375365	0.625667214798726	Bacteria	Firmicutes	Negativicutes	Selenomonadales	Veillonellaceae	Veillonella
DENOVO898	3.97172054777263	0.815294770028419	0.761927344875024	1.07004266943871	0.284600102788094	0.629365072911438	Bacteria	Firmicutes	Clostridia	Clostridiales	NA	NA
DENOVO942	5.48410361041335	0.974487013002385	0.913105851635354	1.06722239404895	0.285871422477644	0.630678422575087	Bacteria	Actinobacteria	Actinobacteria	Actinomycetales	Propionibacteriaceae	Propionibacterium
DENOVO566	9.18791198210515	0.459294245174353	0.43284190938915	1.06111315750948	0.288638479029552	0.630803812151438	Bacteria	Firmicutes	Clostridia	Clostridiales	Lachnospiraceae	NA
DENOVO917	3.26827395565397	0.747020008282436	0.703606031833074	1.06170210954027	0.288370941379179	0.630803812151438	Bacteria	Firmicutes	Clostridia	Clostridiales	Ruminococcaceae	Butyricicoccus
DENOVO579	9.28655803179353	0.49011308266591	0.4612238302053	1.0626360794232	0.287947018626387	0.630803812151438	Bacteria	Proteobacteria	Betaproteobacteria	Burkholderiales	Sutterellaceae	Parasutterella
DENOVO344	22.0697858441408	0.312562017009192	0.29378247048922	1.06392330518802	0.287363444538036	0.630803812151438	Bacteria	Firmicutes	Erysipelotrichia	Erysipelotrichales	Erysipelotrichaceae	NA
DENOVO418	15.8833945095109	0.362527102554913	0.342511110515857	1.05843895694043	0.289855366714511	0.631979733984099	Bacteria	Firmicutes	Clostridia	Clostridiales	NA	NA
DENOVO434	20.1042134336632	-0.469917933748182	0.44530035004356	-1.05528309982737	0.291295868055548	0.633636572803073	Bacteria	Firmicutes	Clostridia	Clostridiales	NA	NA
DENOVO126	38.227164480262	-0.867349247449235	0.825660025779934	-1.05049199472861	0.293491969575268	0.634230906250468	Bacteria	Bacteroidetes	Bacteroidia	Bacteroidales	Prevotellaceae	NA
DENOVO4451	22.6530730070004	-0.311072366958752	0.296369801205293	-1.04960885250004	0.293897985331179	0.634230906250468	Bacteria	Bacteroidetes	Bacteroidia	Bacteroidales	Porphyromonadaceae	NA
DENOVO1056	4.07603544364718	-1.60258476855375	1.52839323246575	-1.04854217783228	0.294388880321038	0.634230906250468	Bacteria	Firmicutes	Clostridia	Clostridiales	Lachnospiraceae	NA
DENOVO220	34.2844611058628	0.242184723587047	0.230867904897843	1.04901858789862	0.294169563474992	0.634230906250468	Bacteria	Firmicutes	Clostridia	Clostridiales	Lachnospiraceae	NA
DENOVO376	14.5718385582119	-0.409309249022492	0.390834670567986	-1.04726954859879	0.294975276483837	0.634230906250468	Bacteria	Firmicutes	Clostridia	Clostridiales	Lachnospiraceae	NA
DENOVO38	3.23362183577505	-1.39640695259745	1.34208706918632	-1.04047418729998	0.29811965040447	0.63951473393217	Bacteria	Actinobacteria	Actinobacteria	Actinomycetales	Micrococcaceae	Rothia
DENOVO725	8.87159197769956	0.608808583302206	0.586014581562687	1.03889664601644	0.298852806429392	0.63961370755348	Bacteria	Firmicutes	Clostridia	Clostridiales	Lachnospiraceae	NA
DENOVO1530	4.00270140028572	-0.657103460004695	0.633811486514161	-1.03674905549383	0.299852823483475	0.640282061153934	Bacteria	Firmicutes	Clostridia	Clostridiales	Ruminococcaceae	Flavonifractor
DENOVO2439	2.9775902177774	-1.33050782088342	1.29071735247231	-1.03082818119311	0.302621400339945	0.644715157245969	Bacteria	Fusobacteria	Fusobacteriia	Fusobacteriales	Leptotrichiaceae	Leptotrichia
DENOVO2276	11.7575477971794	-3.747604273942	3.6429944414409	-1.02871534233243	0.303613458239159	0.64535189411109	Bacteria	Firmicutes	Clostridia	Clostridiales	Lachnospiraceae	Butyrivibrio
DENOVO601	10.698224564695	-0.356350982956783	0.349515568497556	-1.01955682400246	0.307938690629885	0.652820987238618	Bacteria	Bacteroidetes	Bacteroidia	Bacteroidales	Porphyromonadaceae	NA
DENOVO754	7.22505811971506	0.494846289604384	0.485947699686996	1.01831182640255	0.308529789887209	0.652820987238618	Bacteria	Firmicutes	Clostridia	Clostridiales	Lachnospiraceae	NA
DENOVO1201	4.98082152882792	-3.67666720896347	3.6434002541429	-1.00913074394798	0.312911935342808	0.65465395911046	Bacteria	Bacteroidetes	Bacteroidia	Bacteroidales	Prevotellaceae	Prevotella
DENOVO89	111.160152990099	0.158182183650998	0.156600633806074	1.01009925570852	0.312447738798229	0.65465395911046	Bacteria	Firmicutes	Clostridia	Clostridiales	Lachnospiraceae	NA
DENOVO4418	4.98082152882792	-3.67666720896347	3.6434002541429	-1.00913074394798	0.312911935342808	0.65465395911046	Bacteria	Actinobacteria	Actinobacteria	Coriobacteriales	Coriobacteriaceae	Atopobium
DENOVO63	111.828670219571	-0.829663436572609	0.818274672989808	-1.0139180203894	0.310621871860444	0.65465395911046	Bacteria	Firmicutes	Negativicutes	Selenomonadales	Veillonellaceae	Veillonella
DENOVO3657	4.98082152882792	-3.67666720896347	3.6434002541429	-1.00913074394798	0.312911935342808	0.65465395911046	Bacteria	Firmicutes	Bacilli	Lactobacillales	Streptococcaceae	Streptococcus
DENOVO993	4.95970567680089	1.28288255660268	1.27312496858771	1.00766428139871	0.313615657931035	0.654655106578012	Bacteria	Firmicutes	Bacilli	Bacillales	Bacillaceae 1	Geobacillus
DENOVO605	16.8658336408661	-1.84699168483614	1.85339974848467	-0.996542535600442	0.318986610721245	0.664377034857894	Bacteria	Bacteroidetes	Flavobacteriia	Flavobacteriales	Flavobacteriaceae	Capnocytophaga
DENOVO39	282.030321514335	0.118988443946469	0.119982342440498	0.991716293632772	0.321335940516059	0.664808356934335	Bacteria	Firmicutes	Clostridia	Clostridiales	Lachnospiraceae	NA
DENOVO14	26.4333581048108	-1.33522108170436	1.34595237923948	-0.992026985723529	0.321184361608344	0.664808356934335	Bacteria	Firmicutes	Bacilli	Bacillales	Listeriaceae	Listeria
DENOVO4555	2.679889112571	-2.81134140450809	2.83119996418405	-0.992985815227757	0.320716867174046	0.664808356934335	Bacteria	Firmicutes	Bacilli	Lactobacillales	Streptococcaceae	Streptococcus
DENOVO3032	21.7595086878956	-3.60621124945229	3.64382278034354	-0.989678002153633	0.322331530440577	0.665389478581324	Bacteria	Bacteroidetes	Bacteroidia	Bacteroidales	Prevotellaceae	Prevotella
DENOVO230	17.203954566876	-2.91710189036437	2.97482949875857	-0.980594649737644	0.326792673786846	0.670387939257143	Bacteria	Bacteroidetes	Bacteroidia	Bacteroidales	Prevotellaceae	Prevotella
DENOVO300	21.9768214460722	-0.300905784050636	0.306936938630269	-0.980350509109306	0.32691313042185	0.670387939257143	Bacteria	Firmicutes	Clostridia	Clostridiales	Lachnospiraceae	NA
DENOVO894	3.73671613165159	-1.22093034206796	1.24504768955145	-0.980629378548406	0.326775541268591	0.670387939257143	Bacteria	Actinobacteria	Actinobacteria	Actinomycetales	Corynebacteriaceae	Corynebacterium
DENOVO3388	5.00761170590424	-3.53239769251644	3.64340025826062	-0.969533249745892	0.332279198933631	0.679894360894968	Bacteria	Firmicutes	Bacilli	Lactobacillales	Streptococcaceae	Streptococcus
DENOVO28	32.1338419657419	-1.392457505696	1.43919925672107	-0.967522390796974	0.333282953500581	0.680452696730352	Bacteria	Firmicutes	Negativicutes	Selenomonadales	Veillonellaceae	Veillonella
DENOVO821	6.26975902877532	-1.84425847406106	1.91661348004163	-0.962248514510606	0.335924784479575	0.68434567691572	Bacteria	NA	NA	NA	NA	NA
DENOVO440	14.1221767051257	-0.436810888472713	0.455439471138607	-0.959097566534312	0.337509596216772	0.686073000169902	Bacteria	Firmicutes	Clostridia	Clostridiales	Lachnospiraceae	NA
DENOVO867	3.47449349486845	0.819923761683049	0.858098469575009	0.955512439136657	0.339318617873683	0.686751376609563	Bacteria	Firmicutes	Clostridia	Clostridiales	NA	NA
DENOVO827	4.50632211823263	-0.659746582780489	0.689800545404041	-0.956430938154814	0.338854560337342	0.686751376609563	Bacteria	Proteobacteria	Alphaproteobacteria	Rhodospirillales	Rhodospirillaceae	NA
DENOVO311	22.091468318446	0.296260369775306	0.312817972395934	0.947069528985789	0.343603350492065	0.693914792425407	Bacteria	Firmicutes	Clostridia	Clostridiales	Lachnospiraceae	Clostridium XlVa
DENOVO106	93.8822542677876	0.176104473283945	0.187100309259699	0.941230262957547	0.346586871319733	0.698425058871583	Bacteria	Bacteroidetes	Bacteroidia	Bacteroidales	Porphyromonadaceae	Odoribacter
DENOVO1018	2.95643443485385	0.683384945742428	0.728746007312717	0.937754634515859	0.348370519607957	0.700503139859629	Bacteria	Firmicutes	Clostridia	Clostridiales	Ruminococcaceae	Intestinimonas
DENOVO365	13.0539521509574	-0.795351109822045	0.851866949538795	-0.933656494423985	0.350481113436523	0.703228268554748	Bacteria	Firmicutes	Negativicutes	Selenomonadales	Veillonellaceae	Megasphaera
DENOVO922	5.71646212515144	-0.893564886066946	0.962565905531337	-0.928315537598122	0.35324391666214	0.705729799168352	Bacteria	Firmicutes	Clostridia	Clostridiales	Lachnospiraceae	Clostridium XlVb
DENOVO134	55.8909981786953	0.694761466161796	0.747758040165184	0.929126039230978	0.352823771259563	0.705729799168352	Bacteria	Firmicutes	Bacilli	Lactobacillales	Streptococcaceae	Streptococcus
DENOVO782	10.0545341289593	-3.34434464953992	3.64558437414415	-0.917368604402429	0.358949518701556	0.714064106647754	Bacteria	Proteobacteria	Epsilonproteobacteria	Campylobacterales	Campylobacteraceae	Campylobacter
DENOVO275	4.96716655768412	-0.771521182875027	0.840141480497988	-0.918322926297739	0.358449828031096	0.714064106647754	Bacteria	Fusobacteria	Fusobacteriia	Fusobacteriales	Fusobacteriaceae	Fusobacterium
DENOVO595	4.48858505854232	-2.68055787140501	2.96391827419933	-0.904396688241727	0.365785093623267	0.718056686787737	Bacteria	Bacteroidetes	Bacteroidia	Bacteroidales	Prevotellaceae	Prevotella
DENOVO915	35.1158939922906	-1.1380613919957	1.25555222254445	-0.90642298389576	0.364712012080372	0.718056686787737	Bacteria	Bacteroidetes	Bacteroidia	Bacteroidales	Porphyromonadaceae	NA
DENOVO696	5.89605135139653	-0.510083139923023	0.564675272187437	-0.903321191925166	0.366355452442723	0.718056686787737	Bacteria	Firmicutes	Clostridia	Clostridiales	Lachnospiraceae	NA
DENOVO43	277.796371699221	-0.111096799931766	0.122257646724327	-0.908710439865358	0.363502991963964	0.718056686787737	Bacteria	Firmicutes	Clostridia	Clostridiales	Lachnospiraceae	NA
DENOVO210	37.1438704162119	-0.231868361488465	0.25432247457014	-0.911710071555305	0.361921360732605	0.718056686787737	Bacteria	Firmicutes	Clostridia	Clostridiales	Lachnospiraceae	NA
DENOVO135	76.7339516445076	-0.165693444843337	0.182954015300418	-0.905656235919512	0.36511783338211	0.718056686787737	Bacteria	Firmicutes	Bacilli	Lactobacillales	Lactobacillaceae	Lactobacillus
DENOVO153	17.9872906859636	-0.766167751748535	0.845159253735962	-0.906536547238581	0.364651929699662	0.718056686787737	Bacteria	Fusobacteria	Fusobacteriia	Fusobacteriales	Fusobacteriaceae	Fusobacterium
DENOVO46	186.868484854782	0.623485752842678	0.691801303235615	0.901249751809632	0.36745554371496	0.718699813442496	Bacteria	Firmicutes	Bacilli	Lactobacillales	Streptococcaceae	Streptococcus
DENOVO131	54.0655038703697	-0.843278958911873	0.944290140117794	-0.89302950765395	0.371841370916904	0.721969889416144	Bacteria	Bacteroidetes	Bacteroidia	Bacteroidales	Prevotellaceae	Prevotella
DENOVO863	2.72867841588627	-1.69174974870874	1.89593176135599	-0.892305189032113	0.372229373705423	0.721969889416144	Bacteria	Bacteroidetes	Flavobacteriia	Flavobacteriales	Flavobacteriaceae	Capnocytophaga
DENOVO1147	15.6120502849505	-3.25785269739267	3.64623844747602	-0.89348317295261	0.371598479402855	0.721969889416144	Bacteria	Actinobacteria	Actinobacteria	Actinomycetales	Actinomycetaceae	Actinomyces
DENOVO869	3.93926210061019	-0.623795500599502	0.696537641548552	-0.895566102088426	0.370484546856176	0.721969889416144	Bacteria	Proteobacteria	Alphaproteobacteria	Rhodospirillales	Rhodospirillaceae	NA
DENOVO270	41.2213158159679	1.0015272088941	1.12569793481628	0.889694453474812	0.373629973055814	0.723179843898052	Bacteria	Proteobacteria	Betaproteobacteria	Neisseriales	Neisseriaceae	Gulbenkiania
DENOVO1050	3.13629145564094	-0.660550078033887	0.745498845931925	-0.886051107440889	0.375589987793876	0.723963309805588	Bacteria	Firmicutes	Clostridia	Clostridiales	Lachnospiraceae	NA
DENOVO1024	4.03114204408598	1.09505125714259	1.23583843758104	0.886079623228079	0.37557462251106	0.723963309805588	Bacteria	Proteobacteria	Betaproteobacteria	Burkholderiales	Comamonadaceae	Comamonas
DENOVO366	9.47273754141747	0.721463466434075	0.820099499613305	0.879726748735076	0.379007355196311	0.72904100761935	Bacteria	Bacteroidetes	Bacteroidia	Bacteroidales	Prevotellaceae	Alloprevotella
DENOVO49	244.547825689187	0.0877123541466916	0.100928462128408	0.869054697723401	0.384817213781904	0.738690362950417	Bacteria	Firmicutes	Clostridia	Clostridiales	Lachnospiraceae	NA
DENOVO95	59.0848771293038	0.701628410407386	0.813703463150517	0.862265483903441	0.388541441921333	0.742776349956388	Bacteria	Bacteroidetes	Bacteroidia	Bacteroidales	Prevotellaceae	Prevotella
DENOVO1475	3.69939238785957	1.075420795119	1.24704914089967	0.862372427716159	0.388482608196727	0.742776349956388	Bacteria	Firmicutes	Clostridia	Clostridiales	Lachnospiraceae	NA
DENOVO177	49.110058547521	-0.211015866147932	0.247159298422137	-0.853764626680264	0.39323541772959	0.745368817884127	Bacteria	Bacteroidetes	Bacteroidia	Bacteroidales	Porphyromonadaceae	NA
DENOVO397	16.1944693817698	-0.27169949422253	0.317015051285453	-0.857055502951121	0.391414211199911	0.745368817884127	Bacteria	Bacteroidetes	Bacteroidia	Bacteroidales	Porphyromonadaceae	NA
DENOVO780	5.66094779728979	0.476746263003455	0.560838200546605	0.850060253632523	0.395291587904879	0.745368817884127	Bacteria	Firmicutes	Clostridia	Clostridiales	Lachnospiraceae	Clostridium XlVa
DENOVO573	12.6737661219111	-0.544547481587211	0.637708031096824	-0.853913476125772	0.39315293215319	0.745368817884127	Bacteria	Firmicutes	Clostridia	Clostridiales	Lachnospiraceae	NA
DENOVO1320	4.0629479532252	-0.901683620580982	1.05860761050864	-0.85176378067766	0.394345212715331	0.745368817884127	Bacteria	Actinobacteria	Actinobacteria	Coriobacteriales	Coriobacteriaceae	Enterorhabdus
DENOVO451	16.6117894923993	0.83585780330326	0.977616587010227	0.85499552115774	0.392553627263282	0.745368817884127	Bacteria	Proteobacteria	Betaproteobacteria	Hydrogenophilales	Hydrogenophilaceae	Tepidiphilus
DENOVO1060	5.08629981980511	-3.09566498485842	3.64332116751451	-0.849682156067041	0.395501821734435	0.745368817884127	Bacteria	Firmicutes	Negativicutes	Selenomonadales	Veillonellaceae	Selenomonas
DENOVO42	24.3181709372076	-1.01717841588307	1.20112231166665	-0.846856648988276	0.39707502826049	0.746821921839427	Bacteria	Firmicutes	Negativicutes	Selenomonadales	Veillonellaceae	Veillonella
DENOVO977	24.0135319798079	-1.0009621824685	1.18669855967232	-0.843484787530955	0.398957370161444	0.748849418589323	Bacteria	Bacteroidetes	Bacteroidia	Bacteroidales	Porphyromonadaceae	NA
DENOVO682	6.58655573547775	-0.479148020242224	0.569759999605704	-0.84096465279032	0.400367736802088	0.749984633727854	Bacteria	Firmicutes	Clostridia	Clostridiales	NA	NA
DENOVO3059	10.0108646021794	-3.05762870662563	3.64790826501036	-0.838186841471176	0.401925776079437	0.75139136050192	Bacteria	Bacteroidetes	Bacteroidia	Bacteroidales	Prevotellaceae	Alloprevotella
DENOVO1039	3.37427397827657	-0.53271543127826	0.638169209922559	-0.834755771659531	0.4038552328315	0.753485414360975	Bacteria	Firmicutes	Clostridia	Clostridiales	Ruminococcaceae	NA
DENOVO862	5.74978450589337	-2.44618891060759	2.94768094364273	-0.829868957114675	0.406612877886491	0.757113178624646	Bacteria	Proteobacteria	Betaproteobacteria	Neisseriales	Neisseriaceae	NA
DENOVO392	15.813084655502	-0.297198290901776	0.359180452024392	-0.827434480987827	0.407990843646446	0.758162625618445	Bacteria	Proteobacteria	Deltaproteobacteria	Desulfovibrionales	Desulfovibrionaceae	NA
DENOVO172	46.0180180622931	-0.194704485995357	0.236813449953705	-0.822185082956309	0.410971567281055	0.762180336929606	Bacteria	Firmicutes	Clostridia	Clostridiales	Lachnospiraceae	Clostridium XlVa
DENOVO1886	4.48617317820632	-0.365717680224057	0.448097544625341	-0.816156403021216	0.414410688113095	0.764285912068973	Bacteria	Bacteroidetes	Bacteroidia	Bacteroidales	Porphyromonadaceae	Barnesiella
DENOVO744	5.70660089657514	-0.460067787355184	0.563892602835103	-0.815878387200123	0.414569694516467	0.764285912068973	Bacteria	Firmicutes	Clostridia	Clostridiales	Ruminococcaceae	Oscillibacter
DENOVO161	18.3117724339519	1.14719230140134	1.40393728379313	0.817125034461567	0.413856977721279	0.764285912068973	Bacteria	Actinobacteria	Actinobacteria	Actinomycetales	NA	NA
DENOVO549	8.67112222959518	0.351668035214736	0.434334610049467	0.809670763227191	0.418129425789937	0.769325089743935	Bacteria	Firmicutes	Clostridia	Clostridiales	Ruminococcaceae	NA
DENOVO2823	13.4965891037438	-2.93929525815326	3.64900668989679	-0.80550558218801	0.420527986393837	0.772212140695586	Bacteria	Bacteroidetes	Bacteroidia	Bacteroidales	Prevotellaceae	Prevotella
DENOVO461	11.0209581871191	-0.264826395529424	0.331079881581611	-0.799886704877126	0.423776441421609	0.772750660705433	Bacteria	Bacteroidetes	Bacteroidia	Bacteroidales	NA	NA
DENOVO296	27.7742206803128	-0.236543667171627	0.294652888717587	-0.802787538249267	0.422097546157714	0.772750660705433	Bacteria	Bacteroidetes	Bacteroidia	Bacteroidales	Porphyromonadaceae	NA
DENOVO2251	2.97828358249195	-1.71000580473635	2.13787063860137	-0.799864020703826	0.423789585558813	0.772750660705433	Bacteria	Bacteroidetes	Bacteroidia	Bacteroidales	NA	NA
DENOVO272	29.2147334070782	0.207108998293655	0.259591627323846	0.79782618734187	0.424971362278391	0.772750660705433	Bacteria	Firmicutes	Clostridia	Clostridiales	Lachnospiraceae	Lachnospiracea_incertae_sedis
DENOVO588	14.366399404701	-0.441280434427119	0.552257955628819	-0.799047673156039	0.424262769404196	0.772750660705433	Bacteria	Firmicutes	Clostridia	Clostridiales	Ruminococcaceae	Clostridium IV
DENOVO534	9.74461504378222	-0.284126158074295	0.360943426588927	-0.787176430277206	0.431178592693086	0.776455067306118	Bacteria	Bacteroidetes	Bacteroidia	Bacteroidales	Rikenellaceae	Alistipes
DENOVO437	13.4172989005291	-0.273117829873512	0.345425004334754	-0.790671857700353	0.429135502491375	0.776455067306118	Bacteria	Firmicutes	Clostridia	Clostridiales	Ruminococcaceae	Flavonifractor
DENOVO1171	4.90214017555621	-1.34161951226087	1.69608527638073	-0.791009468063861	0.428938466456849	0.776455067306118	Bacteria	Proteobacteria	Betaproteobacteria	Burkholderiales	Oxalobacteraceae	Massilia
DENOVO3965	6.84378199957848	-2.56807455261473	3.2546578367314	-0.789045940139073	0.430085156440663	0.776455067306118	Bacteria	Firmicutes	Negativicutes	Selenomonadales	Veillonellaceae	Veillonella
DENOVO1588	2.70830738673672	-2.03983381168976	2.5870187316278	-0.788488226525619	0.430411182553757	0.776455067306118	Bacteria	Firmicutes	Bacilli	Lactobacillales	Streptococcaceae	Streptococcus
DENOVO543	4.98731594186516	2.42070042871553	3.08982733075408	0.783441975744564	0.433367614801466	0.778890442818851	Bacteria	Actinobacteria	Actinobacteria	Actinomycetales	Micrococcaceae	Nesterenkonia
DENOVO704	6.69947636048014	-0.340467115995846	0.437617179716374	-0.778002171250469	0.436567733202754	0.783130172662358	Bacteria	Firmicutes	Clostridia	Clostridiales	Lachnospiraceae	NA
DENOVO129	75.1563738135868	0.145152119030253	0.189191042630224	0.767225112839802	0.442947684287467	0.788878966016765	Bacteria	Bacteroidetes	Bacteroidia	Bacteroidales	Bacteroidaceae	Bacteroides
DENOVO361	21.5275632298472	0.303204706790759	0.396117869462847	0.765440617970398	0.44400921395573	0.788878966016765	Bacteria	Firmicutes	Clostridia	Clostridiales	Lachnospiraceae	NA
DENOVO585	8.35824974773692	0.361333843098122	0.471950944405903	0.765617374816303	0.443904003113205	0.788878966016765	Bacteria	Firmicutes	Clostridia	Clostridiales	NA	NA
DENOVO1329	10.1591052606429	-2.54659485956574	3.31161893438053	-0.768987890825099	0.441900499131423	0.788878966016765	Bacteria	Actinobacteria	Actinobacteria	Actinomycetales	Micrococcaceae	Rothia
DENOVO400	19.1568513106525	0.816467127495364	1.06651628088152	0.765545863791707	0.443946566851086	0.788878966016765	Bacteria	Proteobacteria	Betaproteobacteria	Neisseriales	Neisseriaceae	Gulbenkiania
DENOVO448	3.61633958164485	-0.850878335311432	1.13077727099084	-0.752472089013475	0.451767208579077	0.792255472501386	Bacteria	Bacteroidetes	Bacteroidia	Bacteroidales	Prevotellaceae	Prevotella
DENOVO3593	3.08304713670846	-1.73145457360101	2.30152650588841	-0.752307031516309	0.451866440277375	0.792255472501386	Bacteria	Bacteroidetes	Bacteroidia	Bacteroidales	Prevotellaceae	Prevotella
DENOVO4357	2.76019961109379	-2.66481866754779	3.52470972772965	-0.756039184328594	0.449625702699822	0.792255472501386	Bacteria	Bacteroidetes	Bacteroidia	Bacteroidales	Prevotellaceae	Prevotella
DENOVO206	44.198465472762	0.257383315920707	0.341082287711365	0.754607686161978	0.4504844105062	0.792255472501386	Bacteria	Firmicutes	Clostridia	Clostridiales	Lachnospiraceae	NA
DENOVO1177	4.23544605380954	-0.702283164725273	0.933304746910416	-0.752469294782964	0.451768888353204	0.792255472501386	Bacteria	Firmicutes	Clostridia	Clostridiales	Ruminococcaceae	NA
DENOVO999	3.08172119722489	-0.57079000449163	0.752227970381796	-0.758799229709476	0.447972666519288	0.792255472501386	Bacteria	Actinobacteria	Actinobacteria	Coriobacteriales	Coriobacteriaceae	NA
DENOVO332	14.4989330261304	-0.965511215057241	1.26968520452841	-0.76043354023004	0.446995481148673	0.792255472501386	Bacteria	Proteobacteria	Gammaproteobacteria	Pseudomonadales	Pseudomonadaceae	Pseudomonas
DENOVO252	18.9706811517324	0.581275010815334	0.779805607591042	0.745410144729525	0.456023812942308	0.794790334665415	Bacteria	Bacteroidetes	Bacteroidia	Bacteroidales	Prevotellaceae	Prevotella
DENOVO592	10.0929341500758	-2.50798067621748	3.35842928256167	-0.746771917824781	0.455201249530801	0.794790334665415	Bacteria	Bacteroidetes	Flavobacteriia	Flavobacteriales	Flavobacteriaceae	Capnocytophaga
DENOVO191	8.39152989315419	-0.60278221256782	0.809922139467497	-0.74424711116569	0.456726991456495	0.794790334665415	Bacteria	Proteobacteria	Epsilonproteobacteria	Campylobacterales	Campylobacteraceae	Campylobacter
DENOVO773	7.57609329284008	0.469485082337197	0.630106455630628	0.745088513443849	0.456218212609119	0.794790334665415	Bacteria	NA	NA	NA	NA	NA
DENOVO670	3.25520955806091	-1.72616367238546	2.32389227210302	-0.742789884499836	0.457608900648525	0.794839340492121	Bacteria	Actinobacteria	Actinobacteria	Actinomycetales	Actinomycetaceae	Actinomyces
DENOVO267	28.1863419495799	-0.152858711290269	0.207526638353619	-0.736573928546958	0.461381494479849	0.79775003397569	Bacteria	Bacteroidetes	Bacteroidia	Bacteroidales	Porphyromonadaceae	NA
DENOVO44	256.873680280263	0.0818908036099148	0.111295633134432	0.735795298554082	0.461855282828031	0.79775003397569	Bacteria	Firmicutes	Clostridia	Clostridiales	Lachnospiraceae	NA
DENOVO37	37.4929370825398	0.515968672189537	0.698929768059743	0.738226780098215	0.460376651828634	0.79775003397569	Bacteria	Actinobacteria	Actinobacteria	Actinomycetales	Micrococcaceae	Rothia
DENOVO505	9.50289219485064	-0.32306518000375	0.440830164733441	-0.732856337540102	0.463646055881894	0.797882584151651	Bacteria	Firmicutes	Clostridia	Clostridiales	Lachnospiraceae	NA
DENOVO924	5.80954304160834	-0.534222583587119	0.727881024025252	-0.733942177298175	0.462983979899455	0.797882584151651	Bacteria	Actinobacteria	Actinobacteria	Coriobacteriales	Coriobacteriaceae	Enterorhabdus
DENOVO4624	13.3009006317926	-2.66467509038563	3.65192007870486	-0.729664130911278	0.46559551136776	0.798679099770819	Bacteria	Bacteroidetes	Bacteroidia	Bacteroidales	Prevotellaceae	Prevotella
DENOVO442	12.3902105183353	0.299624245573472	0.41163544073376	0.727887387537325	0.466682524463293	0.798679099770819	Bacteria	Firmicutes	Clostridia	Clostridiales	Ruminococcaceae	NA
DENOVO749	4.4131388842903	-0.407978332818052	0.560007481489903	-0.728523004250986	0.466293491932834	0.798679099770819	Bacteria	Firmicutes	Clostridia	Clostridiales	NA	NA
DENOVO338	17.545334937627	-0.228634517032387	0.314990744094513	-0.725845191704381	0.467933679159104	0.799350927150689	Bacteria	Bacteroidetes	Bacteroidia	Bacteroidales	NA	NA
DENOVO3546	10.0171568006226	-2.64521054617484	3.65214678207541	-0.724289220564032	0.468888193368729	0.799514483564628	Bacteria	Bacteroidetes	Bacteroidia	Bacteroidales	Prevotellaceae	Prevotella
DENOVO259	29.7202780637531	0.209125704246355	0.289496590058691	0.722377089843988	0.470062668473598	0.800051817822523	Bacteria	Bacteroidetes	Bacteroidia	Bacteroidales	Rikenellaceae	Alistipes
DENOVO3080	13.3490585985554	-2.33973720536834	3.32870135550311	-0.702897903862782	0.482119377557903	0.803190246995057	Bacteria	Bacteroidetes	Bacteroidia	Bacteroidales	Prevotellaceae	Prevotella
DENOVO170	51.7430652895315	-0.140226504737556	0.197240416316399	-0.710942044010973	0.477120150719101	0.803190246995057	Bacteria	Bacteroidetes	Bacteroidia	Bacteroidales	Porphyromonadaceae	Odoribacter
DENOVO1064	5.67924810006182	-0.382109846194662	0.535810822352069	-0.713143203262113	0.475757147720364	0.803190246995057	Bacteria	Bacteroidetes	Bacteroidia	Bacteroidales	Porphyromonadaceae	NA
DENOVO1058	2.78031401666788	-0.569968244314582	0.814833549669018	-0.69949039843303	0.484245611389868	0.803190246995057	Bacteria	Bacteroidetes	Bacteroidia	Bacteroidales	Porphyromonadaceae	NA
DENOVO308	21.7177005444194	-2.31686101826386	3.25084071838435	-0.712695951284664	0.476033922367036	0.803190246995057	Bacteria	Bacteroidetes	Flavobacteriia	Flavobacteriales	Flavobacteriaceae	NA
DENOVO1003	3.12361516160659	-0.626419372824208	0.883774281817532	-0.708800183159823	0.478448484102652	0.803190246995057	Bacteria	Firmicutes	Clostridia	Clostridiales	Lachnospiraceae	NA
DENOVO846	5.05425768632424	-0.501082231058387	0.711162222402999	-0.704596244391671	0.481061536356103	0.803190246995057	Bacteria	Firmicutes	Clostridia	Clostridiales	NA	NA
DENOVO1028	6.67986071342247	-2.57307136257667	3.65131913982656	-0.704696375211643	0.480999207595452	0.803190246995057	Bacteria	Actinobacteria	Actinobacteria	Actinomycetales	Actinomycetaceae	Actinomyces
DENOVO1747	22.5989247787789	-2.31658557912577	3.24170267515094	-0.714620004136532	0.47484388044067	0.803190246995057	Bacteria	Actinobacteria	Actinobacteria	Actinomycetales	Actinomycetaceae	Actinomyces
DENOVO717	3.30847215066064	1.08938499970511	1.55452925892292	0.700781277323729	0.48343952405528	0.803190246995057	Bacteria	Proteobacteria	Gammaproteobacteria	Pseudomonadales	Moraxellaceae	Acinetobacter
DENOVO186	59.8888656098544	0.662841628697853	0.945490488764478	0.701055839878435	0.483268167868486	0.803190246995057	Bacteria	Proteobacteria	Betaproteobacteria	Burkholderiales	Burkholderiaceae	Burkholderia
DENOVO312	27.2078757655579	0.741812189871809	1.05229306835744	0.704948281213836	0.480842422288227	0.803190246995057	Bacteria	Proteobacteria	Betaproteobacteria	Burkholderiales	Burkholderiaceae	Burkholderia
DENOVO4468	5.08721178546165	-2.36470559265659	3.38066887679052	-0.699478617646089	0.484252971238293	0.803190246995057	Bacteria	Firmicutes	Negativicutes	Selenomonadales	Veillonellaceae	Veillonella
DENOVO101	88.1467554349684	0.125404876332209	0.179247887514757	0.699617039123459	0.484166498579617	0.803190246995057	Bacteria	Firmicutes	Bacilli	Lactobacillales	Lactobacillaceae	Lactobacillus
DENOVO57	111.400121026281	0.493711635624848	0.706789154553942	0.698527463874897	0.484847388626447	0.803190246995057	Bacteria	Firmicutes	Bacilli	Lactobacillales	Streptococcaceae	Streptococcus
DENOVO307	19.4308080672274	-0.234358633621471	0.33753138657825	-0.69433138054893	0.487474415783324	0.806107781694981	Bacteria	Firmicutes	Clostridia	Clostridiales	Lachnospiraceae	NA
DENOVO136	67.7024355528954	-0.141952596479999	0.206071907904472	-0.688849819092291	0.490917780859401	0.810362507056919	Bacteria	Firmicutes	Clostridia	Clostridiales	Ruminococcaceae	NA
DENOVO2944	63.0849330642697	-0.189658899309646	0.276648695566703	-0.685558624887559	0.492991480062189	0.81234525298743	Bacteria	Bacteroidetes	Bacteroidia	Bacteroidales	Porphyromonadaceae	NA
DENOVO4471	12.0178474749837	-0.211966108713634	0.311045139473589	-0.681464140775077	0.495577849418755	0.815164271747104	Bacteria	Bacteroidetes	Bacteroidia	Bacteroidales	Porphyromonadaceae	NA
DENOVO4441	5.15346744254606	-0.361144173519267	0.53667679602174	-0.672926752556371	0.500993891462559	0.818659206652422	Bacteria	Bacteroidetes	Bacteroidia	Bacteroidales	NA	NA
DENOVO151	61.2787567884325	-0.155407854874029	0.230366000996193	-0.67461280832234	0.499921793266672	0.818659206652422	Bacteria	Bacteroidetes	Bacteroidia	Bacteroidales	Porphyromonadaceae	NA
DENOVO675	6.31737809891324	1.15849194763829	1.71893925018571	0.673957469708793	0.500338353255714	0.818659206652422	Bacteria	Proteobacteria	Gammaproteobacteria	Pseudomonadales	Moraxellaceae	Acinetobacter
DENOVO330	19.9457148402996	-0.207974237288831	0.309222483581808	-0.672571524812197	0.501219922440258	0.818659206652422	Bacteria	NA	NA	NA	NA	NA
DENOVO279	11.4810541167577	-0.827059053146048	1.23443318956988	-0.669990940080139	0.502863565674012	0.819905393419449	Bacteria	Cyanobacteria/Chloroplast	Chloroplast	Chloroplast	Chloroplast	Streptophyta
DENOVO1258	2.72566068944306	-0.372697714054557	0.561141590607027	-0.664177669759576	0.506576603718123	0.820048687256067	Bacteria	Bacteroidetes	Bacteroidia	Bacteroidales	NA	NA
DENOVO326	18.4220952614917	0.187094470157206	0.283385066805087	0.660212876657647	0.509117230111715	0.820048687256067	Bacteria	Firmicutes	Clostridia	Clostridiales	Lachnospiraceae	NA
DENOVO1054	4.95031009274429	0.461135657938875	0.698447993154025	0.660229054215613	0.50910685004031	0.820048687256067	Bacteria	Firmicutes	Clostridia	Clostridiales	NA	NA
DENOVO322	11.934877922913	0.927510685136597	1.39519777484304	0.664787961865081	0.506186123372592	0.820048687256067	Bacteria	Firmicutes	Clostridia	Clostridiales	Clostridiales_Incertae Sedis XI	Finegoldia
DENOVO3981	5.30597866478479	-1.79371115764274	2.70564566956753	-0.662951242218442	0.507361781764591	0.820048687256067	Bacteria	Proteobacteria	Betaproteobacteria	Neisseriales	Neisseriaceae	Morococcus
DENOVO173	3.50768541207091	-1.79437033991096	2.71652379680215	-0.660539157442045	0.508907898696369	0.820048687256067	Bacteria	Proteobacteria	Betaproteobacteria	Neisseriales	Neisseriaceae	Neisseria
DENOVO650	5.66146248328013	0.604200288312627	0.912951265445957	0.661810012407933	0.50809298855755	0.820048687256067	Bacteria	Firmicutes	Negativicutes	Selenomonadales	Veillonellaceae	Megasphaera
DENOVO578	2.81168684017696	2.28696398100256	3.49141940567327	0.655024136397488	0.512452214185594	0.823994838353693	Bacteria	Proteobacteria	Betaproteobacteria	Neisseriales	Neisseriaceae	NA
DENOVO3912	11.8874725187384	-2.10769044467959	3.24979406072496	-0.648561233510718	0.516622019612076	0.829267414239383	Bacteria	Actinobacteria	Actinobacteria	Actinomycetales	NA	NA
DENOVO1152	2.68237430021838	-0.990482048000834	1.53771360515094	-0.644126477572272	0.519493422047542	0.831693120613009	Bacteria	NA	NA	NA	NA	NA
DENOVO149	6.42975583604831	-2.1086362165448	3.2769821636691	-0.643468933069761	0.519919867021236	0.831693120613009	Bacteria	Firmicutes	Negativicutes	Selenomonadales	Veillonellaceae	Veillonella
DENOVO394	14.8395518380289	-0.196141938993964	0.305668958534014	-0.641680921525885	0.521080379191299	0.832119782207717	Bacteria	Firmicutes	Clostridia	Clostridiales	Lachnospiraceae	NA
DENOVO2483	13.279389428432	-2.32706279095612	3.65456528855358	-0.636755019330119	0.52428442936049	0.833393361135437	Bacteria	Bacteroidetes	Bacteroidia	Bacteroidales	Prevotellaceae	Alloprevotella
DENOVO278	27.7855942379736	-0.175149557740828	0.275250914220738	-0.636326888274623	0.524563383056247	0.833393361135437	Bacteria	Firmicutes	Clostridia	Clostridiales	Lachnospiraceae	NA
DENOVO2072	13.315008787364	-2.32706284257348	3.65456528804672	-0.636755033542509	0.524284420101506	0.833393361135437	Bacteria	Fusobacteria	Fusobacteriia	Fusobacteriales	Leptotrichiaceae	Streptobacillus
DENOVO217	35.8117365424732	-0.157042751512531	0.249236872875624	-0.63009437448246	0.52863284005619	0.838427894535457	Bacteria	Bacteroidetes	Bacteroidia	Bacteroidales	Porphyromonadaceae	NA
DENOVO1105	7.17508042068016	-2.25391642513526	3.65509754031305	-0.616650144155173	0.537465512271626	0.841000239136647	Bacteria	Bacteroidetes	Bacteroidia	Bacteroidales	Prevotellaceae	Prevotella
DENOVO804	6.97081192682695	-0.48048684531996	0.778078471954714	-0.617530059806006	0.53688516040746	0.841000239136647	Bacteria	Bacteroidetes	Bacteroidia	Bacteroidales	Rikenellaceae	Alistipes
DENOVO321	10.0442476615139	-2.2539303195688	3.65509739668128	-0.616653969772543	0.537462988388532	0.841000239136647	Bacteria	Bacteroidetes	Flavobacteriia	Flavobacteriales	Flavobacteriaceae	NA
DENOVO1085	6.44221034684503	-0.638278817226644	1.02973531523026	-0.619847457677916	0.535358220658361	0.841000239136647	Bacteria	Firmicutes	Clostridia	Clostridiales	Lachnospiraceae	NA
DENOVO1447	3.30859407395432	-0.76921413961041	1.23775258986296	-0.621460335377341	0.534296784427777	0.841000239136647	Bacteria	Firmicutes	Clostridia	Clostridiales	Lachnospiraceae	NA
DENOVO1049	2.76754380687052	-0.512858012421208	0.827018043158678	-0.620129169688269	0.53517274916419	0.841000239136647	Bacteria	Firmicutes	Clostridia	Clostridiales	Ruminococcaceae	Clostridium IV
DENOVO318	21.4981644074036	-0.191299702042116	0.307950104118743	-0.621203563445955	0.534465695134782	0.841000239136647	Bacteria	Firmicutes	Clostridia	Clostridiales	Ruminococcaceae	NA
DENOVO466	13.4877261169161	0.60596094989198	0.982703977636452	0.616626129212793	0.53748135583921	0.841000239136647	Bacteria	Firmicutes	Bacilli	Bacillales	Bacillaceae 1	Bacillus
DENOVO535	9.44535110285314	-0.26886646868398	0.438802890737837	-0.612727204763595	0.540056731171599	0.843612108591877	Bacteria	Firmicutes	Clostridia	Clostridiales	Ruminococcaceae	Anaerotruncus
DENOVO309	20.9370107340983	0.177552203336941	0.291572083247578	0.60894788471974	0.542558983185913	0.846101194884564	Bacteria	Firmicutes	Clostridia	Clostridiales	Lachnospiraceae	NA
DENOVO959	4.30364444348675	-0.258484810421421	0.425794569198332	-0.607064601382974	0.543808040936704	0.846630913230889	Bacteria	Bacteroidetes	Bacteroidia	Bacteroidales	NA	NA
DENOVO329	20.4598299618838	0.186474631738026	0.308524627840057	0.60440760610753	0.545572680111715	0.847960208988325	Bacteria	Proteobacteria	Betaproteobacteria	Burkholderiales	Sutterellaceae	Parasutterella
DENOVO158	66.642508164127	0.491872198515109	0.815707192837982	0.603000933219435	0.54650806838957	0.847998352784482	Bacteria	Firmicutes	Bacilli	Bacillales	Bacillaceae 1	Bacillus
DENOVO991	3.13310476770379	-0.422333281688222	0.70662066515086	-0.597680343240536	0.550053243827079	0.852079151419318	Bacteria	Actinobacteria	Actinobacteria	Coriobacteriales	Coriobacteriaceae	NA
DENOVO633	10.1762801460303	0.294722819630254	0.495587680510892	0.59469359554384	0.552048303627577	0.853749120726369	Bacteria	Firmicutes	Clostridia	Clostridiales	Ruminococcaceae	NA
DENOVO286	24.9527947163564	0.160706926243278	0.272292630968977	0.590199322219587	0.555057026487096	0.855650914106552	Bacteria	Firmicutes	Clostridia	Clostridiales	Lachnospiraceae	NA
DENOVO274	11.6403845253586	-2.15670975246552	3.65475205109097	-0.590111099827341	0.555116167691039	0.855650914106552	Bacteria	Proteobacteria	Gammaproteobacteria	Pasteurellales	Pasteurellaceae	Haemophilus
DENOVO227	35.0506438074079	0.147705432276349	0.251888215474457	0.58639278537954	0.557611591446893	0.85807668039183	Bacteria	Firmicutes	Clostridia	Clostridiales	Lachnospiraceae	NA
DENOVO4223	14.9283154218027	-2.1197971535283	3.65614439166068	-0.57979032730856	0.562056021246608	0.858097440704629	Bacteria	Bacteroidetes	Bacteroidia	Bacteroidales	Prevotellaceae	Prevotella
DENOVO199	40.3012925752194	-0.128643317998628	0.221979807269962	-0.579527118167906	0.562233554059961	0.858097440704629	Bacteria	Bacteroidetes	Bacteroidia	Bacteroidales	Prevotellaceae	Alloprevotella
DENOVO868	3.60235829852342	-2.11974090150774	3.65614500870969	-0.579774843847299	0.562066463988308	0.858097440704629	Bacteria	Firmicutes	Clostridia	Clostridiales	Lachnospiraceae	NA
DENOVO17	835.704722943716	0.0538447414737479	0.092517501089074	0.581995199177583	0.560569914602102	0.858097440704629	Bacteria	Firmicutes	Bacilli	Lactobacillales	Lactobacillaceae	Lactobacillus
DENOVO872	4.56363334047835	-0.636316086759085	1.09549653834414	-0.580847190736799	0.561343446755209	0.858097440704629	Bacteria	Cyanobacteria/Chloroplast	Chloroplast	Chloroplast	Chloroplast	Streptophyta
DENOVO470	19.3550787571527	-1.47348409384014	2.55233893493181	-0.577307376255459	0.563731831669846	0.858689992121536	Bacteria	Firmicutes	Clostridia	Clostridiales	Lachnospiraceae	Stomatobaculum
DENOVO112	91.1422657785134	0.105665432271139	0.18337687831528	0.57622004061749	0.564466460986445	0.858689992121536	Bacteria	Firmicutes	Clostridia	Clostridiales	Lachnospiraceae	Clostridium XlVa
DENOVO817	4.38726055018312	-0.330984647928805	0.581877921320305	-0.568821458593561	0.569477310544856	0.859202107182916	Bacteria	Bacteroidetes	Bacteroidia	Bacteroidales	Porphyromonadaceae	NA
DENOVO897	8.23017569122145	-0.276669338874757	0.487760384671167	-0.567223881991317	0.570562084420565	0.859202107182916	Bacteria	Firmicutes	Clostridia	Clostridiales	Lachnospiraceae	NA
DENOVO415	6.70588524612047	-0.507876435603979	0.895128348526999	-0.567378339027837	0.570457163246128	0.859202107182916	Bacteria	Firmicutes	Clostridia	Clostridiales	Lachnospiraceae	Lachnoanaerobaculum
DENOVO992	3.14184702575042	0.87431999360163	1.5415029851857	0.567186701553033	0.570587342106331	0.859202107182916	Bacteria	Actinobacteria	Actinobacteria	Actinomycetales	Micrococcaceae	Micrococcus
DENOVO1260	2.67125394461559	-1.62452768614318	2.86921697211817	-0.566191996607315	0.571263269974463	0.859202107182916	Bacteria	Actinobacteria	Actinobacteria	Actinomycetales	Actinomycetaceae	Actinomyces
DENOVO614	5.35024421159719	-0.423405742294025	0.738175337034836	-0.573584243541373	0.566249176638665	0.859202107182916	Bacteria	Actinobacteria	Actinobacteria	Coriobacteriales	Coriobacteriaceae	Atopobium
DENOVO1019	4.39218530281605	0.782233039368828	1.37727514393957	0.567956985799747	0.570064175836005	0.859202107182916	Bacteria	Proteobacteria	Gammaproteobacteria	Aeromonadales	Aeromonadaceae	Aeromonas
DENOVO1124	2.94629334249751	0.519484276601032	0.920064850184792	0.564617022916043	0.572334284137386	0.859424546019203	Bacteria	Firmicutes	Clostridia	Clostridiales	NA	NA
DENOVO914	3.91546184503044	0.39408332995093	0.7088468693659	0.555949877162409	0.578245120008867	0.859977966019578	Bacteria	Firmicutes	Clostridia	Clostridiales	Lachnospiraceae	Acetatifactor
DENOVO319	21.6308554758323	0.159350590157189	0.28375440602877	0.56157926281163	0.574402712474799	0.859977966019578	Bacteria	Firmicutes	Clostridia	Clostridiales	Lachnospiraceae	NA
DENOVO522	9.78656934117449	-0.281906967427521	0.504344915086665	-0.558956696091758	0.576191274302357	0.859977966019578	Bacteria	Firmicutes	Clostridia	Clostridiales	Lachnospiraceae	Clostridium XlVb
DENOVO1336	3.98461062348874	0.647240476134166	1.16220897369838	0.556905419577444	0.577592051583302	0.859977966019578	Bacteria	Firmicutes	Clostridia	Clostridiales	NA	NA
DENOVO215	26.8570278486787	-0.537342068753384	0.960029351476404	-0.559714208661454	0.575674389160184	0.859977966019578	Bacteria	Cyanobacteria/Chloroplast	Chloroplast	Chloroplast	Chloroplast	Streptophyta
DENOVO368	22.4409322340828	-1.69351439584632	3.0322448939963	-0.558501854253064	0.576501738686896	0.859977966019578	Bacteria	Fusobacteria	Fusobacteriia	Fusobacteriales	Leptotrichiaceae	Leptotrichia
DENOVO79	164.058330988078	0.162878343121592	0.296794029463589	0.548792519229481	0.583147844665364	0.865886193594025	Bacteria	Bacteroidetes	Bacteroidia	Bacteroidales	Porphyromonadaceae	NA
DENOVO159	31.5674268838349	-0.425429432463568	0.777375802051781	-0.547263538871036	0.584197689419192	0.866063772052974	Bacteria	Actinobacteria	Actinobacteria	Coriobacteriales	Coriobacteriaceae	Atopobium
DENOVO2993	16.6112912263648	-1.97552969110535	3.65614437453028	-0.54033142259574	0.588968491932742	0.866346071709327	Bacteria	Bacteroidetes	Bacteroidia	Bacteroidales	Prevotellaceae	Prevotella
DENOVO93	96.3572957591792	0.0854218355704513	0.157341594873809	0.542906887647613	0.587193913454043	0.866346071709327	Bacteria	Firmicutes	Clostridia	Clostridiales	Lachnospiraceae	NA
DENOVO856	3.62042222621165	-0.348945382481907	0.645924301422	-0.540226434759777	0.589040884416761	0.866346071709327	Bacteria	Firmicutes	Clostridia	Clostridiales	Lachnospiraceae	NA
DENOVO707	3.62836990059485	-1.96913841260704	3.64172676920625	-0.540715582854183	0.588703636108167	0.866346071709327	Bacteria	Firmicutes	Clostridia	Clostridiales	Clostridiales_Incertae Sedis XI	Parvimonas
DENOVO1180	11.6944516468067	-1.97552249422047	3.65614445336293	-0.540329442509685	0.588969857227663	0.866346071709327	Bacteria	Firmicutes	Negativicutes	Selenomonadales	Veillonellaceae	NA
DENOVO1319	3.81642220361316	-0.308760456623405	0.576298162882157	-0.535765123871375	0.592120888654322	0.869502440594911	Bacteria	Bacteroidetes	Bacteroidia	Bacteroidales	Porphyromonadaceae	NA
DENOVO889	4.28626119880224	-0.297530621412911	0.558123737646342	-0.533090784971133	0.593970737674304	0.870845286259491	Bacteria	Firmicutes	Clostridia	Clostridiales	Lachnospiraceae	NA
DENOVO160	55.5826656800838	0.127756015410068	0.240310617009712	0.531628677083815	0.594983198972087	0.870958110444988	Bacteria	Actinobacteria	Actinobacteria	Coriobacteriales	Coriobacteriaceae	Olsenella
DENOVO574	11.122988202724	0.220311141243688	0.418201198391919	0.526806575616797	0.5983279160984	0.874479261989969	Bacteria	Firmicutes	Clostridia	Clostridiales	Lachnospiraceae	NA
DENOVO652	6.52057831336396	-0.274464473313834	0.523482399687239	-0.52430506446409	0.600066374959942	0.875645446845934	Bacteria	Bacteroidetes	Bacteroidia	Bacteroidales	Rikenellaceae	Alistipes
DENOVO294	24.7481399632478	0.147264497122507	0.28511790274024	0.51650385930579	0.60550254418138	0.878096837804356	Bacteria	Bacteroidetes	Bacteroidia	Bacteroidales	Porphyromonadaceae	NA
DENOVO264	37.2110850671961	-0.156256767657005	0.302541570546465	-0.516480321612553	0.605518979452628	0.878096837804356	Bacteria	Firmicutes	Clostridia	Clostridiales	Lachnospiraceae	NA
DENOVO926	4.28918428455749	-1.07043092585192	2.06823274828967	-0.517558251960336	0.604766516112978	0.878096837804356	Bacteria	Firmicutes	Bacilli	Bacillales	Alicyclobacillaceae	Tumebacillus
DENOVO436	2.80977817183743	1.56479586200977	3.0199921655258	0.518145669340611	0.604356638374223	0.878096837804356	Bacteria	Actinobacteria	Actinobacteria	Actinomycetales	Corynebacteriaceae	Corynebacterium
DENOVO1075	3.15786807934747	0.303136045019591	0.594005436281657	0.510325371628171	0.609823530633235	0.882963774524948	Bacteria	Firmicutes	Clostridia	Clostridiales	Lachnospiraceae	Clostridium XlVb
DENOVO941	5.61595878359089	-0.41122645218897	0.808935168902973	-0.508355265041387	0.611204219279731	0.883588708306568	Bacteria	Candidatus Saccharibacteria	Saccharibacteria_genera_incertae_sedis	Saccharibacteria_genera_incertae_sedis	Saccharibacteria_genera_incertae_sedis	Saccharibacteria_genera_incertae_sedis
DENOVO3311	14.9586976921609	-1.83125870157823	3.65614439839733	-0.500871547190796	0.616461528130627	0.884452304154296	Bacteria	Bacteroidetes	Bacteroidia	Bacteroidales	Prevotellaceae	Prevotella
DENOVO753	5.54758567725396	0.257026918409584	0.513290504661376	0.500743567386169	0.616551606225712	0.884452304154296	Bacteria	Firmicutes	Clostridia	Clostridiales	Lachnospiraceae	NA
DENOVO494	19.6951070824638	-0.286221863325956	0.568791732149978	-0.503210309059988	0.614816417550793	0.884452304154296	Bacteria	Firmicutes	Clostridia	Clostridiales	Lachnospiraceae	NA
DENOVO1154	3.93386526213539	-0.530908233060748	1.0557489126714	-0.502873577882614	0.615053158846149	0.884452304154296	Bacteria	Firmicutes	Clostridia	Clostridiales	Ruminococcaceae	NA
DENOVO559	6.84729913645812	0.449297147124377	0.892502281594234	0.503412883518705	0.614674015431587	0.884452304154296	Bacteria	Fusobacteria	Fusobacteriia	Fusobacteriales	Leptotrichiaceae	Leptotrichia
DENOVO785	4.27287067652015	-0.296349279554315	0.594138678975769	-0.498788060836553	0.617928699366571	0.885064029400427	Bacteria	Bacteroidetes	Bacteroidia	Bacteroidales	Porphyromonadaceae	Odoribacter
DENOVO964	4.20161262654156	-0.464092206937068	0.933095387951122	-0.497368450138968	0.618929249805323	0.885135378753849	Bacteria	Bacteroidetes	Bacteroidia	Bacteroidales	Porphyromonadaceae	NA
DENOVO556	9.52783726981716	-0.214997020450719	0.436634208673715	-0.492396189258228	0.62243929269464	0.888789848924402	Bacteria	Firmicutes	Clostridia	Clostridiales	Lachnospiraceae	NA
DENOVO546	10.280815697638	0.244856742811767	0.505439575381618	0.484443155498647	0.628071397419378	0.895458607959327	Bacteria	Bacteroidetes	Bacteroidia	Bacteroidales	Porphyromonadaceae	NA
DENOVO3893	6.42500735852072	-0.159992325014176	0.331498398867412	-0.482633779109645	0.629355790206686	0.895917799208601	Bacteria	Bacteroidetes	Bacteroidia	Bacteroidales	NA	NA
DENOVO2014	21.0865689733681	0.154218900255563	0.323210291432464	0.477147245442174	0.633257273825652	0.900095453330812	Bacteria	Bacteroidetes	Bacteroidia	Bacteroidales	Porphyromonadaceae	NA
DENOVO808	8.87363833029823	-0.296168439234449	0.627943539113906	-0.47164819890077	0.637177917302703	0.904287562513439	Bacteria	Bacteroidetes	Bacteroidia	Bacteroidales	Porphyromonadaceae	NA
DENOVO866	3.93207122873766	-0.300482923473388	0.639821831523875	-0.469635308876102	0.638615593701385	0.904948428821902	Bacteria	Firmicutes	Clostridia	Clostridiales	Lachnospiraceae	NA
DENOVO480	11.731909965877	-1.68698486734517	3.65614445336261	-0.461410890314692	0.644503839723243	0.906135276298484	Bacteria	Bacteroidetes	Bacteroidia	Bacteroidales	Prevotellaceae	Alloprevotella
DENOVO912	3.84568387734394	-0.379608794332204	0.8222290826335	-0.461682519324618	0.644309008596672	0.906135276298484	Bacteria	Bacteroidetes	Bacteroidia	Bacteroidales	Porphyromonadaceae	NA
DENOVO20	614.187614412371	0.0397741209623947	0.0857817739941533	0.463666337386607	0.642886818496978	0.906135276298484	Bacteria	Firmicutes	Clostridia	Clostridiales	Lachnospiraceae	NA
DENOVO539	8.7880721845758	0.214773264754631	0.461337282231179	0.465544999346067	0.641541219697225	0.906135276298484	Bacteria	Firmicutes	Clostridia	Clostridiales	Lachnospiraceae	NA
DENOVO967	3.31320039539782	-0.335585566847545	0.729040706343307	-0.460311151253489	0.645292898158856	0.906135276298484	Bacteria	Firmicutes	Clostridia	Clostridiales	Ruminococcaceae	Oscillibacter
DENOVO708	5.92679880603582	0.232513613849632	0.499122746428428	0.465844555299131	0.641326770245715	0.906135276298484	Bacteria	Deferribacteres	Deferribacteres	Deferribacterales	Deferribacteraceae	Mucispirillum
DENOVO51	40.2131643669261	-0.683386949687517	1.52884509642658	-0.446995546693919	0.654878275294501	0.907133787305439	Bacteria	Bacteroidetes	Bacteroidia	Bacteroidales	Porphyromonadaceae	Porphyromonas
DENOVO2707	4.57185834466192	-0.294625158470466	0.651613494002148	-0.45214711049169	0.651163007003143	0.907133787305439	Bacteria	Bacteroidetes	Bacteroidia	Bacteroidales	Porphyromonadaceae	NA
DENOVO69	181.837905214397	-0.0633788326714878	0.142618079756184	-0.444395498662149	0.656756667292773	0.907133787305439	Bacteria	Bacteroidetes	Bacteroidia	Bacteroidales	Porphyromonadaceae	NA
DENOVO295	23.6656841083177	0.145416202881712	0.317882270146269	0.457453014963057	0.647345466300787	0.907133787305439	Bacteria	Bacteroidetes	Bacteroidia	Bacteroidales	Porphyromonadaceae	NA
DENOVO497	10.3119975857724	-0.188432924446031	0.423016567059546	-0.44545046014594	0.655994253137915	0.907133787305439	Bacteria	Firmicutes	Clostridia	Clostridiales	Lachnospiraceae	NA
DENOVO1379	6.29548490304217	-0.425801987289642	0.960970224275036	-0.443095921739793	0.6576963549207	0.907133787305439	Bacteria	Firmicutes	Clostridia	Clostridiales	Lachnospiraceae	NA
DENOVO875	3.65029059480699	-0.338832898167943	0.743212716628563	-0.45590298791575	0.648459740833986	0.907133787305439	Bacteria	Firmicutes	Clostridia	Clostridiales	Lachnospiraceae	NA
DENOVO805	4.46228927923013	-0.35723064620057	0.792845435204136	-0.450567828657035	0.652301057821563	0.907133787305439	Bacteria	Firmicutes	Clostridia	Clostridiales	Lachnospiraceae	NA
DENOVO600	7.25878853078018	0.216830605227877	0.486665660996611	0.445543260200122	0.655927204241899	0.907133787305439	Bacteria	Firmicutes	Clostridia	Clostridiales	Ruminococcaceae	NA
DENOVO892	7.29137977647807	0.380247905789922	0.835325760849755	0.455209121532546	0.64895879886446	0.907133787305439	Bacteria	Firmicutes	Clostridia	Clostridiales	Ruminococcaceae	NA
DENOVO731	5.29026035693506	0.269672177121032	0.605665835646361	0.445249114692494	0.656139736617256	0.907133787305439	Bacteria	Firmicutes	Clostridia	Clostridiales	Ruminococcaceae	NA
DENOVO948	3.92700420298583	0.34053767398666	0.760554401508044	0.447749264630425	0.65433416291676	0.907133787305439	Bacteria	Firmicutes	Clostridia	Clostridiales	Ruminococcaceae	NA
DENOVO1009	3.25189141244219	-0.342879050941785	0.778656253311252	-0.440347135830073	0.659685706540164	0.908531646137415	Bacteria	Firmicutes	Clostridia	Clostridiales	Lachnospiraceae	Clostridium XlVa
DENOVO972	3.94808078837829	-0.522787478798866	1.19511606566567	-0.437436575256544	0.66179476375817	0.90874767707796	Bacteria	Bacteroidetes	Flavobacteriia	Flavobacteriales	Flavobacteriaceae	Cloacibacterium
DENOVO445	10.9761380850926	-0.204150608276824	0.466451715838386	-0.437667182571921	0.661627562344973	0.90874767707796	Bacteria	Firmicutes	Clostridia	Clostridiales	Lachnospiraceae	NA
DENOVO492	9.38015894171413	-0.170982834630531	0.392435111154129	-0.435697086653844	0.663056519768731	0.909139351847847	Bacteria	Firmicutes	Clostridia	Clostridiales	Lachnospiraceae	NA
DENOVO954	3.62624436510255	-0.379859849187032	0.88068781881498	-0.431321793116382	0.666234406399126	0.91157335506687	Bacteria	Firmicutes	Clostridia	Clostridiales	Lachnospiraceae	NA
DENOVO293	28.2643200462808	-0.38965239175423	0.904994475998416	-0.430557757078411	0.666789962191771	0.91157335506687	Bacteria	Proteobacteria	Gammaproteobacteria	Pseudomonadales	Moraxellaceae	Enhydrobacter
DENOVO1004	5.38621967619823	-0.214951397852686	0.501745428713776	-0.428407286945719	0.668354620327422	0.912372656194765	Bacteria	Firmicutes	Clostridia	Clostridiales	Ruminococcaceae	Oscillibacter
DENOVO836	5.07635861982809	0.220454494617921	0.518252113005927	0.425380792640203	0.670559105565345	0.912916599363318	Bacteria	Bacteroidetes	Bacteroidia	Bacteroidales	Porphyromonadaceae	NA
DENOVO969	3.45468212760749	-0.264182741959259	0.623332534328166	-0.423823123951003	0.671694812635739	0.912916599363318	Bacteria	Bacteroidetes	Bacteroidia	Bacteroidales	Porphyromonadaceae	NA
DENOVO772	5.59503464478671	-0.196283813484041	0.461875292835477	-0.424971451231011	0.670857486454964	0.912916599363318	Bacteria	Proteobacteria	Deltaproteobacteria	Bdellovibrionales	Bdellovibrionaceae	Vampirovibrio
DENOVO388	16.1893712426541	0.158537881199225	0.381239093172096	0.415848962078134	0.677520528355327	0.916819203341293	Bacteria	Bacteroidetes	Bacteroidia	Bacteroidales	Rikenellaceae	Alistipes
DENOVO957	4.00382980524023	-0.404733720053458	0.970857799723112	-0.416882596162782	0.676764284042822	0.916819203341293	Bacteria	Actinobacteria	Actinobacteria	Actinomycetales	Actinomycetaceae	Actinomyces
DENOVO27	78.4245651953356	0.281172106899607	0.672939667706436	0.417826620115767	0.676073886402466	0.916819203341293	Bacteria	Firmicutes	Bacilli	Lactobacillales	Carnobacteriaceae	Granulicatella
DENOVO1276	3.10951165693803	-0.244550545399736	0.598841159349548	-0.408372974338242	0.682999871549516	0.91764108852795	Bacteria	Bacteroidetes	Bacteroidia	Bacteroidales	Porphyromonadaceae	NA
DENOVO200	41.5043811641726	0.0984317077023341	0.238713111088905	0.412343114516549	0.680087951593406	0.91764108852795	Bacteria	Bacteroidetes	Bacteroidia	Bacteroidales	Porphyromonadaceae	NA
DENOVO97	120.513023740536	0.0587144571991802	0.145235222680355	0.404271471586499	0.686013101627769	0.91764108852795	Bacteria	Firmicutes	Clostridia	Clostridiales	Lachnospiraceae	NA
DENOVO1020	12.6285692418727	-0.488812866913578	1.1901617795227	-0.410711279192322	0.681284255332208	0.91764108852795	Bacteria	Firmicutes	Clostridia	Clostridiales	Lachnospiraceae	NA
DENOVO77	131.551194056192	0.0741092824798703	0.183070234921353	0.40481339040018	0.685614685284215	0.91764108852795	Bacteria	Firmicutes	Clostridia	Clostridiales	Lachnospiraceae	NA
DENOVO526	11.0808051333291	-0.15992068860905	0.395560955008136	-0.404288357039083	0.686000686198685	0.91764108852795	Bacteria	Firmicutes	Clostridia	Clostridiales	Lachnospiraceae	NA
DENOVO433	11.9740992885977	-0.177753068257884	0.438784860243116	-0.405103011437989	0.685401792990517	0.91764108852795	Bacteria	Firmicutes	Clostridia	Clostridiales	Ruminococcaceae	Oscillibacter
DENOVO1515	3.37760710303717	-0.555325074334011	1.37260468748122	-0.40457757386291	0.685788045837202	0.91764108852795	Bacteria	Firmicutes	Clostridia	Clostridiales	NA	NA
DENOVO495	8.45015096673299	-1.01205404192623	2.61201252020088	-0.387461405371975	0.698414651894029	0.91938828553762	Bacteria	Bacteroidetes	Bacteroidia	Bacteroidales	Prevotellaceae	Prevotella
DENOVO1170	15.3376819144738	-0.675023607657816	1.76760065624318	-0.381886941076666	0.702545227035036	0.91938828553762	Bacteria	Bacteroidetes	Bacteroidia	Bacteroidales	Porphyromonadaceae	NA
DENOVO118	85.7499133145327	-0.0721721296563234	0.18482582269713	-0.390487263106034	0.696176271855889	0.91938828553762	Bacteria	Bacteroidetes	Bacteroidia	Bacteroidales	Porphyromonadaceae	NA
DENOVO742	5.70250951856741	-0.227067791150399	0.580275857229529	-0.391310078338452	0.695568050183306	0.91938828553762	Bacteria	Firmicutes	Clostridia	Clostridiales	Lachnospiraceae	NA
DENOVO342	16.7436559302525	-0.127214378025205	0.32680023878987	-0.389272598136021	0.697074504395862	0.91938828553762	Bacteria	Firmicutes	Clostridia	Clostridiales	Lachnospiraceae	NA
DENOVO289	27.4535768330412	0.105273314753432	0.27621502102849	0.381128131125692	0.703108174312967	0.91938828553762	Bacteria	Firmicutes	Clostridia	Clostridiales	Lachnospiraceae	NA
DENOVO925	3.47635414577239	-0.302893553001197	0.800348466449461	-0.378452093929667	0.705094775374716	0.91938828553762	Bacteria	Firmicutes	Clostridia	Clostridiales	Ruminococcaceae	Clostridium IV
DENOVO503	15.4085575887167	-0.204514198075857	0.527977815986299	-0.387353771093223	0.698494322881672	0.91938828553762	Bacteria	Firmicutes	Clostridia	Clostridiales	NA	NA
DENOVO1007	3.19948996729808	0.316621281371717	0.815152036495178	0.388419910883201	0.697705311901271	0.91938828553762	Bacteria	Firmicutes	Clostridia	Clostridiales	Ruminococcaceae	NA
DENOVO612	9.57000604565924	-0.159207085192393	0.419314354064489	-0.379684319530611	0.704179761265118	0.91938828553762	Bacteria	Firmicutes	Clostridia	Clostridiales	Ruminococcaceae	NA
DENOVO571	6.62055214567332	-0.218534454507266	0.567752574024627	-0.384911428860887	0.700303038072024	0.91938828553762	Bacteria	Actinobacteria	Actinobacteria	Coriobacteriales	Coriobacteriaceae	NA
DENOVO627	8.40103590799436	-0.133337206469371	0.349737515600021	-0.381249367087809	0.703018220624764	0.91938828553762	Bacteria	Actinobacteria	Actinobacteria	Coriobacteriales	Coriobacteriaceae	Olsenella
DENOVO962	5.49110928917916	0.462845951956305	1.21169768809701	0.381981377453325	0.702475177814818	0.91938828553762	Bacteria	Proteobacteria	Gammaproteobacteria	Enterobacteriales	Enterobacteriaceae	NA
DENOVO1044	2.79751844698562	-0.500354792603677	1.25252966259524	-0.399475403693787	0.689542943614412	0.91938828553762	Bacteria	Proteobacteria	Gammaproteobacteria	Pseudomonadales	Pseudomonadaceae	Pseudomonas
DENOVO2	25.1619967653839	-0.317449811964822	0.832139155093217	-0.381486449738399	0.702842323954549	0.91938828553762	Bacteria	Proteobacteria	Gammaproteobacteria	Pasteurellales	Pasteurellaceae	Haemophilus
DENOVO830	10.2944033071917	-1.17783800210882	3.10998618068971	-0.378727728573895	0.704890060179781	0.91938828553762	Bacteria	Firmicutes	Negativicutes	Selenomonadales	Veillonellaceae	NA
DENOVO354	27.0554882963769	-0.139617711519222	0.353026442171626	-0.395487971553547	0.692482796947451	0.91938828553762	Bacteria	Firmicutes	Bacilli	Lactobacillales	Lactobacillaceae	Lactobacillus
DENOVO438	4.68610141157004	0.319500563582627	0.82883261307287	0.385482615600862	0.699879883953434	0.91938828553762	Bacteria	Fusobacteria	Fusobacteriia	Fusobacteriales	Fusobacteriaceae	Fusobacterium
DENOVO283	18.7733886988614	-1.02618255587407	2.85890126206709	-0.358942986065947	0.719637741270214	0.920283680331431	Bacteria	Bacteroidetes	Bacteroidia	Bacteroidales	Prevotellaceae	Prevotella
DENOVO53	235.422935610163	-0.0544141478506547	0.150967986413796	-0.360435011046038	0.718521848558269	0.920283680331431	Bacteria	Bacteroidetes	Bacteroidia	Bacteroidales	Bacteroidaceae	Bacteroides
DENOVO188	65.1830336316119	0.122875236590221	0.331635436818816	0.370512987902893	0.711000301125498	0.920283680331431	Bacteria	Bacteroidetes	Bacteroidia	Bacteroidales	Porphyromonadaceae	NA
DENOVO157	61.783505943659	-0.0808196911319525	0.22515089469091	-0.358957894628412	0.719626588123796	0.920283680331431	Bacteria	Bacteroidetes	Bacteroidia	Bacteroidales	Porphyromonadaceae	NA
DENOVO1015	2.84459451557199	-0.285060727062109	0.791569581269406	-0.360120870997809	0.718756745634877	0.920283680331431	Bacteria	Bacteroidetes	Bacteroidia	Bacteroidales	Porphyromonadaceae	NA
DENOVO631	7.98570626230476	-0.181306609045016	0.486673143528042	-0.372542868773626	0.709488700501097	0.920283680331431	Bacteria	Bacteroidetes	Bacteroidia	Bacteroidales	Porphyromonadaceae	NA
DENOVO1146	5.23727068500571	-0.308003589521458	0.846585756175751	-0.363818534950069	0.715993520912533	0.920283680331431	Bacteria	Firmicutes	Clostridia	Clostridiales	Lachnospiraceae	Acetatifactor
DENOVO1729	2.66709331670295	-0.624636929980797	1.69636067514119	-0.368221769777119	0.712707879031136	0.920283680331431	Bacteria	Firmicutes	Clostridia	Clostridiales	Lachnospiraceae	NA
DENOVO723	7.76298214599486	-0.230026086578777	0.621355150147598	-0.370200659838639	0.711232984978638	0.920283680331431	Bacteria	Firmicutes	Clostridia	Clostridiales	Lachnospiraceae	NA
DENOVO467	14.0791041078567	-0.160830742823887	0.433839765254226	-0.370714617941123	0.710850101405566	0.920283680331431	Bacteria	Firmicutes	Clostridia	Clostridiales	Lachnospiraceae	Clostridium XlVb
DENOVO1035	3.09908858014417	-0.151345579402727	0.414496233870347	-0.365131374028522	0.71501334221894	0.920283680331431	Bacteria	Firmicutes	Clostridia	Clostridiales	NA	NA
DENOVO31	6.32721106860853	-0.481190981518237	1.30699236896007	-0.368166634286551	0.712748987690226	0.920283680331431	Bacteria	Actinobacteria	Actinobacteria	Actinomycetales	Micrococcaceae	Rothia
DENOVO58	267.840531253721	0.332445092852916	0.917990887952188	0.362144218658335	0.717244261322454	0.920283680331431	Bacteria	Actinobacteria	Actinobacteria	Actinomycetales	Corynebacteriaceae	Corynebacterium
DENOVO550	2.8833637880195	0.568321545005573	1.59847312060467	0.35554025756191	0.722184891173948	0.920283680331431	Bacteria	Proteobacteria	Gammaproteobacteria	Pseudomonadales	Moraxellaceae	Acinetobacter
DENOVO285	13.8788176383274	-0.27970698101516	0.77598433017009	-0.360454419168298	0.718507337077654	0.920283680331431	Bacteria	Firmicutes	Negativicutes	Selenomonadales	Veillonellaceae	Megasphaera
DENOVO229	37.0936721987041	0.318627062423237	0.897528191961279	0.355005074243934	0.722585789819846	0.920283680331431	Bacteria	Firmicutes	Bacilli	Bacillales	Bacillaceae 1	Bacillus
DENOVO1369	5.75547141945901	0.496911621007023	1.39224079423057	0.35691499851622	0.72115544101482	0.920283680331431	Bacteria	Firmicutes	Erysipelotrichia	Erysipelotrichales	Erysipelotrichaceae	Clostridium XVIII
DENOVO1034	3.45879376844273	0.222744828901279	0.633724709253605	0.351485156959756	0.725224406065058	0.922382407167444	Bacteria	Firmicutes	Clostridia	Clostridiales	NA	NA
DENOVO3761	3.35009736722769	-0.152283853011603	0.447771512323444	-0.340092767897218	0.733786667908325	0.925684807347765	Bacteria	Bacteroidetes	Bacteroidia	Bacteroidales	NA	NA
DENOVO100	108.912881907829	0.054116350931586	0.15839528792944	0.341653793108372	0.732611449449187	0.925684807347765	Bacteria	Bacteroidetes	Bacteroidia	Bacteroidales	Porphyromonadaceae	NA
DENOVO1022	2.94457746850842	-0.224574908026657	0.652456290663691	-0.344199161292805	0.730696513004322	0.925684807347765	Bacteria	Firmicutes	Clostridia	Clostridiales	Lachnospiraceae	NA
DENOVO335	26.5125637076726	0.487765637500887	1.4286664223327	0.341413243760901	0.732792506345946	0.925684807347765	Bacteria	Firmicutes	Clostridia	Clostridiales	Peptoniphilaceae	Peptoniphilus
DENOVO530	24.3797302837602	0.315997249914299	0.91631405070478	0.344856929424197	0.730201931811286	0.925684807347765	Bacteria	Actinobacteria	Actinobacteria	Actinomycetales	Actinomycetaceae	Actinomyces
DENOVO3589	13.3053784094687	-1.19730051998155	3.48638856109142	-0.343421422770712	0.731281445380638	0.925684807347765	Bacteria	Proteobacteria	Gammaproteobacteria	Enterobacteriales	Enterobacteriaceae	Serratia
DENOVO589	8.25876082559998	0.10243369215411	0.307312044917513	0.33332143613702	0.738891659986023	0.93033665780039	Bacteria	Bacteroidetes	Bacteroidia	Bacteroidales	Porphyromonadaceae	NA
DENOVO874	4.12727247214139	-0.234449860235678	0.705002849689504	-0.332551649030829	0.739472746264542	0.93033665780039	Bacteria	Firmicutes	Clostridia	Clostridiales	Lachnospiraceae	NA
DENOVO459	9.86638726032642	0.24434632312418	0.739856799411542	0.330261644305391	0.741202271864444	0.931254136445071	Bacteria	Actinobacteria	Actinobacteria	Actinomycetales	Actinomycetaceae	Actinomyces
DENOVO624	4.75567016037114	0.504823862308788	1.54704761111704	0.326314367238046	0.744186519157484	0.93249549700296	Bacteria	Firmicutes	Clostridia	Clostridiales	Clostridiales_Incertae Sedis XI	Anaerococcus
DENOVO59	415.488195783082	0.480208477289581	1.471654690756	0.326305131431949	0.744193506201073	0.93249549700296	Bacteria	Actinobacteria	Actinobacteria	Actinomycetales	Corynebacteriaceae	Corynebacterium
DENOVO622	7.03892173098907	0.174990928056863	0.549891975187701	0.318227826469247	0.750312126576008	0.938898642261107	Bacteria	Firmicutes	Clostridia	Clostridiales	Lachnospiraceae	NA
DENOVO3905	3.7391779296044	-0.216020946794067	0.685738173128128	-0.315019573445423	0.752746792470459	0.939332574096251	Bacteria	Bacteroidetes	Bacteroidia	Bacteroidales	Porphyromonadaceae	Barnesiella
DENOVO540	8.4637335200951	0.139012706346359	0.44174607868169	0.314689168857405	0.752997668756555	0.939332574096251	Bacteria	Firmicutes	Clostridia	Clostridiales	Lachnospiraceae	NA
DENOVO1855	3.3619391169614	-0.543744798148384	1.73286810791401	-0.31378314117797	0.753685749570247	0.939332574096251	Bacteria	Firmicutes	Clostridia	Clostridiales	Ruminococcaceae	Intestinimonas
DENOVO647	7.66049071517562	-0.196623517817953	0.630998597482849	-0.311606901508679	0.755339288581329	0.940134863194141	Bacteria	Firmicutes	Clostridia	Clostridiales	Lachnospiraceae	NA
DENOVO878	3.81024358408665	-0.226493550471239	0.743628493388459	-0.304578902617334	0.760686890276382	0.945526695390269	Bacteria	Bacteroidetes	Bacteroidia	Bacteroidales	Porphyromonadaceae	NA
DENOVO96	100.64089131143	-0.0388459219330664	0.12978245117099	-0.299315674673815	0.764699195848756	0.949246601780256	Bacteria	Firmicutes	Clostridia	Clostridiales	Lachnospiraceae	NA
DENOVO476	10.9468849944773	0.124852307415424	0.4324600529318	0.288702520773897	0.772809033509387	0.951196469473065	Bacteria	Firmicutes	Clostridia	Clostridiales	Lachnospiraceae	NA
DENOVO845	4.80987283098654	-0.200735986654568	0.700484211911539	-0.286567467533326	0.774443527240154	0.951196469473065	Bacteria	Firmicutes	Clostridia	Clostridiales	Lachnospiraceae	NA
DENOVO1047	3.06917403057876	0.248418803118408	0.860686982433268	0.288628512094022	0.772865674171485	0.951196469473065	Bacteria	Firmicutes	Clostridia	Clostridiales	Lachnospiraceae	NA
DENOVO514	9.040387533085	-0.127846287904758	0.443381563361143	-0.288343716720184	0.773083646356073	0.951196469473065	Bacteria	Firmicutes	Clostridia	Clostridiales	Lachnospiraceae	NA
DENOVO276	26.3972941212048	0.08780417453953	0.304898837335778	0.287978056285053	0.773363536007621	0.951196469473065	Bacteria	Firmicutes	Clostridia	Clostridiales	Lachnospiraceae	NA
DENOVO561	7.76708057222729	0.132269148010836	0.458891319279975	0.288236326235966	0.773165843836964	0.951196469473065	Bacteria	Firmicutes	Clostridia	Clostridiales	Lachnospiraceae	Clostridium XlVb
DENOVO958	3.94578284558997	-0.156833620416596	0.545832789400436	-0.287329056557537	0.773860376306308	0.951196469473065	Bacteria	Firmicutes	Clostridia	Clostridiales	Ruminococcaceae	Oscillibacter
DENOVO685	7.8669731508532	0.153774861668706	0.527140668955891	0.291715040642354	0.77050450840444	0.951196469473065	Bacteria	Firmicutes	Clostridia	Clostridiales	NA	NA
DENOVO771	23.8270237058939	-0.325595164185669	1.15020798494255	-0.283075033774809	0.777119319352146	0.953225410167125	Bacteria	Bacteroidetes	Bacteroidia	Bacteroidales	Porphyromonadaceae	NA
DENOVO542	9.34322926588086	-0.151388412492291	0.538409051980672	-0.281177316643119	0.778574401814274	0.953753642222485	Bacteria	Verrucomicrobia	Verrucomicrobiae	Verrucomicrobiales	Verrucomicrobiaceae	Akkermansia
DENOVO8	340.318342215664	-0.191734270098651	0.705411026477382	-0.271805036924524	0.785771932077296	0.953945736420707	Bacteria	Bacteroidetes	Bacteroidia	Bacteroidales	Prevotellaceae	Prevotella
DENOVO302	26.5733290954607	0.0898650717589554	0.324634548406936	0.276819186990251	0.781918947588612	0.953945736420707	Bacteria	Bacteroidetes	Bacteroidia	Bacteroidales	Bacteroidaceae	Bacteroides
DENOVO831	6.3550600979564	-0.203974662146595	0.749712014716003	-0.272070686000493	0.785567668803647	0.953945736420707	Bacteria	Firmicutes	Clostridia	Clostridiales	Lachnospiraceae	NA
DENOVO271	31.3188804794678	-0.0828043358943257	0.297978099332849	-0.277887321516979	0.781098856709261	0.953945736420707	Bacteria	Firmicutes	Clostridia	Clostridiales	Lachnospiraceae	NA
DENOVO1263	4.26323286274354	-0.240875746012165	0.884163460973132	-0.272433499736634	0.785288717390498	0.953945736420707	Bacteria	Firmicutes	Clostridia	Clostridiales	Ruminococcaceae	NA
DENOVO401	3.81591651510196	-0.357624794670196	1.29855475109158	-0.275402168733795	0.783007278078459	0.953945736420707	Bacteria	Proteobacteria	Gammaproteobacteria	Pseudomonadales	Moraxellaceae	Acinetobacter
DENOVO835	5.74306439668168	0.345842180210218	1.27319352602813	0.271633630818963	0.785903737738649	0.953945736420707	Bacteria	Proteobacteria	Betaproteobacteria	Burkholderiales	Comamonadaceae	Comamonas
DENOVO1655	2.94733311880862	0.438490299634274	1.63274940558637	0.268559460584705	0.788268712222075	0.955570535258791	Bacteria	Firmicutes	Clostridia	Clostridiales	Lachnospiraceae	Roseburia
DENOVO632	6.93902469831427	-0.207561888238475	0.785312186185651	-0.264304937437207	0.791544955996217	0.957711053032889	Bacteria	Firmicutes	Clostridia	Clostridiales	Lachnospiraceae	NA
DENOVO634	6.78171362607113	-0.154576910023192	0.586417745853391	-0.263595211973407	0.792091848373066	0.957711053032889	Bacteria	Firmicutes	Clostridia	Clostridiales	Ruminococcaceae	NA
DENOVO140	72.2032356806669	0.0573697038998016	0.223341713517337	0.256869632619472	0.797279413834352	0.958393535837578	Bacteria	Bacteroidetes	Bacteroidia	Bacteroidales	Porphyromonadaceae	NA
DENOVO602	8.61883300916111	-0.101202339489586	0.398816030573588	-0.253756949900018	0.799683333974953	0.958393535837578	Bacteria	Bacteroidetes	Bacteroidia	Bacteroidales	Porphyromonadaceae	NA
DENOVO171	52.6219731209364	0.0543145006377964	0.214236961298964	0.253525350193898	0.79986227427046	0.958393535837578	Bacteria	Bacteroidetes	Bacteroidia	Bacteroidales	Porphyromonadaceae	NA
DENOVO885	3.60302920697111	0.161881689513508	0.635900878347375	0.254570633609153	0.799054743022048	0.958393535837578	Bacteria	Bacteroidetes	Bacteroidia	Bacteroidales	Porphyromonadaceae	NA
DENOVO423	12.6355073627728	0.10710591921788	0.409707475860396	0.261420465889607	0.793768276132297	0.958393535837578	Bacteria	Firmicutes	Clostridia	Clostridiales	Ruminococcaceae	Clostridium IV
DENOVO511	9.3357944530365	0.117707761115973	0.45805089883346	0.25697528684202	0.7971978508299	0.958393535837578	Bacteria	Firmicutes	Clostridia	Clostridiales	Ruminococcaceae	NA
DENOVO24	511.311651111839	0.0233907127338363	0.0903683213162119	0.25883752617235	0.795760602562796	0.958393535837578	Bacteria	Firmicutes	Bacilli	Lactobacillales	Lactobacillaceae	Lactobacillus
DENOVO2295	11.8761148568526	-0.694751654481835	2.75836893468174	-0.251870460744584	0.80114119255881	0.95869209546562	Bacteria	Bacteroidetes	Bacteroidia	Bacteroidales	Porphyromonadaceae	NA
DENOVO1030	3.66522841847142	-0.192575592868513	0.782697996208405	-0.24604073831976	0.805650696973011	0.962850832967745	Bacteria	Bacteroidetes	Bacteroidia	Bacteroidales	Porphyromonadaceae	NA
DENOVO247	35.4286327729267	-0.0584555309479977	0.239555154449312	-0.244017003442798	0.807217651065285	0.963315042171661	Bacteria	Bacteroidetes	Bacteroidia	Bacteroidales	Porphyromonadaceae	NA
DENOVO378	14.1715260885867	-0.090016935440789	0.370643135570794	-0.242866862493385	0.808108536988257	0.963315042171661	Bacteria	Bacteroidetes	Bacteroidia	Bacteroidales	Porphyromonadaceae	NA
DENOVO91	138.59914532114	-0.158586865581795	0.662252570059185	-0.239465836376629	0.810744384520824	0.963988533829996	Bacteria	Actinobacteria	Actinobacteria	Actinomycetales	Propionibacteriaceae	Propionibacterium
DENOVO213	39.980015131175	0.219815031489256	0.913240394479581	0.240697885045393	0.809789278276387	0.963988533829996	Bacteria	Firmicutes	Bacilli	Bacillales	Bacillaceae 1	Bacillus
DENOVO662	7.15697463665085	0.0745279992351922	0.32293797869152	0.230781153511782	0.817484823365258	0.968342066342342	Bacteria	Bacteroidetes	Bacteroidia	Bacteroidales	Rikenellaceae	Alistipes
DENOVO358	22.8880435622431	-0.0836270881252354	0.364563884166121	-0.229389393073091	0.818566279496695	0.968342066342342	Bacteria	Bacteroidetes	Bacteroidia	Bacteroidales	Porphyromonadaceae	NA
DENOVO185	50.0825170966565	0.0592035577272866	0.25801449459654	0.2294582628773	0.818512756638032	0.968342066342342	Bacteria	Bacteroidetes	Bacteroidia	Bacteroidales	Porphyromonadaceae	NA
DENOVO736	4.86243554989338	0.136419413757547	0.592719583394968	0.230158438457806	0.817968656219955	0.968342066342342	Bacteria	Firmicutes	Clostridia	Clostridiales	NA	NA
DENOVO1420	3.52127608210302	0.255273908329237	1.12115952480927	0.227687409936301	0.81988926080227	0.96867627132857	Bacteria	Firmicutes	Clostridia	Clostridiales	Lachnospiraceae	Clostridium XlVb
DENOVO479	12.2627307395257	0.0869356286007001	0.386766359313896	0.224775569299562	0.822153872642195	0.968892728392257	Bacteria	Firmicutes	Clostridia	Clostridiales	Ruminococcaceae	NA
DENOVO36	52.8488841893205	0.186487617235141	0.824979381699459	0.226051246094146	0.821161563080417	0.968892728392257	Bacteria	Proteobacteria	Gammaproteobacteria	Enterobacteriales	Enterobacteriaceae	Serratia
DENOVO881	3.6137216941653	-0.180844957305671	0.865057918712826	-0.209055316867987	0.834405055903598	0.975384170688039	Bacteria	Firmicutes	Clostridia	Clostridiales	Lachnospiraceae	NA
DENOVO640	7.30157786324318	0.113870343046239	0.550172955693773	0.206971901958808	0.836031802348825	0.975384170688039	Bacteria	Firmicutes	Clostridia	Clostridiales	Lachnospiraceae	NA
DENOVO419	13.5287006583141	0.0809740230515633	0.380299459227447	0.212921741240592	0.831388004138828	0.975384170688039	Bacteria	Firmicutes	Clostridia	Clostridiales	Lachnospiraceae	NA
DENOVO822	7.91359724087653	-0.154035735517725	0.743337223048605	-0.207221878229087	0.835836581772799	0.975384170688039	Bacteria	Firmicutes	Clostridia	Clostridiales	Lachnospiraceae	NA
DENOVO1688	3.22244324375473	-0.230913840479018	1.07733551263727	-0.214337908451335	0.830283558205345	0.975384170688039	Bacteria	Firmicutes	Clostridia	Clostridiales	Ruminococcaceae	Clostridium IV
DENOVO1156	4.18683900991948	-0.202380635231062	0.965489001489064	-0.20961464596586	0.83396844776113	0.975384170688039	Bacteria	NA	NA	NA	NA	NA
DENOVO75	109.630403618509	0.166661495407476	0.788620783894193	0.211332872289398	0.8326275337495	0.975384170688039	Bacteria	Actinobacteria	Actinobacteria	Actinomycetales	Corynebacteriaceae	Corynebacterium
DENOVO996	3.07442006144865	-0.134873973525742	0.651701008907837	-0.206956827873833	0.836043574875462	0.975384170688039	Bacteria	Actinobacteria	Actinobacteria	Coriobacteriales	Coriobacteriaceae	NA
DENOVO32	3.83016957203489	-0.25543321407736	1.26764024095171	-0.20150292316816	0.840305343953195	0.979129255595025	Bacteria	Proteobacteria	Betaproteobacteria	Neisseriales	Neisseriaceae	Neisseria
DENOVO233	10.0275729582145	-0.13759171831481	0.709373889767652	-0.193962197227017	0.846205481974557	0.984375141369178	Bacteria	Bacteroidetes	Bacteroidia	Bacteroidales	Prevotellaceae	Prevotella
DENOVO472	9.85634963749746	-0.0811554370184041	0.422702499000029	-0.191991855289217	0.847748585285077	0.984375141369178	Bacteria	Firmicutes	Clostridia	Clostridiales	Lachnospiraceae	NA
DENOVO1057	3.40110593257062	0.0863076695122011	0.45022929796418	0.191697141661953	0.847979445089238	0.984375141369178	Bacteria	Firmicutes	Clostridia	Clostridiales	Ruminococcaceae	Flavonifractor
DENOVO1186	5.49374849481517	0.166457823283704	0.875306424387656	0.190170914603025	0.849175201981601	0.984535632683525	Bacteria	Firmicutes	Clostridia	Clostridiales	Lachnospiraceae	Acetatifactor
DENOVO265	24.6850776896025	0.137765471089436	0.761400922663238	0.180936832342622	0.8564171579358	0.986388703579467	Bacteria	Bacteroidetes	Bacteroidia	Bacteroidales	Prevotellaceae	Prevotella
DENOVO1017	6.01979024049963	0.0877580088593204	0.482266364838679	0.181969996785233	0.855606271852852	0.986388703579467	Bacteria	Bacteroidetes	Bacteroidia	Bacteroidales	NA	NA
DENOVO382	14.7053661681773	0.0486130382908516	0.265789051906551	0.182900830347005	0.854875831365072	0.986388703579467	Bacteria	Firmicutes	Clostridia	Clostridiales	Lachnospiraceae	NA
DENOVO60	17.0226709807399	-0.137572729227042	0.739712116473414	-0.185981446245496	0.852459311234653	0.986388703579467	Bacteria	Proteobacteria	Betaproteobacteria	Burkholderiales	Burkholderiaceae	Lautropia
DENOVO84	3.58371962802837	-0.329182038590592	1.82202220355156	-0.18066851103622	0.856627776555473	0.986388703579467	Bacteria	Proteobacteria	Gammaproteobacteria	Pasteurellales	Pasteurellaceae	Haemophilus
DENOVO13	199.490062795057	0.115878562172128	0.643669101740307	0.180028157105606	0.857130463153371	0.986388703579467	Bacteria	Firmicutes	Negativicutes	Selenomonadales	Veillonellaceae	Veillonella
DENOVO240	38.7057718273761	0.13621574059457	0.774865562522727	0.175792740293029	0.860456773227832	0.987774668156734	Bacteria	Bacteroidetes	Bacteroidia	Bacteroidales	Prevotellaceae	Prevotella
DENOVO471	13.5367189883053	0.0625292674518769	0.355196170654808	0.176041502183437	0.860261337532024	0.987774668156734	Bacteria	Firmicutes	Clostridia	Clostridiales	Lachnospiraceae	NA
DENOVO290	26.2380346994918	-0.0470530444216545	0.281122123906561	-0.167375814353529	0.867074354070651	0.994145595615488	Bacteria	Bacteroidetes	Bacteroidia	Bacteroidales	Porphyromonadaceae	NA
DENOVO117	3.09148288746301	-0.273231149011269	1.65506065883346	-0.165088299062012	0.86887448264037	0.994984186147828	Bacteria	Firmicutes	Bacilli	Bacillales	Bacillales_Incertae Sedis XI	Gemella
DENOVO374	19.6838478884221	-0.0553017242158778	0.338057735241549	-0.163586625747119	0.870056573972061	0.99511384566092	Bacteria	Firmicutes	Clostridia	Clostridiales	Lachnospiraceae	NA
DENOVO232	34.1892865618337	0.0400029745898149	0.248007063260791	0.161297722991663	0.871858916568928	0.995951719418002	Bacteria	Bacteroidetes	Bacteroidia	Bacteroidales	Porphyromonadaceae	NA
DENOVO911	5.71841957409953	0.110881640656954	0.706040441165286	0.157047152248034	0.875207687015905	0.99855190761251	Bacteria	Firmicutes	Clostridia	Clostridiales	Ruminococcaceae	NA
DENOVO74	100.623576506577	0.105354814104163	0.709443962893455	0.148503362653867	0.881945532366897	1	Bacteria	Bacteroidetes	Bacteroidia	Bacteroidales	Prevotellaceae	Prevotella
DENOVO649	5.28011801565358	-0.166741234181642	1.10477717662905	-0.150927479050944	0.880032923631855	1	Bacteria	Bacteroidetes	Bacteroidia	Bacteroidales	Prevotellaceae	Prevotella
DENOVO3980	16.5870171353363	0	3.65614436779666	0	1	1	Bacteria	Bacteroidetes	Bacteroidia	Bacteroidales	Prevotellaceae	Prevotella
DENOVO4652	13.269613708269	0	3.6561444184354	0	1	1	Bacteria	Bacteroidetes	Bacteroidia	Bacteroidales	Prevotellaceae	Prevotella
DENOVO4280	13.269613708269	0	3.6561444184354	0	1	1	Bacteria	Bacteroidetes	Bacteroidia	Bacteroidales	Prevotellaceae	Prevotella
DENOVO3404	16.5870171353363	0	3.65614436779666	0	1	1	Bacteria	Bacteroidetes	Bacteroidia	Bacteroidales	Prevotellaceae	Prevotella
DENOVO2009	19.9756592802676	0	3.65614433255678	0	1	1	Bacteria	Bacteroidetes	Bacteroidia	Bacteroidales	Prevotellaceae	Prevotella
DENOVO4201	9.95221028120177	0	3.65614460077761	0	1	1	Bacteria	Bacteroidetes	Bacteroidia	Bacteroidales	Prevotellaceae	Prevotella
DENOVO48	247.473345458491	0.0189944512105184	0.134725680927161	0.140986121426899	0.88788090632196	1	Bacteria	Bacteroidetes	Bacteroidia	Bacteroidales	Prevotellaceae	Prevotella
DENOVO615	10.095633944113	0	3.65614456698316	0	1	1	Bacteria	Bacteroidetes	Bacteroidia	Bacteroidales	Prevotellaceae	Prevotella
DENOVO137	9.65867052645653	0.096606512386988	2.83067457249066	0.0341284417947012	0.972774728418608	1	Bacteria	Bacteroidetes	Bacteroidia	Bacteroidales	Prevotellaceae	Prevotella
DENOVO1176	3.49105258039978	0.00579596833795976	0.986015716421485	0.00587817033890178	0.995309925650104	1	Bacteria	Bacteroidetes	Bacteroidia	Bacteroidales	Prevotellaceae	Alloprevotella
DENOVO431	11.4612214733429	0.0405175549357363	0.365364038686656	0.110896395500174	0.911698503947089	1	Bacteria	Bacteroidetes	Bacteroidia	Bacteroidales	Bacteroidaceae	Bacteroides
DENOVO299	31.5233303532374	-0.0154440674714801	0.364114752579247	-0.0424153851555873	0.966167563805943	1	Bacteria	Bacteroidetes	Bacteroidia	Bacteroidales	Porphyromonadaceae	Parabacteroides
DENOVO3634	11.6109119947354	0	3.65614444838701	0	1	1	Bacteria	Bacteroidetes	Bacteroidia	Bacteroidales	Porphyromonadaceae	Porphyromonas
DENOVO4731	9.98782964013379	0	3.65614459141558	0	1	1	Bacteria	Bacteroidetes	Bacteroidia	Bacteroidales	Porphyromonadaceae	NA
DENOVO168	51.135234413702	-0.0239130118442516	0.231293000754344	-0.103388393796013	0.917654723191976	1	Bacteria	Bacteroidetes	Bacteroidia	Bacteroidales	Rikenellaceae	Alistipes
DENOVO123	80.4014961140545	-0.00745539175672529	0.196984496725865	-0.0378476066931331	0.96980918688965	1	Bacteria	Bacteroidetes	Bacteroidia	Bacteroidales	Rikenellaceae	Alistipes
DENOVO282	23.5985431689771	0.0319664436183928	0.279713241173565	0.114282911614317	0.909013528298417	1	Bacteria	Bacteroidetes	Bacteroidia	Bacteroidales	Rikenellaceae	Alistipes
DENOVO262	34.126890395994	-0.0182277798586888	0.327251101694174	-0.0556996745444824	0.955581058777618	1	Bacteria	Bacteroidetes	Bacteroidia	Bacteroidales	Rikenellaceae	Alistipes
DENOVO310	23.9919161426855	-0.00280736062221081	0.251706833718327	-0.0111532952075206	0.991101142449264	1	Bacteria	Bacteroidetes	Bacteroidia	Bacteroidales	Porphyromonadaceae	NA
DENOVO167	49.319270989296	0.0298718791012163	0.218711152196611	0.136581417093733	0.891361665844686	1	Bacteria	Bacteroidetes	Bacteroidia	Bacteroidales	Porphyromonadaceae	NA
DENOVO3598	6.77576857464571	-0.0573913271769648	0.405708302328344	-0.141459582778065	0.887506887180382	1	Bacteria	Bacteroidetes	Bacteroidia	Bacteroidales	NA	NA
DENOVO3727	3.93527127093826	-0.0710116175111282	0.772431393721577	-0.0919325885616767	0.926751599161117	1	Bacteria	Bacteroidetes	Bacteroidia	Bacteroidales	NA	NA
DENOVO1351	2.78626008041693	-0.00428245818542708	0.538855210360583	-0.00794732630043868	0.993659017794689	1	Bacteria	Bacteroidetes	Bacteroidia	Bacteroidales	NA	NA
DENOVO3681	3.66730252578262	-0.0370254715706793	0.85076878169141	-0.0435200166807591	0.965287008637396	1	Bacteria	Bacteroidetes	Bacteroidia	Bacteroidales	Porphyromonadaceae	NA
DENOVO469	11.3073268709917	0.0254967902341023	0.440384363171088	0.0578966747377379	0.953830931856022	1	Bacteria	Bacteroidetes	Bacteroidia	Bacteroidales	Porphyromonadaceae	NA
DENOVO314	22.9577811597251	0.0155787332976151	0.304914313566566	0.0510921678795313	0.959252076970111	1	Bacteria	Bacteroidetes	Bacteroidia	Bacteroidales	Porphyromonadaceae	NA
DENOVO313	23.4014825480158	0.00897478451860285	0.298407001410814	0.0300756499551676	0.9760067204649	1	Bacteria	Bacteroidetes	Bacteroidia	Bacteroidales	Porphyromonadaceae	NA
DENOVO287	24.8543927512612	-0.0224061134227656	0.286038567126168	-0.0783324907822046	0.937563572950374	1	Bacteria	Bacteroidetes	Bacteroidia	Bacteroidales	Porphyromonadaceae	NA
DENOVO4807	4.24917234317279	0.024445320302241	0.72046929306553	0.0339297185008794	0.972933194889426	1	Bacteria	Bacteroidetes	Bacteroidia	Bacteroidales	Porphyromonadaceae	NA
DENOVO195	46.944717087177	0.00135435223873828	0.254152242936633	0.0053289013824519	0.995748171984238	1	Bacteria	Bacteroidetes	Bacteroidia	Bacteroidales	Porphyromonadaceae	NA
DENOVO1037	9.36262865445733	0.106916167876252	0.915854024055157	0.116739311143556	0.907066637451366	1	Bacteria	Bacteroidetes	Bacteroidia	Bacteroidales	Porphyromonadaceae	NA
DENOVO983	3.30566008335487	-0.0213525183208042	0.664890411794587	-0.0321143423668454	0.974380865755325	1	Bacteria	Bacteroidetes	Bacteroidia	Bacteroidales	Porphyromonadaceae	NA
DENOVO109	96.7573729337426	-0.00934618010965678	0.241044381609524	-0.0387736899207091	0.969070821457187	1	Bacteria	Bacteroidetes	Bacteroidia	Bacteroidales	Porphyromonadaceae	NA
DENOVO1001	5.85980471708251	-0.000807254694752403	0.663423307914015	-0.00121680182942416	0.999029132846325	1	Bacteria	Bacteroidetes	Bacteroidia	Bacteroidales	Porphyromonadaceae	NA
DENOVO164	58.4530549306691	-0.0251464070763922	0.173790015118261	-0.144694199256963	0.884952319282319	1	Bacteria	Bacteroidetes	Bacteroidia	Bacteroidales	Porphyromonadaceae	NA
DENOVO857	4.548123920198	0.0584315337521115	0.665145274928218	0.0878477769513094	0.929997664003865	1	Bacteria	Bacteroidetes	Bacteroidia	Bacteroidales	Porphyromonadaceae	NA
DENOVO681	15.7693107834716	0	3.61259586662369	0	1	1	Bacteria	Bacteroidetes	Flavobacteriia	Flavobacteriales	Flavobacteriaceae	Capnocytophaga
DENOVO671	6.01461342372607	0.0546286008732109	0.472732130370492	0.115559314384654	0.9080018092268	1	Bacteria	Firmicutes	Clostridia	Clostridiales	Lachnospiraceae	NA
DENOVO228	17.4444488491873	0.0523994802147798	0.346701570023365	0.151137129870074	0.879867543500955	1	Bacteria	Firmicutes	Clostridia	Clostridiales	Lachnospiraceae	NA
DENOVO61	196.870433665995	-0.0092517866406673	0.145424002763312	-0.0636193920182848	0.949273290422804	1	Bacteria	Firmicutes	Clostridia	Clostridiales	Lachnospiraceae	NA
DENOVO120	92.3158464268471	0.0190157753574957	0.227568356064227	0.0835607185742858	0.933405699699199	1	Bacteria	Firmicutes	Clostridia	Clostridiales	Lachnospiraceae	NA
DENOVO116	80.7686074218705	-0.0102985594689897	0.168520396852209	-0.0611116497549046	0.951270291330448	1	Bacteria	Firmicutes	Clostridia	Clostridiales	Lachnospiraceae	NA
DENOVO770	5.02180864105297	-0.00888201177656041	0.67506374696624	-0.0131572933911449	0.989502301625865	1	Bacteria	Firmicutes	Clostridia	Clostridiales	Lachnospiraceae	NA
DENOVO663	6.82837773382794	-0.0561505352307813	0.565649993669246	-0.0992672781034527	0.920926058352904	1	Bacteria	Firmicutes	Clostridia	Clostridiales	Lachnospiraceae	NA
DENOVO1294	3.80231604943047	0.0450403950250286	0.983823483671421	0.0457809716606351	0.963484825321818	1	Bacteria	Firmicutes	Clostridia	Clostridiales	Lachnospiraceae	NA
DENOVO1578	13.5901879386572	0	3.6561444195194	0	1	1	Bacteria	Firmicutes	Clostridia	Clostridiales	Lachnospiraceae	Stomatobaculum
DENOVO729	5.42904735012421	0.00579341567720941	0.549399521540377	0.0105449958546854	0.991586466540631	1	Bacteria	Firmicutes	Clostridia	Clostridiales	Lachnospiraceae	NA
DENOVO973	3.51125865926629	-0.0643556979126811	0.883063078223437	-0.0728778039754001	0.941903356828573	1	Bacteria	Firmicutes	Clostridia	Clostridiales	Lachnospiraceae	NA
DENOVO656	6.27200091255837	-0.0601522856610507	0.617972892596626	-0.0973380651185203	0.922457927915948	1	Bacteria	Firmicutes	Clostridia	Clostridiales	Lachnospiraceae	NA
DENOVO653	6.35912617546135	-0.0357402806972168	0.592401465230095	-0.060331182137328	0.951891867416465	1	Bacteria	Firmicutes	Clostridia	Clostridiales	Lachnospiraceae	NA
DENOVO371	24.5640626894579	0.0181734315822703	0.478177153419851	0.0380056459249395	0.969683180484951	1	Bacteria	Firmicutes	Clostridia	Clostridiales	Lachnospiraceae	NA
DENOVO886	3.68464239220187	0.0329945255124107	0.716461519899946	0.0460520552688139	0.963268759785238	1	Bacteria	Firmicutes	Clostridia	Clostridiales	Lachnospiraceae	NA
DENOVO402	13.8393256748195	-0.0209953329275189	0.352419643952614	-0.0595748088615113	0.952494282339114	1	Bacteria	Firmicutes	Clostridia	Clostridiales	Lachnospiraceae	NA
DENOVO1074	6.67529072543809	0.074864119438778	0.8366590602357	0.0894798407103696	0.928700574092396	1	Bacteria	Firmicutes	Clostridia	Clostridiales	Lachnospiraceae	NA
DENOVO720	5.15582416074051	0.0186185684183163	0.566299923419584	0.0328775753771759	0.973772215383251	1	Bacteria	Firmicutes	Clostridia	Clostridiales	Lachnospiraceae	NA
DENOVO537	8.24392121242892	-0.0676107026447327	0.491793112184484	-0.137477937306634	0.890653030629866	1	Bacteria	Firmicutes	Clostridia	Clostridiales	Lachnospiraceae	NA
DENOVO921	3.42465411795193	-0.00636997197703298	0.762479297716954	-0.00835428843262526	0.993334319780769	1	Bacteria	Firmicutes	Clostridia	Clostridiales	Lachnospiraceae	Clostridium XlVa
DENOVO971	2.82766828461684	0.0192761724230436	0.847160545185188	0.0227538599768357	0.981846612889485	1	Bacteria	Firmicutes	Clostridia	Clostridiales	Lachnospiraceae	NA
DENOVO775	5.61750878011121	-0.0914070433103484	0.743341536032352	-0.122967759609185	0.902132628271914	1	Bacteria	Firmicutes	Clostridia	Clostridiales	Lachnospiraceae	NA
DENOVO184	40.8029289134692	0.0189317630120019	0.224736107813693	0.0842399701417646	0.932865639534026	1	Bacteria	Firmicutes	Clostridia	Clostridiales	Lachnospiraceae	NA
DENOVO301	28.0920311644747	0.0498649813776519	0.380909581906738	0.130910283558739	0.895846279591818	1	Bacteria	Firmicutes	Clostridia	Clostridiales	Lachnospiraceae	Dorea
DENOVO748	5.89927139966654	0.0354037725551942	0.504155471937116	0.0702239180686909	0.944015437450427	1	Bacteria	Firmicutes	Clostridia	Clostridiales	Lachnospiraceae	NA
DENOVO721	12.3138926373325	0.0339068109127006	0.345415339122979	0.0981624353996296	0.921803310568307	1	Bacteria	Firmicutes	Clostridia	Clostridiales	Lachnospiraceae	NA
DENOVO864	4.48106638004843	-0.0567122175602024	0.617786537467541	-0.0917990505145673	0.926857698457773	1	Bacteria	Firmicutes	Clostridia	Clostridiales	Lachnospiraceae	NA
DENOVO572	8.13058029644881	0.0230440679073632	0.453822807707734	0.0507776769170311	0.95950267916469	1	Bacteria	Firmicutes	Clostridia	Clostridiales	Lachnospiraceae	NA
DENOVO192	47.0313405767033	-0.00234163892279142	0.219561212337774	-0.0106650846834869	0.991490654906232	1	Bacteria	Firmicutes	Clostridia	Clostridiales	Lachnospiraceae	NA
DENOVO896	4.20871560258001	0.0195363274349901	0.695020322329957	0.0281090017188236	0.977575214578058	1	Bacteria	Firmicutes	Clostridia	Clostridiales	Lachnospiraceae	Clostridium XlVb
DENOVO1029	3.05568419535492	-0.0519319456433548	0.862996840403076	-0.060176287110274	0.952015231625943	1	Bacteria	Firmicutes	Clostridia	Clostridiales	Ruminococcaceae	Clostridium IV
DENOVO1069	2.70815872359704	-0.0423859507202161	0.803892574567814	-0.0527258890816394	0.957950311207515	1	Bacteria	Firmicutes	Clostridia	Clostridiales	Ruminococcaceae	Clostridium IV
DENOVO1466	3.18566140688026	0.064010914229026	1.38159624512131	0.046331129268092	0.963046328374094	1	Bacteria	Firmicutes	Clostridia	Clostridiales	Ruminococcaceae	NA
DENOVO1052	8.62508318588054	0.00635501205242935	0.993718810510916	0.00639518139861109	0.99489741827973	1	Bacteria	Firmicutes	Clostridia	Clostridiales	Ruminococcaceae	Anaerotruncus
DENOVO813	4.21064699601337	-0.0940405064642098	0.650284110946945	-0.144614492159847	0.885015254432684	1	Bacteria	Firmicutes	Clostridia	Clostridiales	Ruminococcaceae	NA
DENOVO759	5.41754312392784	-0.00905239663996248	0.463746609818286	-0.0195201354539488	0.984426174333357	1	Bacteria	Firmicutes	Clostridia	Clostridiales	Ruminococcaceae	Flavonifractor
DENOVO1073	3.11023933831566	-0.000239034303786079	0.509715096958281	-0.000468956688182307	0.999625826712529	1	Bacteria	Firmicutes	Clostridia	Clostridiales	Ruminococcaceae	Flavonifractor
DENOVO412	14.9000513882249	-0.0444291665460269	0.335019276730736	-0.132616746652867	0.894496487494431	1	Bacteria	Firmicutes	Clostridia	Clostridiales	Ruminococcaceae	Flavonifractor
DENOVO1021	3.32325912127305	0.0959556018392513	0.748486612500519	0.128199489792725	0.897991103825264	1	Bacteria	Firmicutes	Clostridia	Clostridiales	Ruminococcaceae	NA
DENOVO1991	3.20908024070722	-0.0371279842065278	1.64455315793014	-0.0225763357222564	0.981988220374171	1	Bacteria	Firmicutes	Clostridia	Clostridiales	Ruminococcaceae	NA
DENOVO421	11.8759773831939	-0.0163632389531443	0.319044439232143	-0.0512882750519843	0.959095810962138	1	Bacteria	Firmicutes	Clostridia	Clostridiales	Ruminococcaceae	NA
DENOVO508	9.43613695391209	-0.0581192914089373	0.46297869932646	-0.125533402494519	0.900101282818082	1	Bacteria	Firmicutes	Clostridia	Clostridiales	Ruminococcaceae	NA
DENOVO719	5.96056491924559	-0.0774950417159382	0.703315904642801	-0.110185254171518	0.912262456529427	1	Bacteria	Firmicutes	Clostridia	Clostridiales	NA	NA
DENOVO1372	5.68798454061207	-0.0725768762517968	1.08727772467787	-0.0667510007834467	0.946779932063203	1	Bacteria	Firmicutes	Clostridia	Clostridiales	NA	NA
DENOVO441	14.8169262326329	-0.0583677395312173	0.440322683126151	-0.132556740245188	0.894543946693555	1	Bacteria	Firmicutes	Clostridia	Clostridiales	NA	NA
DENOVO410	16.2585885020012	-0.0296115630232871	0.408695180552933	-0.0724539080280442	0.942240685079461	1	Bacteria	Firmicutes	NA	NA	NA	NA
DENOVO1114	2.91700979917878	-0.0380453939576937	0.647668438970163	-0.0587420841722479	0.953157538870236	1	Bacteria	Firmicutes	Clostridia	Clostridiales	NA	NA
DENOVO901	5.12637043148069	0.0325242863208583	0.663371745393721	0.0490287482798271	0.960896385668986	1	Bacteria	Firmicutes	Clostridia	Clostridiales	NA	NA
DENOVO606	11.4763758707327	0.0664367671522878	0.518337341133083	0.128172836259601	0.898012196261794	1	Bacteria	NA	NA	NA	NA	NA
DENOVO2430	5.68849231924128	0	3.65614482010149	0	1	1	Bacteria	Firmicutes	Clostridia	Clostridiales	Eubacteriaceae	Eubacterium
DENOVO1014	4.87693202288229	0.0627934234936992	1.60177878424867	0.039202306904791	0.968729094407924	1	Bacteria	Firmicutes	Clostridia	Clostridiales	Peptoniphilaceae	Peptoniphilus
DENOVO2358	3.5667389395914	0	3.65614502501464	0	1	1	Bacteria	Actinobacteria	Actinobacteria	Actinomycetales	Micrococcaceae	Rothia
DENOVO594	6.84556771899807	-0.0243330876730318	1.11244948558879	-0.0218734315474584	0.98254891825724	1	Bacteria	Actinobacteria	Actinobacteria	Actinomycetales	Micrococcaceae	Kocuria
DENOVO411	19.0788812865683	0.135308253280353	2.85737044649456	0.0473541165956798	0.962230997618041	1	Bacteria	Actinobacteria	Actinobacteria	Actinomycetales	Actinomycetaceae	Actinomyces
DENOVO1863	2.89735457031011	-0.0569890195003867	1.8781445554527	-0.0303432551743336	0.975793299800021	1	Bacteria	Actinobacteria	Actinobacteria	Coriobacteriales	Coriobacteriaceae	Enterorhabdus
DENOVO19	91.910757548713	-0.0514718123334354	0.966865510320951	-0.0532357518020777	0.957544070172088	1	Bacteria	Proteobacteria	Gammaproteobacteria	Enterobacteriales	Enterobacteriaceae	Serratia
DENOVO1068	2.97230386933268	-0.141149713069868	1.27047297475924	-0.111100130324785	0.911536945398428	1	Bacteria	Proteobacteria	Gammaproteobacteria	Pseudomonadales	Pseudomonadaceae	Pseudomonas
DENOVO243	10.2457081310756	-0.229718852563459	2.62913270691798	-0.0873743847007055	0.930373929542774	1	Bacteria	Proteobacteria	Gammaproteobacteria	Pasteurellales	Pasteurellaceae	Haemophilus
DENOVO4099	9.95221028120177	0	3.65614460077761	0	1	1	Bacteria	Proteobacteria	Betaproteobacteria	Neisseriales	Neisseriaceae	NA
DENOVO1219	15.0278486367781	0	3.65614439683345	0	1	1	Bacteria	Proteobacteria	Betaproteobacteria	Neisseriales	Neisseriaceae	Neisseria
DENOVO903	4.19269025038923	0.0109045762803657	0.419709008920394	0.0259812776199759	0.979272271705291	1	Bacteria	Proteobacteria	Deltaproteobacteria	Desulfovibrionales	Desulfovibrionaceae	NA
DENOVO390	16.1560804703004	-0.0130761468817462	0.350159985602927	-0.0373433499525394	0.970211241317087	1	Bacteria	Proteobacteria	Deltaproteobacteria	Desulfovibrionales	Desulfovibrionaceae	Desulfovibrio
DENOVO525	11.8620098548352	0.0550600615397736	0.473261005683228	0.116341851279899	0.907381618270203	1	Bacteria	Firmicutes	Clostridia	NA	NA	NA
DENOVO666	5.00920268321636	-0.0274942063491497	1.66179845383099	-0.0165448501205225	0.986799721754023	1	Bacteria	Firmicutes	Negativicutes	Selenomonadales	Veillonellaceae	Sporolituus
DENOVO1415	10.0234489990658	0	3.65614458276995	0	1	1	Bacteria	Firmicutes	Negativicutes	Selenomonadales	Veillonellaceae	Veillonella
DENOVO10	477.692505606227	0.0778266909439709	0.670900038528972	0.116003408070471	0.907649840783554	1	Bacteria	Firmicutes	Negativicutes	Selenomonadales	Veillonellaceae	Veillonella
DENOVO3984	3.56122854378152	0	3.65614526725532	0	1	1	Bacteria	Firmicutes	Negativicutes	Selenomonadales	Veillonellaceae	Veillonella
DENOVO381	9.50674007137907	-0.0973696273561176	0.788847085604449	-0.123432828913235	0.901764362119256	1	Bacteria	Firmicutes	Negativicutes	Selenomonadales	Veillonellaceae	Veillonella
DENOVO2702	11.6109119947354	0	3.65614444838701	0	1	1	Bacteria	Firmicutes	Clostridia	Clostridiales	Peptococcaceae 1	Peptococcus
DENOVO284	3.53902927314185	-0.217118170569392	3.64628068913216	-0.0595451061177266	0.952517939701629	1	Bacteria	Firmicutes	Bacilli	Lactobacillales	Streptococcaceae	Streptococcus
DENOVO1806	3.08580288018736	-0.0906909100129017	1.18921431470052	-0.0762611994253875	0.939211294286729	1	Bacteria	Firmicutes	Erysipelotrichia	Erysipelotrichales	Erysipelotrichaceae	Erysipelotrichaceae_incertae_sedis
DENOVO491	11.6109119947354	0	3.65614444838701	0	1	1	Bacteria	SR1	SR1_genera_incertae_sedis	SR1_genera_incertae_sedis	SR1_genera_incertae_sedis	SR1_genera_incertae_sedis
DENOVO713	3.56783501213551	0.243027122800761	2.4206357905305	0.100398053995351	0.920028314648821	1	Bacteria	Cyanobacteria/Chloroplast	Chloroplast	Chloroplast	Chloroplast	Streptophyta
DENOVO52	41.0626046657515	-0.102860012656863	0.786728223994203	-0.130744022547767	0.895977806266849	1	Bacteria	Fusobacteria	Fusobacteriia	Fusobacteriales	Fusobacteriaceae	Fusobacterium
DENOVO563	6.41576231370362	0.00214428896334743	0.891807485176813	0.00240443032716001	0.998081544012957	1	Bacteria	Fusobacteria	Fusobacteriia	Fusobacteriales	Fusobacteriaceae	Fusobacterium
DENOVO2432	14.9283154218027	0	3.65614439166068	0	1	1	Bacteria	Fusobacteria	Fusobacteriia	Fusobacteriales	Leptotrichiaceae	Leptotrichia
