# Supplementary material for: Nasopharyngeal and oral microbiota profiling in SARS-CoV-2 infected pregnant women
Source: Sci Rep. 2025 Oct 9;15:35306. doi: 10.1038/s41598-025-19344-5 (PMC12511543; doi:10.1038/s41598-025-19344-5)
Supplement: Supplementary file 7 — Supplementary Material 7 [file 41598_2025_19344_MOESM7_ESM.txt]

Table S3 Taxonomic classification of representative ASVs
DENOVO1	Bacteria;Firmicutes;Bacilli;Lactobacillales;Streptococcaceae;Streptococcus
DENOVO2	Bacteria;Proteobacteria;Gammaproteobacteria;Pasteurellales;Pasteurellaceae;Haemophilus
DENOVO3	Bacteria;Firmicutes;Bacilli;Lactobacillales;Carnobacteriaceae;Dolosigranulum
DENOVO4	Bacteria;Firmicutes;Bacilli;Bacillales;Bacillales_Incertae Sedis XI;Gemella
DENOVO5	Bacteria;Firmicutes;Bacilli;Bacillales;Staphylococcaceae;Staphylococcus
DENOVO6	Bacteria;Proteobacteria;Betaproteobacteria;Burkholderiales;Comamonadaceae;Delftia
DENOVO7	Bacteria;Actinobacteria;Actinobacteria;Actinomycetales;Corynebacteriaceae;Corynebacterium
DENOVO8	Bacteria;Bacteroidetes;Bacteroidia;Bacteroidales;Prevotellaceae;Prevotella
DENOVO9	Bacteria;Bacteroidetes;Flavobacteriia;Flavobacteriales;Flavobacteriaceae
DENOVO10	Bacteria;Firmicutes;Negativicutes;Selenomonadales;Veillonellaceae;Veillonella
DENOVO11	Bacteria;Actinobacteria;Actinobacteria;Actinomycetales;Corynebacteriaceae;Corynebacterium
DENOVO12	Bacteria;Firmicutes;Bacilli;Lactobacillales;Streptococcaceae;Streptococcus
DENOVO13	Bacteria;Firmicutes;Negativicutes;Selenomonadales;Veillonellaceae;Veillonella
DENOVO14	Bacteria;Firmicutes;Bacilli;Bacillales;Listeriaceae;Listeria
DENOVO15	Bacteria;Proteobacteria;Betaproteobacteria;Neisseriales;Neisseriaceae;Neisseria
DENOVO16	Bacteria;Proteobacteria;Gammaproteobacteria;Pasteurellales;Pasteurellaceae;Haemophilus
DENOVO17	Bacteria;Firmicutes;Bacilli;Lactobacillales;Lactobacillaceae;Lactobacillus
DENOVO18	Bacteria;Firmicutes;Bacilli;Bacillales;Staphylococcaceae;Staphylococcus
DENOVO19	Bacteria;Proteobacteria;Gammaproteobacteria;Enterobacteriales;Enterobacteriaceae;Serratia
DENOVO20	Bacteria;Firmicutes;Clostridia;Clostridiales;Lachnospiraceae
DENOVO21	Bacteria;Firmicutes;Bacilli;Lactobacillales;Streptococcaceae;Streptococcus
DENOVO22	Bacteria;Proteobacteria;Gammaproteobacteria;Pseudomonadales;Moraxellaceae;Moraxella
DENOVO23	Bacteria;Actinobacteria;Actinobacteria;Actinomycetales;Micrococcaceae;Rothia
DENOVO24	Bacteria;Firmicutes;Bacilli;Lactobacillales;Lactobacillaceae;Lactobacillus
DENOVO25	Bacteria;Proteobacteria;Alphaproteobacteria;Rhodospirillales;Acetobacteraceae;Roseomonas
DENOVO26	Bacteria;Proteobacteria;Betaproteobacteria;Neisseriales;Neisseriaceae;Neisseria
DENOVO27	Bacteria;Firmicutes;Bacilli;Lactobacillales;Carnobacteriaceae;Granulicatella
DENOVO28	Bacteria;Firmicutes;Negativicutes;Selenomonadales;Veillonellaceae;Veillonella
DENOVO29	Bacteria;Firmicutes;Bacilli;Lactobacillales;Carnobacteriaceae;Granulicatella
DENOVO30	Bacteria;Firmicutes;Bacilli;Lactobacillales;Streptococcaceae;Streptococcus
DENOVO31	Bacteria;Actinobacteria;Actinobacteria;Actinomycetales;Micrococcaceae;Rothia
DENOVO32	Bacteria;Proteobacteria;Betaproteobacteria;Neisseriales;Neisseriaceae;Neisseria
DENOVO33	Bacteria;Proteobacteria;Betaproteobacteria;Neisseriales;Neisseriaceae
DENOVO34	Bacteria;Bacteroidetes;Bacteroidia;Bacteroidales;Porphyromonadaceae;Porphyromonas
DENOVO35	Bacteria;Bacteroidetes;Flavobacteriia;Flavobacteriales;Flavobacteriaceae
DENOVO36	Bacteria;Proteobacteria;Gammaproteobacteria;Enterobacteriales;Enterobacteriaceae;Serratia
DENOVO37	Bacteria;Actinobacteria;Actinobacteria;Actinomycetales;Micrococcaceae;Rothia
DENOVO38	Bacteria;Actinobacteria;Actinobacteria;Actinomycetales;Micrococcaceae;Rothia
DENOVO39	Bacteria;Firmicutes;Clostridia;Clostridiales;Lachnospiraceae
DENOVO40	Bacteria;Firmicutes;Bacilli;Lactobacillales;Streptococcaceae;Streptococcus
DENOVO41	Bacteria;Bacteroidetes;Bacteroidia;Bacteroidales;Porphyromonadaceae;Porphyromonas
DENOVO42	Bacteria;Firmicutes;Negativicutes;Selenomonadales;Veillonellaceae;Veillonella
DENOVO43	Bacteria;Firmicutes;Clostridia;Clostridiales;Lachnospiraceae
DENOVO44	Bacteria;Firmicutes;Clostridia;Clostridiales;Lachnospiraceae
DENOVO45	Bacteria;Bacteroidetes;Bacteroidia;Bacteroidales;Prevotellaceae;Alloprevotella
DENOVO46	Bacteria;Firmicutes;Bacilli;Lactobacillales;Streptococcaceae;Streptococcus
DENOVO47	Bacteria;Proteobacteria;Betaproteobacteria;Neisseriales;Neisseriaceae;Neisseria
DENOVO48	Bacteria;Bacteroidetes;Bacteroidia;Bacteroidales;Prevotellaceae;Prevotella
DENOVO49	Bacteria;Firmicutes;Clostridia;Clostridiales;Lachnospiraceae
DENOVO50	Bacteria;Actinobacteria;Actinobacteria;Actinomycetales;Micrococcaceae;Rothia
DENOVO51	Bacteria;Bacteroidetes;Bacteroidia;Bacteroidales;Porphyromonadaceae;Porphyromonas
DENOVO52	Bacteria;Fusobacteria;Fusobacteriia;Fusobacteriales;Fusobacteriaceae;Fusobacterium
DENOVO53	Bacteria;Bacteroidetes;Bacteroidia;Bacteroidales;Bacteroidaceae;Bacteroides
DENOVO54	Bacteria;Firmicutes;Negativicutes;Selenomonadales;Veillonellaceae;Veillonella
DENOVO55	Bacteria;Proteobacteria;Gammaproteobacteria;Pasteurellales;Pasteurellaceae;Haemophilus
DENOVO56	Bacteria;Fusobacteria;Fusobacteriia;Fusobacteriales;Fusobacteriaceae;Fusobacterium
DENOVO57	Bacteria;Firmicutes;Bacilli;Lactobacillales;Streptococcaceae;Streptococcus
DENOVO58	Bacteria;Actinobacteria;Actinobacteria;Actinomycetales;Corynebacteriaceae;Corynebacterium
DENOVO59	Bacteria;Actinobacteria;Actinobacteria;Actinomycetales;Corynebacteriaceae;Corynebacterium
DENOVO60	Bacteria;Proteobacteria;Betaproteobacteria;Burkholderiales;Burkholderiaceae;Lautropia
DENOVO61	Bacteria;Firmicutes;Clostridia;Clostridiales;Lachnospiraceae
DENOVO62	Bacteria;Bacteroidetes;Bacteroidia;Bacteroidales;Prevotellaceae;Prevotella
DENOVO63	Bacteria;Firmicutes;Negativicutes;Selenomonadales;Veillonellaceae;Veillonella
DENOVO64	Bacteria;Bacteroidetes;Bacteroidia;Bacteroidales;Prevotellaceae;Alloprevotella
DENOVO65	Bacteria;Firmicutes;Bacilli;Lactobacillales;Streptococcaceae;Streptococcus
DENOVO66	Bacteria;Firmicutes;Bacilli;Bacillales;Bacillales_Incertae Sedis XI;Gemella
DENOVO67	Bacteria;Actinobacteria;Actinobacteria;Actinomycetales;Micrococcaceae;Rothia
DENOVO68	Bacteria;Firmicutes;Negativicutes;Selenomonadales;Veillonellaceae;Veillonella
DENOVO69	Bacteria;Bacteroidetes;Bacteroidia;Bacteroidales;Porphyromonadaceae
DENOVO70	Bacteria;Actinobacteria;Actinobacteria;Actinomycetales;Micrococcaceae;Rothia
DENOVO71	Bacteria;Fusobacteria;Fusobacteriia;Fusobacteriales;Leptotrichiaceae;Leptotrichia
DENOVO72	Bacteria;Firmicutes;Clostridia;Clostridiales;Lachnospiraceae
DENOVO73	Bacteria;Bacteroidetes;Bacteroidia;Bacteroidales;Prevotellaceae;Alloprevotella
DENOVO74	Bacteria;Bacteroidetes;Bacteroidia;Bacteroidales;Prevotellaceae;Prevotella
DENOVO75	Bacteria;Actinobacteria;Actinobacteria;Actinomycetales;Corynebacteriaceae;Corynebacterium
DENOVO76	Bacteria;Bacteroidetes;Bacteroidia;Bacteroidales;Prevotellaceae;Prevotella
DENOVO77	Bacteria;Firmicutes;Clostridia;Clostridiales;Lachnospiraceae
DENOVO78	Bacteria;Firmicutes;Negativicutes;Selenomonadales;Veillonellaceae;Veillonella
DENOVO79	Bacteria;Bacteroidetes;Bacteroidia;Bacteroidales;Porphyromonadaceae
DENOVO80	Bacteria;Bacteroidetes;Bacteroidia;Bacteroidales;Porphyromonadaceae;Porphyromonas
DENOVO81	Bacteria;Firmicutes;Negativicutes;Selenomonadales;Veillonellaceae;Veillonella
DENOVO82	Bacteria;Proteobacteria;Betaproteobacteria;Neisseriales;Neisseriaceae;Neisseria
DENOVO83	Bacteria;Firmicutes;Negativicutes;Selenomonadales;Veillonellaceae;Veillonella
DENOVO84	Bacteria;Proteobacteria;Gammaproteobacteria;Pasteurellales;Pasteurellaceae;Haemophilus
DENOVO85	Bacteria;Proteobacteria;Gammaproteobacteria;Pseudomonadales;Pseudomonadaceae;Pseudomonas
DENOVO86	Bacteria;Actinobacteria;Actinobacteria;Actinomycetales;Micrococcaceae;Rothia
DENOVO87	Bacteria;Firmicutes;Bacilli;Lactobacillales;Streptococcaceae;Streptococcus
DENOVO88	Bacteria;Actinobacteria;Actinobacteria;Actinomycetales;Mycobacteriaceae;Mycobacterium
DENOVO89	Bacteria;Firmicutes;Clostridia;Clostridiales;Lachnospiraceae
DENOVO90	Bacteria;Proteobacteria;Betaproteobacteria;Burkholderiales;Burkholderiaceae;Lautropia
DENOVO91	Bacteria;Actinobacteria;Actinobacteria;Actinomycetales;Propionibacteriaceae;Propionibacterium
DENOVO92	Bacteria;Proteobacteria;Gammaproteobacteria;Pasteurellales;Pasteurellaceae;Haemophilus
DENOVO93	Bacteria;Firmicutes;Clostridia;Clostridiales;Lachnospiraceae
DENOVO94	Bacteria;Proteobacteria;Betaproteobacteria;Burkholderiales;Burkholderiaceae;Lautropia
DENOVO95	Bacteria;Bacteroidetes;Bacteroidia;Bacteroidales;Prevotellaceae;Prevotella
DENOVO96	Bacteria;Firmicutes;Clostridia;Clostridiales;Lachnospiraceae
DENOVO97	Bacteria;Firmicutes;Clostridia;Clostridiales;Lachnospiraceae
DENOVO98	Bacteria;Proteobacteria;Epsilonproteobacteria;Campylobacterales;Campylobacteraceae;Campylobacter
DENOVO99	Bacteria;Firmicutes;Negativicutes;Selenomonadales;Veillonellaceae;Veillonella
DENOVO100	Bacteria;Bacteroidetes;Bacteroidia;Bacteroidales;Porphyromonadaceae
DENOVO101	Bacteria;Firmicutes;Bacilli;Lactobacillales;Lactobacillaceae;Lactobacillus
DENOVO102	Bacteria;Proteobacteria;Betaproteobacteria;Neisseriales;Neisseriaceae;Kingella
DENOVO103	Bacteria;Firmicutes;Clostridia;Clostridiales;Lachnospiraceae
DENOVO104	Bacteria;Firmicutes;Negativicutes;Selenomonadales;Veillonellaceae;Veillonella
DENOVO105	Bacteria;Bacteroidetes;Bacteroidia;Bacteroidales;Porphyromonadaceae;Porphyromonas
DENOVO106	Bacteria;Bacteroidetes;Bacteroidia;Bacteroidales;Porphyromonadaceae;Odoribacter
DENOVO107	Bacteria;Proteobacteria;Gammaproteobacteria;Pasteurellales;Pasteurellaceae;Haemophilus
DENOVO108	Bacteria;Proteobacteria;Gammaproteobacteria;Pseudomonadales;Moraxellaceae;Moraxella
DENOVO109	Bacteria;Bacteroidetes;Bacteroidia;Bacteroidales;Porphyromonadaceae
DENOVO110	Bacteria;Firmicutes;Negativicutes;Selenomonadales;Veillonellaceae;Veillonella
DENOVO111	Bacteria;Firmicutes;Negativicutes;Selenomonadales;Veillonellaceae;Veillonella
DENOVO112	Bacteria;Firmicutes;Clostridia;Clostridiales;Lachnospiraceae;Clostridium XlVa
DENOVO113	Bacteria;Actinobacteria;Actinobacteria;Actinomycetales;Actinomycetaceae;Actinomyces
DENOVO114	Bacteria;Firmicutes;Clostridia;Clostridiales;Lachnospiraceae
DENOVO115	Bacteria;Proteobacteria;Betaproteobacteria;Burkholderiales;Burkholderiaceae;Lautropia
DENOVO116	Bacteria;Firmicutes;Clostridia;Clostridiales;Lachnospiraceae
DENOVO117	Bacteria;Firmicutes;Bacilli;Bacillales;Bacillales_Incertae Sedis XI;Gemella
DENOVO118	Bacteria;Bacteroidetes;Bacteroidia;Bacteroidales;Porphyromonadaceae
DENOVO119	Bacteria;Firmicutes;Bacilli;Lactobacillales;Streptococcaceae;Streptococcus
DENOVO120	Bacteria;Firmicutes;Clostridia;Clostridiales;Lachnospiraceae
DENOVO121	Bacteria;Bacteroidetes;Bacteroidia;Bacteroidales;Prevotellaceae;Alloprevotella
DENOVO122	Bacteria;Bacteroidetes;Bacteroidia;Bacteroidales;Prevotellaceae;Prevotella
DENOVO123	Bacteria;Bacteroidetes;Bacteroidia;Bacteroidales;Rikenellaceae;Alistipes
DENOVO124	Bacteria;Firmicutes;Negativicutes;Selenomonadales;Veillonellaceae;Veillonella
DENOVO125	Bacteria;Firmicutes;Negativicutes;Selenomonadales;Veillonellaceae;Veillonella
DENOVO126	Bacteria;Bacteroidetes;Bacteroidia;Bacteroidales;Prevotellaceae
DENOVO127	Bacteria;Firmicutes;Bacilli;Lactobacillales;Enterococcaceae;Enterococcus
DENOVO128	Bacteria;Proteobacteria;Gammaproteobacteria;Pasteurellales;Pasteurellaceae;Haemophilus
DENOVO129	Bacteria;Bacteroidetes;Bacteroidia;Bacteroidales;Bacteroidaceae;Bacteroides
DENOVO130	Bacteria;Bacteroidetes;Bacteroidia;Bacteroidales;Prevotellaceae;Prevotella
DENOVO131	Bacteria;Bacteroidetes;Bacteroidia;Bacteroidales;Prevotellaceae;Prevotella
DENOVO132	Bacteria;Bacteroidetes;Bacteroidia;Bacteroidales;Prevotellaceae;Alloprevotella
DENOVO133	Bacteria;Firmicutes;Negativicutes;Selenomonadales;Veillonellaceae;Dialister
DENOVO134	Bacteria;Firmicutes;Bacilli;Lactobacillales;Streptococcaceae;Streptococcus
DENOVO135	Bacteria;Firmicutes;Bacilli;Lactobacillales;Lactobacillaceae;Lactobacillus
DENOVO136	Bacteria;Firmicutes;Clostridia;Clostridiales;Ruminococcaceae
DENOVO137	Bacteria;Bacteroidetes;Bacteroidia;Bacteroidales;Prevotellaceae;Prevotella
DENOVO138	Bacteria;Firmicutes;Clostridia;Clostridiales;Peptostreptococcaceae;Peptostreptococcus
DENOVO139	Bacteria;Firmicutes;Negativicutes;Selenomonadales;Veillonellaceae;Veillonella
DENOVO140	Bacteria;Bacteroidetes;Bacteroidia;Bacteroidales;Porphyromonadaceae
DENOVO141	Bacteria;Bacteroidetes;Bacteroidia;Bacteroidales;Porphyromonadaceae;Porphyromonas
DENOVO142	Bacteria;Fusobacteria;Fusobacteriia;Fusobacteriales;Fusobacteriaceae;Fusobacterium
DENOVO143	Bacteria;Bacteroidetes;Bacteroidia;Bacteroidales;Prevotellaceae;Alloprevotella
DENOVO144	Bacteria;Proteobacteria;Betaproteobacteria;Neisseriales;Neisseriaceae
DENOVO145	Bacteria;Proteobacteria;Gammaproteobacteria;Pseudomonadales;Pseudomonadaceae;Pseudomonas
DENOVO146	Bacteria;Bacteroidetes;Bacteroidia;Bacteroidales;Porphyromonadaceae
DENOVO147	Bacteria;Bacteroidetes;Bacteroidia;Bacteroidales;Prevotellaceae;Prevotella
DENOVO148	Bacteria;Bacteroidetes;Bacteroidia;Bacteroidales;Prevotellaceae;Prevotella
DENOVO149	Bacteria;Firmicutes;Negativicutes;Selenomonadales;Veillonellaceae;Veillonella
DENOVO150	Bacteria;Firmicutes;Bacilli;Lactobacillales;Enterococcaceae;Enterococcus
DENOVO151	Bacteria;Bacteroidetes;Bacteroidia;Bacteroidales;Porphyromonadaceae
DENOVO152	Bacteria;Bacteroidetes;Bacteroidia;Bacteroidales;Prevotellaceae;Prevotella
DENOVO153	Bacteria;Fusobacteria;Fusobacteriia;Fusobacteriales;Fusobacteriaceae;Fusobacterium
DENOVO154	Bacteria;Proteobacteria;Gammaproteobacteria;Pasteurellales;Pasteurellaceae;Haemophilus
DENOVO155	Bacteria;Firmicutes;Bacilli;Lactobacillales;Lactobacillaceae;Lactobacillus
DENOVO156	Bacteria;Bacteroidetes;Bacteroidia;Bacteroidales;Prevotellaceae;Prevotella
DENOVO157	Bacteria;Bacteroidetes;Bacteroidia;Bacteroidales;Porphyromonadaceae
DENOVO158	Bacteria;Firmicutes;Bacilli;Bacillales;Bacillaceae 1;Bacillus
DENOVO159	Bacteria;Actinobacteria;Actinobacteria;Coriobacteriales;Coriobacteriaceae;Atopobium
DENOVO160	Bacteria;Actinobacteria;Actinobacteria;Coriobacteriales;Coriobacteriaceae;Olsenella
DENOVO161	Bacteria;Actinobacteria;Actinobacteria;Actinomycetales
DENOVO162	Bacteria;Firmicutes;Clostridia;Clostridiales;Lachnospiraceae
DENOVO163	Bacteria;Bacteroidetes;Bacteroidia;Bacteroidales;Porphyromonadaceae;Porphyromonas
DENOVO164	Bacteria;Bacteroidetes;Bacteroidia;Bacteroidales;Porphyromonadaceae
DENOVO165	Bacteria;Firmicutes;Bacilli;Lactobacillales;Streptococcaceae;Streptococcus
DENOVO166	Bacteria;Candidatus Saccharibacteria;Saccharibacteria_genera_incertae_sedis;Saccharibacteria_genera_incertae_sedis;Saccharibacteria_genera_incertae_sedis;Saccharibacteria_genera_incertae_sedis
DENOVO167	Bacteria;Bacteroidetes;Bacteroidia;Bacteroidales;Porphyromonadaceae
DENOVO168	Bacteria;Bacteroidetes;Bacteroidia;Bacteroidales;Rikenellaceae;Alistipes
DENOVO169	Bacteria;Bacteroidetes;Bacteroidia;Bacteroidales;Prevotellaceae;Prevotella
DENOVO170	Bacteria;Bacteroidetes;Bacteroidia;Bacteroidales;Porphyromonadaceae;Odoribacter
DENOVO171	Bacteria;Bacteroidetes;Bacteroidia;Bacteroidales;Porphyromonadaceae
DENOVO172	Bacteria;Firmicutes;Clostridia;Clostridiales;Lachnospiraceae;Clostridium XlVa
DENOVO173	Bacteria;Proteobacteria;Betaproteobacteria;Neisseriales;Neisseriaceae;Neisseria
DENOVO174	Bacteria;Firmicutes;Bacilli;Bacillales;Bacillales_Incertae Sedis XI;Gemella
DENOVO175	Bacteria;Bacteroidetes;Flavobacteriia;Flavobacteriales;Flavobacteriaceae
DENOVO176	Bacteria;Proteobacteria;Betaproteobacteria;Neisseriales;Neisseriaceae;Neisseria
DENOVO177	Bacteria;Bacteroidetes;Bacteroidia;Bacteroidales;Porphyromonadaceae
DENOVO178	Bacteria;Bacteroidetes;Bacteroidia;Bacteroidales;Prevotellaceae;Alloprevotella
DENOVO179	Bacteria;Fusobacteria;Fusobacteriia;Fusobacteriales;Fusobacteriaceae;Fusobacterium
DENOVO180	Bacteria;Actinobacteria;Actinobacteria;Actinomycetales;Corynebacteriaceae;Corynebacterium
DENOVO181	Bacteria;Bacteroidetes;Bacteroidia;Bacteroidales;Porphyromonadaceae;Tannerella
DENOVO182	Bacteria;Fusobacteria;Fusobacteriia;Fusobacteriales;Fusobacteriaceae;Fusobacterium
DENOVO183	Bacteria;Firmicutes;Bacilli;Lactobacillales;Aerococcaceae;Abiotrophia
DENOVO184	Bacteria;Firmicutes;Clostridia;Clostridiales;Lachnospiraceae
DENOVO185	Bacteria;Bacteroidetes;Bacteroidia;Bacteroidales;Porphyromonadaceae
DENOVO186	Bacteria;Proteobacteria;Betaproteobacteria;Burkholderiales;Burkholderiaceae;Burkholderia
DENOVO187	Bacteria;Bacteroidetes;Bacteroidia;Bacteroidales;Porphyromonadaceae;Tannerella
DENOVO188	Bacteria;Bacteroidetes;Bacteroidia;Bacteroidales;Porphyromonadaceae
DENOVO189	Bacteria;Proteobacteria;Betaproteobacteria;Neisseriales;Neisseriaceae;Neisseria
DENOVO190	Bacteria;Bacteroidetes;Bacteroidia;Bacteroidales;Prevotellaceae;Prevotella
DENOVO191	Bacteria;Proteobacteria;Epsilonproteobacteria;Campylobacterales;Campylobacteraceae;Campylobacter
DENOVO192	Bacteria;Firmicutes;Clostridia;Clostridiales;Lachnospiraceae
DENOVO193	Bacteria;Fusobacteria;Fusobacteriia;Fusobacteriales;Leptotrichiaceae;Streptobacillus
DENOVO194	Bacteria;Bacteroidetes;Flavobacteriia;Flavobacteriales;Flavobacteriaceae;Capnocytophaga
DENOVO195	Bacteria;Bacteroidetes;Bacteroidia;Bacteroidales;Porphyromonadaceae
DENOVO196	Bacteria;Bacteroidetes;Bacteroidia;Bacteroidales;Prevotellaceae;Prevotella
DENOVO197	Bacteria;Proteobacteria;Gammaproteobacteria;Pseudomonadales;Moraxellaceae;Moraxella
DENOVO198	Bacteria;Proteobacteria;Gammaproteobacteria;Pasteurellales;Pasteurellaceae;Haemophilus
DENOVO199	Bacteria;Bacteroidetes;Bacteroidia;Bacteroidales;Prevotellaceae;Alloprevotella
DENOVO200	Bacteria;Bacteroidetes;Bacteroidia;Bacteroidales;Porphyromonadaceae
DENOVO201	Bacteria;Proteobacteria;Betaproteobacteria;Neisseriales;Neisseriaceae;Neisseria
DENOVO202	Bacteria;Bacteroidetes;Bacteroidia;Bacteroidales;Prevotellaceae;Prevotella
DENOVO203	Bacteria;Bacteroidetes;Bacteroidia;Bacteroidales;Prevotellaceae;Prevotella
DENOVO204	Bacteria;Firmicutes;Negativicutes;Selenomonadales;Veillonellaceae;Veillonella
DENOVO205	Bacteria;Proteobacteria;Epsilonproteobacteria;Campylobacterales;Campylobacteraceae;Campylobacter
DENOVO206	Bacteria;Firmicutes;Clostridia;Clostridiales;Lachnospiraceae
DENOVO207	Bacteria;Bacteroidetes;Bacteroidia;Bacteroidales;Prevotellaceae;Prevotella
DENOVO208	Bacteria;Bacteroidetes;Bacteroidia;Bacteroidales;Prevotellaceae;Prevotella
DENOVO209	Bacteria;Candidatus Saccharibacteria;Saccharibacteria_genera_incertae_sedis;Saccharibacteria_genera_incertae_sedis;Saccharibacteria_genera_incertae_sedis;Saccharibacteria_genera_incertae_sedis
DENOVO210	Bacteria;Firmicutes;Clostridia;Clostridiales;Lachnospiraceae
DENOVO211	Bacteria;Firmicutes;Bacilli;Lactobacillales;Streptococcaceae;Streptococcus
DENOVO212	Bacteria;Bacteroidetes;Bacteroidia;Bacteroidales;Prevotellaceae;Alloprevotella
DENOVO213	Bacteria;Firmicutes;Bacilli;Bacillales;Bacillaceae 1;Bacillus
DENOVO214	Bacteria;Bacteroidetes;Bacteroidia;Bacteroidales;Prevotellaceae;Prevotella
DENOVO215	Bacteria;Cyanobacteria/Chloroplast;Chloroplast;Chloroplast;Chloroplast;Streptophyta
DENOVO216	Bacteria;Spirochaetes;Spirochaetia;Spirochaetales;Spirochaetaceae;Treponema
DENOVO217	Bacteria;Bacteroidetes;Bacteroidia;Bacteroidales;Porphyromonadaceae
DENOVO218	Bacteria;Actinobacteria;Actinobacteria;Actinomycetales;Micrococcaceae;Rothia
DENOVO219	Bacteria;Bacteroidetes;Bacteroidia;Bacteroidales;Prevotellaceae;Alloprevotella
DENOVO220	Bacteria;Firmicutes;Clostridia;Clostridiales;Lachnospiraceae
DENOVO221	Bacteria;Proteobacteria;Betaproteobacteria;Neisseriales;Neisseriaceae;Neisseria
DENOVO222	Bacteria;Firmicutes;Bacilli;Lactobacillales;Streptococcaceae;Streptococcus
DENOVO223	Bacteria;Spirochaetes;Spirochaetia;Spirochaetales;Spirochaetaceae;Treponema
DENOVO224	Bacteria;Bacteroidetes;Bacteroidia;Bacteroidales;Prevotellaceae;Alloprevotella
DENOVO225	Bacteria;Proteobacteria;Gammaproteobacteria;Pasteurellales;Pasteurellaceae;Haemophilus
DENOVO226	Bacteria;Firmicutes;Clostridia;Clostridiales;Lachnospiraceae
DENOVO227	Bacteria;Firmicutes;Clostridia;Clostridiales;Lachnospiraceae
DENOVO228	Bacteria;Firmicutes;Clostridia;Clostridiales;Lachnospiraceae
DENOVO229	Bacteria;Firmicutes;Bacilli;Bacillales;Bacillaceae 1;Bacillus
DENOVO230	Bacteria;Bacteroidetes;Bacteroidia;Bacteroidales;Prevotellaceae;Prevotella
DENOVO231	Bacteria;Proteobacteria;Gammaproteobacteria;Cardiobacteriales;Cardiobacteriaceae;Cardiobacterium
DENOVO232	Bacteria;Bacteroidetes;Bacteroidia;Bacteroidales;Porphyromonadaceae
DENOVO233	Bacteria;Bacteroidetes;Bacteroidia;Bacteroidales;Prevotellaceae;Prevotella
DENOVO234	Bacteria;Bacteroidetes;Flavobacteriia;Flavobacteriales;Flavobacteriaceae;Capnocytophaga
DENOVO235	Bacteria;Bacteroidetes;Flavobacteriia;Flavobacteriales;Flavobacteriaceae;Capnocytophaga
DENOVO236	Bacteria;Bacteroidetes;Bacteroidia;Bacteroidales;Porphyromonadaceae
DENOVO237	Bacteria;Bacteroidetes;Flavobacteriia;Flavobacteriales;Flavobacteriaceae
DENOVO238	Bacteria;Proteobacteria;Gammaproteobacteria;Pasteurellales;Pasteurellaceae;Haemophilus
DENOVO239	Bacteria;Proteobacteria;Betaproteobacteria;Neisseriales;Neisseriaceae;Neisseria
DENOVO240	Bacteria;Bacteroidetes;Bacteroidia;Bacteroidales;Prevotellaceae;Prevotella
DENOVO241	Bacteria;Proteobacteria;Betaproteobacteria;Neisseriales;Neisseriaceae;Neisseria
DENOVO242	Bacteria;Firmicutes;Bacilli;Bacillales;Bacillales_Incertae Sedis XI;Gemella
DENOVO243	Bacteria;Proteobacteria;Gammaproteobacteria;Pasteurellales;Pasteurellaceae;Haemophilus
DENOVO244	Bacteria;Proteobacteria;Gammaproteobacteria;Enterobacteriales;Enterobacteriaceae
DENOVO245	Bacteria;Firmicutes;Clostridia;Clostridiales;Peptostreptococcaceae;Filifactor
DENOVO246	Bacteria;Proteobacteria;Betaproteobacteria;Neisseriales;Neisseriaceae;Neisseria
DENOVO247	Bacteria;Bacteroidetes;Bacteroidia;Bacteroidales;Porphyromonadaceae
DENOVO248	Bacteria;Bacteroidetes;Bacteroidia;Bacteroidales;Porphyromonadaceae;Porphyromonas
DENOVO249	Bacteria;Firmicutes;Clostridia;Clostridiales;Lachnospiraceae
DENOVO250	Bacteria;Spirochaetes;Spirochaetia;Spirochaetales;Spirochaetaceae;Treponema
DENOVO251	Bacteria;Actinobacteria;Actinobacteria;Actinomycetales
DENOVO252	Bacteria;Bacteroidetes;Bacteroidia;Bacteroidales;Prevotellaceae;Prevotella
DENOVO253	Bacteria;Candidatus Saccharibacteria;Saccharibacteria_genera_incertae_sedis;Saccharibacteria_genera_incertae_sedis;Saccharibacteria_genera_incertae_sedis;Saccharibacteria_genera_incertae_sedis
DENOVO254	Bacteria;Fusobacteria;Fusobacteriia;Fusobacteriales;Leptotrichiaceae;Leptotrichia
DENOVO255	Bacteria;Proteobacteria;Betaproteobacteria;Neisseriales;Neisseriaceae;Neisseria
DENOVO256	Bacteria;Fusobacteria;Fusobacteriia;Fusobacteriales;Leptotrichiaceae;Leptotrichia
DENOVO257	Bacteria;Fusobacteria;Fusobacteriia;Fusobacteriales;Fusobacteriaceae;Fusobacterium
DENOVO258	Bacteria;Fusobacteria;Fusobacteriia;Fusobacteriales;Leptotrichiaceae;Leptotrichia
DENOVO259	Bacteria;Bacteroidetes;Bacteroidia;Bacteroidales;Rikenellaceae;Alistipes
DENOVO260	Bacteria;Bacteroidetes;Bacteroidia;Bacteroidales;Prevotellaceae;Prevotella
DENOVO261	Bacteria;Bacteroidetes;Bacteroidia;Bacteroidales
DENOVO262	Bacteria;Bacteroidetes;Bacteroidia;Bacteroidales;Rikenellaceae;Alistipes
DENOVO263	Bacteria;Bacteroidetes;Flavobacteriia;Flavobacteriales;Flavobacteriaceae;Capnocytophaga
DENOVO264	Bacteria;Firmicutes;Clostridia;Clostridiales;Lachnospiraceae
DENOVO265	Bacteria;Bacteroidetes;Bacteroidia;Bacteroidales;Prevotellaceae;Prevotella
DENOVO266	Bacteria;Candidatus Saccharibacteria;Saccharibacteria_genera_incertae_sedis;Saccharibacteria_genera_incertae_sedis;Saccharibacteria_genera_incertae_sedis;Saccharibacteria_genera_incertae_sedis
DENOVO267	Bacteria;Bacteroidetes;Bacteroidia;Bacteroidales;Porphyromonadaceae
DENOVO268	Bacteria;Firmicutes;Clostridia;Clostridiales;Clostridiales_Incertae Sedis XI;Parvimonas
DENOVO269	Bacteria;Proteobacteria;Epsilonproteobacteria;Campylobacterales;Campylobacteraceae;Campylobacter
DENOVO270	Bacteria;Proteobacteria;Betaproteobacteria;Neisseriales;Neisseriaceae;Gulbenkiania
DENOVO271	Bacteria;Firmicutes;Clostridia;Clostridiales;Lachnospiraceae
DENOVO272	Bacteria;Firmicutes;Clostridia;Clostridiales;Lachnospiraceae;Lachnospiracea_incertae_sedis
DENOVO273	Bacteria;Bacteroidetes;Bacteroidia;Bacteroidales;Porphyromonadaceae;Porphyromonas
DENOVO274	Bacteria;Proteobacteria;Gammaproteobacteria;Pasteurellales;Pasteurellaceae;Haemophilus
DENOVO275	Bacteria;Fusobacteria;Fusobacteriia;Fusobacteriales;Fusobacteriaceae;Fusobacterium
DENOVO276	Bacteria;Firmicutes;Clostridia;Clostridiales;Lachnospiraceae
DENOVO277	Bacteria;Firmicutes;Negativicutes;Selenomonadales;Veillonellaceae;Selenomonas
DENOVO278	Bacteria;Firmicutes;Clostridia;Clostridiales;Lachnospiraceae
DENOVO279	Bacteria;Cyanobacteria/Chloroplast;Chloroplast;Chloroplast;Chloroplast;Streptophyta
DENOVO280	Bacteria;Firmicutes;Bacilli;Lactobacillales;Streptococcaceae;Streptococcus
DENOVO281	Bacteria;Bacteroidetes;Flavobacteriia;Flavobacteriales;Flavobacteriaceae;Capnocytophaga
DENOVO282	Bacteria;Bacteroidetes;Bacteroidia;Bacteroidales;Rikenellaceae;Alistipes
DENOVO283	Bacteria;Bacteroidetes;Bacteroidia;Bacteroidales;Prevotellaceae;Prevotella
DENOVO284	Bacteria;Firmicutes;Bacilli;Lactobacillales;Streptococcaceae;Streptococcus
DENOVO285	Bacteria;Firmicutes;Negativicutes;Selenomonadales;Veillonellaceae;Megasphaera
DENOVO286	Bacteria;Firmicutes;Clostridia;Clostridiales;Lachnospiraceae
DENOVO287	Bacteria;Bacteroidetes;Bacteroidia;Bacteroidales;Porphyromonadaceae
DENOVO288	Bacteria;Bacteroidetes;Bacteroidia;Bacteroidales;Porphyromonadaceae
DENOVO289	Bacteria;Firmicutes;Clostridia;Clostridiales;Lachnospiraceae
DENOVO290	Bacteria;Bacteroidetes;Bacteroidia;Bacteroidales;Porphyromonadaceae
DENOVO291	Bacteria;Proteobacteria;Betaproteobacteria;Burkholderiales;Sutterellaceae;Parasutterella
DENOVO292	Bacteria;Bacteroidetes;Bacteroidia;Bacteroidales;Prevotellaceae;Prevotella
DENOVO293	Bacteria;Proteobacteria;Gammaproteobacteria;Pseudomonadales;Moraxellaceae;Enhydrobacter
DENOVO294	Bacteria;Bacteroidetes;Bacteroidia;Bacteroidales;Porphyromonadaceae
DENOVO295	Bacteria;Bacteroidetes;Bacteroidia;Bacteroidales;Porphyromonadaceae
DENOVO296	Bacteria;Bacteroidetes;Bacteroidia;Bacteroidales;Porphyromonadaceae
DENOVO297	Bacteria;Firmicutes;Clostridia;Clostridiales;Lachnospiraceae;Oribacterium
DENOVO298	Bacteria;Firmicutes;Negativicutes;Selenomonadales;Veillonellaceae;Selenomonas
DENOVO299	Bacteria;Bacteroidetes;Bacteroidia;Bacteroidales;Porphyromonadaceae;Parabacteroides
DENOVO300	Bacteria;Firmicutes;Clostridia;Clostridiales;Lachnospiraceae
DENOVO301	Bacteria;Firmicutes;Clostridia;Clostridiales;Lachnospiraceae;Dorea
DENOVO302	Bacteria;Bacteroidetes;Bacteroidia;Bacteroidales;Bacteroidaceae;Bacteroides
DENOVO303	Bacteria;Firmicutes;Negativicutes;Selenomonadales;Veillonellaceae
DENOVO304	Bacteria;Bacteroidetes;Bacteroidia;Bacteroidales;Prevotellaceae;Alloprevotella
DENOVO305	Bacteria;Bacteroidetes;Bacteroidia;Bacteroidales;Prevotellaceae;Alloprevotella
DENOVO306	Bacteria;Proteobacteria;Gammaproteobacteria;Pasteurellales;Pasteurellaceae;Aggregatibacter
DENOVO307	Bacteria;Firmicutes;Clostridia;Clostridiales;Lachnospiraceae
DENOVO308	Bacteria;Bacteroidetes;Flavobacteriia;Flavobacteriales;Flavobacteriaceae
DENOVO309	Bacteria;Firmicutes;Clostridia;Clostridiales;Lachnospiraceae
DENOVO310	Bacteria;Bacteroidetes;Bacteroidia;Bacteroidales;Porphyromonadaceae
DENOVO311	Bacteria;Firmicutes;Clostridia;Clostridiales;Lachnospiraceae;Clostridium XlVa
DENOVO312	Bacteria;Proteobacteria;Betaproteobacteria;Burkholderiales;Burkholderiaceae;Burkholderia
DENOVO313	Bacteria;Bacteroidetes;Bacteroidia;Bacteroidales;Porphyromonadaceae
DENOVO314	Bacteria;Bacteroidetes;Bacteroidia;Bacteroidales;Porphyromonadaceae
DENOVO315	Bacteria;Firmicutes;Clostridia;Clostridiales;Lachnospiraceae;Catonella
DENOVO316	Bacteria;Fusobacteria;Fusobacteriia;Fusobacteriales;Leptotrichiaceae;Leptotrichia
DENOVO317	Bacteria;Firmicutes;Clostridia;Clostridiales;Ruminococcaceae;Butyricicoccus
DENOVO318	Bacteria;Firmicutes;Clostridia;Clostridiales;Ruminococcaceae
DENOVO319	Bacteria;Firmicutes;Clostridia;Clostridiales;Lachnospiraceae
DENOVO320	Bacteria;Bacteroidetes;Bacteroidia;Bacteroidales;Prevotellaceae;Prevotella
DENOVO321	Bacteria;Bacteroidetes;Flavobacteriia;Flavobacteriales;Flavobacteriaceae
DENOVO322	Bacteria;Firmicutes;Clostridia;Clostridiales;Clostridiales_Incertae Sedis XI;Finegoldia
DENOVO323	Bacteria;Bacteroidetes;Bacteroidia;Bacteroidales;Prevotellaceae;Alloprevotella
DENOVO324	Bacteria;Bacteroidetes;Bacteroidia;Bacteroidales
DENOVO325	Bacteria;Bacteroidetes;Bacteroidia;Bacteroidales;Prevotellaceae;Prevotella
DENOVO326	Bacteria;Firmicutes;Clostridia;Clostridiales;Lachnospiraceae
DENOVO327	Bacteria;Bacteroidetes;Bacteroidia;Bacteroidales;Prevotellaceae;Prevotella
DENOVO328	Bacteria;Bacteroidetes;Bacteroidia;Bacteroidales;Prevotellaceae;Prevotella
DENOVO329	Bacteria;Proteobacteria;Betaproteobacteria;Burkholderiales;Sutterellaceae;Parasutterella
DENOVO330	Bacteria
DENOVO331	Bacteria;Firmicutes;Negativicutes;Selenomonadales;Veillonellaceae;Veillonella
DENOVO332	Bacteria;Proteobacteria;Gammaproteobacteria;Pseudomonadales;Pseudomonadaceae;Pseudomonas
DENOVO333	Bacteria;Fusobacteria;Fusobacteriia;Fusobacteriales;Fusobacteriaceae;Fusobacterium
DENOVO334	Bacteria;Firmicutes;Clostridia;Clostridiales
DENOVO335	Bacteria;Firmicutes;Clostridia;Clostridiales;Peptoniphilaceae;Peptoniphilus
DENOVO336	Bacteria;Proteobacteria;Epsilonproteobacteria;Campylobacterales;Campylobacteraceae;Campylobacter
DENOVO337	Bacteria;Firmicutes;Negativicutes;Selenomonadales;Veillonellaceae;Megasphaera
DENOVO338	Bacteria;Bacteroidetes;Bacteroidia;Bacteroidales
DENOVO339	Bacteria;Firmicutes;Clostridia
DENOVO340	Bacteria;Firmicutes;Clostridia;Clostridiales;Lachnospiraceae
DENOVO341	Bacteria;Fusobacteria;Fusobacteriia;Fusobacteriales;Leptotrichiaceae;Leptotrichia
DENOVO342	Bacteria;Firmicutes;Clostridia;Clostridiales;Lachnospiraceae
DENOVO343	Bacteria;Actinobacteria;Actinobacteria;Actinomycetales;Corynebacteriaceae;Corynebacterium
DENOVO344	Bacteria;Firmicutes;Erysipelotrichia;Erysipelotrichales;Erysipelotrichaceae
DENOVO345	Bacteria;Actinobacteria;Actinobacteria;Actinomycetales;Actinomycetaceae;Actinomyces
DENOVO346	Bacteria;Proteobacteria;Betaproteobacteria;Neisseriales;Neisseriaceae;Neisseria
DENOVO347	Bacteria;Bacteroidetes;Bacteroidia;Bacteroidales;Prevotellaceae;Prevotella
DENOVO348	Bacteria;Firmicutes;Bacilli;Lactobacillales;Aerococcaceae;Abiotrophia
DENOVO349	Bacteria;Firmicutes;Clostridia;Clostridiales;Ruminococcaceae;Oscillibacter
DENOVO350	Bacteria;SR1;SR1_genera_incertae_sedis;SR1_genera_incertae_sedis;SR1_genera_incertae_sedis;SR1_genera_incertae_sedis
DENOVO351	Bacteria;Firmicutes;Negativicutes;Selenomonadales;Veillonellaceae;Selenomonas
DENOVO352	Bacteria;Firmicutes;Erysipelotrichia;Erysipelotrichales;Erysipelotrichaceae;Solobacterium
DENOVO353	Bacteria;Bacteroidetes;Bacteroidia;Bacteroidales;Prevotellaceae;Prevotella
DENOVO354	Bacteria;Firmicutes;Bacilli;Lactobacillales;Lactobacillaceae;Lactobacillus
DENOVO355	Bacteria;Bacteroidetes;Bacteroidia;Bacteroidales;Prevotellaceae;Prevotella
DENOVO356	Bacteria;Bacteroidetes;Bacteroidia;Bacteroidales;Prevotellaceae;Prevotella
DENOVO357	Bacteria;Bacteroidetes;Bacteroidia;Bacteroidales;Prevotellaceae;Prevotella
DENOVO358	Bacteria;Bacteroidetes;Bacteroidia;Bacteroidales;Porphyromonadaceae
DENOVO359	Bacteria;Fusobacteria;Fusobacteriia;Fusobacteriales;Leptotrichiaceae;Leptotrichia
DENOVO360	Bacteria;Actinobacteria;Actinobacteria;Actinomycetales;Actinomycetaceae;Actinomyces
DENOVO361	Bacteria;Firmicutes;Clostridia;Clostridiales;Lachnospiraceae
DENOVO362	Bacteria;Bacteroidetes;Bacteroidia;Bacteroidales;Porphyromonadaceae;Porphyromonas
DENOVO363	Bacteria;Bacteroidetes;Flavobacteriia;Flavobacteriales;Flavobacteriaceae;Capnocytophaga
DENOVO364	Bacteria
DENOVO365	Bacteria;Firmicutes;Negativicutes;Selenomonadales;Veillonellaceae;Megasphaera
DENOVO366	Bacteria;Bacteroidetes;Bacteroidia;Bacteroidales;Prevotellaceae;Alloprevotella
DENOVO367	Bacteria;Firmicutes;Bacilli;Lactobacillales;Streptococcaceae;Streptococcus
DENOVO368	Bacteria;Fusobacteria;Fusobacteriia;Fusobacteriales;Leptotrichiaceae;Leptotrichia
DENOVO369	Bacteria
DENOVO370	Bacteria;Bacteroidetes;Bacteroidia;Bacteroidales;Prevotellaceae;Prevotella
DENOVO371	Bacteria;Firmicutes;Clostridia;Clostridiales;Lachnospiraceae
DENOVO372	Bacteria;Proteobacteria;Gammaproteobacteria;Pasteurellales;Pasteurellaceae
DENOVO373	Bacteria;Firmicutes;Clostridia;Clostridiales;Lachnospiraceae;Stomatobaculum
DENOVO374	Bacteria;Firmicutes;Clostridia;Clostridiales;Lachnospiraceae
DENOVO375	Bacteria;Proteobacteria;Betaproteobacteria;Neisseriales;Neisseriaceae;Neisseria
DENOVO376	Bacteria;Firmicutes;Clostridia;Clostridiales;Lachnospiraceae
DENOVO377	Bacteria;Bacteroidetes;Flavobacteriia;Flavobacteriales;Flavobacteriaceae;Capnocytophaga
DENOVO378	Bacteria;Bacteroidetes;Bacteroidia;Bacteroidales;Porphyromonadaceae
DENOVO379	Bacteria;Bacteroidetes;Bacteroidia;Bacteroidales;Porphyromonadaceae;Porphyromonas
DENOVO380	Bacteria;Proteobacteria;Epsilonproteobacteria;Campylobacterales;Campylobacteraceae;Campylobacter
DENOVO381	Bacteria;Firmicutes;Negativicutes;Selenomonadales;Veillonellaceae;Veillonella
DENOVO382	Bacteria;Firmicutes;Clostridia;Clostridiales;Lachnospiraceae
DENOVO383	Bacteria;Firmicutes;Bacilli;Bacillales;Bacillales_Incertae Sedis XI;Gemella
DENOVO384	Bacteria;Actinobacteria;Actinobacteria;Actinomycetales
DENOVO385	Bacteria;Proteobacteria;Gammaproteobacteria;Pasteurellales;Pasteurellaceae;Haemophilus
DENOVO386	Bacteria;Actinobacteria;Actinobacteria;Actinomycetales;Actinomycetaceae;Actinomyces
DENOVO387	Bacteria;Bacteroidetes;Flavobacteriia;Flavobacteriales;Flavobacteriaceae;Capnocytophaga
DENOVO388	Bacteria;Bacteroidetes;Bacteroidia;Bacteroidales;Rikenellaceae;Alistipes
DENOVO389	Bacteria;Firmicutes;Clostridia;Clostridiales;Lachnospiraceae;Catonella
DENOVO390	Bacteria;Proteobacteria;Deltaproteobacteria;Desulfovibrionales;Desulfovibrionaceae;Desulfovibrio
DENOVO391	Bacteria;Bacteroidetes;Bacteroidia;Bacteroidales;Prevotellaceae;Prevotella
DENOVO392	Bacteria;Proteobacteria;Deltaproteobacteria;Desulfovibrionales;Desulfovibrionaceae
DENOVO393	Bacteria;Bacteroidetes;Bacteroidia;Bacteroidales;Prevotellaceae;Prevotella
DENOVO394	Bacteria;Firmicutes;Clostridia;Clostridiales;Lachnospiraceae
DENOVO395	Bacteria;Firmicutes;Bacilli;Bacillales;Bacillaceae 1;Bacillus
DENOVO396	Bacteria;Bacteroidetes;Bacteroidia;Bacteroidales;Bacteroidaceae;Bacteroides
DENOVO397	Bacteria;Bacteroidetes;Bacteroidia;Bacteroidales;Porphyromonadaceae
DENOVO398	Bacteria;Tenericutes;Mollicutes;Anaeroplasmatales;Anaeroplasmataceae;Anaeroplasma
DENOVO399	Bacteria;Bacteroidetes;Bacteroidia;Bacteroidales;Porphyromonadaceae;Porphyromonas
DENOVO400	Bacteria;Proteobacteria;Betaproteobacteria;Neisseriales;Neisseriaceae;Gulbenkiania
DENOVO401	Bacteria;Proteobacteria;Gammaproteobacteria;Pseudomonadales;Moraxellaceae;Acinetobacter
DENOVO402	Bacteria;Firmicutes;Clostridia;Clostridiales;Lachnospiraceae
DENOVO403	Bacteria;Proteobacteria;Epsilonproteobacteria;Campylobacterales;Campylobacteraceae;Campylobacter
DENOVO404	Bacteria;Bacteroidetes;Bacteroidia;Bacteroidales;Prevotellaceae;Prevotella
DENOVO405	Bacteria;Firmicutes;Negativicutes;Selenomonadales;Veillonellaceae;Dialister
DENOVO406	Bacteria;Bacteroidetes;Bacteroidia;Bacteroidales;Prevotellaceae;Prevotella
DENOVO407	Bacteria;Proteobacteria;Betaproteobacteria;Neisseriales;Neisseriaceae;Neisseria
DENOVO408	Bacteria;Fusobacteria;Fusobacteriia;Fusobacteriales;Leptotrichiaceae;Leptotrichia
DENOVO409	Bacteria;Bacteroidetes;Bacteroidia;Bacteroidales;Prevotellaceae
DENOVO410	Bacteria;Firmicutes
DENOVO411	Bacteria;Actinobacteria;Actinobacteria;Actinomycetales;Actinomycetaceae;Actinomyces
DENOVO412	Bacteria;Firmicutes;Clostridia;Clostridiales;Ruminococcaceae;Flavonifractor
DENOVO413	Bacteria;Tenericutes;Mollicutes;Mycoplasmatales;Mycoplasmataceae;Mycoplasma
DENOVO414	Bacteria;Proteobacteria;Gammaproteobacteria;Enterobacteriales;Enterobacteriaceae;Pantoea
DENOVO415	Bacteria;Firmicutes;Clostridia;Clostridiales;Lachnospiraceae;Lachnoanaerobaculum
DENOVO416	Bacteria;Candidatus Saccharibacteria;Saccharibacteria_genera_incertae_sedis;Saccharibacteria_genera_incertae_sedis;Saccharibacteria_genera_incertae_sedis;Saccharibacteria_genera_incertae_sedis
DENOVO417	Bacteria;Actinobacteria;Actinobacteria;Actinomycetales;Actinomycetaceae;Actinomyces
DENOVO418	Bacteria;Firmicutes;Clostridia;Clostridiales
DENOVO419	Bacteria;Firmicutes;Clostridia;Clostridiales;Lachnospiraceae
DENOVO420	Bacteria;Bacteroidetes;Bacteroidia;Bacteroidales;Prevotellaceae;Prevotella
DENOVO421	Bacteria;Firmicutes;Clostridia;Clostridiales;Ruminococcaceae
DENOVO422	Bacteria;Spirochaetes;Spirochaetia;Spirochaetales;Spirochaetaceae;Treponema
DENOVO423	Bacteria;Firmicutes;Clostridia;Clostridiales;Ruminococcaceae;Clostridium IV
DENOVO424	Bacteria;Cyanobacteria/Chloroplast;Chloroplast;Chloroplast;Chloroplast;Streptophyta
DENOVO425	Bacteria;Bacteroidetes;Bacteroidia;Bacteroidales;Prevotellaceae;Prevotella
DENOVO426	Bacteria;Bacteroidetes;Bacteroidia;Bacteroidales;Prevotellaceae;Prevotella
DENOVO427	Bacteria;Firmicutes;Clostridia;Clostridiales;Ruminococcaceae;Intestinimonas
DENOVO428	Bacteria;Proteobacteria;Gammaproteobacteria;Pasteurellales;Pasteurellaceae;Aggregatibacter
DENOVO429	Bacteria;Proteobacteria;Gammaproteobacteria;Pasteurellales;Pasteurellaceae;Haemophilus
DENOVO430	Bacteria;Proteobacteria;Epsilonproteobacteria;Campylobacterales;Campylobacteraceae;Campylobacter
DENOVO431	Bacteria;Bacteroidetes;Bacteroidia;Bacteroidales;Bacteroidaceae;Bacteroides
DENOVO432	Bacteria;Bacteroidetes;Flavobacteriia;Flavobacteriales;Flavobacteriaceae;Capnocytophaga
DENOVO433	Bacteria;Firmicutes;Clostridia;Clostridiales;Ruminococcaceae;Oscillibacter
DENOVO434	Bacteria;Firmicutes;Clostridia;Clostridiales
DENOVO435	Bacteria;Firmicutes;Clostridia;Clostridiales;Lachnospiraceae;Lachnoanaerobaculum
DENOVO436	Bacteria;Actinobacteria;Actinobacteria;Actinomycetales;Corynebacteriaceae;Corynebacterium
DENOVO437	Bacteria;Firmicutes;Clostridia;Clostridiales;Ruminococcaceae;Flavonifractor
DENOVO438	Bacteria;Fusobacteria;Fusobacteriia;Fusobacteriales;Fusobacteriaceae;Fusobacterium
DENOVO439	Bacteria;Proteobacteria;Betaproteobacteria;Neisseriales;Neisseriaceae;Neisseria
DENOVO440	Bacteria;Firmicutes;Clostridia;Clostridiales;Lachnospiraceae
DENOVO441	Bacteria;Firmicutes;Clostridia;Clostridiales
DENOVO442	Bacteria;Firmicutes;Clostridia;Clostridiales;Ruminococcaceae
DENOVO443	Bacteria;Bacteroidetes;Bacteroidia;Bacteroidales;Prevotellaceae;Prevotella
DENOVO444	Bacteria;Bacteroidetes;Bacteroidia;Bacteroidales;Prevotellaceae;Prevotella
DENOVO445	Bacteria;Firmicutes;Clostridia;Clostridiales;Lachnospiraceae
DENOVO446	Bacteria;Bacteroidetes;Bacteroidia;Bacteroidales;Porphyromonadaceae;Porphyromonas
DENOVO447	Bacteria;Actinobacteria;Actinobacteria;Actinomycetales;Actinomycetaceae;Actinomyces
DENOVO448	Bacteria;Bacteroidetes;Bacteroidia;Bacteroidales;Prevotellaceae;Prevotella
DENOVO449	Bacteria;Firmicutes;Clostridia;Clostridiales;Lachnospiraceae
DENOVO450	Bacteria;Actinobacteria;Actinobacteria;Actinomycetales;Actinomycetaceae;Actinomyces
DENOVO451	Bacteria;Proteobacteria;Betaproteobacteria;Hydrogenophilales;Hydrogenophilaceae;Tepidiphilus
DENOVO452	Bacteria;Bacteroidetes;Bacteroidia;Bacteroidales;Prevotellaceae;Alloprevotella
DENOVO453	Bacteria;Bacteroidetes;Bacteroidia;Bacteroidales;Prevotellaceae;Alloprevotella
DENOVO454	Bacteria;Bacteroidetes;Bacteroidia;Bacteroidales;Prevotellaceae;Prevotella
DENOVO455	Bacteria;Bacteroidetes;Bacteroidia;Bacteroidales;Prevotellaceae;Prevotella
DENOVO456	Bacteria;Bacteroidetes;Bacteroidia;Bacteroidales;Prevotellaceae;Prevotella
DENOVO457	Bacteria;Firmicutes;Clostridia;Clostridiales;Lachnospiraceae
DENOVO458	Bacteria;Candidatus Saccharibacteria;Saccharibacteria_genera_incertae_sedis;Saccharibacteria_genera_incertae_sedis;Saccharibacteria_genera_incertae_sedis;Saccharibacteria_genera_incertae_sedis
DENOVO459	Bacteria;Actinobacteria;Actinobacteria;Actinomycetales;Actinomycetaceae;Actinomyces
DENOVO460	Bacteria;Bacteroidetes;Bacteroidia;Bacteroidales;Prevotellaceae;Prevotella
DENOVO461	Bacteria;Bacteroidetes;Bacteroidia;Bacteroidales
DENOVO462	Bacteria;Bacteroidetes;Bacteroidia;Bacteroidales;Porphyromonadaceae;Porphyromonas
DENOVO463	Bacteria;Bacteroidetes;Bacteroidia;Bacteroidales;Porphyromonadaceae;Porphyromonas
DENOVO464	Bacteria;Proteobacteria;Betaproteobacteria;Neisseriales;Neisseriaceae
DENOVO465	Bacteria;Firmicutes;Negativicutes;Selenomonadales;Veillonellaceae;Veillonella
DENOVO466	Bacteria;Firmicutes;Bacilli;Bacillales;Bacillaceae 1;Bacillus
DENOVO467	Bacteria;Firmicutes;Clostridia;Clostridiales;Lachnospiraceae;Clostridium XlVb
DENOVO468	Bacteria;Firmicutes;Negativicutes;Selenomonadales;Veillonellaceae;Selenomonas
DENOVO469	Bacteria;Bacteroidetes;Bacteroidia;Bacteroidales;Porphyromonadaceae
DENOVO470	Bacteria;Firmicutes;Clostridia;Clostridiales;Lachnospiraceae;Stomatobaculum
DENOVO471	Bacteria;Firmicutes;Clostridia;Clostridiales;Lachnospiraceae
DENOVO472	Bacteria;Firmicutes;Clostridia;Clostridiales;Lachnospiraceae
DENOVO473	Bacteria;Bacteroidetes;Bacteroidia;Bacteroidales;Prevotellaceae;Prevotella
DENOVO474	Bacteria;Firmicutes;Clostridia;Clostridiales
DENOVO475	Bacteria;Spirochaetes;Spirochaetia;Spirochaetales;Spirochaetaceae;Treponema
DENOVO476	Bacteria;Firmicutes;Clostridia;Clostridiales;Lachnospiraceae
DENOVO477	Bacteria;Synergistetes;Synergistia;Synergistales;Synergistaceae;Fretibacterium
DENOVO478	Bacteria;Fusobacteria;Fusobacteriia;Fusobacteriales;Leptotrichiaceae;Leptotrichia
DENOVO479	Bacteria;Firmicutes;Clostridia;Clostridiales;Ruminococcaceae
DENOVO480	Bacteria;Bacteroidetes;Bacteroidia;Bacteroidales;Prevotellaceae;Alloprevotella
DENOVO481	Bacteria;Actinobacteria;Actinobacteria;Actinomycetales;Actinomycetaceae;Actinomyces
DENOVO482	Bacteria;Bacteroidetes;Bacteroidia;Bacteroidales;Prevotellaceae;Prevotella
DENOVO483	Bacteria;Bacteroidetes;Flavobacteriia;Flavobacteriales;Flavobacteriaceae;Capnocytophaga
DENOVO484	Bacteria;Bacteroidetes;Bacteroidia;Bacteroidales;Prevotellaceae;Prevotella
DENOVO485	Bacteria;Bacteroidetes
DENOVO486	Bacteria;Bacteroidetes;Bacteroidia;Bacteroidales;Porphyromonadaceae;Porphyromonas
DENOVO487	Bacteria;Bacteroidetes;Bacteroidia;Bacteroidales;Prevotellaceae;Prevotella
DENOVO488	Bacteria;Actinobacteria;Actinobacteria;Actinomycetales;Corynebacteriaceae;Turicella
DENOVO489	Bacteria;Bacteroidetes;Bacteroidia;Bacteroidales;Prevotellaceae
DENOVO490	Bacteria;Candidatus Saccharibacteria;Saccharibacteria_genera_incertae_sedis;Saccharibacteria_genera_incertae_sedis;Saccharibacteria_genera_incertae_sedis;Saccharibacteria_genera_incertae_sedis
DENOVO491	Bacteria;SR1;SR1_genera_incertae_sedis;SR1_genera_incertae_sedis;SR1_genera_incertae_sedis;SR1_genera_incertae_sedis
DENOVO492	Bacteria;Firmicutes;Clostridia;Clostridiales;Lachnospiraceae
DENOVO493	Bacteria;Bacteroidetes;Bacteroidia;Bacteroidales;Prevotellaceae
DENOVO494	Bacteria;Firmicutes;Clostridia;Clostridiales;Lachnospiraceae
DENOVO495	Bacteria;Bacteroidetes;Bacteroidia;Bacteroidales;Prevotellaceae;Prevotella
DENOVO496	Bacteria;Firmicutes;Clostridia;Clostridiales;Lachnospiraceae
DENOVO497	Bacteria;Firmicutes;Clostridia;Clostridiales;Lachnospiraceae
DENOVO498	Bacteria;Bacteroidetes;Bacteroidia;Bacteroidales;Porphyromonadaceae;Porphyromonas
DENOVO499	Bacteria;Firmicutes;Bacilli;Lactobacillales;Streptococcaceae;Streptococcus
DENOVO500	Bacteria;Proteobacteria;Betaproteobacteria;Neisseriales;Neisseriaceae;Eikenella
DENOVO501	Bacteria;Bacteroidetes;Bacteroidia;Bacteroidales;Porphyromonadaceae;Porphyromonas
DENOVO502	Bacteria;Bacteroidetes;Flavobacteriia;Flavobacteriales;Flavobacteriaceae;Capnocytophaga
DENOVO503	Bacteria;Firmicutes;Clostridia;Clostridiales
DENOVO504	Bacteria;Actinobacteria;Actinobacteria;Actinomycetales;Actinomycetaceae;Actinomyces
DENOVO505	Bacteria;Firmicutes;Clostridia;Clostridiales;Lachnospiraceae
DENOVO506	Bacteria;SR1;SR1_genera_incertae_sedis;SR1_genera_incertae_sedis;SR1_genera_incertae_sedis;SR1_genera_incertae_sedis
DENOVO507	Bacteria;Bacteroidetes;Bacteroidia;Bacteroidales;Porphyromonadaceae;Porphyromonas
DENOVO508	Bacteria;Firmicutes;Clostridia;Clostridiales;Ruminococcaceae
DENOVO509	Bacteria;Bacteroidetes;Bacteroidia;Bacteroidales;Prevotellaceae;Prevotella
DENOVO510	Bacteria;Bacteroidetes;Bacteroidia;Bacteroidales;Prevotellaceae;Prevotella
DENOVO511	Bacteria;Firmicutes;Clostridia;Clostridiales;Ruminococcaceae
DENOVO512	Bacteria;Firmicutes;Negativicutes;Selenomonadales;Veillonellaceae;Selenomonas
DENOVO513	Bacteria;Bacteroidetes;Flavobacteriia;Flavobacteriales;Flavobacteriaceae;Capnocytophaga
DENOVO514	Bacteria;Firmicutes;Clostridia;Clostridiales;Lachnospiraceae
DENOVO515	Bacteria;Actinobacteria;Actinobacteria;Actinomycetales;Corynebacteriaceae;Corynebacterium
DENOVO516	Bacteria;Firmicutes;Negativicutes;Selenomonadales;Veillonellaceae;Schwartzia
DENOVO517	Bacteria;Spirochaetes;Spirochaetia;Spirochaetales;Spirochaetaceae;Treponema
DENOVO518	Bacteria;Synergistetes;Synergistia;Synergistales;Synergistaceae;Fretibacterium
DENOVO519	Bacteria;Spirochaetes;Spirochaetia;Spirochaetales;Spirochaetaceae;Treponema
DENOVO520	Bacteria;Firmicutes;Negativicutes;Selenomonadales;Veillonellaceae;Veillonella
DENOVO521	Bacteria;Actinobacteria;Actinobacteria;Actinomycetales;Micrococcaceae;Kocuria
DENOVO522	Bacteria;Firmicutes;Clostridia;Clostridiales;Lachnospiraceae;Clostridium XlVb
DENOVO523	Bacteria;Bacteroidetes;Bacteroidia;Bacteroidales;Prevotellaceae;Prevotella
DENOVO524	Bacteria;Proteobacteria;Gammaproteobacteria;Pasteurellales;Pasteurellaceae;Haemophilus
DENOVO525	Bacteria;Firmicutes;Clostridia
DENOVO526	Bacteria;Firmicutes;Clostridia;Clostridiales;Lachnospiraceae
DENOVO527	Bacteria;Spirochaetes;Spirochaetia;Spirochaetales;Spirochaetaceae;Treponema
DENOVO528	Bacteria;Firmicutes;Clostridia;Clostridiales;Lachnospiraceae;Clostridium XlVa
DENOVO529	Bacteria;Bacteroidetes;Bacteroidia;Bacteroidales;Prevotellaceae;Alloprevotella
DENOVO530	Bacteria;Actinobacteria;Actinobacteria;Actinomycetales;Actinomycetaceae;Actinomyces
DENOVO531	Bacteria;Fusobacteria;Fusobacteriia;Fusobacteriales;Leptotrichiaceae;Leptotrichia
DENOVO532	Bacteria;Bacteroidetes;Flavobacteriia;Flavobacteriales;Flavobacteriaceae
DENOVO533	Bacteria;Fusobacteria;Fusobacteriia;Fusobacteriales;Fusobacteriaceae;Fusobacterium
DENOVO534	Bacteria;Bacteroidetes;Bacteroidia;Bacteroidales;Rikenellaceae;Alistipes
DENOVO535	Bacteria;Firmicutes;Clostridia;Clostridiales;Ruminococcaceae;Anaerotruncus
DENOVO536	Bacteria;Bacteroidetes;Bacteroidia;Bacteroidales;Prevotellaceae;Prevotella
DENOVO537	Bacteria;Firmicutes;Clostridia;Clostridiales;Lachnospiraceae
DENOVO538	Bacteria;Firmicutes;Bacilli;Bacillales;Staphylococcaceae;Staphylococcus
DENOVO539	Bacteria;Firmicutes;Clostridia;Clostridiales;Lachnospiraceae
DENOVO540	Bacteria;Firmicutes;Clostridia;Clostridiales;Lachnospiraceae
DENOVO541	Bacteria;Firmicutes;Clostridia;Clostridiales;Lachnospiraceae;Clostridium XlVb
DENOVO542	Bacteria;Verrucomicrobia;Verrucomicrobiae;Verrucomicrobiales;Verrucomicrobiaceae;Akkermansia
DENOVO543	Bacteria;Actinobacteria;Actinobacteria;Actinomycetales;Micrococcaceae;Nesterenkonia
DENOVO544	Bacteria;Firmicutes;Clostridia;Clostridiales;Lachnospiraceae;Catonella
DENOVO545	Bacteria;Firmicutes;Negativicutes;Selenomonadales;Veillonellaceae;Selenomonas
DENOVO546	Bacteria;Bacteroidetes;Bacteroidia;Bacteroidales;Porphyromonadaceae
DENOVO547	Bacteria;Firmicutes;Negativicutes;Selenomonadales;Veillonellaceae;Megasphaera
DENOVO548	Bacteria;Firmicutes;Negativicutes;Selenomonadales;Veillonellaceae;Veillonella
DENOVO549	Bacteria;Firmicutes;Clostridia;Clostridiales;Ruminococcaceae
DENOVO550	Bacteria;Proteobacteria;Gammaproteobacteria;Pseudomonadales;Moraxellaceae;Acinetobacter
DENOVO551	Bacteria;Proteobacteria;Gammaproteobacteria;Pasteurellales;Pasteurellaceae;Aggregatibacter
DENOVO552	Bacteria;Spirochaetes;Spirochaetia;Spirochaetales;Spirochaetaceae;Treponema
DENOVO553	Bacteria;Fusobacteria;Fusobacteriia;Fusobacteriales;Fusobacteriaceae;Fusobacterium
DENOVO554	Bacteria;Firmicutes;Bacilli;Lactobacillales;Streptococcaceae;Streptococcus
DENOVO555	Bacteria;Fusobacteria;Fusobacteriia;Fusobacteriales;Leptotrichiaceae;Leptotrichia
DENOVO556	Bacteria;Firmicutes;Clostridia;Clostridiales;Lachnospiraceae
DENOVO557	Bacteria;Bacteroidetes;Bacteroidia;Bacteroidales;Porphyromonadaceae
DENOVO558	Bacteria;Actinobacteria;Actinobacteria;Coriobacteriales;Coriobacteriaceae;Atopobium
DENOVO559	Bacteria;Fusobacteria;Fusobacteriia;Fusobacteriales;Leptotrichiaceae;Leptotrichia
DENOVO560	Bacteria;Firmicutes;Clostridia;Clostridiales
DENOVO561	Bacteria;Firmicutes;Clostridia;Clostridiales;Lachnospiraceae;Clostridium XlVb
DENOVO562	Bacteria;Bacteroidetes;Flavobacteriia;Flavobacteriales;Flavobacteriaceae;Capnocytophaga
DENOVO563	Bacteria;Fusobacteria;Fusobacteriia;Fusobacteriales;Fusobacteriaceae;Fusobacterium
DENOVO564	Bacteria;Proteobacteria;Betaproteobacteria;Neisseriales;Neisseriaceae;Kingella
DENOVO565	Bacteria;Firmicutes;Clostridia;Clostridiales
DENOVO566	Bacteria;Firmicutes;Clostridia;Clostridiales;Lachnospiraceae
DENOVO567	Bacteria;Actinobacteria;Actinobacteria;Actinomycetales;Corynebacteriaceae;Corynebacterium
DENOVO568	Bacteria;Firmicutes;Clostridia;Clostridiales;Lachnospiraceae
DENOVO569	Bacteria;Bacteroidetes;Bacteroidia;Bacteroidales;Prevotellaceae;Alloprevotella
DENOVO570	Bacteria;Candidatus Saccharibacteria;Saccharibacteria_genera_incertae_sedis;Saccharibacteria_genera_incertae_sedis;Saccharibacteria_genera_incertae_sedis;Saccharibacteria_genera_incertae_sedis
DENOVO571	Bacteria;Actinobacteria;Actinobacteria;Coriobacteriales;Coriobacteriaceae
DENOVO572	Bacteria;Firmicutes;Clostridia;Clostridiales;Lachnospiraceae
DENOVO573	Bacteria;Firmicutes;Clostridia;Clostridiales;Lachnospiraceae
DENOVO574	Bacteria;Firmicutes;Clostridia;Clostridiales;Lachnospiraceae
DENOVO575	Bacteria;Spirochaetes;Spirochaetia;Spirochaetales;Spirochaetaceae;Treponema
DENOVO576	Bacteria;Bacteroidetes;Bacteroidia;Bacteroidales;Prevotellaceae;Prevotella
DENOVO577	Bacteria;Bacteroidetes;Flavobacteriia;Flavobacteriales;Flavobacteriaceae;Capnocytophaga
DENOVO578	Bacteria;Proteobacteria;Betaproteobacteria;Neisseriales;Neisseriaceae
DENOVO579	Bacteria;Proteobacteria;Betaproteobacteria;Burkholderiales;Sutterellaceae;Parasutterella
DENOVO580	Bacteria
DENOVO581	Bacteria;Spirochaetes;Spirochaetia;Spirochaetales;Spirochaetaceae;Treponema
DENOVO582	Bacteria;Actinobacteria;Actinobacteria;Actinomycetales;Actinomycetaceae;Actinomyces
DENOVO583	Bacteria;Proteobacteria;Gammaproteobacteria;Pasteurellales;Pasteurellaceae;Aggregatibacter
DENOVO584	Bacteria;Proteobacteria;Betaproteobacteria;Burkholderiales;Burkholderiaceae;Lautropia
DENOVO585	Bacteria;Firmicutes;Clostridia;Clostridiales
DENOVO586	Bacteria;Fusobacteria;Fusobacteriia;Fusobacteriales;Fusobacteriaceae;Fusobacterium
DENOVO587	Bacteria;Actinobacteria;Actinobacteria;Actinomycetales;Actinomycetaceae;Actinomyces
DENOVO588	Bacteria;Firmicutes;Clostridia;Clostridiales;Ruminococcaceae;Clostridium IV
DENOVO589	Bacteria;Bacteroidetes;Bacteroidia;Bacteroidales;Porphyromonadaceae
DENOVO590	Bacteria;Firmicutes;Clostridia;Clostridiales;Lachnospiraceae
DENOVO591	Bacteria;Bacteroidetes;Flavobacteriia;Flavobacteriales;Flavobacteriaceae;Capnocytophaga
DENOVO592	Bacteria;Bacteroidetes;Flavobacteriia;Flavobacteriales;Flavobacteriaceae;Capnocytophaga
DENOVO593	Bacteria;Firmicutes;Clostridia;Clostridiales;Clostridiales_Incertae Sedis XI;Anaerococcus
DENOVO594	Bacteria;Actinobacteria;Actinobacteria;Actinomycetales;Micrococcaceae;Kocuria
DENOVO595	Bacteria;Bacteroidetes;Bacteroidia;Bacteroidales;Prevotellaceae;Prevotella
DENOVO596	Bacteria;Firmicutes;Bacilli;Lactobacillales;Streptococcaceae;Streptococcus
DENOVO597	Bacteria;Bacteroidetes;Bacteroidia;Bacteroidales;Prevotellaceae;Prevotella
DENOVO598	Bacteria;Bacteroidetes;Bacteroidia;Bacteroidales;Prevotellaceae;Prevotella
DENOVO599	Bacteria;Bacteroidetes;Bacteroidia;Bacteroidales;Prevotellaceae;Prevotella
DENOVO600	Bacteria;Firmicutes;Clostridia;Clostridiales;Ruminococcaceae
DENOVO601	Bacteria;Bacteroidetes;Bacteroidia;Bacteroidales;Porphyromonadaceae
DENOVO602	Bacteria;Bacteroidetes;Bacteroidia;Bacteroidales;Porphyromonadaceae
DENOVO603	Bacteria;Fusobacteria;Fusobacteriia;Fusobacteriales;Leptotrichiaceae;Streptobacillus
DENOVO604	Bacteria;Bacteroidetes;Bacteroidia;Bacteroidales;Prevotellaceae;Prevotella
DENOVO605	Bacteria;Bacteroidetes;Flavobacteriia;Flavobacteriales;Flavobacteriaceae;Capnocytophaga
DENOVO606	Bacteria
DENOVO607	Bacteria;Bacteroidetes;Bacteroidia;Bacteroidales
DENOVO608	Bacteria;Actinobacteria;Actinobacteria;Coriobacteriales;Coriobacteriaceae;Atopobium
DENOVO609	Bacteria;Actinobacteria;Actinobacteria;Actinomycetales;Micrococcaceae;Micrococcus
DENOVO610	Bacteria;Bacteroidetes;Flavobacteriia;Flavobacteriales;Flavobacteriaceae;Capnocytophaga
DENOVO611	Bacteria;Firmicutes;Clostridia;Clostridiales;Peptostreptococcaceae;Filifactor
DENOVO612	Bacteria;Firmicutes;Clostridia;Clostridiales;Ruminococcaceae
DENOVO613	Bacteria;Spirochaetes;Spirochaetia;Spirochaetales;Spirochaetaceae;Treponema
DENOVO614	Bacteria;Actinobacteria;Actinobacteria;Coriobacteriales;Coriobacteriaceae;Atopobium
DENOVO615	Bacteria;Bacteroidetes;Bacteroidia;Bacteroidales;Prevotellaceae;Prevotella
DENOVO616	Bacteria;Proteobacteria;Betaproteobacteria;Burkholderiales;Comamonadaceae
DENOVO617	Bacteria;Bacteroidetes;Bacteroidia;Bacteroidales;Prevotellaceae;Prevotella
DENOVO618	Bacteria;Bacteroidetes;Bacteroidia;Bacteroidales;Prevotellaceae;Prevotella
DENOVO619	Bacteria;Firmicutes;Negativicutes;Selenomonadales;Veillonellaceae;Selenomonas
DENOVO620	Bacteria;Proteobacteria;Betaproteobacteria;Burkholderiales;Sutterellaceae;Parasutterella
DENOVO621	Bacteria;Firmicutes;Clostridia;Clostridiales;Ruminococcaceae;Oscillibacter
DENOVO622	Bacteria;Firmicutes;Clostridia;Clostridiales;Lachnospiraceae
DENOVO623	Bacteria;Fusobacteria;Fusobacteriia;Fusobacteriales;Leptotrichiaceae;Leptotrichia
DENOVO624	Bacteria;Firmicutes;Clostridia;Clostridiales;Clostridiales_Incertae Sedis XI;Anaerococcus
DENOVO625	Bacteria;Proteobacteria;Epsilonproteobacteria;Campylobacterales;Campylobacteraceae;Campylobacter
DENOVO626	Bacteria;Actinobacteria;Actinobacteria;Actinomycetales;Geodermatophilaceae;Blastococcus
DENOVO627	Bacteria;Actinobacteria;Actinobacteria;Coriobacteriales;Coriobacteriaceae;Olsenella
DENOVO628	Bacteria;Spirochaetes;Spirochaetia;Spirochaetales;Spirochaetaceae;Treponema
DENOVO629	Bacteria;Candidatus Saccharibacteria;Saccharibacteria_genera_incertae_sedis;Saccharibacteria_genera_incertae_sedis;Saccharibacteria_genera_incertae_sedis;Saccharibacteria_genera_incertae_sedis
DENOVO630	Bacteria;Bacteroidetes;Flavobacteriia;Flavobacteriales;Flavobacteriaceae;Chryseobacterium
DENOVO631	Bacteria;Bacteroidetes;Bacteroidia;Bacteroidales;Porphyromonadaceae
DENOVO632	Bacteria;Firmicutes;Clostridia;Clostridiales;Lachnospiraceae
DENOVO633	Bacteria;Firmicutes;Clostridia;Clostridiales;Ruminococcaceae
DENOVO634	Bacteria;Firmicutes;Clostridia;Clostridiales;Ruminococcaceae
DENOVO635	Bacteria;Firmicutes;Negativicutes;Selenomonadales;Veillonellaceae;Veillonella
DENOVO636	Bacteria;Bacteroidetes;Bacteroidia;Bacteroidales;Prevotellaceae;Prevotella
DENOVO637	Bacteria;Actinobacteria;Actinobacteria;Actinomycetales;Actinomycetaceae
DENOVO638	Bacteria;Firmicutes;Negativicutes;Selenomonadales;Veillonellaceae;Selenomonas
DENOVO639	Bacteria;Bacteroidetes;Bacteroidia;Bacteroidales;Prevotellaceae;Prevotella
DENOVO640	Bacteria;Firmicutes;Clostridia;Clostridiales;Lachnospiraceae
DENOVO641	Bacteria;Actinobacteria;Actinobacteria;Bifidobacteriales;Bifidobacteriaceae;Bifidobacterium
DENOVO642	Bacteria;Bacteroidetes;Sphingobacteriia;Sphingobacteriales;Chitinophagaceae
DENOVO643	Bacteria;Bacteroidetes;Bacteroidia;Bacteroidales;Prevotellaceae;Prevotella
DENOVO644	Bacteria;Firmicutes;Negativicutes;Selenomonadales;Veillonellaceae;Selenomonas
DENOVO645	Bacteria;Bacteroidetes;Bacteroidia;Bacteroidales;Prevotellaceae;Prevotella
DENOVO646	Bacteria;Firmicutes;Negativicutes;Selenomonadales;Veillonellaceae;Selenomonas
DENOVO647	Bacteria;Firmicutes;Clostridia;Clostridiales;Lachnospiraceae
DENOVO648	Bacteria;Firmicutes;Clostridia;Clostridiales;Lachnospiraceae
DENOVO649	Bacteria;Bacteroidetes;Bacteroidia;Bacteroidales;Prevotellaceae;Prevotella
DENOVO650	Bacteria;Firmicutes;Negativicutes;Selenomonadales;Veillonellaceae;Megasphaera
DENOVO651	Bacteria;Spirochaetes;Spirochaetia;Spirochaetales;Spirochaetaceae;Treponema
DENOVO652	Bacteria;Bacteroidetes;Bacteroidia;Bacteroidales;Rikenellaceae;Alistipes
DENOVO653	Bacteria;Firmicutes;Clostridia;Clostridiales;Lachnospiraceae
DENOVO654	Bacteria;Actinobacteria;Actinobacteria;Actinomycetales;Actinomycetaceae;Actinomyces
DENOVO655	Bacteria;Firmicutes;Clostridia;Clostridiales;Lachnospiraceae;Oribacterium
DENOVO656	Bacteria;Firmicutes;Clostridia;Clostridiales;Lachnospiraceae
DENOVO657	Bacteria;Fusobacteria;Fusobacteriia;Fusobacteriales;Leptotrichiaceae;Leptotrichia
DENOVO658	Bacteria;Proteobacteria;Gammaproteobacteria;Pasteurellales;Pasteurellaceae;Haemophilus
DENOVO659	Bacteria;Firmicutes;Clostridia;Clostridiales;Ruminococcaceae
DENOVO660	Bacteria;Actinobacteria;Actinobacteria;Actinomycetales;Corynebacteriaceae;Corynebacterium
DENOVO661	Bacteria;Firmicutes;Negativicutes;Selenomonadales;Veillonellaceae
DENOVO662	Bacteria;Bacteroidetes;Bacteroidia;Bacteroidales;Rikenellaceae;Alistipes
DENOVO663	Bacteria;Firmicutes;Clostridia;Clostridiales;Lachnospiraceae
DENOVO664	Bacteria;SR1;SR1_genera_incertae_sedis;SR1_genera_incertae_sedis;SR1_genera_incertae_sedis;SR1_genera_incertae_sedis
DENOVO665	Bacteria;Bacteroidetes;Bacteroidia;Bacteroidales;Prevotellaceae;Prevotella
DENOVO666	Bacteria;Firmicutes;Negativicutes;Selenomonadales;Veillonellaceae;Sporolituus
DENOVO667	Bacteria;Actinobacteria;Actinobacteria;Actinomycetales;Micrococcaceae;Citricoccus
DENOVO668	Bacteria;Fusobacteria;Fusobacteriia;Fusobacteriales;Fusobacteriaceae;Fusobacterium
DENOVO669	Bacteria;Candidatus Saccharibacteria;Saccharibacteria_genera_incertae_sedis;Saccharibacteria_genera_incertae_sedis;Saccharibacteria_genera_incertae_sedis;Saccharibacteria_genera_incertae_sedis
DENOVO670	Bacteria;Actinobacteria;Actinobacteria;Actinomycetales;Actinomycetaceae;Actinomyces
DENOVO671	Bacteria;Firmicutes;Clostridia;Clostridiales;Lachnospiraceae
DENOVO672	Bacteria;Firmicutes;Clostridia;Clostridiales;Lachnospiraceae
DENOVO673	Bacteria;Firmicutes;Negativicutes;Selenomonadales;Veillonellaceae;Selenomonas
DENOVO674	Bacteria;Firmicutes;Clostridia;Clostridiales;Lachnospiraceae;Oribacterium
DENOVO675	Bacteria;Proteobacteria;Gammaproteobacteria;Pseudomonadales;Moraxellaceae;Acinetobacter
DENOVO676	Bacteria;Bacteroidetes
DENOVO677	Bacteria;Bacteroidetes;Bacteroidia;Bacteroidales;Prevotellaceae;Prevotella
DENOVO678	Bacteria;Spirochaetes;Spirochaetia;Spirochaetales;Spirochaetaceae;Treponema
DENOVO679	Bacteria;Firmicutes;Negativicutes;Selenomonadales;Veillonellaceae;Veillonella
DENOVO680	Bacteria;Bacteroidetes;Bacteroidia;Bacteroidales;Prevotellaceae;Prevotella
DENOVO681	Bacteria;Bacteroidetes;Flavobacteriia;Flavobacteriales;Flavobacteriaceae;Capnocytophaga
DENOVO682	Bacteria;Firmicutes;Clostridia;Clostridiales
DENOVO683	Bacteria;Proteobacteria;Gammaproteobacteria;Pasteurellales;Pasteurellaceae;Haemophilus
DENOVO684	Bacteria;Spirochaetes;Spirochaetia;Spirochaetales;Spirochaetaceae;Treponema
DENOVO685	Bacteria;Firmicutes;Clostridia;Clostridiales
DENOVO686	Bacteria;Fusobacteria;Fusobacteriia;Fusobacteriales;Fusobacteriaceae;Fusobacterium
DENOVO687	Bacteria;Candidatus Saccharibacteria;Saccharibacteria_genera_incertae_sedis;Saccharibacteria_genera_incertae_sedis;Saccharibacteria_genera_incertae_sedis;Saccharibacteria_genera_incertae_sedis
DENOVO688	Bacteria;Bacteroidetes;Bacteroidia;Bacteroidales;Prevotellaceae;Prevotella
DENOVO689	Bacteria;Actinobacteria;Actinobacteria;Actinomycetales;Actinomycetaceae;Actinomyces
DENOVO690	Bacteria;Bacteroidetes;Bacteroidia;Bacteroidales;Prevotellaceae;Alloprevotella
DENOVO691	Bacteria;Candidatus Saccharibacteria;Saccharibacteria_genera_incertae_sedis;Saccharibacteria_genera_incertae_sedis;Saccharibacteria_genera_incertae_sedis;Saccharibacteria_genera_incertae_sedis
DENOVO692	Bacteria;Spirochaetes;Spirochaetia;Spirochaetales;Spirochaetaceae;Treponema
DENOVO693	Bacteria;Fusobacteria;Fusobacteriia;Fusobacteriales;Fusobacteriaceae;Fusobacterium
DENOVO694	Bacteria;Spirochaetes;Spirochaetia;Spirochaetales;Spirochaetaceae;Treponema
DENOVO695	Bacteria;Firmicutes;Clostridia;Clostridiales;Lachnospiraceae;Catonella
DENOVO696	Bacteria;Firmicutes;Clostridia;Clostridiales;Lachnospiraceae
DENOVO697	Bacteria;Bacteroidetes;Bacteroidia;Bacteroidales;Prevotellaceae;Prevotella
DENOVO698	Bacteria;Bacteroidetes
DENOVO699	Bacteria;Firmicutes;Clostridia;Clostridiales;Lachnospiraceae
DENOVO700	Bacteria;Firmicutes;Clostridia;Clostridiales
DENOVO701	Bacteria;Bacteroidetes;Bacteroidia;Bacteroidales;Prevotellaceae;Prevotella
DENOVO702	Bacteria;Proteobacteria;Gammaproteobacteria;Pseudomonadales;Moraxellaceae;Acinetobacter
DENOVO703	Bacteria;Bacteroidetes;Bacteroidia;Bacteroidales;Prevotellaceae;Prevotella
DENOVO704	Bacteria;Firmicutes;Clostridia;Clostridiales;Lachnospiraceae
DENOVO705	Bacteria;Firmicutes;Clostridia;Clostridiales;Lachnospiraceae
DENOVO706	Bacteria;Firmicutes;Negativicutes;Selenomonadales;Veillonellaceae;Dialister
DENOVO707	Bacteria;Firmicutes;Clostridia;Clostridiales;Clostridiales_Incertae Sedis XI;Parvimonas
DENOVO708	Bacteria;Deferribacteres;Deferribacteres;Deferribacterales;Deferribacteraceae;Mucispirillum
DENOVO709	Bacteria;Proteobacteria;Gammaproteobacteria;Pasteurellales;Pasteurellaceae;Aggregatibacter
DENOVO710	Bacteria;Proteobacteria;Betaproteobacteria;Neisseriales;Neisseriaceae;Neisseria
DENOVO711	Bacteria;Bacteroidetes;Bacteroidia;Bacteroidales;Prevotellaceae;Prevotella
DENOVO712	Bacteria;Proteobacteria;Gammaproteobacteria;Pasteurellales;Pasteurellaceae;Haemophilus
DENOVO713	Bacteria;Cyanobacteria/Chloroplast;Chloroplast;Chloroplast;Chloroplast;Streptophyta
DENOVO714	Bacteria;Spirochaetes;Spirochaetia;Spirochaetales;Spirochaetaceae;Treponema
DENOVO715	Bacteria;Candidatus Saccharibacteria;Saccharibacteria_genera_incertae_sedis;Saccharibacteria_genera_incertae_sedis;Saccharibacteria_genera_incertae_sedis;Saccharibacteria_genera_incertae_sedis
DENOVO716	Bacteria;Bacteroidetes;Flavobacteriia;Flavobacteriales;Flavobacteriaceae;Capnocytophaga
DENOVO717	Bacteria;Proteobacteria;Gammaproteobacteria;Pseudomonadales;Moraxellaceae;Acinetobacter
DENOVO718	Bacteria;Bacteroidetes;Bacteroidia;Bacteroidales;Prevotellaceae;Prevotella
DENOVO719	Bacteria;Firmicutes;Clostridia;Clostridiales
DENOVO720	Bacteria;Firmicutes;Clostridia;Clostridiales;Lachnospiraceae
DENOVO721	Bacteria;Firmicutes;Clostridia;Clostridiales;Lachnospiraceae
DENOVO722	Bacteria;Bacteroidetes;Flavobacteriia;Flavobacteriales;Flavobacteriaceae;Capnocytophaga
DENOVO723	Bacteria;Firmicutes;Clostridia;Clostridiales;Lachnospiraceae
DENOVO724	Bacteria;Actinobacteria;Actinobacteria;Actinomycetales
DENOVO725	Bacteria;Firmicutes;Clostridia;Clostridiales;Lachnospiraceae
DENOVO726	Bacteria;Bacteroidetes;Bacteroidia;Bacteroidales;Prevotellaceae;Prevotella
DENOVO727	Bacteria;Synergistetes;Synergistia;Synergistales;Synergistaceae;Fretibacterium
DENOVO728	Bacteria;Fusobacteria;Fusobacteriia;Fusobacteriales;Fusobacteriaceae;Fusobacterium
DENOVO729	Bacteria;Firmicutes;Clostridia;Clostridiales;Lachnospiraceae
DENOVO730	Bacteria;Bacteroidetes;Bacteroidia;Bacteroidales;Prevotellaceae;Prevotella
DENOVO731	Bacteria;Firmicutes;Clostridia;Clostridiales;Ruminococcaceae
DENOVO732	Bacteria;Bacteroidetes
DENOVO733	Bacteria;Fusobacteria;Fusobacteriia;Fusobacteriales;Leptotrichiaceae;Leptotrichia
DENOVO734	Bacteria;Bacteroidetes;Bacteroidia;Bacteroidales;Prevotellaceae;Prevotella
DENOVO735	Bacteria;Bacteroidetes;Bacteroidia;Bacteroidales;Prevotellaceae;Prevotella
DENOVO736	Bacteria;Firmicutes;Clostridia;Clostridiales
DENOVO737	Bacteria;Firmicutes;Clostridia;Clostridiales;Clostridiales_Incertae Sedis XI;Anaerococcus
DENOVO738	Bacteria;Fusobacteria;Fusobacteriia;Fusobacteriales;Leptotrichiaceae;Streptobacillus
DENOVO739	Bacteria;Spirochaetes;Spirochaetia;Spirochaetales;Spirochaetaceae;Treponema
DENOVO740	Bacteria;Fusobacteria;Fusobacteriia;Fusobacteriales;Leptotrichiaceae;Leptotrichia
DENOVO741	Bacteria;Proteobacteria;Epsilonproteobacteria;Campylobacterales;Campylobacteraceae;Campylobacter
DENOVO742	Bacteria;Firmicutes;Clostridia;Clostridiales;Lachnospiraceae
DENOVO743	Bacteria;Bacteroidetes;Bacteroidia;Bacteroidales;Prevotellaceae;Prevotella
DENOVO744	Bacteria;Firmicutes;Clostridia;Clostridiales;Ruminococcaceae;Oscillibacter
DENOVO745	Bacteria;Proteobacteria;Gammaproteobacteria;Cardiobacteriales;Cardiobacteriaceae;Cardiobacterium
DENOVO746	Bacteria;Bacteroidetes;Bacteroidia;Bacteroidales;Prevotellaceae;Alloprevotella
DENOVO747	Bacteria;Proteobacteria;Gammaproteobacteria;Pasteurellales;Pasteurellaceae;Aggregatibacter
DENOVO748	Bacteria;Firmicutes;Clostridia;Clostridiales;Lachnospiraceae
DENOVO749	Bacteria;Firmicutes;Clostridia;Clostridiales
DENOVO750	Bacteria;Proteobacteria;Gammaproteobacteria;Pseudomonadales;Moraxellaceae;Acinetobacter
DENOVO751	Bacteria;Bacteroidetes;Bacteroidia;Bacteroidales;Prevotellaceae;Prevotella
DENOVO752	Bacteria;Fusobacteria;Fusobacteriia;Fusobacteriales;Leptotrichiaceae;Leptotrichia
DENOVO753	Bacteria;Firmicutes;Clostridia;Clostridiales;Lachnospiraceae
DENOVO754	Bacteria;Firmicutes;Clostridia;Clostridiales;Lachnospiraceae
DENOVO755	Bacteria;Bacteroidetes;Bacteroidia;Bacteroidales;Porphyromonadaceae;Porphyromonas
DENOVO756	Bacteria;Firmicutes;Bacilli;Lactobacillales;Lactobacillaceae;Lactobacillus
DENOVO757	Bacteria;Bacteroidetes;Bacteroidia;Bacteroidales;Prevotellaceae;Alloprevotella
DENOVO758	Bacteria;Bacteroidetes;Flavobacteriia;Flavobacteriales;Flavobacteriaceae;Capnocytophaga
DENOVO759	Bacteria;Firmicutes;Clostridia;Clostridiales;Ruminococcaceae;Flavonifractor
DENOVO760	Bacteria;Bacteroidetes;Bacteroidia;Bacteroidales;Prevotellaceae;Prevotella
DENOVO761	Bacteria;Bacteroidetes;Bacteroidia;Bacteroidales;Prevotellaceae;Alloprevotella
DENOVO762	Bacteria;Bacteroidetes;Flavobacteriia;Flavobacteriales;Flavobacteriaceae;Capnocytophaga
DENOVO763	Bacteria;Bacteroidetes;Bacteroidia;Bacteroidales;Porphyromonadaceae
DENOVO764	Bacteria;Bacteroidetes;Flavobacteriia;Flavobacteriales;Flavobacteriaceae;Capnocytophaga
DENOVO765	Bacteria;Spirochaetes;Spirochaetia;Spirochaetales;Spirochaetaceae;Treponema
DENOVO766	Bacteria;Actinobacteria;Actinobacteria;Actinomycetales;Corynebacteriaceae;Corynebacterium
DENOVO767	Bacteria;Bacteroidetes;Bacteroidia;Bacteroidales;Prevotellaceae;Prevotella
DENOVO768	Bacteria;Bacteroidetes;Flavobacteriia;Flavobacteriales;Flavobacteriaceae;Capnocytophaga
DENOVO769	Bacteria;Firmicutes;Bacilli;Lactobacillales;Lactobacillaceae;Lactobacillus
DENOVO770	Bacteria;Firmicutes;Clostridia;Clostridiales;Lachnospiraceae
DENOVO771	Bacteria;Bacteroidetes;Bacteroidia;Bacteroidales;Porphyromonadaceae
DENOVO772	Bacteria;Proteobacteria;Deltaproteobacteria;Bdellovibrionales;Bdellovibrionaceae;Vampirovibrio
DENOVO773	Bacteria
DENOVO774	Bacteria;Proteobacteria;Betaproteobacteria;Neisseriales;Neisseriaceae;Neisseria
DENOVO775	Bacteria;Firmicutes;Clostridia;Clostridiales;Lachnospiraceae
DENOVO776	Bacteria;Firmicutes;Clostridia;Clostridiales;Ruminococcaceae
DENOVO777	Bacteria;Actinobacteria;Actinobacteria;Actinomycetales;Corynebacteriaceae;Corynebacterium
DENOVO778	Bacteria;Firmicutes;Bacilli;Bacillales;Bacillales_Incertae Sedis XI;Gemella
DENOVO779	Bacteria;Bacteroidetes;Bacteroidia;Bacteroidales;Prevotellaceae;Prevotella
DENOVO780	Bacteria;Firmicutes;Clostridia;Clostridiales;Lachnospiraceae;Clostridium XlVa
DENOVO781	Bacteria;Actinobacteria;Actinobacteria;Actinomycetales;Corynebacteriaceae;Corynebacterium
DENOVO782	Bacteria;Proteobacteria;Epsilonproteobacteria;Campylobacterales;Campylobacteraceae;Campylobacter
DENOVO783	Bacteria;Actinobacteria;Actinobacteria;Actinomycetales;Corynebacteriaceae;Corynebacterium
DENOVO784	Bacteria;Firmicutes;Clostridia;Thermoanaerobacterales;Thermoanaerobacteraceae;Thermoanaerobacter
DENOVO785	Bacteria;Bacteroidetes;Bacteroidia;Bacteroidales;Porphyromonadaceae;Odoribacter
DENOVO786	Bacteria;Bacteroidetes;Bacteroidia;Bacteroidales;Prevotellaceae;Prevotella
DENOVO787	Bacteria;Proteobacteria;Epsilonproteobacteria;Campylobacterales;Campylobacteraceae;Campylobacter
DENOVO788	Bacteria;Fusobacteria;Fusobacteriia;Fusobacteriales;Leptotrichiaceae;Leptotrichia
DENOVO789	Bacteria;Proteobacteria;Gammaproteobacteria;Enterobacteriales;Enterobacteriaceae;Citrobacter
DENOVO790	Bacteria;Bacteroidetes;Bacteroidia;Bacteroidales;Prevotellaceae;Prevotella
DENOVO791	Bacteria;Firmicutes;Clostridia;Clostridiales
DENOVO792	Bacteria;Firmicutes;Bacilli;Lactobacillales;Lactobacillaceae;Lactobacillus
DENOVO793	Bacteria;Spirochaetes;Spirochaetia;Spirochaetales;Spirochaetaceae;Treponema
DENOVO794	Bacteria;Firmicutes;Negativicutes;Selenomonadales;Veillonellaceae
DENOVO795	Bacteria;Bacteroidetes;Flavobacteriia;Flavobacteriales;Flavobacteriaceae;Capnocytophaga
DENOVO796	Bacteria;Proteobacteria;Gammaproteobacteria;Cardiobacteriales;Cardiobacteriaceae;Cardiobacterium
DENOVO797	Bacteria;Bacteroidetes;Bacteroidia;Bacteroidales;Prevotellaceae;Prevotella
DENOVO798	Bacteria;Bacteroidetes;Bacteroidia;Bacteroidales;Prevotellaceae;Prevotella
DENOVO799	Bacteria;Proteobacteria;Betaproteobacteria;Neisseriales;Neisseriaceae
DENOVO800	Bacteria;Firmicutes;Clostridia;Clostridiales;Clostridiales_Incertae Sedis XIII;Anaerovorax
DENOVO801	Bacteria;Bacteroidetes;Bacteroidia;Bacteroidales;Prevotellaceae;Prevotella
DENOVO802	Bacteria;Firmicutes;Negativicutes;Selenomonadales;Veillonellaceae;Selenomonas
DENOVO803	Bacteria;Proteobacteria;Gammaproteobacteria;Pasteurellales;Pasteurellaceae;Aggregatibacter
DENOVO804	Bacteria;Bacteroidetes;Bacteroidia;Bacteroidales;Rikenellaceae;Alistipes
DENOVO805	Bacteria;Firmicutes;Clostridia;Clostridiales;Lachnospiraceae
DENOVO806	Bacteria;Firmicutes;Bacilli;Bacillales;Bacillales_Incertae Sedis XI;Gemella
DENOVO807	Bacteria;Spirochaetes;Spirochaetia;Spirochaetales;Spirochaetaceae;Treponema
DENOVO808	Bacteria;Bacteroidetes;Bacteroidia;Bacteroidales;Porphyromonadaceae
DENOVO809	Bacteria;Bacteroidetes;Bacteroidia;Bacteroidales;Prevotellaceae;Prevotella
DENOVO810	Bacteria;Bacteroidetes;Bacteroidia;Bacteroidales;Bacteroidales_incertae_sedis;Phocaeicola
DENOVO811	Bacteria;Bacteroidetes;Bacteroidia;Bacteroidales;Porphyromonadaceae;Tannerella
DENOVO812	Bacteria;Bacteroidetes;Bacteroidia;Bacteroidales
DENOVO813	Bacteria;Firmicutes;Clostridia;Clostridiales;Ruminococcaceae
DENOVO814	Bacteria;Bacteroidetes;Bacteroidia;Bacteroidales;Prevotellaceae;Alloprevotella
DENOVO815	Bacteria;Cyanobacteria/Chloroplast;Chloroplast;Chloroplast;Chloroplast;Streptophyta
DENOVO816	Bacteria;Bacteroidetes;Bacteroidia;Bacteroidales;Prevotellaceae;Prevotella
DENOVO817	Bacteria;Bacteroidetes;Bacteroidia;Bacteroidales;Porphyromonadaceae
DENOVO818	Bacteria;Bacteroidetes
DENOVO819	Bacteria;Fusobacteria;Fusobacteriia;Fusobacteriales;Fusobacteriaceae;Fusobacterium
DENOVO820	Bacteria;Spirochaetes;Spirochaetia;Spirochaetales;Spirochaetaceae;Treponema
DENOVO821	Bacteria
DENOVO822	Bacteria;Firmicutes;Clostridia;Clostridiales;Lachnospiraceae
DENOVO823	Bacteria;Bacteroidetes;Flavobacteriia;Flavobacteriales;Flavobacteriaceae;Capnocytophaga
DENOVO824	Bacteria;Fusobacteria;Fusobacteriia;Fusobacteriales;Leptotrichiaceae;Leptotrichia
DENOVO825	Bacteria;Candidatus Saccharibacteria;Saccharibacteria_genera_incertae_sedis;Saccharibacteria_genera_incertae_sedis;Saccharibacteria_genera_incertae_sedis;Saccharibacteria_genera_incertae_sedis
DENOVO826	Bacteria;Firmicutes;Negativicutes;Selenomonadales;Veillonellaceae;Veillonella
DENOVO827	Bacteria;Proteobacteria;Alphaproteobacteria;Rhodospirillales;Rhodospirillaceae
DENOVO828	Bacteria;Firmicutes;Erysipelotrichia;Erysipelotrichales;Erysipelotrichaceae;Solobacterium
DENOVO829	Bacteria;Bacteroidetes;Bacteroidia;Bacteroidales;Prevotellaceae;Prevotella
DENOVO830	Bacteria;Firmicutes;Negativicutes;Selenomonadales;Veillonellaceae
DENOVO831	Bacteria;Firmicutes;Clostridia;Clostridiales;Lachnospiraceae
DENOVO832	Bacteria;Actinobacteria;Actinobacteria;Actinomycetales;Corynebacteriaceae;Corynebacterium
DENOVO833	Bacteria;Bacteroidetes;Bacteroidia;Bacteroidales;Porphyromonadaceae
DENOVO834	Bacteria;Spirochaetes;Spirochaetia;Spirochaetales;Spirochaetaceae;Treponema
DENOVO835	Bacteria;Proteobacteria;Betaproteobacteria;Burkholderiales;Comamonadaceae;Comamonas
DENOVO836	Bacteria;Bacteroidetes;Bacteroidia;Bacteroidales;Porphyromonadaceae
DENOVO837	Bacteria;Bacteroidetes;Flavobacteriia;Flavobacteriales;Flavobacteriaceae;Capnocytophaga
DENOVO838	Bacteria;Candidatus Saccharibacteria;Saccharibacteria_genera_incertae_sedis;Saccharibacteria_genera_incertae_sedis;Saccharibacteria_genera_incertae_sedis;Saccharibacteria_genera_incertae_sedis
DENOVO839	Bacteria;Spirochaetes;Spirochaetia;Spirochaetales;Spirochaetaceae;Treponema
DENOVO840	Bacteria;Bacteroidetes;Bacteroidia;Bacteroidales;Prevotellaceae;Prevotella
DENOVO841	Bacteria;Actinobacteria;Actinobacteria;Actinomycetales;Actinomycetaceae;Actinomyces
DENOVO842	Bacteria;Proteobacteria;Gammaproteobacteria;Cardiobacteriales;Cardiobacteriaceae;Cardiobacterium
DENOVO843	Bacteria;Fusobacteria;Fusobacteriia;Fusobacteriales;Leptotrichiaceae;Leptotrichia
DENOVO844	Bacteria;Firmicutes;Negativicutes;Selenomonadales;Veillonellaceae;Selenomonas
DENOVO845	Bacteria;Firmicutes;Clostridia;Clostridiales;Lachnospiraceae
DENOVO846	Bacteria;Firmicutes;Clostridia;Clostridiales
DENOVO847	Bacteria;Firmicutes;Bacilli;Bacillales;Staphylococcaceae;Staphylococcus
DENOVO848	Bacteria;Candidatus Saccharibacteria;Saccharibacteria_genera_incertae_sedis;Saccharibacteria_genera_incertae_sedis;Saccharibacteria_genera_incertae_sedis;Saccharibacteria_genera_incertae_sedis
DENOVO849	Bacteria;Firmicutes;Erysipelotrichia;Erysipelotrichales;Erysipelotrichaceae;Solobacterium
DENOVO850	Bacteria;Firmicutes;Negativicutes;Selenomonadales;Veillonellaceae
DENOVO851	Bacteria;Firmicutes;Clostridia;Clostridiales;Ruminococcaceae;Flavonifractor
DENOVO852	Bacteria;Bacteroidetes;Bacteroidia;Bacteroidales;Prevotellaceae;Prevotella
DENOVO853	Bacteria;Cyanobacteria/Chloroplast;Chloroplast;Chloroplast;Chloroplast;Streptophyta
DENOVO854	Bacteria;Firmicutes;Negativicutes;Selenomonadales;Veillonellaceae;Selenomonas
DENOVO855	Bacteria;Fusobacteria;Fusobacteriia;Fusobacteriales;Leptotrichiaceae;Leptotrichia
DENOVO856	Bacteria;Firmicutes;Clostridia;Clostridiales;Lachnospiraceae
DENOVO857	Bacteria;Bacteroidetes;Bacteroidia;Bacteroidales;Porphyromonadaceae
DENOVO858	Bacteria;Fusobacteria;Fusobacteriia;Fusobacteriales;Fusobacteriaceae;Fusobacterium
DENOVO859	Bacteria;Actinobacteria;Actinobacteria;Actinomycetales;Kineosporiaceae
DENOVO860	Bacteria;Proteobacteria;Betaproteobacteria;Neisseriales;Neisseriaceae;Neisseria
DENOVO861	Bacteria;Bacteroidetes;Bacteroidia;Bacteroidales;Porphyromonadaceae;Porphyromonas
DENOVO862	Bacteria;Proteobacteria;Betaproteobacteria;Neisseriales;Neisseriaceae
DENOVO863	Bacteria;Bacteroidetes;Flavobacteriia;Flavobacteriales;Flavobacteriaceae;Capnocytophaga
DENOVO864	Bacteria;Firmicutes;Clostridia;Clostridiales;Lachnospiraceae
DENOVO865	Bacteria;Firmicutes;Clostridia;Clostridiales;Lachnospiraceae
DENOVO866	Bacteria;Firmicutes;Clostridia;Clostridiales;Lachnospiraceae
DENOVO867	Bacteria;Firmicutes;Clostridia;Clostridiales
DENOVO868	Bacteria;Firmicutes;Clostridia;Clostridiales;Lachnospiraceae
DENOVO869	Bacteria;Proteobacteria;Alphaproteobacteria;Rhodospirillales;Rhodospirillaceae
DENOVO870	Bacteria;Firmicutes;Clostridia;Clostridiales;Ruminococcaceae;Butyricicoccus
DENOVO871	Bacteria;Proteobacteria;Betaproteobacteria;Neisseriales;Neisseriaceae
DENOVO872	Bacteria;Cyanobacteria/Chloroplast;Chloroplast;Chloroplast;Chloroplast;Streptophyta
DENOVO873	Bacteria;Fusobacteria;Fusobacteriia;Fusobacteriales;Fusobacteriaceae;Fusobacterium
DENOVO874	Bacteria;Firmicutes;Clostridia;Clostridiales;Lachnospiraceae
DENOVO875	Bacteria;Firmicutes;Clostridia;Clostridiales;Lachnospiraceae
DENOVO876	Bacteria;Candidatus Saccharibacteria;Saccharibacteria_genera_incertae_sedis;Saccharibacteria_genera_incertae_sedis;Saccharibacteria_genera_incertae_sedis;Saccharibacteria_genera_incertae_sedis
DENOVO877	Bacteria;Fusobacteria;Fusobacteriia;Fusobacteriales;Fusobacteriaceae;Fusobacterium
DENOVO878	Bacteria;Bacteroidetes;Bacteroidia;Bacteroidales;Porphyromonadaceae
DENOVO879	Bacteria;Spirochaetes;Spirochaetia;Spirochaetales;Spirochaetaceae;Treponema
DENOVO880	Bacteria;Fusobacteria;Fusobacteriia;Fusobacteriales;Fusobacteriaceae;Fusobacterium
DENOVO881	Bacteria;Firmicutes;Clostridia;Clostridiales;Lachnospiraceae
DENOVO882	Bacteria;Proteobacteria;Gammaproteobacteria;Pseudomonadales;Moraxellaceae;Acinetobacter
DENOVO883	Bacteria;Fusobacteria;Fusobacteriia;Fusobacteriales;Leptotrichiaceae;Leptotrichia
DENOVO884	Bacteria;Actinobacteria;Actinobacteria;Actinomycetales;Micrococcaceae;Rothia
DENOVO885	Bacteria;Bacteroidetes;Bacteroidia;Bacteroidales;Porphyromonadaceae
DENOVO886	Bacteria;Firmicutes;Clostridia;Clostridiales;Lachnospiraceae
DENOVO887	Bacteria;Bacteroidetes;Flavobacteriia;Flavobacteriales;Flavobacteriaceae;Capnocytophaga
DENOVO888	Bacteria
DENOVO889	Bacteria;Firmicutes;Clostridia;Clostridiales;Lachnospiraceae
DENOVO890	Bacteria;Actinobacteria;Actinobacteria;Actinomycetales;Actinomycetaceae;Actinomyces
DENOVO891	Bacteria;Bacteroidetes;Bacteroidia;Bacteroidales;Prevotellaceae;Prevotella
DENOVO892	Bacteria;Firmicutes;Clostridia;Clostridiales;Ruminococcaceae
DENOVO893	Bacteria;Firmicutes;Negativicutes;Selenomonadales;Veillonellaceae
DENOVO894	Bacteria;Actinobacteria;Actinobacteria;Actinomycetales;Corynebacteriaceae;Corynebacterium
DENOVO895	Bacteria;Bacteroidetes;Bacteroidia;Bacteroidales;Prevotellaceae;Prevotella
DENOVO896	Bacteria;Firmicutes;Clostridia;Clostridiales;Lachnospiraceae;Clostridium XlVb
DENOVO897	Bacteria;Firmicutes;Clostridia;Clostridiales;Lachnospiraceae
DENOVO898	Bacteria;Firmicutes;Clostridia;Clostridiales
DENOVO899	Bacteria;Bacteroidetes;Bacteroidia;Bacteroidales;Prevotellaceae;Prevotella
DENOVO900	Bacteria;Bacteroidetes;Bacteroidia;Bacteroidales;Prevotellaceae;Prevotella
DENOVO901	Bacteria;Firmicutes;Clostridia;Clostridiales
DENOVO902	Bacteria;Proteobacteria;Gammaproteobacteria;Enterobacteriales;Enterobacteriaceae;Escherichia/Shigella
DENOVO903	Bacteria;Proteobacteria;Deltaproteobacteria;Desulfovibrionales;Desulfovibrionaceae
DENOVO904	Bacteria;Bacteroidetes;Bacteroidia;Bacteroidales;Prevotellaceae;Prevotella
DENOVO905	Bacteria;Proteobacteria;Deltaproteobacteria;Desulfobacterales;Desulfobulbaceae;Desulfobulbus
DENOVO906	Bacteria;Bacteroidetes;Bacteroidia;Bacteroidales;Porphyromonadaceae;Porphyromonas
DENOVO907	Bacteria;Proteobacteria;Gammaproteobacteria;Pasteurellales;Pasteurellaceae
DENOVO908	Bacteria;Firmicutes;Erysipelotrichia;Erysipelotrichales;Erysipelotrichaceae
DENOVO909	Bacteria;Fusobacteria;Fusobacteriia;Fusobacteriales;Leptotrichiaceae;Leptotrichia
DENOVO910	Bacteria;Actinobacteria;Actinobacteria;Actinomycetales;Geodermatophilaceae;Blastococcus
DENOVO911	Bacteria;Firmicutes;Clostridia;Clostridiales;Ruminococcaceae
DENOVO912	Bacteria;Bacteroidetes;Bacteroidia;Bacteroidales;Porphyromonadaceae
DENOVO913	Bacteria;Firmicutes;Clostridia;Clostridiales
DENOVO914	Bacteria;Firmicutes;Clostridia;Clostridiales;Lachnospiraceae;Acetatifactor
DENOVO915	Bacteria;Bacteroidetes;Bacteroidia;Bacteroidales;Porphyromonadaceae
DENOVO916	Bacteria;Firmicutes;Clostridia;Clostridiales
DENOVO917	Bacteria;Firmicutes;Clostridia;Clostridiales;Ruminococcaceae;Butyricicoccus
DENOVO918	Bacteria;Bacteroidetes;Bacteroidia;Bacteroidales;Prevotellaceae;Prevotella
DENOVO919	Bacteria;Bacteroidetes;Bacteroidia;Bacteroidales;Prevotellaceae;Prevotella
DENOVO920	Bacteria;Firmicutes;Negativicutes;Selenomonadales;Veillonellaceae;Selenomonas
DENOVO921	Bacteria;Firmicutes;Clostridia;Clostridiales;Lachnospiraceae;Clostridium XlVa
DENOVO922	Bacteria;Firmicutes;Clostridia;Clostridiales;Lachnospiraceae;Clostridium XlVb
DENOVO923	Bacteria;Firmicutes;Negativicutes;Selenomonadales;Veillonellaceae
DENOVO924	Bacteria;Actinobacteria;Actinobacteria;Coriobacteriales;Coriobacteriaceae;Enterorhabdus
DENOVO925	Bacteria;Firmicutes;Clostridia;Clostridiales;Ruminococcaceae;Clostridium IV
DENOVO926	Bacteria;Firmicutes;Bacilli;Bacillales;Alicyclobacillaceae;Tumebacillus
DENOVO927	Bacteria;Bacteroidetes;Flavobacteriia;Flavobacteriales;Flavobacteriaceae;Capnocytophaga
DENOVO928	Bacteria;Proteobacteria;Epsilonproteobacteria;Campylobacterales;Campylobacteraceae;Campylobacter
DENOVO929	Bacteria;Bacteroidetes;Flavobacteriia;Flavobacteriales;Flavobacteriaceae;Capnocytophaga
DENOVO930	Bacteria;Candidatus Saccharibacteria;Saccharibacteria_genera_incertae_sedis;Saccharibacteria_genera_incertae_sedis;Saccharibacteria_genera_incertae_sedis;Saccharibacteria_genera_incertae_sedis
DENOVO931	Bacteria;Actinobacteria;Actinobacteria;Actinomycetales;Actinomycetaceae;Actinomyces
DENOVO932	Bacteria;Bacteroidetes;Bacteroidia;Bacteroidales;Prevotellaceae;Prevotella
DENOVO933	Bacteria;Spirochaetes;Spirochaetia;Spirochaetales;Spirochaetaceae;Treponema
DENOVO934	Bacteria;Spirochaetes;Spirochaetia;Spirochaetales;Spirochaetaceae;Treponema
DENOVO935	Bacteria;Bacteroidetes
DENOVO936	Bacteria;Firmicutes;Erysipelotrichia;Erysipelotrichales;Erysipelotrichaceae;Solobacterium
DENOVO937	Bacteria;Bacteroidetes;Bacteroidia;Bacteroidales;Prevotellaceae;Prevotella
DENOVO938	Bacteria;Firmicutes;Clostridia;Clostridiales;Lachnospiraceae
DENOVO939	Bacteria;Bacteroidetes
DENOVO940	Bacteria;Fusobacteria;Fusobacteriia;Fusobacteriales;Leptotrichiaceae;Leptotrichia
DENOVO941	Bacteria;Candidatus Saccharibacteria;Saccharibacteria_genera_incertae_sedis;Saccharibacteria_genera_incertae_sedis;Saccharibacteria_genera_incertae_sedis;Saccharibacteria_genera_incertae_sedis
DENOVO942	Bacteria;Actinobacteria;Actinobacteria;Actinomycetales;Propionibacteriaceae;Propionibacterium
DENOVO943	Bacteria;Bacteroidetes;Flavobacteriia;Flavobacteriales;Flavobacteriaceae;Capnocytophaga
DENOVO944	Bacteria;Fusobacteria;Fusobacteriia;Fusobacteriales;Leptotrichiaceae;Leptotrichia
DENOVO945	Bacteria;Fusobacteria;Fusobacteriia;Fusobacteriales;Leptotrichiaceae;Leptotrichia
DENOVO946	Bacteria;Fusobacteria;Fusobacteriia;Fusobacteriales;Leptotrichiaceae;Leptotrichia
DENOVO947	Bacteria;Candidatus Saccharibacteria;Saccharibacteria_genera_incertae_sedis;Saccharibacteria_genera_incertae_sedis;Saccharibacteria_genera_incertae_sedis;Saccharibacteria_genera_incertae_sedis
DENOVO948	Bacteria;Firmicutes;Clostridia;Clostridiales;Ruminococcaceae
DENOVO949	Bacteria;Actinobacteria;Actinobacteria;Actinomycetales;Actinomycetaceae;Actinomyces
DENOVO950	Bacteria;Bacteroidetes;Bacteroidia;Bacteroidales;Prevotellaceae;Prevotella
DENOVO951	Bacteria;Proteobacteria;Deltaproteobacteria;Bdellovibrionales;Bdellovibrionaceae;Vampirovibrio
DENOVO952	Bacteria;Proteobacteria;Gammaproteobacteria;Enterobacteriales;Enterobacteriaceae
DENOVO953	Bacteria;Proteobacteria;Epsilonproteobacteria;Campylobacterales;Campylobacteraceae;Campylobacter
DENOVO954	Bacteria;Firmicutes;Clostridia;Clostridiales;Lachnospiraceae
DENOVO955	Bacteria;Firmicutes;Clostridia;Clostridiales;Lachnospiraceae
DENOVO956	Bacteria;Bacteroidetes;Flavobacteriia;Flavobacteriales;Flavobacteriaceae;Capnocytophaga
DENOVO957	Bacteria;Actinobacteria;Actinobacteria;Actinomycetales;Actinomycetaceae;Actinomyces
DENOVO958	Bacteria;Firmicutes;Clostridia;Clostridiales;Ruminococcaceae;Oscillibacter
DENOVO959	Bacteria;Bacteroidetes;Bacteroidia;Bacteroidales
DENOVO960	Bacteria;Bacteroidetes;Bacteroidia;Bacteroidales;Prevotellaceae;Alloprevotella
DENOVO961	Bacteria;Bacteroidetes;Flavobacteriia;Flavobacteriales;Flavobacteriaceae;Capnocytophaga
DENOVO962	Bacteria;Proteobacteria;Gammaproteobacteria;Enterobacteriales;Enterobacteriaceae
DENOVO963	Bacteria;Candidatus Saccharibacteria;Saccharibacteria_genera_incertae_sedis;Saccharibacteria_genera_incertae_sedis;Saccharibacteria_genera_incertae_sedis;Saccharibacteria_genera_incertae_sedis
DENOVO964	Bacteria;Bacteroidetes;Bacteroidia;Bacteroidales;Porphyromonadaceae
DENOVO965	Bacteria;Firmicutes
DENOVO966	Bacteria;Bacteroidetes;Bacteroidia;Bacteroidales;Prevotellaceae;Prevotella
DENOVO967	Bacteria;Firmicutes;Clostridia;Clostridiales;Ruminococcaceae;Oscillibacter
DENOVO968	Bacteria;Firmicutes;Negativicutes;Selenomonadales;Veillonellaceae;Anaeroglobus
DENOVO969	Bacteria;Bacteroidetes;Bacteroidia;Bacteroidales;Porphyromonadaceae
DENOVO970	Bacteria;Fusobacteria;Fusobacteriia;Fusobacteriales;Leptotrichiaceae;Leptotrichia
DENOVO971	Bacteria;Firmicutes;Clostridia;Clostridiales;Lachnospiraceae
DENOVO972	Bacteria;Bacteroidetes;Flavobacteriia;Flavobacteriales;Flavobacteriaceae;Cloacibacterium
DENOVO973	Bacteria;Firmicutes;Clostridia;Clostridiales;Lachnospiraceae
DENOVO974	Bacteria;Firmicutes;Negativicutes;Selenomonadales;Veillonellaceae;Veillonella
DENOVO975	Bacteria;Bacteroidetes;Bacteroidia;Bacteroidales;Prevotellaceae;Alloprevotella
DENOVO976	Bacteria;Bacteroidetes;Flavobacteriia;Flavobacteriales;Flavobacteriaceae;Capnocytophaga
DENOVO977	Bacteria;Bacteroidetes;Bacteroidia;Bacteroidales;Porphyromonadaceae
DENOVO978	Bacteria;Proteobacteria;Betaproteobacteria;Burkholderiales;Alcaligenaceae;Achromobacter
DENOVO979	Bacteria;Firmicutes;Clostridia;Clostridiales;Lachnospiraceae;Shuttleworthia
DENOVO980	Bacteria;Bacteroidetes;Bacteroidia;Bacteroidales;Prevotellaceae;Alloprevotella
DENOVO981	Bacteria;Bacteroidetes;Bacteroidia;Bacteroidales;Porphyromonadaceae;Porphyromonas
DENOVO982	Bacteria;Bacteroidetes;Bacteroidia;Bacteroidales;Porphyromonadaceae;Porphyromonas
DENOVO983	Bacteria;Bacteroidetes;Bacteroidia;Bacteroidales;Porphyromonadaceae
DENOVO984	Bacteria;Actinobacteria;Actinobacteria;Actinomycetales;Corynebacteriaceae;Corynebacterium
DENOVO985	Bacteria;Bacteroidetes;Bacteroidia;Bacteroidales;Porphyromonadaceae;Porphyromonas
DENOVO986	Bacteria;Firmicutes;Clostridia;Clostridiales;Lachnospiraceae;Oribacterium
DENOVO987	Bacteria;Synergistetes;Synergistia;Synergistales;Synergistaceae;Fretibacterium
DENOVO988	Bacteria;Proteobacteria;Betaproteobacteria;Neisseriales;Neisseriaceae
DENOVO989	Bacteria;Firmicutes;Negativicutes;Selenomonadales;Veillonellaceae;Selenomonas
DENOVO990	Bacteria;Bacteroidetes;Bacteroidia;Bacteroidales;Prevotellaceae;Prevotella
DENOVO991	Bacteria;Actinobacteria;Actinobacteria;Coriobacteriales;Coriobacteriaceae
DENOVO992	Bacteria;Actinobacteria;Actinobacteria;Actinomycetales;Micrococcaceae;Micrococcus
DENOVO993	Bacteria;Firmicutes;Bacilli;Bacillales;Bacillaceae 1;Geobacillus
DENOVO994	Bacteria;Candidatus Saccharibacteria;Saccharibacteria_genera_incertae_sedis;Saccharibacteria_genera_incertae_sedis;Saccharibacteria_genera_incertae_sedis;Saccharibacteria_genera_incertae_sedis
DENOVO995	Bacteria;Bacteroidetes;Bacteroidia;Bacteroidales;Prevotellaceae;Prevotella
DENOVO996	Bacteria;Actinobacteria;Actinobacteria;Coriobacteriales;Coriobacteriaceae
DENOVO997	Bacteria;Firmicutes;Clostridia;Clostridiales;Lachnospiraceae;Clostridium XlVb
DENOVO998	Bacteria;Firmicutes;Negativicutes;Selenomonadales;Veillonellaceae;Megasphaera
DENOVO999	Bacteria;Actinobacteria;Actinobacteria;Coriobacteriales;Coriobacteriaceae
DENOVO1000	Bacteria;Firmicutes;Bacilli;Lactobacillales;Streptococcaceae;Streptococcus
DENOVO1001	Bacteria;Bacteroidetes;Bacteroidia;Bacteroidales;Porphyromonadaceae
DENOVO1002	Bacteria;Spirochaetes;Spirochaetia;Spirochaetales;Spirochaetaceae;Treponema
DENOVO1003	Bacteria;Firmicutes;Clostridia;Clostridiales;Lachnospiraceae
DENOVO1004	Bacteria;Firmicutes;Clostridia;Clostridiales;Ruminococcaceae;Oscillibacter
DENOVO1005	Bacteria;Proteobacteria;Gammaproteobacteria;Pseudomonadales;Moraxellaceae;Acinetobacter
DENOVO1006	Bacteria;Firmicutes;Clostridia;Clostridiales
DENOVO1007	Bacteria;Firmicutes;Clostridia;Clostridiales;Ruminococcaceae
DENOVO1008	Bacteria;Bacteroidetes;Bacteroidia;Bacteroidales;Porphyromonadaceae;Tannerella
DENOVO1009	Bacteria;Firmicutes;Clostridia;Clostridiales;Lachnospiraceae;Clostridium XlVa
DENOVO1010	Bacteria;Fusobacteria;Fusobacteriia;Fusobacteriales;Fusobacteriaceae;Fusobacterium
DENOVO1011	Bacteria;Bacteroidetes;Bacteroidia;Bacteroidales;Prevotellaceae;Prevotella
DENOVO1012	Bacteria;Firmicutes;Negativicutes;Selenomonadales;Veillonellaceae;Selenomonas
DENOVO1013	Bacteria;Firmicutes;Clostridia;Clostridiales
DENOVO1014	Bacteria;Firmicutes;Clostridia;Clostridiales;Peptoniphilaceae;Peptoniphilus
DENOVO1015	Bacteria;Bacteroidetes;Bacteroidia;Bacteroidales;Porphyromonadaceae
DENOVO1016	Bacteria;Bacteroidetes;Bacteroidia;Bacteroidales;Prevotellaceae;Prevotella
DENOVO1017	Bacteria;Bacteroidetes;Bacteroidia;Bacteroidales
DENOVO1018	Bacteria;Firmicutes;Clostridia;Clostridiales;Ruminococcaceae;Intestinimonas
DENOVO1019	Bacteria;Proteobacteria;Gammaproteobacteria;Aeromonadales;Aeromonadaceae;Aeromonas
DENOVO1020	Bacteria;Firmicutes;Clostridia;Clostridiales;Lachnospiraceae
DENOVO1021	Bacteria;Firmicutes;Clostridia;Clostridiales;Ruminococcaceae
DENOVO1022	Bacteria;Firmicutes;Clostridia;Clostridiales;Lachnospiraceae
DENOVO1023	Bacteria;Spirochaetes;Spirochaetia;Spirochaetales;Spirochaetaceae;Treponema
DENOVO1024	Bacteria;Proteobacteria;Betaproteobacteria;Burkholderiales;Comamonadaceae;Comamonas
DENOVO1025	Bacteria;Proteobacteria;Gammaproteobacteria;Pseudomonadales;Moraxellaceae;Acinetobacter
DENOVO1026	Bacteria;Actinobacteria;Actinobacteria;Actinomycetales;Actinomycetaceae;Actinomyces
DENOVO1027	Bacteria;Bacteroidetes;Bacteroidia;Bacteroidales;Porphyromonadaceae;Tannerella
DENOVO1028	Bacteria;Actinobacteria;Actinobacteria;Actinomycetales;Actinomycetaceae;Actinomyces
DENOVO1029	Bacteria;Firmicutes;Clostridia;Clostridiales;Ruminococcaceae;Clostridium IV
DENOVO1030	Bacteria;Bacteroidetes;Bacteroidia;Bacteroidales;Porphyromonadaceae
DENOVO1031	Bacteria;Firmicutes;Clostridia;Clostridiales;Lachnospiraceae
DENOVO1032	Bacteria;Bacteroidetes;Bacteroidia;Bacteroidales;Prevotellaceae;Prevotella
DENOVO1033	Bacteria;Firmicutes;Negativicutes;Selenomonadales;Veillonellaceae;Selenomonas
DENOVO1034	Bacteria;Firmicutes;Clostridia;Clostridiales
DENOVO1035	Bacteria;Firmicutes;Clostridia;Clostridiales
DENOVO1036	Bacteria;Fusobacteria;Fusobacteriia;Fusobacteriales;Leptotrichiaceae;Leptotrichia
DENOVO1037	Bacteria;Bacteroidetes;Bacteroidia;Bacteroidales;Porphyromonadaceae
DENOVO1038	Bacteria;Firmicutes;Bacilli;Lactobacillales;Streptococcaceae;Streptococcus
DENOVO1039	Bacteria;Firmicutes;Clostridia;Clostridiales;Ruminococcaceae
DENOVO1040	Bacteria;Proteobacteria;Epsilonproteobacteria;Campylobacterales;Campylobacteraceae;Campylobacter
DENOVO1041	Bacteria;Bacteroidetes;Bacteroidia;Bacteroidales;Bacteroidaceae;Bacteroides
DENOVO1042	Bacteria;Actinobacteria;Actinobacteria;Actinomycetales;Actinomycetaceae;Actinomyces
DENOVO1043	Bacteria;Actinobacteria;Actinobacteria;Bifidobacteriales;Bifidobacteriaceae;Scardovia
DENOVO1044	Bacteria;Proteobacteria;Gammaproteobacteria;Pseudomonadales;Pseudomonadaceae;Pseudomonas
DENOVO1045	Bacteria;Bacteroidetes;Bacteroidia;Bacteroidales;Prevotellaceae
DENOVO1046	Bacteria;Bacteroidetes;Bacteroidia;Bacteroidales;Prevotellaceae;Prevotella
DENOVO1047	Bacteria;Firmicutes;Clostridia;Clostridiales;Lachnospiraceae
DENOVO1048	Bacteria;Proteobacteria;Alphaproteobacteria
DENOVO1049	Bacteria;Firmicutes;Clostridia;Clostridiales;Ruminococcaceae;Clostridium IV
DENOVO1050	Bacteria;Firmicutes;Clostridia;Clostridiales;Lachnospiraceae
DENOVO1051	Bacteria;Bacteroidetes;Bacteroidia;Bacteroidales;Prevotellaceae;Prevotella
DENOVO1052	Bacteria;Firmicutes;Clostridia;Clostridiales;Ruminococcaceae;Anaerotruncus
DENOVO1053	Bacteria;Firmicutes;Clostridia;Clostridiales;Lachnospiraceae;Lachnoanaerobaculum
DENOVO1054	Bacteria;Firmicutes;Clostridia;Clostridiales
DENOVO1055	Bacteria;Bacteroidetes;Flavobacteriia;Flavobacteriales;Flavobacteriaceae;Capnocytophaga
DENOVO1056	Bacteria;Firmicutes;Clostridia;Clostridiales;Lachnospiraceae
DENOVO1057	Bacteria;Firmicutes;Clostridia;Clostridiales;Ruminococcaceae;Flavonifractor
DENOVO1058	Bacteria;Bacteroidetes;Bacteroidia;Bacteroidales;Porphyromonadaceae
DENOVO1059	Bacteria;Bacteroidetes;Bacteroidia;Bacteroidales;Prevotellaceae;Prevotella
DENOVO1060	Bacteria;Firmicutes;Negativicutes;Selenomonadales;Veillonellaceae;Selenomonas
DENOVO1061	Bacteria;Synergistetes;Synergistia;Synergistales;Synergistaceae;Fretibacterium
DENOVO1062	Bacteria;Bacteroidetes;Bacteroidia;Bacteroidales;Prevotellaceae;Prevotella
DENOVO1063	Bacteria
DENOVO1064	Bacteria;Bacteroidetes;Bacteroidia;Bacteroidales;Porphyromonadaceae
DENOVO1065	Bacteria;Bacteroidetes;Flavobacteriia;Flavobacteriales;Flavobacteriaceae;Capnocytophaga
DENOVO1066	Bacteria;Proteobacteria;Alphaproteobacteria;Rhodobacterales;Rhodobacteraceae;Paracoccus
DENOVO1067	Bacteria;Bacteroidetes;Flavobacteriia;Flavobacteriales;Flavobacteriaceae;Capnocytophaga
DENOVO1068	Bacteria;Proteobacteria;Gammaproteobacteria;Pseudomonadales;Pseudomonadaceae;Pseudomonas
DENOVO1069	Bacteria;Firmicutes;Clostridia;Clostridiales;Ruminococcaceae;Clostridium IV
DENOVO1070	Bacteria;Actinobacteria;Actinobacteria;Actinomycetales;Actinomycetaceae;Actinomyces
DENOVO1071	Bacteria;Firmicutes;Negativicutes;Selenomonadales;Veillonellaceae;Veillonella
DENOVO1072	Bacteria;Proteobacteria;Betaproteobacteria;Burkholderiales;Comamonadaceae;Pelomonas
DENOVO1073	Bacteria;Firmicutes;Clostridia;Clostridiales;Ruminococcaceae;Flavonifractor
DENOVO1074	Bacteria;Firmicutes;Clostridia;Clostridiales;Lachnospiraceae
DENOVO1075	Bacteria;Firmicutes;Clostridia;Clostridiales;Lachnospiraceae;Clostridium XlVb
DENOVO1076	Bacteria;Firmicutes;Clostridia;Clostridiales
DENOVO1077	Bacteria;Firmicutes;Clostridia;Clostridiales;Ruminococcaceae;Intestinimonas
DENOVO1078	Bacteria;Proteobacteria;Gammaproteobacteria;Pasteurellales;Pasteurellaceae;Haemophilus
DENOVO1079	Bacteria;Cyanobacteria/Chloroplast;Chloroplast;Chloroplast;Chloroplast;Streptophyta
DENOVO1080	Bacteria;Bacteroidetes;Bacteroidia;Bacteroidales;Porphyromonadaceae;Porphyromonas
DENOVO1081	Bacteria;Firmicutes;Negativicutes;Selenomonadales;Veillonellaceae;Dialister
DENOVO1082	Bacteria;Firmicutes;Clostridia;Clostridiales;Ruminococcaceae
DENOVO1083	Bacteria;Firmicutes;Clostridia;Clostridiales
DENOVO1084	Bacteria;Firmicutes;Negativicutes;Selenomonadales;Veillonellaceae
DENOVO1085	Bacteria;Firmicutes;Clostridia;Clostridiales;Lachnospiraceae
DENOVO1086	Bacteria;Fusobacteria;Fusobacteriia;Fusobacteriales;Leptotrichiaceae;Streptobacillus
DENOVO1087	Bacteria;Synergistetes;Synergistia;Synergistales;Synergistaceae;Fretibacterium
DENOVO1088	Bacteria;Bacteroidetes;Bacteroidia;Bacteroidales;Prevotellaceae;Prevotella
DENOVO1089	Bacteria;Spirochaetes;Spirochaetia;Spirochaetales;Spirochaetaceae;Treponema
DENOVO1090	Bacteria;Spirochaetes;Spirochaetia;Spirochaetales;Spirochaetaceae;Treponema
DENOVO1091	Bacteria;Proteobacteria;Epsilonproteobacteria;Campylobacterales;Campylobacteraceae;Campylobacter
DENOVO1092	Bacteria;Firmicutes;Bacilli;Bacillales;Staphylococcaceae;Staphylococcus
DENOVO1093	Bacteria;Proteobacteria;Gammaproteobacteria;Cardiobacteriales;Cardiobacteriaceae;Cardiobacterium
DENOVO1094	Bacteria;Firmicutes;Negativicutes;Selenomonadales;Veillonellaceae;Veillonella
DENOVO1095	Bacteria;Bacteroidetes;Flavobacteriia;Flavobacteriales;Flavobacteriaceae;Capnocytophaga
DENOVO1096	Bacteria;Bacteroidetes;Bacteroidia;Bacteroidales;Prevotellaceae;Prevotella
DENOVO1097	Bacteria;Bacteroidetes;Bacteroidia;Bacteroidales;Prevotellaceae;Prevotella
DENOVO1098	Bacteria
DENOVO1099	Bacteria;Bacteroidetes;Flavobacteriia;Flavobacteriales;Flavobacteriaceae;Capnocytophaga
DENOVO1100	Bacteria;Firmicutes;Clostridia;Clostridiales;Ruminococcaceae
DENOVO1101	Bacteria;Bacteroidetes;Bacteroidia;Bacteroidales;Porphyromonadaceae
DENOVO1102	Bacteria;Tenericutes;Mollicutes;Mycoplasmatales;Mycoplasmataceae;Mycoplasma
DENOVO1103	Bacteria;Proteobacteria;Gammaproteobacteria;Pasteurellales;Pasteurellaceae;Haemophilus
DENOVO1104	Bacteria;Firmicutes;Negativicutes;Selenomonadales;Veillonellaceae;Veillonella
DENOVO1105	Bacteria;Bacteroidetes;Bacteroidia;Bacteroidales;Prevotellaceae;Prevotella
DENOVO1106	Bacteria;Fusobacteria;Fusobacteriia;Fusobacteriales;Leptotrichiaceae;Leptotrichia
DENOVO1107	Bacteria;Fusobacteria;Fusobacteriia;Fusobacteriales;Leptotrichiaceae;Leptotrichia
DENOVO1108	Bacteria;Synergistetes;Synergistia;Synergistales;Synergistaceae;Fretibacterium
DENOVO1109	Bacteria;Spirochaetes;Spirochaetia;Spirochaetales;Spirochaetaceae;Treponema
DENOVO1110	Bacteria;Firmicutes;Clostridia;Clostridiales;Ruminococcaceae;Flavonifractor
DENOVO1111	Bacteria;Fusobacteria;Fusobacteriia;Fusobacteriales;Leptotrichiaceae;Leptotrichia
DENOVO1112	Bacteria;Actinobacteria;Actinobacteria;Actinomycetales;Corynebacteriaceae;Corynebacterium
DENOVO1113	Bacteria;Fusobacteria;Fusobacteriia;Fusobacteriales;Leptotrichiaceae;Leptotrichia
DENOVO1114	Bacteria;Firmicutes;Clostridia;Clostridiales
DENOVO1115	Bacteria;Firmicutes;Clostridia;Clostridiales;Eubacteriaceae;Eubacterium
DENOVO1116	Bacteria;Firmicutes;Clostridia;Clostridiales;Lachnospiraceae;Lachnoanaerobaculum
DENOVO1117	Bacteria;Firmicutes;Clostridia;Clostridiales;Lachnospiraceae;Dorea
DENOVO1118	Bacteria;Firmicutes;Clostridia;Clostridiales;Clostridiales_Incertae Sedis XI;Anaerococcus
DENOVO1119	Bacteria;Firmicutes;Clostridia;Clostridiales;Lachnospiraceae
DENOVO1120	Bacteria;Bacteroidetes;Bacteroidia;Bacteroidales;Prevotellaceae;Prevotella
DENOVO1121	Bacteria;Bacteroidetes;Bacteroidia;Bacteroidales;Prevotellaceae;Prevotella
DENOVO1122	Bacteria;Firmicutes;Clostridia;Clostridiales;Clostridiales_Incertae Sedis XI;Parvimonas
DENOVO1123	Bacteria;Firmicutes;Bacilli;Lactobacillales;Streptococcaceae;Streptococcus
DENOVO1124	Bacteria;Firmicutes;Clostridia;Clostridiales
DENOVO1125	Bacteria;Proteobacteria;Betaproteobacteria;Neisseriales;Neisseriaceae;Neisseria
DENOVO1126	Bacteria
DENOVO1127	Bacteria;Firmicutes;Negativicutes;Selenomonadales;Veillonellaceae;Schwartzia
DENOVO1128	Bacteria;Firmicutes;Clostridia;Clostridiales;Clostridiales_Incertae Sedis XI;Anaerococcus
DENOVO1129	Bacteria;Fusobacteria;Fusobacteriia;Fusobacteriales;Leptotrichiaceae;Streptobacillus
DENOVO1130	Bacteria;Bacteroidetes;Bacteroidia;Bacteroidales;Porphyromonadaceae;Tannerella
DENOVO1131	Bacteria;Actinobacteria;Actinobacteria;Actinomycetales;Actinomycetaceae;Actinomyces
DENOVO1132	Bacteria;Firmicutes;Bacilli;Lactobacillales;Streptococcaceae;Streptococcus
DENOVO1133	Bacteria;Fusobacteria;Fusobacteriia;Fusobacteriales;Leptotrichiaceae;Leptotrichia
DENOVO1134	Bacteria;Fusobacteria;Fusobacteriia;Fusobacteriales;Leptotrichiaceae;Leptotrichia
DENOVO1135	Bacteria;Cyanobacteria/Chloroplast;Chloroplast;Chloroplast;Chloroplast;Streptophyta
DENOVO1136	Bacteria;Actinobacteria;Actinobacteria;Actinomycetales;Actinomycetaceae;Actinomyces
DENOVO1137	Bacteria;Bacteroidetes;Bacteroidia;Bacteroidales;Prevotellaceae;Prevotella
DENOVO1138	Bacteria;Bacteroidetes;Bacteroidia;Bacteroidales;Prevotellaceae;Prevotella
DENOVO1139	Bacteria;Firmicutes;Clostridia;Clostridiales;Lachnospiraceae;Clostridium XlVb
DENOVO1140	Bacteria;Actinobacteria;Actinobacteria;Actinomycetales;Actinomycetaceae;Actinomyces
DENOVO1141	Bacteria;Bacteroidetes;Bacteroidia;Bacteroidales;Prevotellaceae;Prevotella
DENOVO1142	Bacteria;Firmicutes;Clostridia;Clostridiales;Ruminococcaceae
DENOVO1143	Bacteria;Fusobacteria;Fusobacteriia;Fusobacteriales;Leptotrichiaceae;Leptotrichia
DENOVO1144	Bacteria;Bacteroidetes;Bacteroidia;Bacteroidales;Prevotellaceae;Prevotella
DENOVO1145	Bacteria;Bacteroidetes;Bacteroidia;Bacteroidales;Porphyromonadaceae;Porphyromonas
DENOVO1146	Bacteria;Firmicutes;Clostridia;Clostridiales;Lachnospiraceae;Acetatifactor
DENOVO1147	Bacteria;Actinobacteria;Actinobacteria;Actinomycetales;Actinomycetaceae;Actinomyces
DENOVO1148	Bacteria;Bacteroidetes;Bacteroidia;Bacteroidales;Prevotellaceae;Prevotella
DENOVO1149	Bacteria;Firmicutes;Clostridia;Clostridiales;Clostridiales_Incertae Sedis XI;Finegoldia
DENOVO1150	Bacteria;Actinobacteria;Actinobacteria;Coriobacteriales;Coriobacteriaceae;Atopobium
DENOVO1151	Bacteria;Bacteroidetes;Bacteroidia;Bacteroidales;Prevotellaceae;Prevotella
DENOVO1152	Bacteria
DENOVO1153	Bacteria;Fusobacteria;Fusobacteriia;Fusobacteriales;Leptotrichiaceae;Leptotrichia
DENOVO1154	Bacteria;Firmicutes;Clostridia;Clostridiales;Ruminococcaceae
DENOVO1155	Bacteria;Firmicutes;Negativicutes;Selenomonadales;Veillonellaceae;Negativicoccus
DENOVO1156	Bacteria
DENOVO1157	Bacteria;Actinobacteria;Actinobacteria;Actinomycetales;Corynebacteriaceae;Corynebacterium
DENOVO1158	Bacteria;Bacteroidetes;Bacteroidia;Bacteroidales;Prevotellaceae;Prevotella
DENOVO1159	Bacteria;Bacteroidetes;Bacteroidia;Bacteroidales;Prevotellaceae;Prevotella
DENOVO1160	Bacteria;Proteobacteria;Gammaproteobacteria;Pasteurellales;Pasteurellaceae;Haemophilus
DENOVO1161	Bacteria;Actinobacteria;Actinobacteria;Actinomycetales;Micrococcaceae;Rothia
DENOVO1162	Bacteria;Firmicutes;Clostridia;Clostridiales;Lachnospiraceae;Clostridium XlVa
DENOVO1163	Bacteria;Bacteroidetes;Bacteroidia;Bacteroidales;Prevotellaceae;Prevotella
DENOVO1164	Bacteria;Bacteroidetes;Bacteroidia;Bacteroidales;Prevotellaceae;Prevotella
DENOVO1165	Bacteria;Actinobacteria;Actinobacteria;Actinomycetales;Actinomycetaceae;Actinomyces
DENOVO1166	Bacteria;Firmicutes;Clostridia;Clostridiales
DENOVO1167	Bacteria;Actinobacteria;Actinobacteria;Actinomycetales;Corynebacteriaceae;Corynebacterium
DENOVO1168	Bacteria;Firmicutes;Erysipelotrichia;Erysipelotrichales;Erysipelotrichaceae
DENOVO1169	Bacteria;Firmicutes;Clostridia;Clostridiales;Peptostreptococcaceae;Peptostreptococcaceae_incertae_sedis
DENOVO1170	Bacteria;Bacteroidetes;Bacteroidia;Bacteroidales;Porphyromonadaceae
DENOVO1171	Bacteria;Proteobacteria;Betaproteobacteria;Burkholderiales;Oxalobacteraceae;Massilia
DENOVO1172	Bacteria;Firmicutes;Clostridia;Clostridiales;Lachnospiraceae
DENOVO1173	Bacteria;Actinobacteria;Actinobacteria;Actinomycetales;Corynebacteriaceae;Corynebacterium
DENOVO1174	Bacteria;Firmicutes;Clostridia;Clostridiales;Lachnospiraceae;Clostridium XlVa
DENOVO1175	Bacteria;Actinobacteria;Actinobacteria;Actinomycetales;Actinomycetaceae;Actinomyces
DENOVO1176	Bacteria;Bacteroidetes;Bacteroidia;Bacteroidales;Prevotellaceae;Alloprevotella
DENOVO1177	Bacteria;Firmicutes;Clostridia;Clostridiales;Ruminococcaceae
DENOVO1178	Bacteria;Bacteroidetes;Bacteroidia;Bacteroidales;Prevotellaceae;Prevotella
DENOVO1179	Bacteria;Bacteroidetes;Flavobacteriia;Flavobacteriales;Flavobacteriaceae;Capnocytophaga
DENOVO1180	Bacteria;Firmicutes;Negativicutes;Selenomonadales;Veillonellaceae
DENOVO1181	Bacteria;Firmicutes;Clostridia;Clostridiales;Lachnospiraceae;Oribacterium
DENOVO1182	Bacteria;Actinobacteria;Actinobacteria;Actinomycetales;Micrococcaceae;Rothia
DENOVO1183	Bacteria;Actinobacteria;Actinobacteria;Actinomycetales;Actinomycetaceae;Actinomyces
DENOVO1184	Bacteria;Firmicutes;Clostridia;Clostridiales;Lachnospiraceae
DENOVO1185	Bacteria;Proteobacteria;Gammaproteobacteria;Pasteurellales;Pasteurellaceae
DENOVO1186	Bacteria;Firmicutes;Clostridia;Clostridiales;Lachnospiraceae;Acetatifactor
DENOVO1187	Bacteria;Proteobacteria;Gammaproteobacteria;Pseudomonadales;Pseudomonadaceae;Pseudomonas
DENOVO1188	Bacteria;Bacteroidetes;Bacteroidia;Bacteroidales;Prevotellaceae;Prevotella
DENOVO1189	Bacteria;Fusobacteria;Fusobacteriia;Fusobacteriales;Leptotrichiaceae;Leptotrichia
DENOVO1190	Bacteria;Proteobacteria;Epsilonproteobacteria;Campylobacterales;Campylobacteraceae;Campylobacter
DENOVO1191	Bacteria;Firmicutes;Clostridia;Clostridiales;Ruminococcaceae;Butyricicoccus
DENOVO1192	Bacteria;Bacteroidetes;Flavobacteriia;Flavobacteriales;Flavobacteriaceae;Capnocytophaga
DENOVO1193	Bacteria;Firmicutes;Clostridia;Clostridiales;Lachnospiraceae;Clostridium XlVa
DENOVO1194	Bacteria;Bacteroidetes;Bacteroidia;Bacteroidales;Prevotellaceae;Alloprevotella
DENOVO1195	Bacteria;Firmicutes;Clostridia;Clostridiales;Lachnospiraceae
DENOVO1196	Bacteria;Actinobacteria;Actinobacteria;Coriobacteriales;Coriobacteriaceae
DENOVO1197	Bacteria;Bacteroidetes;Bacteroidia;Bacteroidales;Prevotellaceae;Prevotella
DENOVO1198	Bacteria
DENOVO1199	Bacteria;Actinobacteria;Actinobacteria;Bifidobacteriales;Bifidobacteriaceae;Bifidobacterium
DENOVO1200	Bacteria;Bacteroidetes;Bacteroidia;Bacteroidales;Prevotellaceae
DENOVO1201	Bacteria;Bacteroidetes;Bacteroidia;Bacteroidales;Prevotellaceae;Prevotella
DENOVO1202	Bacteria
DENOVO1203	Bacteria;Fusobacteria;Fusobacteriia;Fusobacteriales;Leptotrichiaceae;Leptotrichia
DENOVO1204	Bacteria;Fusobacteria;Fusobacteriia;Fusobacteriales;Leptotrichiaceae;Leptotrichia
DENOVO1205	Bacteria;Bacteroidetes;Bacteroidia;Bacteroidales;Prevotellaceae;Prevotella
DENOVO1206	Bacteria;Actinobacteria;Actinobacteria;Coriobacteriales;Coriobacteriaceae
DENOVO1207	Bacteria;Firmicutes;Bacilli;Lactobacillales;Streptococcaceae;Streptococcus
DENOVO1208	Bacteria
DENOVO1209	Bacteria;Firmicutes;Clostridia;Clostridiales;Eubacteriaceae;Eubacterium
DENOVO1210	Bacteria;Firmicutes;Bacilli;Lactobacillales;Streptococcaceae;Streptococcus
DENOVO1211	Bacteria;Proteobacteria;Gammaproteobacteria;Pasteurellales;Pasteurellaceae;Aggregatibacter
DENOVO1212	Bacteria;Bacteroidetes;Flavobacteriia;Flavobacteriales;Flavobacteriaceae;Capnocytophaga
DENOVO1213	Bacteria;Bacteroidetes;Bacteroidia;Bacteroidales;Porphyromonadaceae
DENOVO1214	Bacteria;Proteobacteria;Betaproteobacteria;Burkholderiales;Sutterellaceae;Parasutterella
DENOVO1215	Bacteria;Fusobacteria;Fusobacteriia;Fusobacteriales;Leptotrichiaceae;Leptotrichia
DENOVO1216	Bacteria;Actinobacteria;Actinobacteria;Actinomycetales;Actinomycetaceae;Actinomyces
DENOVO1217	Bacteria;Firmicutes;Bacilli;Lactobacillales;Streptococcaceae;Streptococcus
DENOVO1218	Bacteria;Actinobacteria;Actinobacteria;Coriobacteriales;Coriobacteriaceae;Enterorhabdus
DENOVO1219	Bacteria;Proteobacteria;Betaproteobacteria;Neisseriales;Neisseriaceae;Neisseria
DENOVO1220	Bacteria;Bacteroidetes;Bacteroidia;Bacteroidales;Prevotellaceae;Prevotella
DENOVO1221	Bacteria;Proteobacteria;Gammaproteobacteria;Pseudomonadales;Pseudomonadaceae;Pseudomonas
DENOVO1222	Bacteria;Firmicutes;Clostridia;Clostridiales;Ruminococcaceae;Pseudoflavonifractor
DENOVO1223	Bacteria;Bacteroidetes
DENOVO1224	Bacteria;Bacteroidetes;Flavobacteriia;Flavobacteriales;Flavobacteriaceae;Capnocytophaga
DENOVO1225	Bacteria;Bacteroidetes;Bacteroidia;Bacteroidales;Prevotellaceae;Prevotella
DENOVO1226	Bacteria;Firmicutes;Clostridia;Clostridiales;Lachnospiraceae
DENOVO1227	Bacteria;Proteobacteria;Gammaproteobacteria;Pseudomonadales;Moraxellaceae;Acinetobacter
DENOVO1228	Bacteria;Cyanobacteria/Chloroplast;Chloroplast;Chloroplast;Chloroplast;Streptophyta
DENOVO1229	Bacteria;Bacteroidetes;Bacteroidia;Bacteroidales;Prevotellaceae;Prevotella
DENOVO1230	Bacteria;Bacteroidetes;Bacteroidia;Bacteroidales;Porphyromonadaceae
DENOVO1231	Bacteria;Firmicutes;Clostridia;Clostridiales;Lachnospiraceae;Catonella
DENOVO1232	Bacteria;Firmicutes;Clostridia;Clostridiales;Ruminococcaceae;Oscillibacter
DENOVO1233	Bacteria;Bacteroidetes;Bacteroidia;Bacteroidales;Porphyromonadaceae
DENOVO1234	Bacteria;Firmicutes;Clostridia;Clostridiales;Lachnospiraceae;Acetatifactor
DENOVO1235	Bacteria;Fusobacteria;Fusobacteriia;Fusobacteriales;Leptotrichiaceae;Leptotrichia
DENOVO1236	Bacteria;Spirochaetes;Spirochaetia;Spirochaetales;Spirochaetaceae;Treponema
DENOVO1237	Bacteria;Bacteroidetes;Bacteroidia;Bacteroidales;Prevotellaceae;Prevotella
DENOVO1238	Bacteria;Bacteroidetes;Bacteroidia;Bacteroidales;Porphyromonadaceae;Porphyromonas
DENOVO1239	Bacteria;Bacteroidetes
DENOVO1240	Bacteria;Firmicutes;Negativicutes;Selenomonadales;Veillonellaceae;Selenomonas
DENOVO1241	Bacteria;Bacteroidetes;Bacteroidia;Bacteroidales;Prevotellaceae;Prevotella
DENOVO1242	Bacteria;Synergistetes;Synergistia;Synergistales;Synergistaceae;Fretibacterium
DENOVO1243	Bacteria;Firmicutes;Negativicutes;Selenomonadales;Veillonellaceae;Selenomonas
DENOVO1244	Bacteria;Firmicutes;Clostridia;Clostridiales;Ruminococcaceae
DENOVO1245	Bacteria;Firmicutes;Clostridia;Clostridiales;Lachnospiraceae;Catonella
DENOVO1246	Bacteria;Spirochaetes;Spirochaetia;Spirochaetales;Spirochaetaceae;Treponema
DENOVO1247	Bacteria;Firmicutes;Clostridia;Clostridiales;Ruminococcaceae
DENOVO1248	Bacteria;Proteobacteria;Betaproteobacteria;Neisseriales;Neisseriaceae
DENOVO1249	Bacteria;Proteobacteria;Epsilonproteobacteria;Campylobacterales;Campylobacteraceae;Campylobacter
DENOVO1250	Bacteria;Firmicutes;Clostridia;Clostridiales;Ruminococcaceae;Oscillibacter
DENOVO1251	Bacteria;Firmicutes;Clostridia;Clostridiales
DENOVO1252	Bacteria;Bacteroidetes;Bacteroidia;Bacteroidales;Prevotellaceae;Prevotella
DENOVO1253	Bacteria
DENOVO1254	Bacteria;Firmicutes;Clostridia;Clostridiales;Lachnospiraceae
DENOVO1255	Bacteria;Bacteroidetes;Flavobacteriia;Flavobacteriales;Flavobacteriaceae;Flavobacterium
DENOVO1256	Bacteria;Proteobacteria;Gammaproteobacteria;Pasteurellales;Pasteurellaceae;Haemophilus
DENOVO1257	Bacteria;Bacteroidetes;Bacteroidia;Bacteroidales;Prevotellaceae;Prevotella
DENOVO1258	Bacteria;Bacteroidetes;Bacteroidia;Bacteroidales
DENOVO1259	Bacteria;Bacteroidetes;Bacteroidia;Bacteroidales;Porphyromonadaceae;Porphyromonas
DENOVO1260	Bacteria;Actinobacteria;Actinobacteria;Actinomycetales;Actinomycetaceae;Actinomyces
DENOVO1261	Bacteria;Firmicutes
DENOVO1262	Bacteria;Bacteroidetes;Flavobacteriia;Flavobacteriales;Flavobacteriaceae;Capnocytophaga
DENOVO1263	Bacteria;Firmicutes;Clostridia;Clostridiales;Ruminococcaceae
DENOVO1264	Bacteria;Firmicutes;Clostridia;Clostridiales;Peptostreptococcaceae;Peptostreptococcaceae_incertae_sedis
DENOVO1265	Bacteria;Proteobacteria;Gammaproteobacteria;Cardiobacteriales;Cardiobacteriaceae;Cardiobacterium
DENOVO1266	Bacteria;Firmicutes;Clostridia;Clostridiales
DENOVO1267	Bacteria;Cyanobacteria/Chloroplast;Cyanobacteria;Family I;Family I;GpI
DENOVO1268	Bacteria;Firmicutes;Negativicutes;Selenomonadales;Veillonellaceae;Selenomonas
DENOVO1269	Bacteria;Proteobacteria;Betaproteobacteria;Neisseriales;Neisseriaceae
DENOVO1270	Bacteria;Bacteroidetes;Bacteroidia;Bacteroidales;Prevotellaceae;Prevotella
DENOVO1271	Bacteria;Synergistetes;Synergistia;Synergistales;Synergistaceae;Fretibacterium
DENOVO1272	Bacteria;Candidatus Saccharibacteria;Saccharibacteria_genera_incertae_sedis;Saccharibacteria_genera_incertae_sedis;Saccharibacteria_genera_incertae_sedis;Saccharibacteria_genera_incertae_sedis
DENOVO1273	Bacteria;Bacteroidetes;Flavobacteriia;Flavobacteriales;Flavobacteriaceae;Capnocytophaga
DENOVO1274	Bacteria;Bacteroidetes;Bacteroidia;Bacteroidales;Prevotellaceae;Prevotella
DENOVO1275	Bacteria;Bacteroidetes;Bacteroidia;Bacteroidales;Prevotellaceae;Prevotella
DENOVO1276	Bacteria;Bacteroidetes;Bacteroidia;Bacteroidales;Porphyromonadaceae
DENOVO1277	Bacteria;Firmicutes;Clostridia;Clostridiales;Lachnospiraceae
DENOVO1278	Bacteria;Firmicutes;Clostridia;Clostridiales;Lachnospiraceae
DENOVO1279	Bacteria;Firmicutes;Clostridia;Clostridiales;Lachnospiraceae;Lachnospiracea_incertae_sedis
DENOVO1280	Bacteria;Firmicutes;Clostridia;Clostridiales;Lachnospiraceae
DENOVO1281	Bacteria;Firmicutes;Clostridia;Clostridiales;Lachnospiraceae
DENOVO1282	Bacteria;Bacteroidetes;Flavobacteriia;Flavobacteriales;Flavobacteriaceae;Capnocytophaga
DENOVO1283	Bacteria;Firmicutes;Clostridia;Clostridiales;Clostridiales_Incertae Sedis III;Thermoanaerobacterium
DENOVO1284	Bacteria;Actinobacteria;Actinobacteria;Actinomycetales;Actinomycetaceae;Actinomyces
DENOVO1285	Bacteria;Firmicutes;Negativicutes;Selenomonadales;Veillonellaceae;Megasphaera
DENOVO1286	Bacteria;Bacteroidetes;Bacteroidia;Bacteroidales;Porphyromonadaceae;Tannerella
DENOVO1287	Bacteria
DENOVO1288	Bacteria
DENOVO1289	Bacteria;Fusobacteria;Fusobacteriia;Fusobacteriales;Leptotrichiaceae;Leptotrichia
DENOVO1290	Bacteria;Actinobacteria;Actinobacteria;Actinomycetales;Actinomycetaceae;Actinomyces
DENOVO1291	Bacteria;Bacteroidetes;Bacteroidia;Bacteroidales;Prevotellaceae;Alloprevotella
DENOVO1292	Bacteria;Bacteroidetes;Bacteroidia;Bacteroidales;Prevotellaceae;Prevotella
DENOVO1293	Bacteria;Bacteroidetes;Bacteroidia;Bacteroidales;Rikenellaceae;Alistipes
DENOVO1294	Bacteria;Firmicutes;Clostridia;Clostridiales;Lachnospiraceae
DENOVO1295	Bacteria;Firmicutes;Clostridia;Clostridiales;Lachnospiraceae
DENOVO1296	Bacteria;Spirochaetes;Spirochaetia;Spirochaetales;Spirochaetaceae;Treponema
DENOVO1297	Bacteria;Actinobacteria;Actinobacteria;Actinomycetales;Micrococcaceae;Rothia
DENOVO1298	Bacteria;Firmicutes;Clostridia;Clostridiales;Lachnospiraceae
DENOVO1299	Bacteria;Proteobacteria;Gammaproteobacteria;Cardiobacteriales;Cardiobacteriaceae;Cardiobacterium
DENOVO1300	Bacteria;Proteobacteria;Gammaproteobacteria;Enterobacteriales;Enterobacteriaceae;Salmonella
DENOVO1301	Bacteria;Firmicutes;Clostridia;Clostridiales;Lachnospiraceae;Clostridium XlVa
DENOVO1302	Bacteria;Firmicutes;Bacilli;Bacillales;Listeriaceae;Listeria
DENOVO1303	Bacteria;Firmicutes;Clostridia;Clostridiales;Ruminococcaceae;Oscillibacter
DENOVO1304	Bacteria;Bacteroidetes;Bacteroidia;Bacteroidales;Prevotellaceae;Prevotella
DENOVO1305	Bacteria;Synergistetes;Synergistia;Synergistales;Synergistaceae;Fretibacterium
DENOVO1306	Bacteria;Proteobacteria;Alphaproteobacteria;Rhodobacterales;Rhodobacteraceae;Paracoccus
DENOVO1307	Bacteria;Fusobacteria;Fusobacteriia;Fusobacteriales;Leptotrichiaceae;Leptotrichia
DENOVO1308	Bacteria;Firmicutes;Bacilli;Lactobacillales;Streptococcaceae;Streptococcus
DENOVO1309	Bacteria;Firmicutes;Clostridia;Clostridiales;Lachnospiraceae
DENOVO1310	Bacteria;Proteobacteria;Betaproteobacteria;Neisseriales;Neisseriaceae
DENOVO1311	Bacteria;Bacteroidetes;Flavobacteriia;Flavobacteriales;Flavobacteriaceae;Capnocytophaga
DENOVO1312	Bacteria;Firmicutes;Negativicutes;Selenomonadales;Veillonellaceae;Dialister
DENOVO1313	Bacteria;Firmicutes;Clostridia;Clostridiales;Ruminococcaceae;Oscillibacter
DENOVO1314	Bacteria;Bacteroidetes;Bacteroidia;Bacteroidales;Prevotellaceae;Prevotella
DENOVO1315	Bacteria;SR1;SR1_genera_incertae_sedis;SR1_genera_incertae_sedis;SR1_genera_incertae_sedis;SR1_genera_incertae_sedis
DENOVO1316	Bacteria;Proteobacteria;Gammaproteobacteria;Pseudomonadales;Moraxellaceae;Acinetobacter
DENOVO1317	Bacteria;Proteobacteria;Gammaproteobacteria;Enterobacteriales;Enterobacteriaceae;Proteus
DENOVO1318	Bacteria;Firmicutes;Clostridia;Clostridiales;Lachnospiraceae;Acetatifactor
DENOVO1319	Bacteria;Bacteroidetes;Bacteroidia;Bacteroidales;Porphyromonadaceae
DENOVO1320	Bacteria;Actinobacteria;Actinobacteria;Coriobacteriales;Coriobacteriaceae;Enterorhabdus
DENOVO1321	Bacteria;Candidatus Saccharibacteria;Saccharibacteria_genera_incertae_sedis;Saccharibacteria_genera_incertae_sedis;Saccharibacteria_genera_incertae_sedis;Saccharibacteria_genera_incertae_sedis
DENOVO1322	Bacteria;Bacteroidetes;Flavobacteriia;Flavobacteriales;Flavobacteriaceae;Capnocytophaga
DENOVO1323	Bacteria;Firmicutes;Clostridia;Clostridiales
DENOVO1324	Bacteria;Firmicutes;Clostridia;Clostridiales;Lachnospiraceae
DENOVO1325	Bacteria;Bacteroidetes;Bacteroidia;Bacteroidales;Prevotellaceae;Prevotella
DENOVO1326	Bacteria;Bacteroidetes;Bacteroidia;Bacteroidales;Prevotellaceae;Prevotella
DENOVO1327	Bacteria;Cyanobacteria/Chloroplast;Chloroplast;Chloroplast;Chloroplast;Streptophyta
DENOVO1328	Bacteria;Firmicutes;Clostridia;Clostridiales;Ruminococcaceae;Flavonifractor
DENOVO1329	Bacteria;Actinobacteria;Actinobacteria;Actinomycetales;Micrococcaceae;Rothia
DENOVO1330	Bacteria;Bacteroidetes;Bacteroidia;Bacteroidales;Rikenellaceae;Alistipes
DENOVO1331	Bacteria;SR1;SR1_genera_incertae_sedis;SR1_genera_incertae_sedis;SR1_genera_incertae_sedis;SR1_genera_incertae_sedis
DENOVO1332	Bacteria;Spirochaetes;Spirochaetia;Spirochaetales;Spirochaetaceae;Treponema
DENOVO1333	Bacteria;Firmicutes;Clostridia;Clostridiales;Lachnospiraceae;Clostridium XlVa
DENOVO1334	Bacteria;Bacteroidetes
DENOVO1335	Bacteria;Spirochaetes;Spirochaetia;Spirochaetales;Spirochaetaceae;Treponema
DENOVO1336	Bacteria;Firmicutes;Clostridia;Clostridiales
DENOVO1337	Bacteria;Firmicutes;Clostridia;Clostridiales;Lachnospiraceae
DENOVO1338	Bacteria;Bacteroidetes;Bacteroidia;Bacteroidales;Prevotellaceae;Prevotella
DENOVO1339	Bacteria;Bacteroidetes;Bacteroidia;Bacteroidales;Prevotellaceae;Prevotella
DENOVO1340	Bacteria;Firmicutes;Clostridia;Clostridiales;Lachnospiraceae
DENOVO1341	Bacteria;Bacteroidetes;Bacteroidia;Bacteroidales;Porphyromonadaceae
DENOVO1342	Bacteria;Firmicutes;Clostridia;Clostridiales;Lachnospiraceae
DENOVO1343	Bacteria;Proteobacteria;Betaproteobacteria;Neisseriales;Neisseriaceae;Neisseria
DENOVO1344	Bacteria;Bacteroidetes;Bacteroidia;Bacteroidales;Prevotellaceae;Prevotella
DENOVO1345	Bacteria;Bacteroidetes
DENOVO1346	Bacteria;Bacteroidetes;Bacteroidia;Bacteroidales;Porphyromonadaceae
DENOVO1347	Bacteria;Firmicutes;Clostridia;Clostridiales;Lachnospiraceae
DENOVO1348	Bacteria;Firmicutes;Clostridia;Clostridiales;Ruminococcaceae
DENOVO1349	Bacteria;Bacteroidetes;Flavobacteriia;Flavobacteriales;Flavobacteriaceae;Capnocytophaga
DENOVO1350	Bacteria;Firmicutes;Negativicutes;Selenomonadales;Veillonellaceae;Selenomonas
DENOVO1351	Bacteria;Bacteroidetes;Bacteroidia;Bacteroidales
DENOVO1352	Bacteria;Firmicutes;Clostridia;Clostridiales;Lachnospiraceae
DENOVO1353	Bacteria;Firmicutes;Clostridia;Clostridiales;Eubacteriaceae;Eubacterium
DENOVO1354	Bacteria;Spirochaetes;Spirochaetia;Spirochaetales;Spirochaetaceae;Treponema
DENOVO1355	Bacteria;Firmicutes;Clostridia;Clostridiales;Clostridiales_Incertae Sedis XI;Anaerococcus
DENOVO1356	Bacteria;Bacteroidetes;Bacteroidia;Bacteroidales;Prevotellaceae;Prevotella
DENOVO1357	Bacteria;Firmicutes;Clostridia;Clostridiales;Ruminococcaceae
DENOVO1358	Bacteria;Actinobacteria;Actinobacteria;Actinomycetales;Actinomycetaceae;Actinomyces
DENOVO1359	Bacteria;Proteobacteria;Betaproteobacteria;Neisseriales;Neisseriaceae;Neisseria
DENOVO1360	Bacteria;Bacteroidetes;Bacteroidia;Bacteroidales;Prevotellaceae;Prevotella
DENOVO1361	Bacteria;Bacteroidetes
DENOVO1362	Bacteria;Bacteroidetes;Flavobacteriia;Flavobacteriales;Flavobacteriaceae;Capnocytophaga
DENOVO1363	Bacteria;Firmicutes;Negativicutes;Selenomonadales;Veillonellaceae;Selenomonas
DENOVO1364	Bacteria;Actinobacteria;Actinobacteria;Coriobacteriales;Coriobacteriaceae;Atopobium
DENOVO1365	Bacteria;Proteobacteria;Gammaproteobacteria;Pseudomonadales;Moraxellaceae;Acinetobacter
DENOVO1366	Bacteria;Firmicutes;Clostridia;Clostridiales;Ruminococcaceae;Clostridium IV
DENOVO1367	Bacteria;Spirochaetes;Spirochaetia;Spirochaetales;Spirochaetaceae;Treponema
DENOVO1368	Bacteria;Firmicutes;Bacilli;Lactobacillales;Streptococcaceae;Streptococcus
DENOVO1369	Bacteria;Firmicutes;Erysipelotrichia;Erysipelotrichales;Erysipelotrichaceae;Clostridium XVIII
DENOVO1370	Bacteria;Firmicutes;Clostridia;Clostridiales;Lachnospiraceae
DENOVO1371	Bacteria;Proteobacteria;Gammaproteobacteria;Pseudomonadales;Moraxellaceae;Acinetobacter
DENOVO1372	Bacteria;Firmicutes;Clostridia;Clostridiales
DENOVO1373	Bacteria;Firmicutes;Clostridia;Clostridiales
DENOVO1374	Bacteria;Firmicutes;Clostridia;Clostridiales;Ruminococcaceae
DENOVO1375	Bacteria;Bacteroidetes;Bacteroidia;Bacteroidales;Prevotellaceae;Prevotella
DENOVO1376	Bacteria;Spirochaetes;Spirochaetia;Spirochaetales;Spirochaetaceae;Treponema
DENOVO1377	Bacteria;Bacteroidetes;Flavobacteriia;Flavobacteriales;Flavobacteriaceae;Capnocytophaga
DENOVO1378	Bacteria;Bacteroidetes;Bacteroidia;Bacteroidales;Prevotellaceae;Alloprevotella
DENOVO1379	Bacteria;Firmicutes;Clostridia;Clostridiales;Lachnospiraceae
DENOVO1380	Bacteria;Bacteroidetes;Bacteroidia;Bacteroidales;Prevotellaceae;Prevotella
DENOVO1381	Bacteria;Fusobacteria;Fusobacteriia;Fusobacteriales;Leptotrichiaceae;Leptotrichia
DENOVO1382	Bacteria;Firmicutes;Clostridia;Clostridiales;Lachnospiraceae;Lachnoanaerobaculum
DENOVO1383	Bacteria;Bacteroidetes;Bacteroidia;Bacteroidales;Prevotellaceae;Prevotella
DENOVO1384	Bacteria;Proteobacteria;Betaproteobacteria;Burkholderiales;Comamonadaceae;Pseudorhodoferax
DENOVO1385	Bacteria;Firmicutes;Clostridia;Clostridiales;Ruminococcaceae;Intestinimonas
DENOVO1386	Bacteria;Verrucomicrobia;Verrucomicrobiae;Verrucomicrobiales;Verrucomicrobiaceae;Akkermansia
DENOVO1387	Bacteria;Proteobacteria;Gammaproteobacteria;Pseudomonadales;Pseudomonadaceae;Pseudomonas
DENOVO1388	Bacteria;Firmicutes;Clostridia;Clostridiales;Lachnospiraceae
DENOVO1389	Bacteria;Firmicutes;Clostridia;Clostridiales;Clostridiales_Incertae Sedis III;Caldicellulosiruptor
DENOVO1390	Bacteria;Firmicutes;Clostridia;Clostridiales
DENOVO1391	Bacteria;Proteobacteria;Gammaproteobacteria;Pseudomonadales;Moraxellaceae;Acinetobacter
DENOVO1392	Bacteria;Proteobacteria;Deltaproteobacteria
DENOVO1393	Bacteria;Bacteroidetes;Flavobacteriia;Flavobacteriales;Flavobacteriaceae;Capnocytophaga
DENOVO1394	Bacteria;Firmicutes;Clostridia;Clostridiales;Ruminococcaceae
DENOVO1395	Bacteria;Candidatus Saccharibacteria;Saccharibacteria_genera_incertae_sedis;Saccharibacteria_genera_incertae_sedis;Saccharibacteria_genera_incertae_sedis;Saccharibacteria_genera_incertae_sedis
DENOVO1396	Bacteria;Bacteroidetes;Bacteroidia;Bacteroidales;Porphyromonadaceae
DENOVO1397	Bacteria;Spirochaetes;Spirochaetia;Spirochaetales;Spirochaetaceae;Treponema
DENOVO1398	Bacteria;Firmicutes;Negativicutes;Selenomonadales;Veillonellaceae;Selenomonas
DENOVO1399	Bacteria;Bacteroidetes;Bacteroidia;Bacteroidales;Prevotellaceae;Prevotella
DENOVO1400	Bacteria;Bacteroidetes;Flavobacteriia;Flavobacteriales;Flavobacteriaceae;Capnocytophaga
DENOVO1401	Bacteria;Bacteroidetes;Bacteroidia;Bacteroidales;Prevotellaceae;Prevotella
DENOVO1402	Bacteria;Proteobacteria;Gammaproteobacteria;Xanthomonadales;Xanthomonadaceae;Stenotrophomonas
DENOVO1403	Bacteria;Firmicutes;Clostridia;Clostridiales
DENOVO1404	Bacteria;Firmicutes;Clostridia;Clostridiales;Clostridiaceae 1;Clostridium sensu stricto
DENOVO1405	Bacteria;Firmicutes;Erysipelotrichia;Erysipelotrichales;Erysipelotrichaceae;Bulleidia
DENOVO1406	Bacteria;Firmicutes;Clostridia;Clostridiales;Ruminococcaceae
DENOVO1407	Bacteria;Bacteroidetes;Bacteroidia;Bacteroidales;Prevotellaceae;Prevotella
DENOVO1408	Bacteria;Proteobacteria;Gammaproteobacteria;Pasteurellales;Pasteurellaceae;Haemophilus
DENOVO1409	Bacteria;Fusobacteria;Fusobacteriia;Fusobacteriales;Leptotrichiaceae;Leptotrichia
DENOVO1410	Bacteria;Fusobacteria;Fusobacteriia;Fusobacteriales;Leptotrichiaceae;Leptotrichia
DENOVO1411	Bacteria;Bacteroidetes;Bacteroidia;Bacteroidales;Porphyromonadaceae
DENOVO1412	Bacteria;Firmicutes;Clostridia;Clostridiales;Lachnospiraceae;Clostridium XlVa
DENOVO1413	Bacteria;Firmicutes;Clostridia;Clostridiales;Ruminococcaceae;Butyricicoccus
DENOVO1414	Bacteria;Proteobacteria;Gammaproteobacteria;Enterobacteriales;Enterobacteriaceae
DENOVO1415	Bacteria;Firmicutes;Negativicutes;Selenomonadales;Veillonellaceae;Veillonella
DENOVO1416	Bacteria;Bacteroidetes;Flavobacteriia;Flavobacteriales;Flavobacteriaceae;Capnocytophaga
DENOVO1417	Bacteria;Proteobacteria;Gammaproteobacteria;Pseudomonadales;Moraxellaceae;Acinetobacter
DENOVO1418	Bacteria;Spirochaetes;Spirochaetia;Spirochaetales;Spirochaetaceae;Treponema
DENOVO1419	Bacteria;Proteobacteria;Alphaproteobacteria;Sphingomonadales;Sphingomonadaceae;Sphingomonas
DENOVO1420	Bacteria;Firmicutes;Clostridia;Clostridiales;Lachnospiraceae;Clostridium XlVb
DENOVO1421	Bacteria;Fusobacteria;Fusobacteriia;Fusobacteriales;Leptotrichiaceae;Leptotrichia
DENOVO1422	Bacteria;Firmicutes;Negativicutes;Selenomonadales;Veillonellaceae
DENOVO1423	Bacteria;Bacteroidetes;Bacteroidia;Bacteroidales;Prevotellaceae;Prevotella
DENOVO1424	Bacteria;Firmicutes;Negativicutes;Selenomonadales;Veillonellaceae;Selenomonas
DENOVO1425	Bacteria
DENOVO1426	Bacteria;Firmicutes;Negativicutes;Selenomonadales;Veillonellaceae;Veillonella
DENOVO1427	Bacteria;Firmicutes;Clostridia;Clostridiales
DENOVO1428	Bacteria;Proteobacteria;Gammaproteobacteria;Cardiobacteriales;Cardiobacteriaceae;Cardiobacterium
DENOVO1429	Bacteria;Candidatus Saccharibacteria;Saccharibacteria_genera_incertae_sedis;Saccharibacteria_genera_incertae_sedis;Saccharibacteria_genera_incertae_sedis;Saccharibacteria_genera_incertae_sedis
DENOVO1430	Bacteria;Bacteroidetes;Bacteroidia;Bacteroidales;Prevotellaceae;Prevotella
DENOVO1431	Bacteria;Firmicutes;Clostridia;Clostridiales;Lachnospiraceae
DENOVO1432	Bacteria;Firmicutes;Bacilli;Bacillales;Bacillaceae 1;Bacillus
DENOVO1433	Bacteria;Actinobacteria;Actinobacteria;Coriobacteriales;Coriobacteriaceae
DENOVO1434	Bacteria;Synergistetes;Synergistia;Synergistales;Synergistaceae;Fretibacterium
DENOVO1435	Bacteria;Firmicutes;Clostridia;Clostridiales;Ruminococcaceae;Oscillibacter
DENOVO1436	Bacteria;Firmicutes;Clostridia;Clostridiales;Ruminococcaceae
DENOVO1437	Bacteria;Bacteroidetes;Bacteroidia;Bacteroidales;Porphyromonadaceae;Porphyromonas
DENOVO1438	Bacteria
DENOVO1439	Bacteria;Firmicutes;Negativicutes;Selenomonadales;Veillonellaceae;Sporolituus
DENOVO1440	Bacteria;Synergistetes;Synergistia;Synergistales;Synergistaceae;Fretibacterium
DENOVO1441	Bacteria;Proteobacteria;Deltaproteobacteria;Desulfovibrionales
DENOVO1442	Bacteria;Actinobacteria;Actinobacteria;Actinomycetales;Propionibacteriaceae
DENOVO1443	Bacteria;Firmicutes;Clostridia;Clostridiales;Lachnospiraceae
DENOVO1444	Bacteria;Firmicutes;Clostridia;Clostridiales;Lachnospiraceae;Clostridium XlVa
DENOVO1445	Bacteria;Actinobacteria;Actinobacteria;Actinomycetales;Actinomycetaceae;Actinomyces
DENOVO1446	Bacteria;Bacteroidetes;Bacteroidia;Bacteroidales;Prevotellaceae;Prevotella
DENOVO1447	Bacteria;Firmicutes;Clostridia;Clostridiales;Lachnospiraceae
DENOVO1448	Bacteria;Deinococcus-Thermus;Deinococci;Thermales;Thermaceae;Thermus
DENOVO1449	Bacteria;Firmicutes;Negativicutes;Selenomonadales;Veillonellaceae
DENOVO1450	Bacteria;Fusobacteria;Fusobacteriia;Fusobacteriales;Leptotrichiaceae;Leptotrichia
DENOVO1451	Bacteria;Firmicutes;Negativicutes;Selenomonadales;Veillonellaceae;Selenomonas
DENOVO1452	Bacteria;Candidatus Saccharibacteria;Saccharibacteria_genera_incertae_sedis;Saccharibacteria_genera_incertae_sedis;Saccharibacteria_genera_incertae_sedis;Saccharibacteria_genera_incertae_sedis
DENOVO1453	Bacteria;Firmicutes;Clostridia;Clostridiales;Lachnospiraceae;Oribacterium
DENOVO1454	Bacteria;Firmicutes;Negativicutes;Selenomonadales;Veillonellaceae;Sporolituus
DENOVO1455	Bacteria;Firmicutes;Clostridia;Clostridiales;Lachnospiraceae
DENOVO1456	Bacteria;Firmicutes;Clostridia;Clostridiales;Lachnospiraceae
DENOVO1457	Bacteria;Proteobacteria;Betaproteobacteria;Neisseriales;Neisseriaceae;Eikenella
DENOVO1458	Bacteria;Fusobacteria;Fusobacteriia;Fusobacteriales;Leptotrichiaceae;Leptotrichia
DENOVO1459	Bacteria;Spirochaetes;Spirochaetia;Spirochaetales;Spirochaetaceae;Treponema
DENOVO1460	Bacteria;Bacteroidetes;Bacteroidia;Bacteroidales;Prevotellaceae;Prevotella
DENOVO1461	Bacteria;Bacteroidetes;Flavobacteriia;Flavobacteriales;Flavobacteriaceae;Capnocytophaga
DENOVO1462	Bacteria;Firmicutes;Negativicutes;Selenomonadales;Veillonellaceae
DENOVO1463	Bacteria;Bacteroidetes;Bacteroidia;Bacteroidales;Prevotellaceae;Prevotella
DENOVO1464	Bacteria;Firmicutes;Clostridia;Clostridiales;Ruminococcaceae;Oscillibacter
DENOVO1465	Bacteria;Fusobacteria;Fusobacteriia;Fusobacteriales;Leptotrichiaceae;Leptotrichia
DENOVO1466	Bacteria;Firmicutes;Clostridia;Clostridiales;Ruminococcaceae
DENOVO1467	Bacteria;Firmicutes;Clostridia;Clostridiales;Lachnospiraceae
DENOVO1468	Bacteria;Firmicutes;Negativicutes;Selenomonadales;Veillonellaceae
DENOVO1469	Bacteria;Fusobacteria;Fusobacteriia;Fusobacteriales;Leptotrichiaceae;Leptotrichia
DENOVO1470	Bacteria;Proteobacteria;Betaproteobacteria;Neisseriales;Neisseriaceae;Kingella
DENOVO1471	Bacteria;Proteobacteria;Deltaproteobacteria
DENOVO1472	Bacteria;Bacteroidetes;Bacteroidia;Bacteroidales;Porphyromonadaceae;Porphyromonas
DENOVO1473	Bacteria;Spirochaetes;Spirochaetia;Spirochaetales;Spirochaetaceae;Treponema
DENOVO1474	Bacteria;Fusobacteria;Fusobacteriia;Fusobacteriales;Leptotrichiaceae;Leptotrichia
DENOVO1475	Bacteria;Firmicutes;Clostridia;Clostridiales;Lachnospiraceae
DENOVO1476	Bacteria;Proteobacteria;Betaproteobacteria;Neisseriales;Neisseriaceae
DENOVO1477	Bacteria;Proteobacteria;Gammaproteobacteria;Enterobacteriales;Enterobacteriaceae
DENOVO1478	Bacteria;Candidatus Saccharibacteria;Saccharibacteria_genera_incertae_sedis;Saccharibacteria_genera_incertae_sedis;Saccharibacteria_genera_incertae_sedis;Saccharibacteria_genera_incertae_sedis
DENOVO1479	Bacteria;Spirochaetes;Spirochaetia;Spirochaetales;Spirochaetaceae;Treponema
DENOVO1480	Bacteria;Proteobacteria;Gammaproteobacteria;Pasteurellales;Pasteurellaceae;Aggregatibacter
DENOVO1481	Bacteria;Actinobacteria;Actinobacteria;Actinomycetales;Corynebacteriaceae;Corynebacterium
DENOVO1482	Bacteria;Firmicutes;Clostridia;Clostridiales;Ruminococcaceae
DENOVO1483	Bacteria;Proteobacteria;Epsilonproteobacteria;Campylobacterales;Campylobacteraceae;Campylobacter
DENOVO1484	Bacteria;Firmicutes;Clostridia;Clostridiales;Ruminococcaceae
DENOVO1485	Bacteria;Firmicutes;Clostridia;Clostridiales
DENOVO1486	Bacteria;Synergistetes;Synergistia;Synergistales;Synergistaceae;Fretibacterium
DENOVO1487	Bacteria;Bacteroidetes;Bacteroidia;Bacteroidales;Prevotellaceae;Prevotella
DENOVO1488	Bacteria;Firmicutes;Clostridia;Clostridiales;Lachnospiraceae;Acetatifactor
DENOVO1489	Bacteria;Firmicutes;Clostridia;Clostridiales
DENOVO1490	Bacteria;Actinobacteria;Actinobacteria;Actinomycetales;Micrococcaceae;Rothia
DENOVO1491	Bacteria;Firmicutes;Clostridia;Clostridiales;Ruminococcaceae;Oscillibacter
DENOVO1492	Bacteria;Firmicutes;Clostridia;Clostridiales;Lachnospiraceae
DENOVO1493	Bacteria;Actinobacteria;Actinobacteria;Actinomycetales;Actinomycetaceae;Actinomyces
DENOVO1494	Bacteria;Proteobacteria;Betaproteobacteria;Burkholderiales;Comamonadaceae
DENOVO1495	Bacteria;Firmicutes;Clostridia;Clostridiales;Lachnospiraceae
DENOVO1496	Bacteria;Firmicutes;Clostridia;Clostridiales;Lachnospiraceae
DENOVO1497	Bacteria;Firmicutes;Clostridia;Clostridiales;Ruminococcaceae;Ruminococcus
DENOVO1498	Bacteria;Firmicutes;Clostridia;Clostridiales;Ruminococcaceae
DENOVO1499	Bacteria;Proteobacteria;Epsilonproteobacteria;Campylobacterales;Campylobacteraceae;Campylobacter
DENOVO1500	Bacteria;Fusobacteria;Fusobacteriia;Fusobacteriales;Leptotrichiaceae;Streptobacillus
DENOVO1501	Bacteria;Firmicutes;Clostridia;Clostridiales;Ruminococcaceae
DENOVO1502	Bacteria;Firmicutes;Clostridia;Clostridiales;Clostridiales_Incertae Sedis XI;Anaerococcus
DENOVO1503	Bacteria;Bacteroidetes;Bacteroidia;Bacteroidales;Porphyromonadaceae;Tannerella
DENOVO1504	Bacteria;Actinobacteria;Actinobacteria;Actinomycetales;Actinomycetaceae;Actinomyces
DENOVO1505	Bacteria;Bacteroidetes;Bacteroidia;Bacteroidales;Prevotellaceae;Prevotella
DENOVO1506	Bacteria;Firmicutes;Negativicutes;Selenomonadales;Veillonellaceae
DENOVO1507	Bacteria;Fusobacteria;Fusobacteriia;Fusobacteriales;Leptotrichiaceae;Leptotrichia
DENOVO1508	Bacteria;Firmicutes;Clostridia;Clostridiales;Ruminococcaceae
DENOVO1509	Bacteria;Actinobacteria;Actinobacteria;Actinomycetales;Micrococcaceae;Rothia
DENOVO1510	Bacteria;Proteobacteria;Deltaproteobacteria;Bdellovibrionales;Bdellovibrionaceae;Vampirovibrio
DENOVO1511	Bacteria;Bacteroidetes;Bacteroidia;Bacteroidales
DENOVO1512	Bacteria;Proteobacteria;Gammaproteobacteria;Pasteurellales;Pasteurellaceae;Haemophilus
DENOVO1513	Bacteria;Candidatus Saccharibacteria;Saccharibacteria_genera_incertae_sedis;Saccharibacteria_genera_incertae_sedis;Saccharibacteria_genera_incertae_sedis;Saccharibacteria_genera_incertae_sedis
DENOVO1514	Bacteria;Fusobacteria;Fusobacteriia;Fusobacteriales;Leptotrichiaceae;Leptotrichia
DENOVO1515	Bacteria;Firmicutes;Clostridia;Clostridiales
DENOVO1516	Bacteria;Proteobacteria;Gammaproteobacteria;Pseudomonadales;Pseudomonadaceae;Pseudomonas
DENOVO1517	Bacteria;Firmicutes;Clostridia;Clostridiales;Ruminococcaceae;Clostridium IV
DENOVO1518	Bacteria;Spirochaetes;Spirochaetia;Spirochaetales;Spirochaetaceae;Treponema
DENOVO1519	Bacteria;Bacteroidetes;Bacteroidia;Bacteroidales;Porphyromonadaceae;Porphyromonas
DENOVO1520	Bacteria;Bacteroidetes;Bacteroidia;Bacteroidales;Prevotellaceae;Prevotella
DENOVO1521	Bacteria;Spirochaetes;Spirochaetia;Spirochaetales;Spirochaetaceae;Treponema
DENOVO1522	Bacteria;Firmicutes;Bacilli;Lactobacillales;Enterococcaceae;Enterococcus
DENOVO1523	Bacteria;Firmicutes;Clostridia;Clostridiales;Lachnospiraceae
DENOVO1524	Bacteria;Firmicutes;Clostridia;Clostridiales;Lachnospiraceae;Acetatifactor
DENOVO1525	Bacteria;Bacteroidetes;Bacteroidia;Bacteroidales;Prevotellaceae;Prevotella
DENOVO1526	Bacteria;Bacteroidetes;Bacteroidia;Bacteroidales;Prevotellaceae;Prevotella
DENOVO1527	Bacteria;Bacteroidetes;Flavobacteriia;Flavobacteriales;Flavobacteriaceae;Capnocytophaga
DENOVO1528	Bacteria;Proteobacteria;Epsilonproteobacteria;Campylobacterales;Campylobacteraceae;Campylobacter
DENOVO1529	Bacteria;Bacteroidetes
DENOVO1530	Bacteria;Firmicutes;Clostridia;Clostridiales;Ruminococcaceae;Flavonifractor
DENOVO1531	Bacteria;Bacteroidetes;Bacteroidia;Bacteroidales;Prevotellaceae;Prevotella
DENOVO1532	Bacteria;Actinobacteria;Actinobacteria;Actinomycetales;Actinomycetaceae;Actinomyces
DENOVO1533	Bacteria;Bacteroidetes;Bacteroidia;Bacteroidales;Porphyromonadaceae;Tannerella
DENOVO1534	Bacteria;Bacteroidetes;Bacteroidia;Bacteroidales;Prevotellaceae;Prevotella
DENOVO1535	Bacteria;Firmicutes;Clostridia;Clostridiales;Lachnospiraceae
DENOVO1536	Bacteria;Proteobacteria;Gammaproteobacteria;Pseudomonadales;Pseudomonadaceae
DENOVO1537	Bacteria;Actinobacteria;Actinobacteria;Actinomycetales;Actinomycetaceae;Actinomyces
DENOVO1538	Bacteria;Bacteroidetes;Flavobacteriia;Flavobacteriales;Flavobacteriaceae;Capnocytophaga
DENOVO1539	Bacteria;Firmicutes;Clostridia;Clostridiales;Eubacteriaceae;Eubacterium
DENOVO1540	Bacteria;Proteobacteria;Epsilonproteobacteria;Campylobacterales;Campylobacteraceae;Campylobacter
DENOVO1541	Bacteria;Spirochaetes;Spirochaetia;Spirochaetales;Spirochaetaceae;Treponema
DENOVO1542	Bacteria;Actinobacteria;Actinobacteria;Actinomycetales;Micrococcaceae;Kocuria
DENOVO1543	Bacteria;Firmicutes;Bacilli;Lactobacillales;Lactobacillaceae;Lactobacillus
DENOVO1544	Bacteria;Firmicutes;Clostridia;Clostridiales;Lachnospiraceae
DENOVO1545	Bacteria;Firmicutes;Clostridia;Clostridiales;Ruminococcaceae
DENOVO1546	Bacteria;Bacteroidetes;Bacteroidia;Bacteroidales;Rikenellaceae;Alistipes
DENOVO1547	Bacteria;Firmicutes;Clostridia;Clostridiales;Lachnospiraceae
DENOVO1548	Bacteria;Proteobacteria;Gammaproteobacteria;Pasteurellales;Pasteurellaceae;Haemophilus
DENOVO1549	Bacteria;Firmicutes;Negativicutes;Selenomonadales;Veillonellaceae;Schwartzia
DENOVO1550	Bacteria;Firmicutes;Clostridia;Clostridiales;Lachnospiraceae
DENOVO1551	Bacteria;Firmicutes;Clostridia;Clostridiales;Lachnospiraceae
DENOVO1552	Bacteria;Actinobacteria;Actinobacteria;Coriobacteriales;Coriobacteriaceae;Enterorhabdus
DENOVO1553	Bacteria;Firmicutes;Clostridia;Clostridiales;Lachnospiraceae
DENOVO1554	Bacteria;Bacteroidetes;Flavobacteriia;Flavobacteriales;Flavobacteriaceae;Capnocytophaga
DENOVO1555	Bacteria;Bacteroidetes;Flavobacteriia;Flavobacteriales;Flavobacteriaceae;Capnocytophaga
DENOVO1556	Bacteria;SR1;SR1_genera_incertae_sedis;SR1_genera_incertae_sedis;SR1_genera_incertae_sedis;SR1_genera_incertae_sedis
DENOVO1557	Bacteria;Candidatus Saccharibacteria;Saccharibacteria_genera_incertae_sedis;Saccharibacteria_genera_incertae_sedis;Saccharibacteria_genera_incertae_sedis;Saccharibacteria_genera_incertae_sedis
DENOVO1558	Bacteria;Firmicutes;Negativicutes;Selenomonadales;Veillonellaceae;Selenomonas
DENOVO1559	Bacteria;Firmicutes;Clostridia
DENOVO1560	Bacteria;Bacteroidetes;Bacteroidia;Bacteroidales;Prevotellaceae;Prevotella
DENOVO1561	Bacteria;Bacteroidetes;Flavobacteriia;Flavobacteriales;Flavobacteriaceae;Chryseobacterium
DENOVO1562	Bacteria;Spirochaetes;Spirochaetia;Spirochaetales;Spirochaetaceae;Treponema
DENOVO1563	Bacteria;Bacteroidetes;Bacteroidia;Bacteroidales;Prevotellaceae;Prevotella
DENOVO1564	Bacteria;Firmicutes;Clostridia;Clostridiales
DENOVO1565	Bacteria;Firmicutes;Clostridia;Clostridiales;Lachnospiraceae;Clostridium XlVa
DENOVO1566	Bacteria;Firmicutes;Clostridia;Clostridiales
DENOVO1567	Bacteria;Firmicutes;Clostridia;Clostridiales;Ruminococcaceae
DENOVO1568	Bacteria;Bacteroidetes;Bacteroidia;Bacteroidales;Porphyromonadaceae;Tannerella
DENOVO1569	Bacteria;Actinobacteria;Actinobacteria;Bifidobacteriales;Bifidobacteriaceae;Bifidobacterium
DENOVO1570	Bacteria;Firmicutes;Negativicutes;Selenomonadales;Veillonellaceae;Veillonella
DENOVO1571	Bacteria;Proteobacteria;Betaproteobacteria;Burkholderiales;Comamonadaceae;Acidovorax
DENOVO1572	Bacteria;Proteobacteria;Gammaproteobacteria;Pseudomonadales;Moraxellaceae;Acinetobacter
DENOVO1573	Bacteria;Proteobacteria;Alphaproteobacteria;Rhodobacterales;Rhodobacteraceae;Paracoccus
DENOVO1574	Bacteria
DENOVO1575	Bacteria;Proteobacteria;Betaproteobacteria;Burkholderiales;Comamonadaceae;Brachymonas
DENOVO1576	Bacteria;Firmicutes;Clostridia;Clostridiales;Ruminococcaceae
DENOVO1577	Bacteria;Bacteroidetes;Bacteroidia;Bacteroidales;Prevotellaceae;Prevotella
DENOVO1578	Bacteria;Firmicutes;Clostridia;Clostridiales;Lachnospiraceae;Stomatobaculum
DENOVO1579	Bacteria;Bacteroidetes;Flavobacteriia;Flavobacteriales;Flavobacteriaceae
DENOVO1580	Bacteria;Bacteroidetes;Flavobacteriia;Flavobacteriales;Flavobacteriaceae;Capnocytophaga
DENOVO1581	Bacteria;Fusobacteria;Fusobacteriia;Fusobacteriales;Leptotrichiaceae;Leptotrichia
DENOVO1582	Bacteria;Firmicutes;Clostridia;Clostridiales
DENOVO1583	Bacteria;Firmicutes;Clostridia;Clostridiales;Ruminococcaceae
DENOVO1584	Bacteria;Candidatus Saccharibacteria;Saccharibacteria_genera_incertae_sedis;Saccharibacteria_genera_incertae_sedis;Saccharibacteria_genera_incertae_sedis;Saccharibacteria_genera_incertae_sedis
DENOVO1585	Bacteria;Spirochaetes;Spirochaetia;Spirochaetales;Spirochaetaceae;Treponema
DENOVO1586	Bacteria;Firmicutes;Clostridia;Clostridiales;Lachnospiraceae
DENOVO1587	Bacteria;Spirochaetes;Spirochaetia;Spirochaetales;Spirochaetaceae;Treponema
DENOVO1588	Bacteria;Firmicutes;Bacilli;Lactobacillales;Streptococcaceae;Streptococcus
DENOVO1589	Bacteria;Bacteroidetes;Bacteroidia;Bacteroidales;Prevotellaceae;Prevotella
DENOVO1590	Bacteria;Actinobacteria;Actinobacteria;Actinomycetales;Actinomycetaceae;Actinomyces
DENOVO1591	Bacteria;Bacteroidetes;Bacteroidia;Bacteroidales;Prevotellaceae;Alloprevotella
DENOVO1592	Bacteria;Firmicutes;Negativicutes;Selenomonadales;Veillonellaceae;Dialister
DENOVO1593	Bacteria;Bacteroidetes;Flavobacteriia;Flavobacteriales;Flavobacteriaceae;Capnocytophaga
DENOVO1594	Bacteria
DENOVO1595	Bacteria;Proteobacteria;Epsilonproteobacteria;Campylobacterales;Campylobacteraceae;Campylobacter
DENOVO1596	Bacteria;Bacteroidetes;Flavobacteriia;Flavobacteriales;Flavobacteriaceae;Capnocytophaga
DENOVO1597	Bacteria;Bacteroidetes;Bacteroidia;Bacteroidales;Prevotellaceae;Prevotella
DENOVO1598	Bacteria;Bacteroidetes;Bacteroidia;Bacteroidales;Prevotellaceae;Prevotella
DENOVO1599	Bacteria;Proteobacteria;Betaproteobacteria;Burkholderiales;Burkholderiales_incertae_sedis;Tepidimonas
DENOVO1600	Bacteria;Actinobacteria;Actinobacteria;Actinomycetales;Geodermatophilaceae;Blastococcus
DENOVO1601	Bacteria;Firmicutes;Clostridia;Clostridiales;Ruminococcaceae;Clostridium IV
DENOVO1602	Bacteria;Firmicutes;Clostridia;Clostridiales;Ruminococcaceae
DENOVO1603	Bacteria;Proteobacteria;Gammaproteobacteria;Pseudomonadales;Moraxellaceae;Acinetobacter
DENOVO1604	Bacteria;Firmicutes;Clostridia;Clostridiales;Ruminococcaceae;Flavonifractor
DENOVO1605	Bacteria;Spirochaetes;Spirochaetia;Spirochaetales;Spirochaetaceae;Treponema
DENOVO1606	Bacteria;Firmicutes;Clostridia;Clostridiales;Lachnospiraceae
DENOVO1607	Bacteria;Actinobacteria;Actinobacteria;Actinomycetales;Corynebacteriaceae;Corynebacterium
DENOVO1608	Bacteria
DENOVO1609	Bacteria;Bacteroidetes;Bacteroidia;Bacteroidales;Porphyromonadaceae
DENOVO1610	Bacteria;Firmicutes;Bacilli;Lactobacillales;Streptococcaceae;Streptococcus
DENOVO1611	Bacteria;Firmicutes;Clostridia;Clostridiales
DENOVO1612	Bacteria;Candidatus Saccharibacteria;Saccharibacteria_genera_incertae_sedis;Saccharibacteria_genera_incertae_sedis;Saccharibacteria_genera_incertae_sedis;Saccharibacteria_genera_incertae_sedis
DENOVO1613	Bacteria;Proteobacteria;Betaproteobacteria;Burkholderiales;Sutterellaceae;Parasutterella
DENOVO1614	Bacteria;Firmicutes;Clostridia;Clostridiales;Peptostreptococcaceae;Peptostreptococcaceae_incertae_sedis
DENOVO1615	Bacteria;Firmicutes;Clostridia;Clostridiales
DENOVO1616	Bacteria;Firmicutes;Negativicutes;Selenomonadales;Veillonellaceae;Veillonella
DENOVO1617	Bacteria;Proteobacteria;Gammaproteobacteria;Xanthomonadales;Xanthomonadaceae;Stenotrophomonas
DENOVO1618	Bacteria;Proteobacteria;Betaproteobacteria;Neisseriales;Neisseriaceae;Eikenella
DENOVO1619	Bacteria;Bacteroidetes;Flavobacteriia;Flavobacteriales;Flavobacteriaceae;Capnocytophaga
DENOVO1620	Bacteria;Bacteroidetes;Flavobacteriia;Flavobacteriales;Flavobacteriaceae;Capnocytophaga
DENOVO1621	Bacteria;Firmicutes;Clostridia;Clostridiales;Lachnospiraceae
DENOVO1622	Bacteria;Firmicutes;Clostridia;Clostridiales
DENOVO1623	Bacteria;Bacteroidetes
DENOVO1624	Bacteria;Firmicutes;Clostridia;Clostridiales;Ruminococcaceae;Oscillibacter
DENOVO1625	Bacteria;Fusobacteria;Fusobacteriia;Fusobacteriales;Leptotrichiaceae;Leptotrichia
DENOVO1626	Bacteria;Firmicutes;Clostridia;Clostridiales;Ruminococcaceae
DENOVO1627	Bacteria;Spirochaetes;Spirochaetia;Spirochaetales;Spirochaetaceae;Treponema
DENOVO1628	Bacteria;Firmicutes;Clostridia;Clostridiales;Lachnospiraceae
DENOVO1629	Bacteria;Firmicutes;Clostridia;Clostridiales;Lachnospiraceae
DENOVO1630	Bacteria;Bacteroidetes;Bacteroidia;Bacteroidales;Prevotellaceae;Prevotella
DENOVO1631	Bacteria;Firmicutes;Clostridia;Clostridiales;Lachnospiraceae;Shuttleworthia
DENOVO1632	Bacteria;Actinobacteria;Actinobacteria;Coriobacteriales;Coriobacteriaceae;Atopobium
DENOVO1633	Bacteria;Bacteroidetes;Bacteroidia;Bacteroidales;Porphyromonadaceae
DENOVO1634	Bacteria;Bacteroidetes;Bacteroidia;Bacteroidales;Prevotellaceae
DENOVO1635	Bacteria;Spirochaetes;Spirochaetia;Spirochaetales;Spirochaetaceae;Treponema
DENOVO1636	Bacteria;Firmicutes;Clostridia;Clostridiales
DENOVO1637	Bacteria;Bacteroidetes;Bacteroidia;Bacteroidales;Prevotellaceae;Alloprevotella
DENOVO1638	Bacteria;Fusobacteria;Fusobacteriia;Fusobacteriales;Leptotrichiaceae;Leptotrichia
DENOVO1639	Bacteria;Spirochaetes;Spirochaetia;Spirochaetales;Spirochaetaceae;Treponema
DENOVO1640	Bacteria;Fusobacteria;Fusobacteriia;Fusobacteriales;Leptotrichiaceae;Leptotrichia
DENOVO1641	Bacteria;Candidatus Saccharibacteria;Saccharibacteria_genera_incertae_sedis;Saccharibacteria_genera_incertae_sedis;Saccharibacteria_genera_incertae_sedis;Saccharibacteria_genera_incertae_sedis
DENOVO1642	Bacteria;Spirochaetes;Spirochaetia;Spirochaetales;Spirochaetaceae;Treponema
DENOVO1643	Bacteria;Bacteroidetes;Bacteroidia;Bacteroidales;Prevotellaceae;Prevotella
DENOVO1644	Bacteria;Bacteroidetes;Bacteroidia;Bacteroidales;Prevotellaceae;Prevotella
DENOVO1645	Bacteria;Firmicutes;Clostridia;Clostridiales;Ruminococcaceae;Oscillibacter
DENOVO1646	Bacteria;Fusobacteria;Fusobacteriia;Fusobacteriales;Leptotrichiaceae;Streptobacillus
DENOVO1647	Bacteria;Fusobacteria;Fusobacteriia;Fusobacteriales;Leptotrichiaceae;Leptotrichia
DENOVO1648	Bacteria;Firmicutes;Clostridia;Clostridiales
DENOVO1649	Bacteria;Fusobacteria;Fusobacteriia;Fusobacteriales;Leptotrichiaceae;Leptotrichia
DENOVO1650	Bacteria;Actinobacteria;Actinobacteria;Actinomycetales;Micrococcaceae;Rothia
DENOVO1651	Bacteria;Firmicutes;Clostridia;Clostridiales;Lachnospiraceae;Roseburia
DENOVO1652	Bacteria;Proteobacteria;Alphaproteobacteria;Rhodobacterales;Rhodobacteraceae;Paracoccus
DENOVO1653	Bacteria;Bacteroidetes;Flavobacteriia;Flavobacteriales;Flavobacteriaceae;Cloacibacterium
DENOVO1654	Bacteria;Proteobacteria;Betaproteobacteria;Neisseriales;Neisseriaceae
DENOVO1655	Bacteria;Firmicutes;Clostridia;Clostridiales;Lachnospiraceae;Roseburia
DENOVO1656	Bacteria;Firmicutes;Clostridia;Clostridiales;Lachnospiraceae
DENOVO1657	Bacteria;Spirochaetes;Spirochaetia;Spirochaetales;Spirochaetaceae;Treponema
DENOVO1658	Bacteria;Actinobacteria;Actinobacteria;Actinomycetales;Actinomycetaceae;Actinomyces
DENOVO1659	Bacteria;Bacteroidetes;Bacteroidia;Bacteroidales;Prevotellaceae;Prevotella
DENOVO1660	Bacteria;Firmicutes;Clostridia;Clostridiales
DENOVO1661	Bacteria;Actinobacteria;Actinobacteria;Coriobacteriales;Coriobacteriaceae
DENOVO1662	Bacteria;Firmicutes;Negativicutes;Selenomonadales;Veillonellaceae;Veillonella
DENOVO1663	Bacteria;Firmicutes;Negativicutes;Selenomonadales;Veillonellaceae;Anaeroglobus
DENOVO1664	Bacteria;Proteobacteria;Betaproteobacteria;Neisseriales;Neisseriaceae
DENOVO1665	Bacteria;Firmicutes;Erysipelotrichia;Erysipelotrichales;Erysipelotrichaceae;Erysipelotrichaceae_incertae_sedis
DENOVO1666	Bacteria;Bacteroidetes;Bacteroidia;Bacteroidales;Prevotellaceae;Prevotella
DENOVO1667	Bacteria;Firmicutes;Clostridia;Clostridiales;Lachnospiraceae
DENOVO1668	Bacteria;Bacteroidetes;Flavobacteriia;Flavobacteriales;Flavobacteriaceae;Capnocytophaga
DENOVO1669	Bacteria;Bacteroidetes;Bacteroidia;Bacteroidales;Prevotellaceae;Prevotella
DENOVO1670	Bacteria;Candidatus Saccharibacteria;Saccharibacteria_genera_incertae_sedis;Saccharibacteria_genera_incertae_sedis;Saccharibacteria_genera_incertae_sedis;Saccharibacteria_genera_incertae_sedis
DENOVO1671	Bacteria;Firmicutes;Bacilli;Bacillales;Bacillaceae 1;Caldibacillus
DENOVO1672	Bacteria;Firmicutes;Clostridia;Clostridiales
DENOVO1673	Bacteria;Actinobacteria;Actinobacteria;Actinomycetales;Actinomycetaceae;Actinomyces
DENOVO1674	Bacteria;Firmicutes;Bacilli;Lactobacillales;Streptococcaceae;Streptococcus
DENOVO1675	Bacteria;Bacteroidetes;Flavobacteriia;Flavobacteriales;Flavobacteriaceae;Capnocytophaga
DENOVO1676	Bacteria;Spirochaetes;Spirochaetia;Spirochaetales;Spirochaetaceae;Treponema
DENOVO1677	Bacteria;Actinobacteria;Actinobacteria;Actinomycetales;Actinomycetaceae;Actinomyces
DENOVO1678	Bacteria;Firmicutes;Clostridia;Clostridiales;Eubacteriaceae;Anaerofustis
DENOVO1679	Bacteria;Spirochaetes;Spirochaetia;Spirochaetales;Spirochaetaceae;Treponema
DENOVO1680	Bacteria;Firmicutes;Clostridia;Clostridiales;Lachnospiraceae
DENOVO1681	Bacteria;Fusobacteria;Fusobacteriia;Fusobacteriales;Leptotrichiaceae;Leptotrichia
DENOVO1682	Bacteria;Actinobacteria;Actinobacteria;Bifidobacteriales;Bifidobacteriaceae;Bifidobacterium
DENOVO1683	Bacteria;Proteobacteria;Alphaproteobacteria;Sphingomonadales;Sphingomonadaceae;Sphingomonas
DENOVO1684	Bacteria;Bacteroidetes;Bacteroidia;Bacteroidales;Porphyromonadaceae;Porphyromonas
DENOVO1685	Bacteria;Firmicutes;Clostridia;Clostridiales;Ruminococcaceae;Flavonifractor
DENOVO1686	Bacteria;Verrucomicrobia;Verrucomicrobiae;Verrucomicrobiales;Verrucomicrobiaceae;Akkermansia
DENOVO1687	Bacteria;Bacteroidetes;Bacteroidia;Bacteroidales;Prevotellaceae;Prevotella
DENOVO1688	Bacteria;Firmicutes;Clostridia;Clostridiales;Ruminococcaceae;Clostridium IV
DENOVO1689	Bacteria;Spirochaetes;Spirochaetia;Spirochaetales;Spirochaetaceae;Treponema
DENOVO1690	Bacteria;Fusobacteria;Fusobacteriia;Fusobacteriales;Leptotrichiaceae;Leptotrichia
DENOVO1691	Bacteria;Firmicutes;Bacilli;Bacillales;Bacillaceae 1;Bacillus
DENOVO1692	Bacteria;Firmicutes;Bacilli;Bacillales;Bacillaceae 1;Geobacillus
DENOVO1693	Bacteria;Proteobacteria;Betaproteobacteria;Neisseriales;Neisseriaceae
DENOVO1694	Bacteria;Firmicutes;Clostridia;Clostridiales;Clostridiales_Incertae Sedis XI;Parvimonas
DENOVO1695	Bacteria;Bacteroidetes;Bacteroidia;Bacteroidales;Prevotellaceae;Prevotella
DENOVO1696	Bacteria;Firmicutes;Negativicutes;Selenomonadales;Veillonellaceae;Sporolituus
DENOVO1697	Bacteria;Proteobacteria;Gammaproteobacteria;Pasteurellales;Pasteurellaceae;Haemophilus
DENOVO1698	Bacteria;Firmicutes;Bacilli;Lactobacillales;Streptococcaceae;Streptococcus
DENOVO1699	Bacteria;Bacteroidetes;Bacteroidia;Bacteroidales;Prevotellaceae;Prevotella
DENOVO1700	Bacteria;Firmicutes;Bacilli;Bacillales;Alicyclobacillaceae;Tumebacillus
DENOVO1701	Bacteria;Fusobacteria;Fusobacteriia;Fusobacteriales;Leptotrichiaceae;Leptotrichia
DENOVO1702	Bacteria;Bacteroidetes;Bacteroidia;Bacteroidales;Prevotellaceae;Alloprevotella
DENOVO1703	Bacteria;Synergistetes;Synergistia;Synergistales;Synergistaceae;Fretibacterium
DENOVO1704	Bacteria;Bacteroidetes;Bacteroidia;Bacteroidales;Prevotellaceae;Prevotella
DENOVO1705	Bacteria;Bacteroidetes;Bacteroidia;Bacteroidales;Prevotellaceae;Prevotella
DENOVO1706	Bacteria;Actinobacteria;Actinobacteria;Actinomycetales;Corynebacteriaceae;Corynebacterium
DENOVO1707	Bacteria;Bacteroidetes;Flavobacteriia;Flavobacteriales;Flavobacteriaceae
DENOVO1708	Bacteria;Fusobacteria;Fusobacteriia;Fusobacteriales;Leptotrichiaceae;Leptotrichia
DENOVO1709	Bacteria;Firmicutes;Clostridia;Clostridiales;Lachnospiraceae;Oribacterium
DENOVO1710	Bacteria;Firmicutes;Negativicutes;Selenomonadales;Veillonellaceae;Veillonella
DENOVO1711	Bacteria;Firmicutes;Negativicutes;Selenomonadales;Veillonellaceae;Veillonella
DENOVO1712	Bacteria;Fusobacteria;Fusobacteriia;Fusobacteriales;Leptotrichiaceae;Leptotrichia
DENOVO1713	Bacteria;Actinobacteria;Actinobacteria;Coriobacteriales;Coriobacteriaceae;Enterorhabdus
DENOVO1714	Bacteria;Actinobacteria;Actinobacteria;Actinomycetales;Micrococcaceae;Rothia
DENOVO1715	Bacteria;Spirochaetes;Spirochaetia;Spirochaetales;Spirochaetaceae;Treponema
DENOVO1716	Bacteria;Bacteroidetes;Bacteroidia;Bacteroidales;Prevotellaceae;Prevotella
DENOVO1717	Bacteria;Proteobacteria;Betaproteobacteria;Burkholderiales;Comamonadaceae;Acidovorax
DENOVO1718	Bacteria;Proteobacteria;Alphaproteobacteria;Rhodobacterales;Rhodobacteraceae;Paracoccus
DENOVO1719	Bacteria;Bacteroidetes;Bacteroidia;Bacteroidales;Prevotellaceae
DENOVO1720	Bacteria;Bacteroidetes;Bacteroidia;Bacteroidales;Prevotellaceae;Prevotella
DENOVO1721	Bacteria;Firmicutes;Clostridia;Clostridiales;Ruminococcaceae
DENOVO1722	Bacteria;Firmicutes;Negativicutes;Selenomonadales;Veillonellaceae
DENOVO1723	Bacteria;Proteobacteria;Betaproteobacteria;Burkholderiales;Burkholderiaceae;Ralstonia
DENOVO1724	Bacteria;Fusobacteria;Fusobacteriia;Fusobacteriales;Leptotrichiaceae;Leptotrichia
DENOVO1725	Bacteria;Firmicutes;Clostridia;Clostridiales;Lachnospiraceae
DENOVO1726	Bacteria;Candidatus Saccharibacteria;Saccharibacteria_genera_incertae_sedis;Saccharibacteria_genera_incertae_sedis;Saccharibacteria_genera_incertae_sedis;Saccharibacteria_genera_incertae_sedis
DENOVO1727	Bacteria;Firmicutes;Clostridia;Clostridiales;Lachnospiraceae;Lachnoanaerobaculum
DENOVO1728	Bacteria;Firmicutes;Negativicutes;Selenomonadales;Veillonellaceae;Dialister
DENOVO1729	Bacteria;Firmicutes;Clostridia;Clostridiales;Lachnospiraceae
DENOVO1730	Bacteria;Bacteroidetes
DENOVO1731	Bacteria;Bacteroidetes;Bacteroidia;Bacteroidales;Prevotellaceae;Alloprevotella
DENOVO1732	Bacteria;Firmicutes;Clostridia;Clostridiales;Lachnospiraceae
DENOVO1733	Bacteria;Bacteroidetes;Bacteroidia;Bacteroidales;Prevotellaceae;Alloprevotella
DENOVO1734	Bacteria;Firmicutes;Clostridia;Clostridiales;Lachnospiraceae
DENOVO1735	Bacteria;Proteobacteria;Gammaproteobacteria;Pasteurellales;Pasteurellaceae;Haemophilus
DENOVO1736	Bacteria;Bacteroidetes;Bacteroidia;Bacteroidales;Porphyromonadaceae
DENOVO1737	Bacteria;Actinobacteria;Actinobacteria;Actinomycetales;Micrococcaceae;Arthrobacter
DENOVO1738	Bacteria;Bacteroidetes;Bacteroidia;Bacteroidales;Prevotellaceae;Prevotella
DENOVO1739	Bacteria;Spirochaetes;Spirochaetia;Spirochaetales;Spirochaetaceae;Treponema
DENOVO1740	Bacteria;Proteobacteria;Betaproteobacteria;Burkholderiales
DENOVO1741	Bacteria;Bacteroidetes;Bacteroidia;Bacteroidales;Porphyromonadaceae
DENOVO1742	Bacteria;Firmicutes;Clostridia;Clostridiales;Ruminococcaceae
DENOVO1743	Bacteria;Firmicutes;Clostridia;Clostridiales
DENOVO1744	Bacteria;Bacteroidetes;Flavobacteriia;Flavobacteriales;Flavobacteriaceae;Capnocytophaga
DENOVO1745	Bacteria;Bacteroidetes;Flavobacteriia;Flavobacteriales;Flavobacteriaceae;Capnocytophaga
DENOVO1746	Bacteria;Bacteroidetes;Flavobacteriia;Flavobacteriales;Flavobacteriaceae;Capnocytophaga
DENOVO1747	Bacteria;Actinobacteria;Actinobacteria;Actinomycetales;Actinomycetaceae;Actinomyces
DENOVO1748	Bacteria;Proteobacteria;Betaproteobacteria;Neisseriales;Neisseriaceae
DENOVO1749	Bacteria;Firmicutes;Clostridia;Clostridiales;Ruminococcaceae;Flavonifractor
DENOVO1750	Bacteria;Fusobacteria;Fusobacteriia;Fusobacteriales;Leptotrichiaceae;Leptotrichia
DENOVO1751	Bacteria;Firmicutes;Clostridia;Clostridiales;Lachnospiraceae
DENOVO1752	Bacteria;Bacteroidetes;Bacteroidia;Bacteroidales;Prevotellaceae;Prevotella
DENOVO1753	Bacteria;Proteobacteria;Gammaproteobacteria;Pasteurellales;Pasteurellaceae;Aggregatibacter
DENOVO1754	Bacteria;Bacteroidetes;Flavobacteriia;Flavobacteriales;Flavobacteriaceae;Capnocytophaga
DENOVO1755	Bacteria;Bacteroidetes;Bacteroidia;Bacteroidales;Porphyromonadaceae
DENOVO1756	Bacteria;Actinobacteria;Actinobacteria;Coriobacteriales;Coriobacteriaceae;Atopobium
DENOVO1757	Bacteria;Bacteroidetes;Bacteroidia;Bacteroidales;Porphyromonadaceae;Porphyromonas
DENOVO1758	Bacteria;Proteobacteria;Betaproteobacteria;Neisseriales;Neisseriaceae;Simonsiella
DENOVO1759	Bacteria;Firmicutes;Negativicutes;Selenomonadales;Veillonellaceae
DENOVO1760	Bacteria;Actinobacteria;Actinobacteria;Actinomycetales;Micrococcaceae;Rothia
DENOVO1761	Bacteria;Firmicutes;Clostridia;Clostridiales;Lachnospiraceae
DENOVO1762	Bacteria;Fusobacteria;Fusobacteriia;Fusobacteriales;Leptotrichiaceae;Leptotrichia
DENOVO1763	Bacteria;Actinobacteria;Actinobacteria;Coriobacteriales;Coriobacteriaceae
DENOVO1764	Bacteria;Proteobacteria;Gammaproteobacteria;Pasteurellales;Pasteurellaceae;Haemophilus
DENOVO1765	Bacteria;Bacteroidetes;Flavobacteriia;Flavobacteriales;Flavobacteriaceae;Capnocytophaga
DENOVO1766	Bacteria;Proteobacteria;Alphaproteobacteria;Rhizobiales;Aurantimonadaceae;Aureimonas
DENOVO1767	Bacteria;Spirochaetes;Spirochaetia;Spirochaetales;Spirochaetaceae;Treponema
DENOVO1768	Bacteria;Cyanobacteria/Chloroplast;Chloroplast;Chloroplast;Chloroplast;Chlorophyta
DENOVO1769	Bacteria;Spirochaetes;Spirochaetia;Spirochaetales;Spirochaetaceae;Treponema
DENOVO1770	Bacteria;Spirochaetes;Spirochaetia;Spirochaetales;Spirochaetaceae;Treponema
DENOVO1771	Bacteria;Firmicutes;Clostridia;Clostridiales;Ruminococcaceae
DENOVO1772	Bacteria;Firmicutes;Clostridia;Clostridiales;Lachnospiraceae
DENOVO1773	Bacteria;Actinobacteria;Actinobacteria;Actinomycetales;Micrococcaceae;Rothia
DENOVO1774	Bacteria;Firmicutes;Clostridia;Clostridiales;Ruminococcaceae;Clostridium IV
DENOVO1775	Bacteria;Candidatus Saccharibacteria;Saccharibacteria_genera_incertae_sedis;Saccharibacteria_genera_incertae_sedis;Saccharibacteria_genera_incertae_sedis;Saccharibacteria_genera_incertae_sedis
DENOVO1776	Bacteria;Proteobacteria;Deltaproteobacteria;Bdellovibrionales;Bdellovibrionaceae;Vampirovibrio
DENOVO1777	Bacteria;Firmicutes;Clostridia;Clostridiales;Lachnospiraceae
DENOVO1778	Bacteria;Bacteroidetes
DENOVO1779	Bacteria;Spirochaetes;Spirochaetia;Spirochaetales;Spirochaetaceae;Treponema
DENOVO1780	Bacteria;Spirochaetes;Spirochaetia;Spirochaetales;Spirochaetaceae;Treponema
DENOVO1781	Bacteria;Firmicutes;Negativicutes;Selenomonadales;Veillonellaceae;Veillonella
DENOVO1782	Bacteria;Bacteroidetes;Bacteroidia;Bacteroidales;Prevotellaceae;Prevotella
DENOVO1783	Bacteria;Bacteroidetes;Bacteroidia;Bacteroidales;Prevotellaceae;Alloprevotella
DENOVO1784	Bacteria;Firmicutes;Clostridia;Clostridiales;Lachnospiraceae
DENOVO1785	Bacteria;Bacteroidetes;Bacteroidia;Bacteroidales;Prevotellaceae;Prevotella
DENOVO1786	Bacteria
DENOVO1787	Unclassified
DENOVO1788	Bacteria;Bacteroidetes;Flavobacteriia;Flavobacteriales;Flavobacteriaceae;Capnocytophaga
DENOVO1789	Bacteria;SR1;SR1_genera_incertae_sedis;SR1_genera_incertae_sedis;SR1_genera_incertae_sedis;SR1_genera_incertae_sedis
DENOVO1790	Bacteria;Proteobacteria;Betaproteobacteria;Neisseriales;Neisseriaceae;Neisseria
DENOVO1791	Bacteria;Spirochaetes;Spirochaetia;Spirochaetales;Spirochaetaceae;Treponema
DENOVO1792	Bacteria;Armatimonadetes;Armatimonadia;Armatimonadales;Armatimonadaceae;Armatimonas/Armatimonadetes_gp1
DENOVO1793	Bacteria
DENOVO1794	Bacteria;Verrucomicrobia;Verrucomicrobiae;Verrucomicrobiales;Verrucomicrobiaceae;Akkermansia
DENOVO1795	Bacteria;Proteobacteria;Gammaproteobacteria;Cardiobacteriales;Cardiobacteriaceae;Cardiobacterium
DENOVO1796	Bacteria;Firmicutes;Negativicutes;Selenomonadales;Veillonellaceae;Schwartzia
DENOVO1797	Bacteria
DENOVO1798	Bacteria;Proteobacteria;Alphaproteobacteria;Rhizobiales;Methylobacteriaceae;Methylobacterium
DENOVO1799	Bacteria;Firmicutes;Erysipelotrichia;Erysipelotrichales;Erysipelotrichaceae
DENOVO1800	Bacteria;Synergistetes;Synergistia;Synergistales;Synergistaceae;Fretibacterium
DENOVO1801	Bacteria;Actinobacteria;Actinobacteria;Coriobacteriales;Coriobacteriaceae
DENOVO1802	Bacteria;Firmicutes;Bacilli;Lactobacillales;Carnobacteriaceae;Alloiococcus
DENOVO1803	Bacteria;Firmicutes;Bacilli;Bacillales;Bacillales_Incertae Sedis XI;Gemella
DENOVO1804	Bacteria;Firmicutes;Clostridia;Clostridiales;Ruminococcaceae;Oscillibacter
DENOVO1805	Bacteria;Firmicutes;Clostridia;Clostridiales;Lachnospiraceae
DENOVO1806	Bacteria;Firmicutes;Erysipelotrichia;Erysipelotrichales;Erysipelotrichaceae;Erysipelotrichaceae_incertae_sedis
DENOVO1807	Bacteria;Firmicutes;Clostridia;Clostridiales;Lachnospiraceae
DENOVO1808	Bacteria;Bacteroidetes;Bacteroidia;Bacteroidales;Prevotellaceae;Prevotella
DENOVO1809	Bacteria;Proteobacteria;Betaproteobacteria;Burkholderiales;Oxalobacteraceae;Massilia
DENOVO1810	Bacteria;Bacteroidetes;Bacteroidia;Bacteroidales;Prevotellaceae;Prevotella
DENOVO1811	Bacteria;Bacteroidetes;Flavobacteriia;Flavobacteriales;Flavobacteriaceae;Capnocytophaga
DENOVO1812	Bacteria;Candidatus Saccharibacteria;Saccharibacteria_genera_incertae_sedis;Saccharibacteria_genera_incertae_sedis;Saccharibacteria_genera_incertae_sedis;Saccharibacteria_genera_incertae_sedis
DENOVO1813	Bacteria;Firmicutes;Clostridia;Clostridiales;Lachnospiraceae
DENOVO1814	Bacteria;Synergistetes;Synergistia;Synergistales;Synergistaceae;Fretibacterium
DENOVO1815	Bacteria;Firmicutes;Clostridia;Clostridiales
DENOVO1816	Bacteria;Fusobacteria;Fusobacteriia;Fusobacteriales;Leptotrichiaceae;Leptotrichia
DENOVO1817	Bacteria;Bacteroidetes;Flavobacteriia;Flavobacteriales;Flavobacteriaceae;Capnocytophaga
DENOVO1818	Bacteria;Bacteroidetes;Bacteroidia;Bacteroidales;Porphyromonadaceae;Tannerella
DENOVO1819	Bacteria;Proteobacteria;Epsilonproteobacteria;Campylobacterales;Helicobacteraceae;Wolinella
DENOVO1820	Bacteria;Spirochaetes;Spirochaetia;Spirochaetales;Spirochaetaceae;Treponema
DENOVO1821	Bacteria;Actinobacteria;Actinobacteria;Actinomycetales;Actinomycetaceae;Actinomyces
DENOVO1822	Bacteria;Firmicutes;Clostridia;Clostridiales;Lachnospiraceae
DENOVO1823	Bacteria;Spirochaetes;Spirochaetia;Spirochaetales;Spirochaetaceae;Treponema
DENOVO1824	Bacteria;Deferribacteres;Deferribacteres;Deferribacterales;Deferribacteraceae;Mucispirillum
DENOVO1825	Bacteria;Firmicutes;Bacilli;Lactobacillales;Streptococcaceae;Streptococcus
DENOVO1826	Bacteria;Firmicutes;Clostridia;Clostridiales;Peptococcaceae 1;Peptococcus
DENOVO1827	Bacteria;Proteobacteria;Epsilonproteobacteria;Campylobacterales;Campylobacteraceae;Campylobacter
DENOVO1828	Bacteria;Cyanobacteria/Chloroplast;Chloroplast;Chloroplast;Chloroplast;Streptophyta
DENOVO1829	Bacteria;Spirochaetes;Spirochaetia;Spirochaetales;Spirochaetaceae;Treponema
DENOVO1830	Bacteria;Firmicutes;Clostridia;Clostridiales;Lachnospiraceae;Clostridium XlVb
DENOVO1831	Bacteria;Fusobacteria;Fusobacteriia;Fusobacteriales;Leptotrichiaceae;Leptotrichia
DENOVO1832	Bacteria;Bacteroidetes;Flavobacteriia;Flavobacteriales;Flavobacteriaceae;Capnocytophaga
DENOVO1833	Bacteria;Spirochaetes;Spirochaetia;Spirochaetales;Spirochaetaceae;Treponema
DENOVO1834	Bacteria;Bacteroidetes;Bacteroidia;Bacteroidales;Prevotellaceae;Prevotella
DENOVO1835	Bacteria;Bacteroidetes;Bacteroidia;Bacteroidales;Prevotellaceae;Prevotella
DENOVO1836	Bacteria;Bacteroidetes;Bacteroidia;Bacteroidales;Prevotellaceae;Prevotella
DENOVO1837	Bacteria;Bacteroidetes;Bacteroidia;Bacteroidales;Porphyromonadaceae
DENOVO1838	Bacteria;Bacteroidetes;Bacteroidia;Bacteroidales;Prevotellaceae;Prevotella
DENOVO1839	Bacteria;Proteobacteria;Alphaproteobacteria;Rhodobacterales;Rhodobacteraceae;Amaricoccus
DENOVO1840	Bacteria;Proteobacteria;Gammaproteobacteria;Pseudomonadales;Moraxellaceae;Acinetobacter
DENOVO1841	Bacteria;Proteobacteria;Betaproteobacteria;Neisseriales;Neisseriaceae;Eikenella
DENOVO1842	Bacteria;Spirochaetes;Spirochaetia;Spirochaetales;Spirochaetaceae;Treponema
DENOVO1843	Bacteria;Bacteroidetes;Bacteroidia;Bacteroidales;Porphyromonadaceae;Barnesiella
DENOVO1844	Bacteria;Firmicutes;Clostridia;Clostridiales;Ruminococcaceae;Anaerotruncus
DENOVO1845	Bacteria;Proteobacteria;Gammaproteobacteria;Xanthomonadales;Xanthomonadaceae
DENOVO1846	Bacteria;Actinobacteria;Actinobacteria;Actinomycetales;Actinomycetaceae;Actinomyces
DENOVO1847	Bacteria;Proteobacteria;Gammaproteobacteria;Enterobacteriales;Enterobacteriaceae;Proteus
DENOVO1848	Bacteria;Bacteroidetes;Bacteroidia;Bacteroidales;Prevotellaceae;Prevotella
DENOVO1849	Bacteria;Spirochaetes;Spirochaetia;Spirochaetales;Spirochaetaceae;Treponema
DENOVO1850	Bacteria;Spirochaetes;Spirochaetia;Spirochaetales;Spirochaetaceae;Treponema
DENOVO1851	Bacteria;Bacteroidetes;Bacteroidia;Bacteroidales;Prevotellaceae;Alloprevotella
DENOVO1852	Bacteria;Firmicutes;Bacilli;Lactobacillales;Carnobacteriaceae;Granulicatella
DENOVO1853	Bacteria;Firmicutes;Negativicutes;Selenomonadales;Veillonellaceae;Veillonella
DENOVO1854	Bacteria;Fusobacteria;Fusobacteriia;Fusobacteriales;Leptotrichiaceae;Leptotrichia
DENOVO1855	Bacteria;Firmicutes;Clostridia;Clostridiales;Ruminococcaceae;Intestinimonas
DENOVO1856	Bacteria;Actinobacteria;Actinobacteria;Actinomycetales;Actinomycetaceae
DENOVO1857	Bacteria;Firmicutes;Bacilli;Lactobacillales;Lactobacillaceae;Lactobacillus
DENOVO1858	Bacteria;Spirochaetes;Spirochaetia;Spirochaetales;Spirochaetaceae;Treponema
DENOVO1859	Bacteria;Bacteroidetes;Bacteroidia;Bacteroidales;Bacteroidaceae;Bacteroides
DENOVO1860	Bacteria;Firmicutes;Clostridia;Clostridiales;Ruminococcaceae
DENOVO1861	Bacteria;Fusobacteria;Fusobacteriia;Fusobacteriales;Fusobacteriaceae;Fusobacterium
DENOVO1862	Bacteria;Proteobacteria;Deltaproteobacteria;Desulfobacterales;Desulfobulbaceae;Desulfobulbus
DENOVO1863	Bacteria;Actinobacteria;Actinobacteria;Coriobacteriales;Coriobacteriaceae;Enterorhabdus
DENOVO1864	Bacteria;Firmicutes;Clostridia;Clostridiales
DENOVO1865	Bacteria;Spirochaetes;Spirochaetia;Spirochaetales;Spirochaetaceae;Treponema
DENOVO1866	Bacteria;Firmicutes;Bacilli;Bacillales;Bacillaceae 1;Anoxybacillus
DENOVO1867	Bacteria;Spirochaetes;Spirochaetia;Spirochaetales;Spirochaetaceae;Treponema
DENOVO1868	Bacteria;Actinobacteria;Actinobacteria;Actinomycetales;Propionibacteriaceae
DENOVO1869	Bacteria;Firmicutes;Bacilli;Bacillales;Bacillales_Incertae Sedis XI;Gemella
DENOVO1870	Bacteria;Firmicutes;Negativicutes;Selenomonadales;Veillonellaceae;Selenomonas
DENOVO1871	Bacteria;Spirochaetes;Spirochaetia;Spirochaetales;Spirochaetaceae;Treponema
DENOVO1872	Bacteria;Bacteroidetes;Flavobacteriia;Flavobacteriales;Flavobacteriaceae;Capnocytophaga
DENOVO1873	Bacteria;Bacteroidetes;Flavobacteriia;Flavobacteriales;Flavobacteriaceae;Capnocytophaga
DENOVO1874	Bacteria;Candidatus Saccharibacteria;Saccharibacteria_genera_incertae_sedis;Saccharibacteria_genera_incertae_sedis;Saccharibacteria_genera_incertae_sedis;Saccharibacteria_genera_incertae_sedis
DENOVO1875	Bacteria;Candidatus Saccharibacteria;Saccharibacteria_genera_incertae_sedis;Saccharibacteria_genera_incertae_sedis;Saccharibacteria_genera_incertae_sedis;Saccharibacteria_genera_incertae_sedis
DENOVO1876	Bacteria;Spirochaetes;Spirochaetia;Spirochaetales;Spirochaetaceae;Treponema
DENOVO1877	Bacteria;Firmicutes;Clostridia;Clostridiales;Lachnospiraceae;Acetatifactor
DENOVO1878	Bacteria;Proteobacteria;Betaproteobacteria;Neisseriales;Neisseriaceae
DENOVO1879	Bacteria
DENOVO1880	Bacteria;Spirochaetes;Spirochaetia;Spirochaetales;Spirochaetaceae;Treponema
DENOVO1881	Bacteria;Firmicutes;Negativicutes;Selenomonadales;Veillonellaceae;Selenomonas
DENOVO1882	Bacteria;Firmicutes
DENOVO1883	Bacteria;Proteobacteria;Gammaproteobacteria;Enterobacteriales;Enterobacteriaceae
DENOVO1884	Bacteria;Bacteroidetes;Bacteroidia;Bacteroidales;Porphyromonadaceae
DENOVO1885	Bacteria;Proteobacteria;Alphaproteobacteria;Rhodobacterales;Rhodobacteraceae
DENOVO1886	Bacteria;Bacteroidetes;Bacteroidia;Bacteroidales;Porphyromonadaceae;Barnesiella
DENOVO1887	Bacteria;Proteobacteria;Alphaproteobacteria;Rhizobiales;Bradyrhizobiaceae;Bradyrhizobium
DENOVO1888	Bacteria;Actinobacteria;Actinobacteria;Coriobacteriales;Coriobacteriaceae;Cryptobacterium
DENOVO1889	Bacteria;Firmicutes;Clostridia;Clostridiales;Lachnospiraceae
DENOVO1890	Bacteria;Firmicutes;Clostridia;Clostridiales;Ruminococcaceae;Intestinimonas
DENOVO1891	Bacteria;Firmicutes;Erysipelotrichia;Erysipelotrichales;Erysipelotrichaceae
DENOVO1892	Bacteria;Firmicutes;Clostridia;Clostridiales;Ruminococcaceae
DENOVO1893	Bacteria;Firmicutes;Clostridia;Clostridiales;Lachnospiraceae;Clostridium XlVa
DENOVO1894	Bacteria;Firmicutes;Clostridia;Clostridiales
DENOVO1895	Bacteria;Bacteroidetes;Bacteroidia;Bacteroidales;Porphyromonadaceae;Tannerella
DENOVO1896	Bacteria;Firmicutes;Negativicutes;Selenomonadales;Veillonellaceae;Veillonella
DENOVO1897	Bacteria;Bacteroidetes;Flavobacteriia;Flavobacteriales;Flavobacteriaceae;Capnocytophaga
DENOVO1898	Bacteria;Firmicutes;Clostridia;Clostridiales
DENOVO1899	Bacteria;Proteobacteria;Gammaproteobacteria;Pasteurellales;Pasteurellaceae;Haemophilus
DENOVO1900	Bacteria;Actinobacteria;Actinobacteria;Actinomycetales;Micrococcaceae;Rothia
DENOVO1901	Bacteria;Proteobacteria;Alphaproteobacteria;Rhizobiales;Rhizobiaceae;Rhizobium
DENOVO1902	Bacteria;Proteobacteria;Alphaproteobacteria;Caulobacterales;Caulobacteraceae;Brevundimonas
DENOVO1903	Bacteria;Proteobacteria;Epsilonproteobacteria;Campylobacterales;Campylobacteraceae;Campylobacter
DENOVO1904	Bacteria;Spirochaetes;Spirochaetia;Spirochaetales;Spirochaetaceae;Treponema
DENOVO1905	Bacteria;Firmicutes;Negativicutes;Selenomonadales;Veillonellaceae;Veillonella
DENOVO1906	Bacteria;Firmicutes;Negativicutes;Selenomonadales;Veillonellaceae;Selenomonas
DENOVO1907	Bacteria;Bacteroidetes;Bacteroidia;Bacteroidales;Prevotellaceae;Prevotella
DENOVO1908	Bacteria;Candidatus Saccharibacteria;Saccharibacteria_genera_incertae_sedis;Saccharibacteria_genera_incertae_sedis;Saccharibacteria_genera_incertae_sedis;Saccharibacteria_genera_incertae_sedis
DENOVO1909	Bacteria;Bacteroidetes;Flavobacteriia;Flavobacteriales;Flavobacteriaceae;Capnocytophaga
DENOVO1910	Bacteria;Proteobacteria;Gammaproteobacteria;Cardiobacteriales;Cardiobacteriaceae;Cardiobacterium
DENOVO1911	Bacteria;Spirochaetes;Spirochaetia;Spirochaetales;Spirochaetaceae;Treponema
DENOVO1912	Bacteria;Actinobacteria;Actinobacteria;Bifidobacteriales;Bifidobacteriaceae;Alloscardovia
DENOVO1913	Bacteria;Bacteroidetes;Bacteroidia;Bacteroidales;Porphyromonadaceae;Barnesiella
DENOVO1914	Bacteria;Firmicutes;Clostridia;Clostridiales;Lachnospiraceae
DENOVO1915	Bacteria;Proteobacteria;Gammaproteobacteria;Pasteurellales;Pasteurellaceae;Aggregatibacter
DENOVO1916	Bacteria;Firmicutes;Negativicutes;Selenomonadales;Veillonellaceae;Veillonella
DENOVO1917	Bacteria;Proteobacteria;Gammaproteobacteria;Enterobacteriales;Enterobacteriaceae
DENOVO1918	Bacteria;Bacteroidetes;Cytophagia;Cytophagales
DENOVO1919	Bacteria;Bacteroidetes;Bacteroidia;Bacteroidales;Porphyromonadaceae;Porphyromonas
DENOVO1920	Bacteria;Bacteroidetes;Bacteroidia;Bacteroidales;Bacteroidaceae;Bacteroides
DENOVO1921	Bacteria;Spirochaetes;Spirochaetia;Spirochaetales;Spirochaetaceae;Treponema
DENOVO1922	Bacteria;Bacteroidetes;Bacteroidia;Bacteroidales
DENOVO1923	Bacteria;Fusobacteria;Fusobacteriia;Fusobacteriales;Leptotrichiaceae;Leptotrichia
DENOVO1924	Bacteria;Candidatus Saccharibacteria;Saccharibacteria_genera_incertae_sedis;Saccharibacteria_genera_incertae_sedis;Saccharibacteria_genera_incertae_sedis;Saccharibacteria_genera_incertae_sedis
DENOVO1925	Bacteria;Firmicutes;Negativicutes;Selenomonadales;Veillonellaceae;Selenomonas
DENOVO1926	Bacteria;Firmicutes;Clostridia;Clostridiales
DENOVO1927	Bacteria;Firmicutes;Clostridia;Clostridiales;Ruminococcaceae;Oscillibacter
DENOVO1928	Bacteria
DENOVO1929	Bacteria;Spirochaetes;Spirochaetia;Spirochaetales;Spirochaetaceae;Treponema
DENOVO1930	Bacteria;Proteobacteria;Gammaproteobacteria;Pseudomonadales;Pseudomonadaceae;Pseudomonas
DENOVO1931	Bacteria;Bacteroidetes;Flavobacteriia;Flavobacteriales;Flavobacteriaceae;Capnocytophaga
DENOVO1932	Bacteria;Spirochaetes;Spirochaetia;Spirochaetales;Spirochaetaceae;Treponema
DENOVO1933	Bacteria;Bacteroidetes;Bacteroidia;Bacteroidales
DENOVO1934	Bacteria;Proteobacteria;Gammaproteobacteria;Pasteurellales;Pasteurellaceae;Haemophilus
DENOVO1935	Bacteria;Bacteroidetes;Bacteroidia;Bacteroidales;Prevotellaceae;Prevotella
DENOVO1936	Bacteria;Firmicutes;Clostridia;Clostridiales;Lachnospiraceae
DENOVO1937	Bacteria;Bacteroidetes;Bacteroidia;Bacteroidales;Prevotellaceae;Prevotella
DENOVO1938	Bacteria;Bacteroidetes;Bacteroidia;Bacteroidales;Prevotellaceae;Prevotella
DENOVO1939	Bacteria;Actinobacteria;Actinobacteria;Actinomycetales;Actinomycetaceae;Actinomyces
DENOVO1940	Bacteria;Proteobacteria;Gammaproteobacteria;Pasteurellales;Pasteurellaceae;Aggregatibacter
DENOVO1941	Bacteria;Firmicutes;Bacilli;Lactobacillales;Streptococcaceae;Streptococcus
DENOVO1942	Bacteria;Firmicutes;Clostridia;Clostridiales
DENOVO1943	Bacteria;Bacteroidetes;Flavobacteriia;Flavobacteriales;Flavobacteriaceae;Empedobacter
DENOVO1944	Bacteria;Firmicutes;Clostridia;Clostridiales;Lachnospiraceae
DENOVO1945	Bacteria;Firmicutes;Clostridia;Clostridiales
DENOVO1946	Bacteria;Firmicutes;Clostridia;Clostridiales;Clostridiaceae 1;Clostridium sensu stricto
DENOVO1947	Bacteria;Tenericutes;Mollicutes;Mycoplasmatales;Mycoplasmataceae;Mycoplasma
DENOVO1948	Bacteria;Firmicutes;Clostridia;Clostridiales;Lachnospiraceae
DENOVO1949	Bacteria;Firmicutes;Clostridia;Clostridiales;Lachnospiraceae
DENOVO1950	Bacteria;Firmicutes;Clostridia;Clostridiales;Ruminococcaceae
DENOVO1951	Bacteria;Proteobacteria;Gammaproteobacteria;Chromatiales;Chromatiaceae;Rheinheimera
DENOVO1952	Bacteria;Bacteroidetes;Bacteroidia;Bacteroidales
DENOVO1953	Bacteria;Bacteroidetes;Bacteroidia;Bacteroidales;Rikenellaceae;Alistipes
DENOVO1954	Bacteria;Fusobacteria;Fusobacteriia;Fusobacteriales;Leptotrichiaceae;Leptotrichia
DENOVO1955	Bacteria;Actinobacteria;Actinobacteria;Actinomycetales;Micrococcaceae;Rothia
DENOVO1956	Bacteria;Actinobacteria;Actinobacteria;Actinomycetales;Micrococcaceae;Micrococcus
DENOVO1957	Bacteria;Bacteroidetes;Cytophagia;Cytophagales;Cytophagaceae;Spirosoma
DENOVO1958	Bacteria;Fusobacteria;Fusobacteriia;Fusobacteriales;Leptotrichiaceae;Streptobacillus
DENOVO1959	Bacteria;Spirochaetes;Spirochaetia;Spirochaetales;Spirochaetaceae;Treponema
DENOVO1960	Bacteria;Proteobacteria;Betaproteobacteria;Neisseriales;Neisseriaceae;Simonsiella
DENOVO1961	Bacteria;Bacteroidetes;Flavobacteriia;Flavobacteriales;Flavobacteriaceae;Capnocytophaga
DENOVO1962	Bacteria;Firmicutes;Bacilli;Bacillales;Alicyclobacillaceae;Tumebacillus
DENOVO1963	Bacteria;Proteobacteria;Betaproteobacteria;Burkholderiales;Comamonadaceae
DENOVO1964	Bacteria;Bacteroidetes;Bacteroidia;Bacteroidales;Prevotellaceae;Prevotella
DENOVO1965	Bacteria;Firmicutes
DENOVO1966	Bacteria;Spirochaetes;Spirochaetia;Spirochaetales;Spirochaetaceae;Treponema
DENOVO1967	Bacteria;Thermotogae;Thermotogae;Thermotogales;Fervidobacteriaceae;Fervidobacterium
DENOVO1968	Bacteria;Bacteroidetes
DENOVO1969	Bacteria;Firmicutes;Clostridia;Clostridiales
DENOVO1970	Bacteria;Firmicutes;Clostridia;Clostridiales;Lachnospiraceae;Clostridium XlVa
DENOVO1971	Bacteria;Firmicutes;Bacilli;Bacillales;Bacillales_Incertae Sedis XI;Gemella
DENOVO1972	Bacteria;Proteobacteria;Gammaproteobacteria;Pseudomonadales;Moraxellaceae;Acinetobacter
DENOVO1973	Bacteria;Firmicutes;Clostridia;Clostridiales;Ruminococcaceae;Flavonifractor
DENOVO1974	Bacteria;Firmicutes;Clostridia;Clostridiales;Lachnospiraceae
DENOVO1975	Bacteria;Firmicutes;Clostridia;Clostridiales
DENOVO1976	Bacteria;Bacteroidetes;Bacteroidia;Bacteroidales
DENOVO1977	Bacteria;Thermotogae;Thermotogae;Thermotogales;Fervidobacteriaceae;Fervidobacterium
DENOVO1978	Bacteria;Bacteroidetes;Bacteroidia;Bacteroidales;Prevotellaceae;Alloprevotella
DENOVO1979	Bacteria;Firmicutes;Clostridia;Clostridiales;Lachnospiraceae;Dorea
DENOVO1980	Bacteria;Firmicutes;Clostridia;Clostridiales;Ruminococcaceae;Oscillibacter
DENOVO1981	Bacteria;Bacteroidetes
DENOVO1982	Bacteria;Firmicutes;Negativicutes;Selenomonadales;Veillonellaceae;Schwartzia
DENOVO1983	Bacteria;Bacteroidetes
DENOVO1984	Bacteria;Proteobacteria;Gammaproteobacteria;Pasteurellales;Pasteurellaceae
DENOVO1985	Bacteria;Firmicutes;Clostridia;Clostridiales;Lachnospiraceae
DENOVO1986	Bacteria;Firmicutes;Clostridia;Clostridiales;Lachnospiraceae;Clostridium XlVb
DENOVO1987	Bacteria;Actinobacteria;Actinobacteria;Actinomycetales;Actinomycetaceae;Actinomyces
DENOVO1988	Bacteria;Firmicutes;Clostridia;Clostridiales;Ruminococcaceae
DENOVO1989	Bacteria;Firmicutes;Negativicutes;Selenomonadales;Veillonellaceae
DENOVO1990	Bacteria;Bacteroidetes;Bacteroidia;Bacteroidales;Prevotellaceae;Alloprevotella
DENOVO1991	Bacteria;Firmicutes;Clostridia;Clostridiales;Ruminococcaceae
DENOVO1992	Bacteria;Proteobacteria;Alphaproteobacteria;Rhodobacterales;Rhodobacteraceae
DENOVO1993	Bacteria;Bacteroidetes;Bacteroidia;Bacteroidales;Prevotellaceae;Prevotella
DENOVO1994	Bacteria;Firmicutes;Clostridia
DENOVO1995	Bacteria;Fusobacteria;Fusobacteriia;Fusobacteriales;Leptotrichiaceae;Leptotrichia
DENOVO1996	Bacteria;Bacteroidetes;Bacteroidia;Bacteroidales
DENOVO1997	Bacteria;Firmicutes;Bacilli;Lactobacillales;Streptococcaceae;Streptococcus
DENOVO1998	Bacteria;SR1;SR1_genera_incertae_sedis;SR1_genera_incertae_sedis;SR1_genera_incertae_sedis;SR1_genera_incertae_sedis
DENOVO1999	Bacteria;Bacteroidetes
[truncated: 2,821 more rows]
