# Supplementary material for: Nasopharyngeal and oral microbiota profiling in SARS-CoV-2 infected pregnant women
Source: Sci Rep. 2025 Oct 9;15:35306. doi: 10.1038/s41598-025-19344-5 (PMC12511543; doi:10.1038/s41598-025-19344-5)
Supplement: Supplementary file 8 — Supplementary Material 8 [file 41598_2025_19344_MOESM8_ESM.txt]

Table S2: TAB-delimited file, containing the number of times an ASV is found in each sample
OTU	S35376	S35377	S35378	S35379	S35380	S35381	S35382	S35383	S35384	S35385	S35386	S35387	S35388	S35389	S35390	S35391	S35392	S35393	S35394	S35395	S35396	S35397	S35398	S35399	S35400	S35401	S35402	S35403	S35404	S35405	S35406	S35407	S35408	S35409	S35410	S35411	S35412	S35413	S35414	S35415	S35416	S35417	S35418	S35419	S35422	S35423	S35424	S35425	S35426
DENOVO1	172	4573	29	98	50	16	340	50	679	682	376	1143	632	729	3193	5242	14	748	806	1588	589	8698	1033	376	933	1180	410	668	567	963	1115	314	5864	1205	2309	1864	785	297	1157	2887	39211	4706	293	3968	33839	5806	38526	25109	30271
DENOVO2	5	24	2	2	2	1	22	24	1	10	0	0	5	3	0	0	2	13	8	19	3	317	13	2	1	71	5	30	30	96	39	1	1083	29	10	20	3	7	14	26	99	35	1	31	20142	4045	15610	2089	7995
DENOVO3	15	1819	141	0	11968	26907	11983	47384	156	5	7959	0	0	5	1	3	0	3	9	2133	1	11303	5	8	154	0	16988	28	2	5	7	11519	0	4559	11	37	95	2	14	17	6821	2014	1441	39	3	9	34	3	1
DENOVO4	5	81	1	1	8	2	14	5	0	14	4	1	2	16	0	0	1	4	32	24	4	702	10	6	9	50	2	11	23	1	1	4	71	13	21	35	3	0	16	83	28	113	2	40	881	397	3737	1348	10652
DENOVO5	3302	69	8	622	138	1121	441	4194	24	51	113	322	414	2329	0	1	0	1038	13249	479	86	232	2979	19404	3109	6029	142	825	242	2155	82	97	5	1155	47	684	574	51025	121	10633	473	256	225	192	19	18	165	14	22
DENOVO6	516	43	104626	2904	226	40	16	94	0	0	1	0	0	0	0	0	0	0	7	0	0	0	4	0	0	4	4	1	0	4	0	0	0	0	3	1	0	0	0	0	0	4	6	0	0	0	5	1	1
DENOVO7	17	267	141	49	10033	133	9	1330	9	646	498	2	3498	0	0	3	0	32494	1128	175	1	3642	87	25257	0	6	2476	85	78	22	0	4448	0	1114	5	60	152	6	17	2117	1026	579	1	17	1	13	46	6	13
DENOVO8	3	1494	4	13	0	2	6	1	481	507	275	484	425	386	3765	3522	3	422	315	459	280	3138	673	171	409	425	254	276	170	688	756	232	9381	426	1513	573	474	224	905	399	365	473	131	806	2970	1198	78	281	98
DENOVO9	1	8	2	1	0	1	3	0	1	3	2	0	0	3	0	0	2	52	13	0	0	22	1	1	6	4	3	5	0	3	7	0	0	5	2	18	1	2	2	24	16	1	2	37	0	4	8	1	3
DENOVO10	3	1293	3	6	1	0	6	18	883	982	586	1242	802	980	7016	6386	3	644	579	1137	689	1793	931	420	822	809	501	552	425	1086	1359	519	6348	371	3060	1116	945	291	1609	1028	611	1251	295	1582	1127	723	66	743	118
DENOVO11	0	1224	65	7	8658	8151	21617	2	7	89	1190	105	0	1	0	0	1	8107	0	150	13346	9278	1	0	4	0	946	0	1	0	1	4496	0	4	0	25	2	0	1	3	2409	863	0	529	4	0	14	1	3
DENOVO12	11	3911	0	3	2	2	91	21	30	27	29	2	35	55	249	204	0	60	304	54	15	392	88	43	66	34	17	48	68	44	55	13	37	18	130	114	14	24	120	34	41	57	7	84	836	1181	62	3236	31
DENOVO13	29	217	2	1	4	1	1	14	347	314	178	446	319	421	1455	2987	0	270	219	357	245	134	369	154	417	283	246	257	105	383	570	219	24	135	1304	451	326	108	562	501	381	593	140	758	1445	3338	330	2797	965
DENOVO14	52	15	1	91	2	40	27	2	7	6	8	0	0	3	2	1	8	0	0	0	12	3	10	0	0	0	6	46	0	1	0	6	0	0	0	0	0	0	0	6	7	2	0	13	266	447	221	275	227
DENOVO15	1	62	2	0	2	2	1	0	5	1	0	0	0	2	1	0	0	18	0	4	0	3060	1	2	2	15	5	4	27	40	4	0	344	31	2	0	9	1	1	6	11	5	0	47	6	107	222	394	395
DENOVO16	0	0	2	0	7	0	16	3	0	4	0	3	0	0	0	0	0	4	0	2	1	0	0	0	0	1	0	1	4	3	1	0	31	9	6	2	2	0	1	22	6	13	0	11	1389	1	13226	43	504
DENOVO17	2966	1695	269	3963	855	1592	2356	1344	1280	1601	908	2025	1368	1474	5	7	16	642	1211	1677	831	454	1591	743	1482	1110	812	1258	1749	1431	2527	649	13	475	3764	1673	1532	548	2879	1030	1228	2277	624	2765	79	131	88	80	56
DENOVO18	1	0	266	51	50389	10	12	4	98	342	0	478	1	1	3	2	1	21	22	1	8	1	14	5	4	1	7	705	5	57	169	14	0	0	1	3	11	8	0	23	1	14	0	1	0	2	0	6	6
DENOVO19	3	7	0	0	2	0	0	1	13	185	40	54	21	191	1	3	31191	5393	3412	1463	79	178	160	189	208	16	4	340	549	62	71	0	5	60	0	17	32	6	343	190	111	398	1	442	4016	554	22	41	49
DENOVO20	2881	1414	165	2604	912	1102	1698	873	1082	1120	615	1538	649	954	7	6	10	577	997	1295	726	380	1214	472	1204	912	514	909	1053	1082	1752	485	6	421	2752	1323	1159	376	1862	705	940	1638	396	1860	65	132	61	41	73
DENOVO21	0	360	0	0	3	0	0	0	48	29	11	28	39	19	136	252	0	10	12	60	11	32	57	13	40	38	9	26	22	17	29	8	12	0	129	23	31	15	56	52	7	12	6	27	515	102	466	326	121
DENOVO22	0	10	10	0	308	0	0	0	0	68	0	0	0	0	0	0	0	9	0	0	0	0	0	0	0	6	0	196	0	0	0	0	0	42720	0	0	0	2	0	0	0	4	0	0	3	22	7	1	2
DENOVO23	0	197	0	7	0	1	2	2	1	0	4	23	8	10	25	46	0	8	6	26	8	37	27	5	7	21	10	22	32	17	30	14	3	10	2	19	8	10	16	57	40	167	1	37	866	50	497	574	67
DENOVO24	1819	986	179	2241	517	893	1273	789	851	978	591	1185	836	872	5	4	6	447	690	1281	693	382	1309	480	1024	635	401	808	586	950	1513	488	6	293	2425	1192	999	263	1474	716	780	1376	387	1575	43	94	37	31	46
DENOVO25	616	0	1	0	0	0	5	0	0	21	5	0	11	12	0	0	0	0	23	18	0	0	5	4	6	22	6	8	7	0	19	2	0	7	39	8	0	0	0	5	9	52	37605	51	0	3	14	4	11
DENOVO26	0	41	2	52	0	0	8	6	0	0	3	0	0	4	0	0	0	1	2	5	2	22	13	0	2	22	0	11	0	0	8	0	15	6	1	5	2	2	0	0	1	1	1	1	844	0	3178	4	1425
DENOVO27	31	193	1	4	1	1	36	0	87	130	60	143	128	82	816	718	0	85	117	110	82	804	114	76	82	70	102	78	80	93	228	49	1580	45	381	152	184	20	188	178	98	185	26	208	905	192	228	247	212
DENOVO28	3	2	2	0	0	1	1	1	0	0	0	0	0	1	0	0	2	11	0	0	0	34	0	3	1	17	2	0	8	17	0	0	15	1	1	6	0	0	0	29	27	0	1	0	1	3	5896	0	1
DENOVO29	11	0	2	10	1	0	9	2	0	0	2	0	0	0	1	1	0	3	2	0	1	134	4	0	0	11	0	7	28	10	6	0	19	7	7	14	3	0	0	80	68	18	4	16	15	4	4354	383	272
DENOVO30	2	1183	2	2	0	0	5	1	27	23	11	10	9	21	129	115	0	13	55	14	28	1027	56	22	33	18	8	53	43	18	21	5	2295	64	78	82	11	14	4	43	4	38	11	8	16	376	13	209	10
DENOVO31	0	1242	3	2	0	0	0	0	1	0	0	0	16	3	1	0	1	5	0	0	1	1	28	2	2	9	2	10	0	0	1	2	252	3	2	20	0	0	0	0	0	0	0	14	9	307	8	5	78
DENOVO32	1	273	1	0	1	0	27	0	0	0	0	1	0	0	0	0	1	0	0	1	0	2	4	3	0	33	0	17	0	1	0	0	166	5	1	2	0	1	1	9	8	2	1	1	5506	369	6	17	583
DENOVO33	0	0	10	61	7	2	666	6718	65	13	50	16	1043	0	0	0	0	172	2158	2858	170	3	3529	6	0	10	127	5602	0	3182	0	80	1	0	154	1653	43	4	1	0	15	0	110	673	0	7	5	15	0
DENOVO34	0	8	0	4	0	0	10	0	1	0	1	0	0	0	1	0	0	0	6	0	0	428	5	0	0	0	0	14	8	7	10	0	507	8	5	11	1	1	0	23	0	0	0	34	706	91	183	612	706
DENOVO35	0	2	0	2	0	0	0	0	0	0	0	1	0	0	0	0	0	2	1	26	0	0	2	3	2	0	0	0	0	50	18	0	139	11	0	3	0	0	0	0	2	6	0	18	0	1	0	2	0
DENOVO36	2	1	2	0	0	0	1	7	8	105	19	25	23	89	1	2	16548	2850	1791	735	19	90	70	156	84	42	27	205	324	20	39	2	1	33	113	39	16	4	332	78	49	242	8	258	2060	294	10	23	29
DENOVO37	0	1	0	5	1	2	1	0	46	91	41	115	78	41	427	395	0	71	45	55	48	125	101	38	105	97	49	28	72	79	145	46	1478	52	219	63	124	32	139	59	64	146	33	137	13	490	13	229	84
DENOVO38	0	16	2	0	2	0	6	0	0	3	0	0	0	0	0	0	0	0	19	0	0	42	7	0	0	5	1	1	0	12	1	0	171	50	0	12	0	2	16	9	5	0	2	4	9	162	92	605	3
DENOVO39	1190	696	68	1310	420	616	871	475	469	607	334	639	414	483	0	0	1	343	389	669	383	187	634	208	542	455	288	428	467	634	983	251	2	237	1346	702	494	181	1012	372	437	789	201	1070	46	56	17	39	32
DENOVO40	0	236	0	1	0	0	2	1	5	0	0	0	0	13	0	1	0	6	19	23	1	13	30	1	0	30	3	4	10	1	0	0	3	12	1	10	0	8	15	23	0	104	0	36	2352	41	2415	142	715
DENOVO41	0	66	1	1	0	5	1	0	0	0	0	0	0	1	0	1	0	6	2	1	0	247	3	0	0	0	1	0	0	11	6	0	335	7	1	0	0	7	0	13	0	1	0	17	774	170	27	12	694
DENOVO42	10	71	0	1	0	0	0	1	0	1	0	1	3	1	0	0	0	2	15	0	4	615	0	0	8	7	2	7	7	19	0	1	896	19	4	1	9	0	0	7	9	1	1	10	1659	377	30	101	15
DENOVO43	1124	686	60	1270	368	379	750	444	420	439	303	667	438	503	2	10	2	240	356	603	358	165	504	187	504	349	214	413	381	492	650	222	1	198	1176	613	441	202	898	357	471	632	201	764	31	38	29	35	34
DENOVO44	901	606	74	1267	412	563	784	320	359	541	314	742	344	475	2	2	1	299	469	567	344	162	585	210	443	311	219	313	629	313	754	211	4	211	1162	485	408	122	785	328	354	734	168	856	18	42	23	14	20
DENOVO45	14	16	1	0	1	0	0	0	0	0	0	1	0	0	0	0	0	0	5	0	0	0	0	0	3	18	0	0	4	20	4	0	108	5	0	12	2	1	0	34	15	0	0	8	0	1	3796	192	0
DENOVO46	2	141	1	0	1	0	6	3	320	469	262	588	282	376	3241	3044	0	273	214	397	344	422	481	170	568	384	235	321	149	463	549	196	208	108	1493	441	465	208	775	414	251	443	119	777	20	286	12	13	8
DENOVO47	4	0	0	0	0	3	8	0	0	0	0	0	0	0	0	0	0	11	0	0	0	0	0	0	1	1	0	0	15	1	42	0	682	17	17	0	0	1	0	0	0	0	0	0	20	1	9	28	1
DENOVO48	856	624	67	1166	346	446	577	380	385	500	260	522	437	484	3	0	3	310	448	462	417	108	453	240	491	321	171	351	178	421	809	255	5	209	1128	582	432	138	664	300	478	565	185	700	60	79	24	35	30
DENOVO49	962	479	68	1097	270	438	600	500	395	395	247	593	436	379	2	2	3	217	396	631	325	152	548	206	473	419	256	291	310	347	655	171	6	194	1293	562	446	133	649	345	303	548	158	663	33	50	22	27	19
DENOVO50	1	13	0	1	0	0	0	0	1	0	2	0	0	0	0	0	0	1	0	3	0	8	0	0	7	0	0	5	4	1	12	0	256	0	0	15	0	2	0	6	2	0	0	6	403	152	230	9	47
DENOVO51	5	49	0	2	0	0	0	0	2	0	1	1	0	1	0	0	0	22	0	12	7	1066	2	0	1	0	1	11	0	12	7	0	2573	51	9	11	0	1	0	13	0	0	0	0	530	52	1	13	114
DENOVO52	0	79	1	0	0	0	0	3	38	61	19	94	70	64	192	189	0	39	10	69	13	21	47	17	44	37	32	8	18	60	50	17	13	10	46	88	26	25	38	64	64	57	19	39	338	387	210	660	109
DENOVO53	881	588	75	1010	243	334	600	362	331	423	216	423	351	365	0	7	3	220	288	479	375	196	290	221	441	357	179	287	228	402	801	242	5	140	1016	546	370	223	729	310	240	540	126	540	50	60	46	19	30
DENOVO54	0	53	0	2	0	0	1	0	0	0	0	0	0	0	0	0	0	0	0	2	0	0	0	0	0	0	0	3	0	7	0	0	0	1	0	3	0	0	0	59	0	0	0	113	0	0	0	10	0
DENOVO55	3	0	0	0	0	0	1	0	0	0	0	0	0	0	0	0	1	2	3	0	0	1	0	0	0	35	0	0	0	7	1	0	53	0	0	0	0	1	0	4	2	0	0	0	773	19	108	1598	989
DENOVO56	1	393	0	0	0	0	2	0	0	5	0	1	0	2	0	0	0	10	6	1	0	223	0	0	1	7	0	0	1	12	6	0	956	25	0	7	0	1	0	16	1	0	0	1	689	446	27	111	48
DENOVO57	0	39	0	1	1	0	7	2	169	247	172	236	175	204	905	1678	1	103	157	260	143	60	226	129	181	149	112	80	89	254	356	78	14	65	663	257	228	91	459	251	161	219	93	477	993	57	153	563	40
DENOVO58	2174	105	6	115	1043	181	15	1346	0	68	18	46	822	108	0	0	0	585	312	39	6	32	411	1378	136	1576	84	884	39	203	4	14	0	1010	11	572	193	580	0	1175	92	133	12	55	1	4	7	4	8
DENOVO59	0	490	0	11493	654	3114	0	6	13	311	1023	66	1	22	0	0	0	1706	2019	105	7	0	0	3297	0	805	1424	74	0	641	0	1	0	0	0	82	0	0	239	2920	3	385	0	2	0	4	12	4	1
DENOVO60	22	2	0	0	0	0	4	0	34	10	11	25	6	36	105	139	0	29	8	5	14	19	44	19	45	4	9	12	6	16	28	18	4	4	68	6	65	10	11	17	22	23	27	21	760	64	142	17	180
DENOVO61	777	532	44	740	227	354	434	229	309	288	210	494	259	238	0	6	5	195	250	459	257	106	233	138	356	244	154	279	386	256	396	144	5	130	939	413	398	127	537	196	238	602	105	649	18	22	19	21	12
DENOVO62	0	38	0	0	0	0	1	0	1	23	14	0	3	21	38	31	0	7	13	7	1	11	6	9	9	4	2	1	16	9	14	0	12	4	21	5	2	0	3	5	3	0	2	7	65	64	32	297	904
DENOVO63	0	1123	0	1	1	0	15	4	86	182	55	123	86	168	908	771	0	57	70	121	66	1630	127	36	61	125	69	50	54	164	169	55	971	59	381	157	143	22	187	95	44	110	39	141	125	165	10	151	8
DENOVO64	0	7	0	0	0	0	0	0	0	5	0	0	0	0	0	0	0	0	0	0	0	32	0	2	0	56	0	0	6	11	0	0	142	5	12	0	0	0	0	43	35	2	0	0	3	0	2775	805	0
DENOVO65	0	1232	0	0	0	0	18	0	0	0	0	0	0	5	1	2	1	0	41	0	0	414	8	0	0	11	0	2	36	0	4	0	124	2	6	9	0	1	0	7	2	0	0	0	152	145	7	40	4
DENOVO66	2	0	0	1	2	0	0	0	0	0	1	0	0	0	0	0	1	1	1	0	0	1	0	0	0	4	0	7	0	0	0	0	0	2	0	0	0	0	11	11	5	8	0	0	112	4	727	174	130
DENOVO67	1	0	0	0	0	0	0	0	0	0	0	0	0	0	0	0	0	5	0	0	0	3332	4	0	0	0	0	3	3	0	0	0	1	1	0	4	0	0	0	2	0	0	0	0	3	1	2	1	0
DENOVO68	0	34	0	0	0	0	0	0	0	0	5	0	0	0	0	0	0	15	12	0	0	1	0	0	0	9	0	0	8	25	0	0	638	24	0	0	0	1	0	0	10	1	0	0	2093	30	21	40	57
DENOVO69	556	365	60	745	214	279	443	237	271	321	207	424	202	284	0	6	4	209	215	377	174	76	353	139	240	248	136	270	149	314	533	132	4	118	952	486	279	94	576	230	279	377	142	631	37	35	22	34	22
DENOVO70	24	9	0	0	0	9	0	7	1	0	0	0	0	0	3	0	0	0	0	0	0	16	1	0	17	8	0	4	3	2	0	0	0	0	0	0	0	4	3	11	1	0	0	0	774	7	195	70	512
DENOVO71	1	311	0	0	1	0	0	0	42	14	35	52	10	23	96	184	0	12	8	35	9	11	42	14	28	11	22	13	8	40	37	7	4	12	46	42	21	15	80	60	26	54	9	106	380	218	110	298	26
DENOVO72	667	369	37	735	163	376	390	331	280	285	132	374	261	180	2	0	2	195	257	393	168	92	280	130	241	226	139	255	289	230	560	86	0	93	531	306	225	83	419	151	187	309	97	400	21	20	19	12	16
DENOVO73	0	0	0	0	0	0	0	12	0	0	0	0	0	0	0	0	0	2	0	0	0	50	0	0	0	5	1	0	0	14	9	0	262	4	0	7	0	0	0	0	0	3	1	0	0	1	6251	2	1
DENOVO74	0	688	1	3	0	1	2	0	154	215	66	281	224	212	1815	1702	0	141	126	225	169	168	214	80	280	202	165	158	118	214	370	127	0	58	655	280	208	109	493	136	186	302	80	281	31	25	16	27	7
DENOVO75	1	0	0	0	0	0	1	1	190	228	172	377	211	241	1675	1644	0	157	214	380	194	63	303	87	219	182	147	112	113	252	395	82	0	88	1051	280	221	134	433	383	215	396	95	523	15	21	12	11	12
DENOVO76	1	1	1	2	1	0	1	1	182	208	115	311	233	234	976	1782	0	182	157	367	205	47	330	87	232	211	86	139	65	215	197	93	2	72	519	241	232	110	485	154	129	205	54	361	12	26	20	111	4
DENOVO77	510	273	23	662	183	261	383	199	227	207	132	315	202	167	0	0	8	111	195	311	146	66	271	111	168	200	119	163	196	261	377	109	2	76	544	218	193	73	344	207	132	409	91	377	7	21	8	14	7
DENOVO78	0	16	0	0	0	0	0	0	16	34	19	34	6	27	102	257	0	20	18	43	41	1	58	7	10	26	28	0	13	32	61	36	4	5	75	60	31	4	56	49	12	53	18	60	208	1219	7	40	3
DENOVO79	420	291	36	666	179	214	348	207	221	296	179	276	184	197	0	1	21	147	186	339	184	70	196	139	275	232	88	219	69	281	401	131	2	73	532	290	243	77	411	138	189	384	91	373	21	31	17	18	18
DENOVO80	0	0	0	1	0	4	0	0	0	9	0	10	0	0	0	0	0	1	1	0	0	0	0	1	0	18	0	0	0	0	0	0	4	0	0	0	0	2	0	0	0	0	0	0	181	2274	0	108	18
DENOVO81	0	124	0	0	0	1	0	0	0	0	0	0	0	13	0	0	0	0	8	3	0	171	0	0	0	2	0	0	0	15	0	0	554	3	0	0	8	1	3	0	7	10	0	5	626	73	15	50	66
DENOVO82	3	1	0	0	0	0	0	0	1	0	0	0	4	0	0	0	0	2	4	0	0	19	0	0	2	8	0	0	0	22	38	0	3360	48	20	11	0	0	1	0	5	29	0	0	38	0	0	0	0
DENOVO83	0	13	0	0	0	2	0	0	0	2	6	12	10	9	7	17	0	1	3	1	0	2	11	1	2	12	1	4	7	2	0	0	3	0	39	10	0	4	4	24	4	10	0	0	172	1	19	0	1
DENOVO84	2	1	1	0	0	0	7	8	0	0	0	1	0	0	0	0	0	0	1	0	0	81	0	2	0	0	0	5	0	0	0	0	223	0	22	7	0	2	0	0	0	0	0	0	955	137	29	101	5
DENOVO85	283	29	1	155	0	0	0	0	0	0	0	0	0	0	0	0	0	0	1	17	0	1	1	0	0	0	0	0	1	0	0	0	0	0	0	0	4	0	0	5	1	21	0	0	35	43	43	42	33
DENOVO86	0	0	0	0	0	0	1	0	0	0	0	0	0	0	1	0	0	0	0	0	0	939	2	0	0	4	0	2	2	3	0	0	0	0	0	8	0	0	0	0	0	11	3	0	1132	0	0	0	0
DENOVO87	0	21	3	0	1	0	12	0	6	5	0	0	1	2	19	31	0	3	1	0	7	107	10	0	8	0	7	5	0	11	0	3	48	0	10	15	1	0	1	16	2	0	11	4	319	17	18	19	6
DENOVO88	5037	682	0	2847	9	15	38	39	0	0	0	0	0	0	0	0	0	9	1	9	0	0	0	3	0	0	0	2	0	0	0	0	1	0	0	5	0	0	0	2	6	0	0	8	0	0	0	0	0
DENOVO89	492	213	35	402	122	299	369	223	170	234	103	283	186	158	1	0	1	99	159	211	129	58	250	79	176	182	126	117	194	226	236	80	3	63	408	228	203	93	391	93	156	308	102	393	13	26	5	15	12
DENOVO90	0	0	0	0	0	0	0	0	0	0	0	0	0	0	0	0	0	1	0	5	0	0	0	0	0	0	0	0	0	0	0	0	0	0	0	0	0	0	0	0	3	0	0	0	13	0	0	2	14
DENOVO91	365	148	1	107	58	166	75	353	62	145	186	11	81	564	0	1	1	353	228	182	21	26	466	396	58	912	16	570	212	202	10	19	0	147	34	139	174	17	99	1389	473	240	12	54	1	1	8	6	10
DENOVO92	0	0	0	1	0	1	0	4	0	0	0	0	0	0	0	0	0	0	0	0	0	2	10	0	0	0	1	1	0	0	11	0	4	2	0	5	0	1	0	0	0	0	0	1	163	6	18	70	1170
DENOVO93	323	178	27	644	117	227	307	123	171	177	86	267	146	160	0	2	0	74	195	241	137	58	227	91	141	98	88	101	227	123	358	72	1	49	486	264	177	40	320	126	173	344	51	350	17	21	8	14	13
DENOVO94	0	4	0	2	0	0	1	0	0	0	0	0	0	0	0	0	0	0	1	0	0	0	1	1	1	0	0	0	1	4	0	0	1	0	1	0	0	0	0	3	0	0	0	0	166	0	89	0	6
DENOVO95	1	0	1	0	1	0	0	0	55	152	71	131	76	99	804	731	0	66	61	111	96	565	181	23	94	78	47	81	75	85	97	57	478	20	226	151	111	43	187	85	59	111	43	153	17	4	5	54	8
DENOVO96	427	227	28	449	127	206	261	99	161	181	103	183	166	208	1	2	1	120	159	271	86	63	144	93	182	135	91	109	150	127	344	79	1	62	437	293	169	58	358	137	152	249	50	380	13	11	17	4	11
DENOVO97	493	318	32	429	192	261	270	203	142	182	101	300	163	253	2	1	0	159	252	211	148	79	292	120	182	210	89	173	159	167	335	106	2	100	410	249	243	84	325	125	183	303	69	444	11	16	12	8	11
DENOVO98	0	34	0	0	1	0	0	4	0	0	0	0	0	0	2	1	0	0	0	0	1	111	0	0	0	1	1	0	1	0	0	0	2	1	0	0	0	0	0	0	0	0	0	0	114	1067	29	26	111
DENOVO99	0	30	2	1	0	0	0	2	48	45	24	15	41	25	127	266	0	19	18	39	17	56	27	9	52	27	18	15	25	69	23	33	130	15	120	73	34	20	88	49	17	10	12	52	239	195	89	12	186
DENOVO100	295	331	37	341	141	153	274	134	161	198	114	271	156	157	1	1	4	88	149	280	172	76	163	135	207	147	90	198	101	199	348	101	0	81	315	161	204	77	297	127	167	282	72	345	11	16	18	14	22
DENOVO101	438	159	19	412	110	197	236	122	155	153	93	231	117	172	1	0	0	122	107	336	118	69	226	96	122	167	77	81	107	196	297	77	0	45	425	301	145	67	424	146	129	240	33	280	4	17	2	9	9
DENOVO102	1	46	0	0	5	0	0	11	1	0	0	0	0	0	0	0	0	0	0	0	0	0	0	1	0	0	0	2	1	4	0	0	0	0	0	0	0	2	0	3	0	19	0	0	92	23	82	150	121
DENOVO103	366	182	26	326	119	205	306	175	139	184	102	194	87	152	0	1	1	82	141	217	136	53	300	97	184	157	108	117	179	139	330	94	1	58	351	197	160	37	311	85	140	399	58	294	13	28	10	10	10
DENOVO104	0	22	0	0	0	0	0	0	0	0	0	0	0	0	0	0	0	0	0	1	0	0	2	0	0	0	0	5	0	0	0	0	0	4	0	0	0	0	0	26	0	0	0	85	0	0	0	1	0
DENOVO105	0	336	1	1	0	26	0	0	0	0	0	14	0	0	1	3	0	0	1	0	0	0	6	0	3	4	0	1	0	0	5	0	2	0	0	0	1	0	0	0	1	0	0	0	1	689	9	193	0
DENOVO106	379	139	27	522	129	192	242	95	121	175	122	287	159	128	2	0	0	72	155	221	109	43	179	108	162	210	72	144	84	188	274	108	1	82	458	166	184	97	266	72	199	167	64	262	15	24	24	9	13
DENOVO107	0	0	0	1	0	2	10	0	0	0	0	0	0	1	0	0	0	0	0	0	0	0	0	4	0	0	0	15	0	0	10	0	27	0	0	1	0	1	0	0	0	0	0	0	8	3	13	23	8
DENOVO108	0	2	0	0	1	0	0	0	0	0	0	0	0	0	0	0	0	0	0	0	0	0	0	0	0	1	0	0	0	0	0	0	0	7412	0	0	0	0	0	0	0	3	0	0	1	1	3	0	0
DENOVO109	377	241	38	487	119	103	274	143	188	175	104	268	154	110	0	2	3	141	188	257	215	54	197	147	109	77	74	100	32	121	155	46	0	54	445	197	187	82	315	157	120	192	70	207	23	20	22	14	17
DENOVO110	30	1	0	0	0	0	0	0	46	73	39	81	83	70	204	444	0	25	9	44	46	26	93	36	96	49	17	17	25	70	116	14	3	11	54	52	58	23	103	68	68	32	18	105	14	60	2	28	5
DENOVO111	0	587	0	0	0	0	0	5	42	78	7	41	29	23	243	222	0	19	21	22	32	446	21	13	12	15	7	34	15	24	79	23	415	31	61	49	19	14	66	26	14	22	8	66	73	317	9	163	8
DENOVO112	363	103	20	539	138	210	258	191	151	157	102	148	132	142	0	2	2	121	157	150	102	41	239	78	84	109	94	120	175	156	245	62	0	54	270	217	135	64	320	99	123	303	82	331	9	10	4	12	8
DENOVO113	1	10	0	2	0	0	0	7	0	10	0	5	3	2	33	60	0	4	10	11	7	1	11	9	0	13	6	12	3	16	10	3	0	17	19	7	12	5	14	39	18	46	5	31	281	33	115	60	156
DENOVO114	281	259	38	491	88	146	197	103	119	108	93	203	145	194	0	2	0	49	165	124	117	55	198	60	167	130	95	108	131	142	200	61	1	60	296	189	128	48	303	84	152	352	40	388	10	8	7	12	7
DENOVO115	1	6	0	6	0	0	0	0	0	0	0	0	1	0	0	0	1	0	0	0	1	0	0	0	0	0	0	0	1	0	0	0	0	0	0	0	1	0	0	0	0	0	0	0	1205	0	5	168	663
DENOVO116	389	228	28	408	96	151	178	107	175	157	93	147	118	128	1	0	0	101	136	229	97	62	198	81	179	133	69	115	108	159	316	120	0	69	397	126	116	52	233	89	107	179	65	193	8	12	12	9	9
DENOVO117	0	0	0	0	0	0	0	0	0	0	0	0	0	0	0	0	0	5	10	1	0	52	5	0	6	15	0	1	2	4	12	0	130	2	0	6	1	0	0	11	0	0	0	10	114	192	6	52	16
DENOVO118	365	223	30	390	109	137	228	138	146	187	98	188	136	162	1	0	2	103	107	213	130	74	156	72	162	107	37	139	32	131	317	97	1	54	339	212	111	47	312	95	123	205	69	203	19	24	12	10	10
DENOVO119	0	94	2	0	0	1	6	0	0	0	0	0	0	7	0	0	0	1	1	10	0	1	0	0	0	4	0	0	0	0	0	0	2	1	0	11	1	0	0	6	26	9	0	3	192	56	206	157	2
DENOVO120	426	180	20	370	134	164	294	118	79	79	95	231	179	200	0	1	7	59	120	121	132	62	205	65	149	110	106	151	88	119	206	104	0	73	255	204	134	60	300	95	103	194	46	188	14	14	6	12	6
DENOVO121	1	10	0	2	0	0	0	0	2	0	0	0	3	0	0	0	0	9	0	0	0	49	0	0	0	7	0	0	0	27	0	0	1065	21	0	2	0	0	0	1	0	15	0	2	0	3	1	0	29
DENOVO122	0	1098	1	0	0	0	0	0	44	64	25	63	38	60	436	379	0	49	53	24	49	390	52	41	48	65	17	35	14	65	56	27	157	16	140	75	79	36	112	56	24	88	17	208	137	93	23	34	6
DENOVO123	346	208	18	193	115	138	236	125	131	158	68	227	161	158	0	1	0	76	186	144	95	57	141	68	83	161	51	155	60	118	234	57	1	67	387	261	138	89	182	99	154	281	68	274	5	6	8	5	11
DENOVO124	0	0	0	0	0	0	0	0	0	0	0	0	0	0	0	0	0	0	0	0	0	0	0	0	0	0	0	0	0	0	0	0	0	0	0	0	0	0	0	0	0	0	0	0	0	0	6138	0	0
DENOVO125	0	9	0	0	0	0	0	0	0	0	0	0	0	0	0	0	0	0	0	0	0	0	0	0	0	0	0	0	0	13	0	0	12	3	0	0	0	2	0	2	0	0	0	5	229	1	3	0	0
DENOVO126	0	350	0	1	0	1	0	0	22	16	17	33	32	29	287	252	1	37	21	28	48	501	35	12	32	44	21	35	8	70	70	23	534	12	59	23	19	24	59	58	29	70	15	66	97	28	6	26	34
DENOVO127	297	22	3	5	317	140	180	937	45	221	39	135	21	64	1	0	2	108	275	639	43	26	261	174	214	39	3	355	595	261	5	3	0	272	66	31	4	13	19	113	29	28	0	1	22	52	17	49	82
DENOVO128	0	1	1	0	0	0	0	0	0	0	0	0	0	0	0	0	0	0	6	0	0	0	0	0	0	1	2	0	0	28	0	0	106	0	0	0	0	0	0	0	0	0	0	0	1	0	2383	1	10
DENOVO129	237	109	30	262	77	121	205	102	130	120	88	257	147	115	1	1	0	95	102	176	128	46	157	62	143	94	41	98	55	157	272	45	2	53	421	180	87	53	294	73	76	155	70	167	14	10	5	9	6
DENOVO130	0	323	0	0	1	0	0	0	4	13	2	16	4	0	25	19	0	0	9	0	0	0	12	0	0	0	0	1	0	0	0	6	0	0	0	0	0	0	2	0	0	6	4	0	0	49	2	26	234
DENOVO131	0	665	0	0	0	0	0	0	21	50	23	57	43	26	377	308	0	53	47	51	33	839	103	23	106	20	30	24	32	23	57	10	671	26	100	51	52	11	63	36	17	99	8	45	160	44	3	86	3
DENOVO132	0	252	1	0	0	0	0	0	0	0	0	0	0	0	0	0	0	0	0	0	0	16	1	0	1	0	0	0	0	14	0	6	381	11	8	0	0	0	0	0	3	0	0	0	12	33	4	2	102
DENOVO133	0	133	1	0	0	0	0	0	1	0	0	0	0	0	8	13	0	8	2	0	4	1	8	0	0	0	0	0	0	0	8	0	3	0	0	12	0	0	0	3	0	1	2	0	52	502	13	321	162
DENOVO134	0	4	0	2	1	0	0	0	89	181	76	178	144	105	569	1045	0	106	66	130	87	32	172	54	60	86	125	101	105	173	177	62	3	27	137	110	85	43	209	171	113	131	56	161	91	59	34	26	4
DENOVO135	448	151	37	437	94	153	308	124	129	119	69	241	114	120	0	0	0	105	98	233	68	40	125	72	167	69	79	121	126	113	203	88	1	57	358	179	173	30	302	92	87	286	61	326	8	15	8	7	14
DENOVO136	396	166	11	440	70	123	194	97	106	115	96	244	87	97	1	0	2	41	100	187	76	32	135	47	96	54	82	88	158	68	136	46	0	52	380	114	215	37	152	78	125	253	40	181	10	9	6	5	7
DENOVO137	0	1	0	0	0	0	0	0	0	0	0	1	0	0	0	0	0	0	0	0	0	267	0	0	0	5	0	0	0	0	0	0	56	1	0	0	0	0	0	0	1	0	0	0	342	0	668	2	31
DENOVO138	0	329	0	0	0	0	1	0	44	21	23	38	9	32	171	135	0	19	17	32	8	75	29	14	40	40	21	7	5	43	12	18	164	9	84	10	35	13	83	43	12	62	11	24	34	396	4	103	11
DENOVO139	0	0	0	1	0	0	1	2	30	51	27	53	56	51	198	400	0	10	40	54	34	14	41	25	48	81	33	30	29	48	53	25	1	9	107	69	45	14	75	68	30	117	21	58	260	32	42	9	0
DENOVO140	225	156	10	363	82	116	300	101	77	137	46	145	62	177	1	1	1	101	156	153	83	42	155	100	94	115	53	102	40	177	230	91	0	65	264	160	117	54	279	76	118	165	33	178	18	15	3	17	15
DENOVO141	0	0	0	0	0	0	0	0	1	0	0	0	0	0	0	0	0	0	0	0	0	0	0	0	0	0	0	0	0	0	0	0	1	0	0	0	0	0	0	0	0	0	0	0	14	5	0	0	164
DENOVO142	1	22	2	0	0	0	0	0	0	0	0	0	0	0	0	1	0	1	0	1	0	1	4	0	0	0	0	0	0	10	0	0	2	0	1	7	0	0	0	1	0	0	0	0	49	58	78	354	93
DENOVO143	1	6	1	0	0	0	0	0	0	0	0	0	0	0	0	0	0	0	1	0	0	0	0	0	2	1	0	0	1	3	0	0	25	1	0	5	0	0	0	19	4	0	0	3	1	0	914	59	0
DENOVO144	7	52	1	195	1	0	0	264	10	6	0	0	82	0	0	0	0	517	109	0	1	0	582	1313	0	2	0	2	32	0	0	67	0	0	0	0	90	0	0	6	2118	114	0	0	0	0	6	2	0
DENOVO145	0	0	1	17	0	0	11	0	0	15	0	0	0	2	0	0	0	0	0	8	0	0	17	8	7	7	0	6	0	0	5	0	0	1	0	16	8	0	16	9	8	5	0	12	2	0	2	0	0
DENOVO146	273	133	18	271	90	82	177	84	101	136	101	187	99	109	1	0	0	69	96	165	78	36	99	51	117	53	59	86	74	102	199	50	0	70	350	174	87	55	237	100	128	287	59	162	14	8	7	5	10
DENOVO147	1	170	0	0	0	0	0	0	16	18	0	6	9	19	60	69	1	10	2	11	0	20	23	4	13	1	5	5	0	14	1	2	3	0	19	9	31	13	10	29	0	11	3	30	12	235	27	117	425
DENOVO148	1	0	1	0	0	0	0	0	0	0	0	0	0	0	0	0	0	0	0	0	0	0	0	0	0	0	0	0	0	0	0	0	0	0	0	0	0	0	0	0	0	0	0	0	0	1062	0	0	0
DENOVO149	0	35	0	0	0	0	0	0	0	0	0	0	0	0	0	0	0	0	0	0	0	178	0	0	0	0	0	0	0	1	0	0	62	0	0	7	0	0	1	0	0	0	0	0	514	151	5	681	42
DENOVO150	125	13	1	0	209	107	176	847	18	243	29	92	29	94	0	0	1	122	206	520	29	25	287	112	157	32	10	286	558	326	1	0	1	245	32	29	7	17	53	71	9	5	0	0	18	42	17	38	70
DENOVO151	211	176	20	272	57	82	152	71	64	122	84	124	100	141	1	0	0	50	145	124	115	42	161	64	142	96	33	102	20	154	224	68	0	81	330	158	123	29	185	68	71	125	51	205	7	15	10	12	21
DENOVO152	0	0	0	1	0	0	1	0	113	73	65	93	101	84	819	728	0	53	58	173	72	426	103	75	121	57	47	99	75	84	233	28	1	20	428	101	92	43	171	49	103	107	16	105	9	11	11	3	14
DENOVO153	0	127	0	0	0	0	6	0	1	16	12	25	6	14	85	72	1	2	0	37	25	2	32	7	14	14	5	10	5	29	40	3	5	0	32	18	43	4	51	21	20	20	4	21	43	179	6	67	160
DENOVO154	0	0	0	0	0	0	0	0	0	0	0	0	0	0	0	0	0	0	0	0	3	0	0	0	0	0	0	21	0	0	0	0	0	1	0	0	0	0	0	0	0	0	0	0	148	57	3	127	0
DENOVO155	274	129	31	262	105	73	206	131	129	137	65	205	124	90	10	9	0	64	77	136	98	51	156	66	100	119	67	82	179	84	257	26	0	35	333	118	138	40	175	69	125	255	47	210	13	12	5	7	6
DENOVO156	0	322	0	1	0	0	0	1	19	27	6	21	30	8	176	158	0	10	17	24	14	18	42	4	16	18	20	10	7	36	16	18	163	11	67	41	0	3	30	22	9	32	5	76	49	31	4	6	3
DENOVO157	356	131	11	296	62	72	124	114	104	85	57	164	126	98	1	1	1	87	96	148	99	32	80	71	90	76	26	84	24	158	271	42	0	40	217	180	89	27	189	82	95	170	39	273	11	12	7	10	13
DENOVO158	603	17	0	1	467	63	50	279	17	114	13	58	7	37	0	0	0	58	144	893	11	8	126	254	75	27	11	189	213	150	3	1	0	105	94	174	4	8	148	289	112	100	0	22	4	11	4	11	25
DENOVO159	0	333	0	0	0	0	0	0	31	63	43	48	58	59	403	301	0	33	52	90	64	145	43	49	37	41	21	39	22	81	93	22	247	30	166	85	45	21	99	51	86	94	16	43	53	33	2	15	4
DENOVO160	291	159	11	354	78	102	100	72	65	122	56	66	80	92	0	0	1	62	182	145	63	37	146	82	111	97	30	102	43	102	207	24	1	27	225	147	91	34	142	48	95	139	33	255	7	8	14	10	4
DENOVO161	402	0	0	3	23	1	54	203	6	3	188	1	0	2	0	0	0	9	1	0	2	0	0	176	3	4	0	692	14	1246	0	8	0	0	0	197	0	2	11	1267	0	0	0	0	0	0	4	1	2
DENOVO162	345	166	21	220	51	80	160	118	89	84	74	193	85	87	1	3	3	81	65	116	71	35	52	31	109	96	47	114	91	111	125	46	0	54	183	105	115	51	186	82	98	204	60	153	9	9	9	3	8
DENOVO163	1	6	1	0	0	0	0	0	0	0	1	0	0	0	0	0	0	0	1	0	0	650	0	0	0	0	0	0	0	0	0	0	66	0	0	0	0	0	0	0	4	0	0	12	331	1	36	1	77
DENOVO164	254	115	16	209	76	99	138	78	103	128	72	189	103	112	1	0	0	51	162	116	75	28	106	52	126	97	39	60	56	110	144	49	1	38	211	98	121	36	142	68	105	181	71	227	9	12	10	10	10
DENOVO165	0	456	0	0	0	0	0	0	0	12	19	0	0	17	24	50	0	0	0	16	1	5	13	5	9	0	1	7	5	11	0	3	0	1	19	12	2	1	18	16	1	0	0	21	33	78	1	257	11
DENOVO166	0	1	0	0	0	0	0	0	0	1	0	0	0	0	0	0	0	0	0	0	0	116	0	0	1	0	0	2	0	0	0	0	0	0	0	0	0	0	0	0	0	0	0	0	0	7	1	0	0
DENOVO167	192	123	22	308	34	96	106	63	68	85	60	131	51	69	0	0	0	75	113	98	89	27	132	39	111	114	46	99	57	97	181	33	0	39	241	140	85	53	125	51	109	160	38	105	4	13	13	2	8
DENOVO168	230	93	23	212	45	77	88	77	88	110	59	108	44	80	0	0	2	55	60	182	122	27	146	60	90	74	44	50	46	87	143	61	0	24	165	136	77	46	217	87	43	152	32	115	5	13	8	5	7
DENOVO169	0	47	0	0	0	0	0	0	0	0	0	0	0	0	1	0	0	0	0	0	0	0	0	0	0	0	0	1	0	0	0	0	0	0	0	0	0	0	0	0	0	0	0	0	23	21	2	2579	0
DENOVO170	167	60	11	269	44	52	71	51	90	91	68	103	58	102	1	0	0	33	87	122	80	45	109	54	84	68	50	58	56	123	133	60	2	23	223	103	65	32	209	86	103	175	44	180	8	11	3	9	14
DENOVO171	159	103	8	228	51	58	200	56	83	67	45	91	82	64	2	1	0	74	93	106	58	39	105	41	86	94	34	59	49	59	161	26	1	35	269	90	108	27	219	83	62	135	29	154	7	12	5	7	7
DENOVO172	125	153	15	268	51	119	144	34	71	84	55	66	62	109	0	0	0	61	69	90	60	18	80	40	51	115	63	47	78	132	101	49	0	37	261	102	69	41	123	78	123	160	33	187	4	6	5	7	2
DENOVO173	0	56	0	0	0	0	0	1	0	0	0	0	0	0	0	0	0	0	0	11	0	96	0	0	0	0	0	1	0	0	0	0	2	0	0	1	0	1	0	0	0	0	0	0	0	0	27	2	0
DENOVO174	0	101	2	0	0	0	0	0	0	0	0	0	0	0	0	0	0	0	3	0	0	1	0	0	0	0	1	0	14	0	0	0	1	0	0	0	0	0	0	0	7	0	0	0	87	0	1	201	67
DENOVO175	0	0	0	0	0	0	0	0	0	0	0	0	0	0	1	1	0	0	0	0	0	9	0	1	1	0	0	0	0	5	0	0	18	0	0	0	0	0	0	0	9	6	0	0	161	31	201	50	141
DENOVO176	0	5	0	0	0	0	0	0	0	0	0	0	0	0	0	0	0	0	0	0	0	7	0	0	0	0	0	0	0	0	0	1	1	0	0	0	0	0	0	0	1	0	0	0	461	3	53	26	37
DENOVO177	243	143	17	270	65	82	165	80	108	84	46	100	104	68	0	2	1	33	65	70	73	31	89	68	65	32	45	40	13	32	129	35	0	45	228	88	89	21	143	32	80	149	32	171	4	12	11	5	10
DENOVO178	0	4	0	0	0	0	0	0	0	1	0	0	0	0	0	0	0	0	1	0	0	5	0	0	0	24	1	0	8	6	0	0	39	1	5	0	0	0	0	11	6	0	0	0	1	2	676	200	0
DENOVO179	1	75	0	0	0	0	0	0	0	0	0	0	0	0	0	1	0	0	0	1	0	0	0	0	0	16	0	0	0	0	0	0	3	0	2	1	0	0	0	0	5	0	0	0	312	683	9	535	26
DENOVO180	0	308	0	2	0	4	0	1630	0	0	2	1	0	7502	0	0	0	7	0	2	0	1	0	15	0	1	2	0	0	0	0	6	0	164	0	0	0	3	0	5	3	549	0	0	3	0	1	1	0
DENOVO181	0	37	0	0	0	0	0	0	0	1	0	0	1	0	0	0	0	0	0	0	0	0	0	0	6	4	0	0	0	0	0	0	3	0	0	0	0	0	0	0	0	0	0	0	60	787	0	77	65
DENOVO182	1	76	0	0	0	0	0	8	25	14	4	9	23	0	73	52	0	2	0	13	10	3	44	0	5	3	0	22	4	7	61	8	2	10	59	13	8	4	36	34	1	20	2	38	21	711	7	132	59
DENOVO183	0	0	0	0	5	2	0	3	6	27	18	25	18	35	113	219	0	23	21	31	28	5	49	1	34	17	39	21	14	34	23	18	0	4	111	39	26	12	47	21	33	38	19	50	32	0	90	26	20
DENOVO184	183	72	16	145	77	63	100	87	66	87	48	82	87	54	0	0	0	43	108	108	34	23	65	51	92	25	50	51	55	85	167	33	0	35	284	86	86	20	100	80	50	150	34	189	3	13	10	2	3
DENOVO185	180	122	13	131	79	88	123	88	97	72	35	99	43	69	1	2	0	45	84	133	77	27	101	51	92	71	70	23	26	90	151	30	0	47	168	96	133	28	129	47	72	127	24	131	3	9	5	6	7
DENOVO186	51	10	0	0	52	91	151	891	35	169	34	121	24	91	2	0	0	96	225	174	28	18	190	29	102	40	1	257	157	210	5	0	0	253	4	7	0	5	12	12	7	2	0	0	32	34	12	70	76
DENOVO187	2	36	0	0	0	0	0	1	0	9	4	0	0	10	1	11	0	0	0	0	0	4	0	0	10	0	4	0	2	0	11	0	6	0	0	0	0	0	4	4	0	10	0	1	103	215	21	81	16
DENOVO188	146	96	14	279	65	81	148	79	61	120	80	79	75	60	0	0	10	57	69	117	59	46	78	49	100	74	30	67	23	103	154	50	1	34	194	110	90	46	152	37	53	162	35	139	2	15	14	11	7
DENOVO189	0	36	0	0	0	0	0	0	0	0	0	0	0	0	0	0	0	1	0	0	0	0	0	0	0	0	0	0	0	2	0	0	0	0	0	0	0	0	0	0	0	0	0	0	1	0	48	0	14
DENOVO190	0	2	0	0	0	0	0	0	3	0	0	0	0	0	8	7	0	0	1	0	0	0	0	0	0	0	1	0	0	0	1	3	0	0	0	0	0	0	0	2	0	3	0	0	28	383	1	20	124
DENOVO191	0	82	0	0	0	0	0	0	10	15	11	12	18	12	62	66	0	17	12	18	8	32	15	19	13	2	7	5	0	23	46	4	99	26	71	12	12	8	8	8	17	3	1	40	122	88	16	120	17
DENOVO192	168	67	15	240	56	53	142	78	84	45	67	121	63	51	1	1	1	65	72	95	58	23	94	31	75	58	27	52	113	107	120	38	0	25	217	89	60	12	138	59	58	146	48	81	7	8	2	2	6
DENOVO193	0	0	0	0	0	0	2	0	0	0	0	0	0	0	0	0	0	0	0	0	0	0	0	0	0	0	0	0	0	0	0	0	0	0	0	0	0	0	0	0	0	0	0	0	0	2803	0	0	0
DENOVO194	0	2	0	0	0	0	0	0	0	0	0	0	0	0	4	5	0	0	0	0	0	16	0	0	0	3	0	0	0	2	8	1	6	1	0	0	0	0	0	0	0	0	0	0	109	4	26	1	173
DENOVO195	117	108	16	208	40	61	104	61	75	46	85	105	81	62	0	2	1	65	72	108	75	21	106	35	40	52	27	52	14	49	177	40	0	28	196	93	84	48	179	73	87	76	30	142	9	5	5	7	10
DENOVO196	0	0	0	0	1	0	0	0	0	0	0	0	0	0	0	1	0	0	0	0	0	0	0	0	0	1	0	2	0	0	0	0	0	0	0	0	0	0	0	0	0	0	0	0	1	76	21	1	18
DENOVO197	2	0	29	0	197	0	0	0	1	0	952	0	1	0	0	0	0	0	0	0	0	0	96	0	1260	0	0	0	0	0	0	0	0	1	2	14	0	4	0	5	1	0	0	695	1	0	0	1	0
DENOVO198	0	0	0	0	0	0	0	0	0	0	0	0	0	0	0	0	0	0	0	0	0	0	0	0	0	0	0	0	0	0	0	0	1	0	0	0	0	0	0	0	0	0	0	0	0	16	1	52	2830
DENOVO199	210	114	19	147	41	83	70	57	63	98	77	78	56	89	0	0	0	41	67	104	42	20	93	49	56	77	39	56	42	73	149	32	0	31	238	147	48	31	136	31	63	91	52	167	14	7	9	1	8
DENOVO200	165	86	25	226	95	42	128	70	77	89	57	103	56	65	0	0	0	44	76	173	28	33	145	51	65	74	25	86	46	59	177	24	0	37	178	112	57	28	79	56	68	79	26	123	7	12	6	10	6
DENOVO201	1	0	0	0	0	0	0	0	0	0	0	0	0	0	0	0	0	0	0	0	0	23	0	0	0	0	0	0	0	0	5	0	76	0	0	0	0	0	0	0	32	0	0	0	2	0	614	0	1
DENOVO202	0	130	1	0	0	0	0	0	1	0	0	0	0	0	7	8	0	0	0	0	0	1	1	1	0	0	0	0	0	0	0	0	7	0	0	0	0	0	1	0	0	0	2	0	63	0	0	677	0
DENOVO203	0	32	0	0	0	0	0	0	0	0	0	9	0	0	3	9	0	0	0	0	0	0	0	1	0	0	3	0	0	0	1	0	0	0	6	0	6	0	0	0	9	0	1	0	7	20	1	0	7
DENOVO204	0	0	0	0	0	0	0	0	0	5	4	34	31	23	46	76	0	4	12	0	0	4	2	4	11	22	21	12	4	30	13	2	0	2	63	15	1	0	0	14	4	0	0	14	3	780	1	1	0
DENOVO205	0	0	0	0	0	0	0	0	0	0	0	0	0	0	0	0	0	0	0	0	0	0	0	0	0	0	0	0	0	0	0	0	0	0	0	0	0	0	0	0	0	0	0	0	0	7	1	0	20
DENOVO206	129	51	6	314	26	63	174	76	62	77	38	72	29	64	0	0	5	59	39	108	51	26	46	12	74	71	12	48	90	101	142	35	1	18	171	47	77	24	132	37	39	72	14	90	2	5	4	4	0
DENOVO207	0	0	0	0	0	0	0	0	0	0	0	0	0	0	0	0	0	5	0	1	0	0	0	0	0	7	0	0	0	16	0	0	912	29	0	0	0	0	0	0	0	0	0	0	3	13	3	0	280
DENOVO208	0	76	0	0	0	0	1	0	4	0	0	6	0	5	18	22	0	4	8	8	0	1	0	5	3	0	4	0	2	10	11	0	12	0	4	20	12	0	0	1	6	13	0	0	103	22	6	337	185
DENOVO209	0	337	0	0	0	0	0	0	25	25	16	37	26	24	138	89	0	6	23	45	12	512	30	5	27	7	10	20	9	47	15	6	72	4	18	5	11	24	21	28	8	30	7	16	203	38	22	10	16
DENOVO210	138	110	19	122	38	101	53	43	65	58	40	107	59	81	1	0	0	38	69	71	61	19	51	35	48	25	16	54	60	39	121	39	0	40	110	149	62	11	208	46	45	76	27	216	3	2	0	4	1
DENOVO211	0	0	0	0	0	0	0	0	0	0	0	0	0	0	3	2	0	0	0	2	0	1	2	0	0	0	0	0	1	0	1	0	1	0	2	0	1	0	2	0	2	2	0	2	288	2	376	38	85
DENOVO212	0	0	0	0	0	0	0	3	0	0	0	0	0	0	0	0	0	0	0	0	0	15	0	0	0	2	1	0	0	4	5	0	60	0	0	0	0	0	0	0	0	0	0	0	0	0	1595	2	0
DENOVO213	407	20	0	0	256	52	47	210	6	90	6	28	8	38	0	0	0	30	81	516	8	8	80	140	85	22	8	97	101	88	0	0	0	86	62	56	1	0	45	206	37	20	0	1	5	6	7	6	13
DENOVO214	0	0	1	0	0	0	0	0	39	25	24	81	28	44	141	284	0	14	23	43	25	40	29	30	41	27	12	11	34	55	28	17	1	12	90	60	18	21	71	30	32	46	10	27	68	1	1	8	0
DENOVO215	476	25	2	944	241	25	71	44	0	4	0	0	0	0	0	0	0	21	33	38	0	12	130	57	59	29	4	69	7	173	18	0	0	5	24	24	3	4	48	25	4	76	0	85	11	1	0	1	1
DENOVO216	2	18	0	0	0	0	0	0	0	0	0	0	0	0	0	0	0	0	0	0	0	0	0	0	0	0	0	0	0	0	0	0	1	0	0	0	0	0	0	0	0	0	0	0	1	160	0	0	0
DENOVO217	181	79	14	269	60	80	107	61	50	92	31	33	115	50	0	0	1	44	46	112	49	25	52	30	38	71	24	62	26	37	122	30	0	28	159	54	44	26	85	32	39	142	32	121	8	5	2	6	4
DENOVO218	0	0	0	0	1	0	0	0	0	0	0	0	0	0	0	0	0	0	0	0	0	1	0	2	0	0	0	8	16	0	0	0	0	0	0	0	0	0	0	0	0	0	0	0	5	0	0	0	1
DENOVO219	0	18	0	0	0	0	0	0	0	0	0	0	0	0	0	0	0	4	0	0	0	15	0	0	0	2	0	0	0	48	8	0	776	13	0	4	0	1	0	0	0	0	0	0	6	1	4	1	16
DENOVO220	152	68	7	184	49	91	110	82	80	70	27	71	46	43	0	0	0	42	47	158	76	32	71	32	69	37	23	52	51	56	62	24	1	18	203	94	42	15	85	39	31	69	31	128	2	4	3	6	0
DENOVO221	0	0	0	0	0	0	0	0	0	0	0	0	0	0	0	0	0	0	0	0	0	73	0	0	0	4	0	0	28	0	0	0	0	0	0	0	0	0	0	0	4	0	0	0	8	0	1	1	1
DENOVO222	0	0	0	0	0	0	0	0	5	0	0	19	0	6	10	20	0	0	5	15	0	1	0	4	0	5	2	0	2	0	0	0	0	5	0	6	8	2	0	4	0	0	0	8	2	0	0	9	1
DENOVO223	0	6	0	0	0	0	0	0	0	0	0	0	0	0	0	0	0	0	0	0	0	0	0	0	0	0	0	0	0	0	0	0	0	0	0	0	0	0	0	0	0	0	1	0	1	120	0	0	0
DENOVO224	0	0	0	0	0	0	0	0	0	0	0	0	0	0	0	0	0	0	1	0	0	0	0	0	0	0	0	0	0	0	0	0	0	0	0	0	0	0	0	0	0	0	0	0	0	0	2801	0	0
DENOVO225	0	0	0	0	0	0	1	0	0	0	0	0	0	0	0	0	0	0	0	0	0	368	0	0	0	4	0	0	0	0	0	0	0	4	0	1	0	0	0	0	0	0	0	6	476	1	1	0	0
DENOVO226	150	45	9	147	33	72	63	73	49	81	48	109	52	39	0	0	0	38	34	104	78	29	71	39	65	58	53	58	70	75	87	39	1	34	188	52	93	46	110	49	43	75	26	153	8	8	2	4	7
DENOVO227	58	78	12	184	67	57	93	64	47	85	51	71	84	114	0	1	0	19	58	64	36	42	80	36	30	33	27	48	56	69	162	25	0	11	134	89	47	19	129	30	42	86	21	129	6	9	1	5	4
DENOVO228	111	50	2	58	16	55	25	27	23	40	14	34	48	22	0	0	0	29	19	30	27	12	22	22	22	49	10	33	31	36	67	30	0	19	155	40	32	13	61	26	2	39	16	20	2	5	2	2	2
DENOVO229	426	31	0	1	257	31	14	185	1	56	17	19	8	17	0	0	0	19	80	536	8	7	85	174	39	17	1	85	64	76	0	0	0	55	78	70	0	7	40	161	63	34	0	10	2	5	3	6	18
DENOVO230	0	0	0	0	0	0	1	0	0	0	0	0	0	0	0	0	0	0	0	0	0	0	0	0	0	0	0	0	0	35	0	0	10	2	0	0	0	0	0	0	3	0	0	0	0	0	0	0	0
DENOVO231	0	2	1	0	0	0	0	0	0	0	0	0	0	0	0	0	0	0	0	7	0	4	0	0	0	0	0	0	0	0	0	0	3	0	0	0	0	0	0	0	0	0	0	0	90	21	14	15	7
DENOVO232	132	76	5	166	43	51	86	78	58	85	28	50	53	75	0	0	1	43	67	67	47	19	81	29	74	57	22	66	10	41	144	42	0	32	165	70	61	40	94	34	43	110	27	79	1	4	3	8	6
DENOVO233	1	8	0	0	0	0	0	0	21	13	22	33	13	39	163	163	0	22	8	13	11	6	5	9	23	3	15	6	18	12	77	19	0	4	68	47	44	15	57	14	20	91	6	24	0	1	1	4	1
DENOVO234	0	7	0	0	0	0	0	0	0	0	0	0	0	0	0	0	0	0	0	0	0	8	0	0	0	0	0	0	3	0	0	0	30	0	0	0	0	0	1	0	0	4	0	0	106	3	3	1	67
DENOVO235	0	6	0	0	0	0	0	0	0	13	0	0	0	7	9	18	0	0	1	18	4	16	2	0	0	0	2	3	0	0	0	0	26	0	0	11	0	0	0	1	11	10	4	16	25	1	11	37	0
DENOVO236	127	87	8	164	24	47	102	49	45	85	29	74	57	117	2	0	0	18	65	108	33	34	137	40	44	55	28	42	29	39	112	24	0	43	105	75	84	20	45	42	65	147	42	117	1	6	6	4	5
DENOVO237	0	4	0	0	0	0	0	0	0	0	0	0	0	0	0	0	0	0	0	1	0	2	0	0	0	0	0	0	0	0	0	0	0	0	0	2	0	0	0	2	0	0	0	1	0	0	0	0	0
DENOVO238	1	0	0	0	0	0	6	0	0	0	0	0	0	0	0	0	0	0	2	0	0	0	0	0	0	3	0	0	0	2	0	0	3	0	0	0	0	0	0	0	5	0	0	0	1133	1	509	0	653
DENOVO239	0	17	0	0	0	0	0	0	0	0	0	0	0	0	6	5	0	0	2	2	0	2	0	0	0	0	0	0	0	0	0	10	1	0	0	0	7	2	0	0	0	0	0	0	0	0	0	0	0
DENOVO240	0	0	1	0	1	0	0	0	45	19	15	70	75	49	519	389	0	27	24	67	39	37	116	50	58	28	18	55	37	125	105	24	7	14	192	61	97	31	121	50	78	161	38	114	5	10	13	5	2
DENOVO241	0	0	0	0	0	0	0	0	0	0	0	0	0	0	0	0	0	0	0	0	0	1	0	0	0	0	0	0	0	0	2	0	0	0	0	0	0	0	0	0	0	0	0	0	15	12	0	0	0
DENOVO242	0	0	0	0	0	0	0	0	0	0	0	0	0	0	0	0	0	5	1	0	1	2	0	0	0	0	0	0	0	0	0	0	0	0	0	0	0	0	0	3	3	0	0	0	61	0	3	476	22
DENOVO243	0	0	0	0	0	3	0	0	0	0	0	1	0	0	0	0	0	0	4	7	0	1	0	0	0	0	0	5	0	0	0	0	6	0	0	0	0	0	0	0	0	0	0	0	5	90	80	18	477
DENOVO244	0	0	0	0	2	0	0	0	0	0	0	0	0	0	0	0	0	0	0	0	0	0	1661	685	0	279	0	0	0	0	0	0	0	0	0	0	0	0	0	0	0	0	0	0	0	1	1	0	0
DENOVO245	0	111	0	0	0	0	0	0	0	0	0	0	0	0	0	0	0	2	0	0	0	0	0	0	0	1	0	0	0	0	11	0	1	0	0	0	0	0	0	0	11	0	2	0	12	694	2	76	27
DENOVO246	0	0	1	0	0	0	0	0	0	0	0	0	0	0	0	0	0	0	0	0	0	0	0	0	0	0	0	4	0	0	0	0	0	0	0	0	0	0	0	0	0	0	0	0	1	0	8	0	0
DENOVO247	125	79	10	137	46	68	34	37	74	62	48	65	83	63	0	1	1	36	70	86	30	22	48	26	55	54	27	40	20	81	101	38	0	32	113	37	51	28	86	40	59	58	29	181	4	7	5	6	11
DENOVO248	0	1	0	0	0	0	0	1	0	0	0	0	0	0	0	0	0	1	0	0	0	3	0	0	0	0	0	0	0	0	0	0	4	0	0	0	0	1	0	2	40	0	0	0	0	0	52	0	0
DENOVO249	165	74	7	170	55	37	125	48	52	34	22	56	53	82	1	0	0	30	33	95	52	29	31	22	44	44	23	27	53	38	102	25	0	36	142	32	56	14	79	51	50	104	24	127	9	8	4	5	6
DENOVO250	0	0	0	0	0	0	0	0	0	0	0	0	0	0	0	0	0	0	0	0	0	0	0	0	1	0	0	0	0	0	0	0	0	0	0	0	0	0	0	0	0	0	0	0	0	0	0	0	0
DENOVO251	3	0	0	9	1	2	0	8	0	57	10	1	7	482	0	0	0	1	160	12	3	0	3	1	30	56	0	854	492	6	9	0	0	2	0	24	0	11	17	300	110	0	6	4	0	2	2	2	2
DENOVO252	0	0	0	0	0	0	0	0	24	39	20	61	36	25	336	288	0	34	65	71	35	61	74	10	28	45	25	18	40	13	22	23	60	11	145	49	61	9	82	57	45	64	9	82	7	7	1	29	1
DENOVO253	0	0	0	0	0	1	0	0	0	0	0	0	0	0	0	0	0	0	0	0	0	0	0	0	0	0	0	0	0	0	0	0	0	0	0	0	0	0	0	0	0	0	0	0	16	0	13	0	0
DENOVO254	0	3	0	0	0	0	0	0	0	0	1	0	0	0	0	0	0	0	0	0	0	0	0	0	0	0	0	0	0	0	0	0	5	0	0	0	0	0	0	0	0	0	0	0	0	0	0	0	0
DENOVO255	0	16	0	0	0	0	6	0	0	0	0	0	0	0	0	0	0	0	0	0	0	8	0	0	0	0	0	0	0	0	0	0	1	0	0	0	0	2	0	0	11	0	0	0	326	0	0	0	0
DENOVO256	0	86	0	0	0	0	0	0	8	6	12	11	1	12	24	43	0	2	4	6	4	0	6	4	4	3	2	1	5	10	8	2	0	0	8	11	6	2	22	15	9	7	1	20	78	36	18	59	2
DENOVO257	0	31	0	0	0	21	0	2	0	0	0	0	0	0	6	7	0	0	0	0	0	2	0	0	0	0	0	0	6	0	2	2	3	0	0	0	0	0	0	1	5	0	0	12	146	27	57	131	0
DENOVO258	0	71	0	0	0	0	0	0	3	23	2	0	2	7	55	57	0	1	7	13	6	8	2	14	1	3	4	4	6	10	22	3	47	11	4	13	10	4	13	8	5	13	6	33	41	45	3	24	10
DENOVO259	71	73	6	107	35	37	134	24	38	31	15	120	39	75	0	0	1	59	29	102	27	22	81	55	60	72	23	27	33	31	113	15	0	15	155	46	47	25	85	29	65	104	21	83	2	7	1	3	6
DENOVO260	0	9	0	0	0	0	0	0	5	30	10	15	19	28	74	167	0	18	12	54	7	6	43	15	32	27	10	17	6	13	48	8	0	2	81	22	33	4	26	14	4	27	5	28	23	2	26	2	0
DENOVO261	0	9	0	0	0	0	0	0	0	0	0	0	0	0	0	0	0	0	0	0	0	2	0	0	0	0	0	0	0	0	0	0	0	0	0	0	0	0	0	0	0	0	0	0	19	75	8	18	6
DENOVO262	115	91	10	243	22	36	100	47	50	43	31	77	47	40	0	0	3	36	74	60	42	14	112	43	46	88	26	57	19	23	72	13	0	28	58	72	86	23	87	26	39	108	22	25	3	4	5	0	2
DENOVO263	0	6	0	0	0	0	0	0	0	0	0	0	0	0	0	0	0	0	0	0	0	11	0	0	0	0	0	0	0	0	0	1	7	1	0	0	0	0	0	3	0	0	0	0	51	1	9	0	0
DENOVO264	190	83	6	149	43	53	51	56	30	57	23	26	56	25	0	1	2	16	65	92	39	17	55	17	42	30	22	45	25	36	96	26	3	16	224	109	42	27	96	27	38	81	20	68	1	7	6	4	1
DENOVO265	0	0	0	0	0	0	1	0	49	67	30	58	39	66	564	469	0	35	34	60	57	30	63	23	57	56	57	23	28	66	55	38	0	29	160	59	69	21	94	51	57	151	23	66	3	10	4	6	4
DENOVO266	0	0	0	0	0	0	0	0	0	0	0	0	0	1	0	0	0	0	24	0	0	4	0	0	0	11	1	7	0	0	0	0	0	0	0	0	0	0	0	0	0	0	0	0	14	23	0	1	0
DENOVO267	79	100	15	135	41	73	81	72	55	54	22	83	37	67	0	0	0	19	40	69	31	23	49	37	44	32	20	43	35	41	89	44	0	28	156	74	54	13	100	30	40	85	19	88	7	7	7	1	7
DENOVO268	0	222	0	0	0	2	0	0	0	5	1	0	0	0	13	28	0	0	0	0	10	0	15	0	0	1	2	4	3	10	0	0	0	0	0	5	7	0	0	0	0	10	0	0	49	185	16	122	1
DENOVO269	0	0	0	0	0	0	0	0	0	0	0	0	0	4	1	6	0	8	7	6	2	0	0	0	0	0	0	7	0	0	0	2	0	0	1	0	0	0	2	1	0	0	0	0	9	375	1	2	11
DENOVO270	1	3	0	0	1	80	117	605	7	153	8	41	13	77	0	1	0	67	208	4	24	14	153	4	136	31	1	186	105	187	3	0	1	149	0	0	1	10	5	0	0	0	0	0	23	41	14	50	52
DENOVO271	163	80	6	73	21	65	50	59	35	36	23	64	30	35	0	1	0	27	42	34	43	5	79	33	69	42	26	40	21	68	125	11	2	46	180	68	19	23	113	28	50	68	16	64	7	4	2	2	2
DENOVO272	97	46	4	76	39	47	74	15	42	57	42	43	42	54	0	1	1	10	52	50	64	17	53	24	58	52	35	26	33	43	62	12	0	20	98	89	30	23	106	25	77	78	19	126	4	13	8	5	5
DENOVO273	0	1	0	1	0	0	0	0	0	2	0	1	0	0	0	0	0	0	0	0	0	0	0	1	0	3	0	0	0	0	0	0	2	0	0	0	0	0	0	0	0	1	0	0	42	563	0	19	5
DENOVO274	0	0	0	0	0	0	0	0	0	0	1	0	0	0	0	0	0	0	0	0	0	0	0	0	0	0	0	0	0	0	0	0	7	0	0	0	0	0	0	0	0	1	0	0	1	0	2189	2	2
DENOVO275	0	22	0	0	0	0	0	0	18	16	6	7	14	25	84	91	0	7	0	22	7	8	12	1	8	11	3	3	0	8	22	11	0	7	23	8	15	0	17	4	29	37	3	0	6	48	3	17	113
DENOVO276	121	75	7	120	40	50	65	8	38	77	19	54	16	31	0	0	0	29	68	94	31	17	81	24	66	53	26	22	75	56	46	12	0	10	204	59	47	32	140	57	50	73	14	65	8	2	1	4	3
DENOVO277	0	10	0	0	0	0	0	0	0	0	0	0	0	0	0	2	0	4	0	0	0	0	0	0	0	0	0	0	0	0	0	0	0	0	11	0	0	0	0	0	0	0	0	0	29	14	0	12	24
DENOVO278	143	75	8	180	21	75	55	18	79	60	34	44	19	35	0	0	1	43	56	55	31	14	58	22	38	34	20	29	37	73	36	37	0	25	129	56	25	23	91	28	83	59	21	87	2	3	2	3	4
DENOVO279	60	2	0	158	3	6	28	22	0	0	0	201	0	0	1	0	0	15	1336	44	0	3	25	19	7	5	2	5	0	0	0	0	0	3	0	6	0	36	16	83	7	0	0	0	5	3	1	2	0
DENOVO280	0	3	0	0	0	0	0	0	0	5	0	10	0	0	8	12	0	0	0	1	2	1	3	0	1	2	0	0	0	0	0	0	12	0	0	2	0	2	13	0	0	0	0	0	1063	2	49	6	20
DENOVO281	0	56	0	0	0	0	0	0	0	0	0	0	0	0	0	0	0	0	0	0	0	15	0	0	1	4	0	0	0	8	0	0	15	0	0	0	0	0	0	0	2	0	0	0	65	0	0	3	26
DENOVO282	80	85	9	176	55	79	73	31	37	82	39	77	10	40	0	0	0	21	43	50	29	3	32	33	32	45	22	30	33	32	70	23	0	17	131	45	33	14	82	27	31	71	15	114	1	0	2	6	3
DENOVO283	0	0	0	0	0	0	0	0	0	0	0	0	0	0	0	0	0	1	0	0	0	0	0	0	0	0	1	0	0	23	15	0	11	1	0	0	0	0	0	0	0	0	0	0	0	2	0	0	0
DENOVO284	0	209	0	1	0	0	0	0	0	0	0	0	0	0	0	0	0	0	0	0	0	0	0	0	0	13	0	0	0	0	0	0	2	0	0	0	0	0	0	0	0	0	0	0	73	4	73	480	43
DENOVO285	2	141	0	0	0	0	0	0	27	20	8	103	31	27	225	149	0	38	39	32	3	20	26	30	25	40	10	15	0	34	21	20	420	21	93	39	23	3	11	11	18	42	15	42	2	17	2	5	0
DENOVO286	100	64	12	154	42	58	94	26	37	45	31	44	40	61	0	0	0	46	79	84	55	13	41	18	66	33	13	33	23	69	43	22	0	11	73	71	67	21	78	21	40	44	9	78	2	4	6	0	8
DENOVO287	95	69	12	112	29	32	77	29	67	50	24	118	45	48	0	0	0	26	39	42	58	18	44	19	38	26	13	42	12	40	122	39	0	23	95	31	79	34	64	35	19	69	13	64	9	3	9	2	6
DENOVO288	0	0	0	0	0	0	0	0	0	0	0	0	0	0	1	2	0	0	0	0	0	0	0	0	0	0	0	0	0	12	0	0	84	13	0	0	0	0	0	0	2	1	0	0	0	0	100	0	0
DENOVO289	92	88	6	121	13	29	96	53	58	37	46	70	29	44	0	1	0	15	26	69	47	28	50	26	33	72	17	33	49	69	86	11	0	16	116	46	75	15	99	18	59	46	24	60	1	1	6	2	3
DENOVO290	108	58	9	130	59	40	77	33	33	47	41	47	26	51	0	0	1	22	27	36	58	20	71	25	45	36	9	37	8	51	75	18	0	15	155	96	20	27	59	32	68	77	16	83	2	8	2	2	5
DENOVO291	58	69	0	112	32	34	66	58	53	61	13	72	43	29	0	0	0	32	50	25	42	20	38	27	39	39	28	41	29	71	139	23	0	21	68	31	37	16	115	31	65	32	10	108	5	7	4	5	2
DENOVO292	0	23	0	0	0	0	0	1	0	0	0	0	0	0	6	15	0	0	0	0	0	1	0	0	0	0	0	9	0	0	0	0	0	2	8	1	2	0	0	1	0	0	2	4	33	0	2	0	28
DENOVO293	801	16	0	98	51	7	99	3	5	11	1	0	5	3	0	0	0	119	59	129	4	12	51	25	64	33	0	27	81	55	8	0	1	8	0	69	1	157	7	21	23	13	5	14	2	2	1	6	8
DENOVO294	74	50	14	132	31	46	103	83	63	58	22	60	39	32	0	0	0	10	28	78	48	16	29	18	38	53	10	41	11	31	76	12	1	14	115	61	19	23	66	26	54	68	13	83	4	4	2	1	2
DENOVO295	152	78	3	75	72	23	69	62	45	68	35	58	40	29	0	0	0	37	75	49	17	20	50	31	44	54	9	40	9	35	50	14	0	11	85	48	27	8	75	31	46	122	19	86	1	2	2	7	13
DENOVO296	76	64	4	184	18	47	80	20	45	67	27	70	28	41	1	0	0	51	23	81	30	12	29	24	27	44	13	25	14	38	54	10	2	17	47	42	83	19	70	40	33	85	17	91	5	3	4	4	7
DENOVO297	1	123	1	0	0	0	0	1	1	0	0	0	0	0	0	0	0	0	5	0	0	35	0	0	0	9	0	0	0	1	0	0	90	0	0	6	0	0	6	0	0	0	0	0	40	27	0	1	4
DENOVO298	0	20	0	0	0	0	0	0	0	0	0	0	0	0	0	0	0	0	0	0	0	0	0	0	0	0	0	0	0	0	0	0	0	0	0	0	0	0	0	0	0	0	0	0	9	947	0	0	0
DENOVO299	212	44	8	98	39	52	55	60	15	42	17	37	35	27	0	1	2	57	50	63	30	18	38	36	37	20	16	33	17	51	62	12	2	13	132	74	59	11	45	16	19	28	25	51	4	5	6	3	8
DENOVO300	130	80	8	61	44	17	86	26	13	55	20	34	44	31	0	0	0	37	57	61	26	13	57	24	46	25	17	29	13	32	47	17	0	16	114	86	54	7	113	27	34	118	27	30	4	5	2	3	6
DENOVO301	37	69	7	159	20	75	57	21	30	72	37	119	44	29	1	2	0	19	50	80	18	7	13	22	56	46	19	21	21	35	39	12	0	13	96	46	39	11	115	14	41	65	13	21	4	4	0	3	3
DENOVO302	97	39	3	108	19	23	56	50	54	39	19	31	65	27	0	2	0	39	26	50	32	15	48	11	20	29	37	52	12	34	89	31	0	18	161	47	21	19	82	32	30	55	18	113	2	7	0	4	2
DENOVO303	1	0	0	0	0	0	0	0	0	0	0	0	0	0	0	0	0	0	0	0	0	0	0	0	0	0	0	0	0	0	0	0	0	0	0	0	0	0	0	0	0	0	0	0	0	0	0	9	0
DENOVO304	0	0	1	0	0	0	0	0	0	0	0	0	0	0	0	0	0	0	0	0	0	1	0	0	1	0	0	0	0	0	0	0	0	0	0	0	0	0	0	0	0	0	0	0	4	0	0	87	19
DENOVO305	0	0	0	0	0	0	0	0	0	0	0	0	0	0	0	0	0	0	0	0	0	5	0	0	0	0	0	0	0	0	0	0	0	0	0	0	0	0	0	7	7	0	0	0	0	0	2	4	1
DENOVO306	0	0	0	0	1	0	4	0	0	0	0	1	0	0	0	0	0	0	0	0	0	0	0	0	1	0	0	0	0	0	0	0	0	0	1	0	0	0	0	0	4	0	0	2	301	9	77	462	2
DENOVO307	116	18	7	131	24	51	63	9	29	26	40	38	33	24	0	0	0	26	37	48	16	7	32	17	12	36	15	26	54	20	39	25	0	21	199	61	19	8	128	41	11	68	16	76	2	1	4	2	6
DENOVO308	0	1	0	0	0	0	0	0	0	0	0	0	0	0	0	0	0	0	0	0	0	0	0	0	0	0	0	0	0	6	0	0	13	0	0	0	0	0	0	0	4	0	0	0	0	0	114	82	0
DENOVO309	68	65	2	98	27	99	45	46	21	45	29	63	25	43	0	0	0	21	13	44	34	22	25	33	62	29	36	14	40	26	59	16	0	21	95	51	35	13	74	19	37	91	9	63	0	6	1	2	0
DENOVO310	128	55	6	114	38	35	54	49	28	43	25	42	42	47	0	0	1	24	41	52	45	16	28	23	31	48	18	36	10	61	111	19	0	23	81	62	34	15	63	32	38	54	6	111	3	5	6	5	6
DENOVO311	60	28	7	141	27	39	107	17	44	32	21	49	24	21	0	0	1	14	44	33	24	11	38	33	23	79	25	46	20	53	23	10	0	15	102	81	61	16	75	21	32	64	11	34	3	2	2	1	5
DENOVO312	3	0	1	0	35	50	81	432	4	139	28	27	6	42	0	0	0	38	119	40	24	6	65	12	59	20	4	124	51	112	0	0	0	150	0	3	2	4	5	4	0	0	0	0	15	24	5	43	54
DENOVO313	112	17	2	130	28	45	74	18	40	54	3	70	42	42	0	1	0	21	39	37	31	12	29	28	40	47	19	37	21	51	90	11	0	35	90	56	51	9	91	32	48	46	11	79	6	3	4	0	9
DENOVO314	90	74	7	81	47	14	45	28	21	47	28	31	40	36	0	0	1	12	32	56	65	21	15	30	46	33	21	32	22	29	81	12	0	11	54	41	31	34	96	35	40	59	12	88	5	2	2	2	6
DENOVO315	0	57	0	0	0	0	2	0	0	2	1	0	0	0	0	0	0	6	0	0	0	0	0	0	0	0	0	0	0	0	16	0	1	0	0	0	0	0	0	0	0	0	0	0	6	54	3	336	28
DENOVO316	0	50	0	0	0	0	0	0	6	4	7	5	2	8	8	26	0	3	3	3	0	3	7	1	4	4	4	2	5	5	4	4	0	2	4	9	2	0	13	7	3	1	2	25	58	23	24	36	1
DENOVO317	110	66	8	149	16	53	39	19	16	41	26	95	29	45	0	0	0	24	34	43	22	10	37	12	59	26	28	20	37	24	40	26	0	21	89	65	28	11	50	14	28	54	18	54	3	3	0	2	1
DENOVO318	51	17	11	76	21	57	62	34	38	61	19	29	46	38	0	0	1	15	31	49	22	9	11	17	52	29	11	19	31	60	25	17	0	10	97	84	53	21	74	46	19	101	17	36	2	3	1	3	1
DENOVO319	108	54	6	124	27	48	42	23	42	34	39	57	40	13	0	0	0	20	27	41	27	12	44	28	64	44	19	19	15	29	85	5	1	12	108	48	26	15	41	26	82	51	16	57	2	3	0	2	0
DENOVO320	0	0	0	0	0	0	0	0	0	0	0	0	0	0	0	0	0	0	0	0	0	0	0	0	0	0	0	0	0	0	0	0	0	0	0	0	0	0	0	0	0	0	0	0	0	68	0	0	0
DENOVO321	1	0	0	0	0	0	0	0	0	0	0	0	0	0	0	0	0	0	0	0	0	0	0	0	0	0	0	0	0	6	0	0	6	0	0	0	0	0	0	0	0	0	0	0	114	1	0	1	0
DENOVO322	5	13	0	22	22	0	4	44	3	0	0	0	0	91	0	0	0	3	4	0	0	2	724	143	0	243	8	5	0	18	0	0	0	2	0	10	0	0	0	234	0	47	2	0	0	0	0	0	0
DENOVO323	0	2	0	0	0	0	0	0	0	0	0	0	3	0	0	0	0	1	0	0	0	14	0	0	0	3	0	0	0	10	0	0	273	4	0	1	0	0	0	0	0	0	0	0	0	0	3	1	8
DENOVO324	0	40	0	0	0	0	0	0	0	0	0	0	0	0	0	0	0	0	0	0	0	0	0	0	0	0	0	0	0	0	0	0	0	0	0	1	0	0	0	0	0	0	0	0	13	43	0	1	39
DENOVO325	0	0	0	0	0	0	0	0	0	0	0	0	0	0	0	0	0	6	0	4	0	1	0	0	0	0	0	0	0	0	0	0	0	0	0	0	0	1	0	0	0	1	0	0	0	0	0	0	0
DENOVO326	79	57	3	70	28	40	55	38	23	33	34	79	10	27	0	0	0	18	54	68	27	9	59	15	29	9	19	22	26	57	59	13	0	11	103	54	26	9	43	34	37	38	13	92	2	2	3	1	0
DENOVO327	0	66	0	0	0	0	0	0	0	0	0	0	0	0	1	0	0	0	0	1	0	2	0	0	0	0	0	0	0	0	0	0	0	2	0	0	4	0	0	5	0	0	0	0	41	71	1	0	27
DENOVO328	0	54	0	0	0	0	0	0	0	3	0	1	0	0	0	2	0	0	0	0	0	3	0	0	1	0	0	0	0	0	17	0	0	0	0	0	0	0	0	0	0	0	0	0	0	172	0	13	14
DENOVO329	85	26	7	54	48	18	57	27	30	33	26	55	13	42	0	0	0	20	20	48	19	21	38	28	10	42	16	29	28	56	112	20	1	8	100	45	36	4	96	39	34	60	5	52	6	8	0	0	0
DENOVO330	88	39	10	92	19	18	68	28	10	41	38	37	16	36	0	0	0	7	15	47	27	14	74	33	43	48	14	23	6	34	44	15	1	14	65	65	44	12	67	35	20	61	13	50	1	3	1	0	1
DENOVO331	0	0	0	0	0	0	0	0	0	0	0	0	0	0	0	1	0	0	0	0	0	1	0	0	0	0	0	0	0	0	0	0	0	0	0	0	0	0	0	0	0	0	0	1	0	0	2	553	0
DENOVO332	418	111	0	498	73	41	73	86	1	0	0	0	2	7	0	0	0	8	25	56	0	0	54	17	27	0	0	59	3	33	0	0	0	0	0	0	0	0	38	1	1	20	0	2	0	0	1	1	1
DENOVO333	0	2	0	0	0	0	0	0	0	0	0	0	0	0	1	1	0	0	0	0	5	6	3	2	0	5	0	0	0	0	0	0	0	0	0	0	0	0	0	8	0	6	0	0	96	12	0	101	11
DENOVO334	95	8	2	43	33	53	105	50	33	34	26	46	33	34	0	0	0	25	34	33	22	15	23	24	40	30	15	36	26	38	32	21	0	9	84	20	67	8	68	22	34	10	14	51	0	4	4	1	2
DENOVO335	15	32	0	68	22	0	0	78	0	0	0	0	2	85	0	0	0	15	0	2	0	11	0	299	0	485	14	11	0	1	0	5	0	1	0	1	30	0	2	235	6	126	1	0	0	0	1	1	0
DENOVO336	0	0	0	0	0	0	0	0	0	0	0	0	0	0	0	1	0	0	0	0	0	0	0	0	0	0	0	0	0	0	0	0	0	1	0	0	0	0	0	0	0	0	0	0	3	60	3	60	19
DENOVO337	0	40	0	0	0	0	1	0	0	3	1	11	0	17	60	98	0	19	1	14	2	138	9	7	36	2	2	14	0	25	0	5	326	10	86	13	16	2	64	3	10	15	2	35	7	50	3	0	16
DENOVO338	66	71	3	129	16	52	44	67	10	43	16	63	32	72	0	0	0	19	22	20	37	10	28	29	39	36	13	20	8	28	36	20	0	16	34	27	27	14	49	34	19	33	13	47	2	0	4	4	5
DENOVO339	0	15	0	0	0	0	0	0	0	0	0	0	0	0	0	0	0	0	9	0	0	0	0	0	0	0	0	5	0	0	0	0	3	7	0	0	0	0	0	0	0	0	0	0	46	49	7	256	2
DENOVO340	126	58	7	96	23	25	15	2	35	20	13	38	18	50	0	0	2	13	57	11	30	3	22	10	38	34	21	15	30	44	41	30	0	6	106	31	31	11	116	44	31	31	10	16	0	2	6	1	0
DENOVO341	0	0	0	0	0	0	0	0	0	0	0	0	0	0	0	0	0	0	1	0	0	0	0	0	0	0	0	0	0	1	0	0	0	0	0	0	0	0	0	3	0	0	0	0	6	5	24	19	43
DENOVO342	26	64	4	81	18	20	69	44	18	41	30	29	34	45	0	0	0	7	27	39	8	7	42	14	27	43	16	22	22	63	45	31	0	10	110	29	21	8	74	38	15	70	8	34	3	4	3	0	6
DENOVO343	0	17	0	0	0	0	0	0	0	0	0	0	0	0	0	0	0	0	0	0	0	0	0	0	0	0	0	0	0	0	0	0	0	0	0	5	0	4	2	10	0	43	0	0	1	6	19	8	1
DENOVO344	103	33	3	85	34	79	47	16	26	29	15	44	39	45	0	1	1	22	24	48	25	17	56	13	38	34	12	48	53	36	63	19	0	10	36	28	30	7	79	19	15	49	5	43	1	2	2	0	2
DENOVO345	0	2	0	0	0	0	0	0	0	1	0	0	0	0	0	0	0	3	5	0	0	20	0	0	0	0	0	1	2	0	0	2	18	2	0	0	0	0	0	3	0	4	0	0	57	0	7	2	159
DENOVO346	0	0	0	0	0	1	0	0	0	0	0	0	0	0	0	0	0	0	0	0	0	3	0	4	0	0	0	0	0	6	0	0	0	2	0	0	0	0	0	3	0	0	0	0	0	2	13	62	13
DENOVO347	0	0	0	1	0	0	0	0	0	0	0	0	0	0	0	0	0	0	0	0	0	0	0	0	0	0	0	0	0	0	0	0	0	0	0	0	0	0	0	0	0	0	0	0	0	0	0	0	0
DENOVO348	0	0	0	0	0	0	0	0	2	0	0	0	7	7	8	6	0	0	0	0	0	0	0	0	0	0	2	0	6	0	0	0	0	0	0	0	0	0	7	3	0	0	2	0	0	2	0	0	29
DENOVO349	135	46	6	35	18	50	32	20	25	30	16	22	27	63	0	0	2	22	27	61	35	5	35	20	24	19	8	35	6	24	59	9	2	11	42	30	53	8	90	20	15	86	27	29	2	4	2	2	0
DENOVO350	0	0	0	0	0	0	0	0	0	0	2	0	0	7	0	0	0	10	0	0	0	0	0	0	0	3	0	0	0	0	0	0	1	0	0	0	0	0	0	0	0	0	0	0	13	290	9	1	1
DENOVO351	0	27	0	0	0	0	4	0	8	1	0	0	1	0	5	7	0	4	7	0	2	0	0	0	0	0	4	0	0	0	0	0	0	0	0	0	0	0	0	10	0	0	0	0	0	313	13	12	1
DENOVO352	0	125	0	0	0	0	0	0	8	10	12	0	8	0	87	70	0	11	14	40	0	78	50	1	31	2	9	0	3	17	13	13	137	12	23	11	8	2	1	19	8	36	10	10	5	24	5	3	0
DENOVO353	0	3	0	0	0	0	0	0	0	0	0	1	0	3	0	0	0	0	0	0	0	122	0	0	0	0	0	0	0	12	0	0	103	4	0	0	0	0	0	0	0	0	0	0	207	56	5	2	4
DENOVO354	86	51	1	115	23	45	66	35	19	37	9	18	26	42	2	0	1	16	32	47	18	5	26	19	28	22	27	26	55	34	46	29	1	17	86	128	32	19	79	7	30	50	16	52	1	4	2	2	2
DENOVO355	3	0	0	0	0	0	0	0	0	0	0	0	0	0	0	0	1	1	0	0	0	0	0	0	0	0	0	0	0	6	0	0	845	29	18	7	0	0	0	0	0	0	0	0	0	0	0	0	0
DENOVO356	0	0	0	0	0	0	0	0	0	0	0	0	0	0	0	0	0	0	0	0	0	0	0	0	0	0	0	0	0	0	0	0	0	0	0	0	0	0	0	0	0	0	1	0	0	280	1	0	0
DENOVO357	0	0	0	0	0	0	0	0	0	0	0	0	0	0	0	0	0	3	3	0	0	0	0	0	0	4	0	0	0	0	0	0	399	24	0	0	0	0	0	0	1	0	0	0	0	6	0	0	0
DENOVO358	57	46	5	88	14	21	5	14	44	32	31	59	31	27	2	0	0	18	34	20	12	11	35	26	34	28	24	18	7	28	63	15	1	19	109	54	31	18	55	13	21	55	8	48	4	3	2	3	2
DENOVO359	0	0	0	1	0	0	0	0	37	40	17	7	37	3	189	128	0	18	8	42	27	34	9	7	30	37	19	26	3	19	25	19	15	4	35	17	13	5	49	27	38	46	3	27	20	12	2	13	6
DENOVO360	0	0	0	0	0	0	0	5	0	0	0	0	0	4	5	9	0	0	7	10	0	0	0	0	6	4	0	0	4	6	0	0	0	1	0	1	4	1	9	18	0	0	0	0	34	87	33	99	7
DENOVO361	48	20	2	116	18	62	56	31	46	12	25	22	40	21	0	2	0	10	21	35	29	8	54	8	34	21	13	8	20	8	93	28	1	4	90	27	16	16	51	16	19	44	12	34	0	5	2	4	0
DENOVO362	0	0	0	0	0	0	0	0	0	0	0	6	0	0	0	0	0	0	0	0	0	0	0	0	0	0	0	0	0	0	0	0	0	0	0	0	0	0	0	0	0	0	0	0	0	0	0	0	474
DENOVO363	0	14	0	0	0	0	0	7	0	0	0	0	0	0	0	0	0	0	0	1	0	0	0	0	0	0	0	0	0	0	0	0	2	0	0	0	0	0	0	1	0	0	0	0	38	8	1	11	0
DENOVO364	0	0	0	0	0	0	11	0	0	0	0	0	0	0	0	0	0	0	0	0	0	0	0	0	0	0	0	0	0	0	0	0	0	0	0	0	0	0	0	0	0	0	0	0	0	0	0	0	0
DENOVO365	0	141	0	0	0	0	0	0	18	33	1	7	14	1	211	152	0	25	3	18	23	86	28	5	12	25	28	1	7	23	36	15	63	12	125	41	15	3	19	34	12	53	10	21	4	18	0	4	4
DENOVO366	0	0	0	0	0	0	0	0	22	29	7	10	21	5	113	117	0	10	11	51	23	44	15	1	39	22	14	10	0	10	42	13	119	5	69	1	31	13	37	18	14	20	6	51	3	4	0	0	0
DENOVO367	0	2	1	0	0	0	6	0	0	0	0	0	0	0	0	0	0	0	1	0	0	0	0	0	0	0	0	0	0	7	0	0	1	0	0	0	0	0	0	0	0	1	0	0	1	0	0	1	0
DENOVO368	0	0	0	0	0	0	0	0	0	0	0	0	0	0	0	0	0	0	0	0	0	22	0	0	0	1	0	0	4	0	0	0	13	0	0	0	0	0	0	0	0	2	0	0	90	29	8	426	0
DENOVO369	0	33	0	0	0	0	0	0	1	0	0	0	0	0	0	0	0	0	0	0	0	0	0	0	0	0	0	0	0	0	0	0	0	0	0	0	0	0	0	0	0	0	0	0	11	156	0	0	18
DENOVO370	0	0	0	0	0	0	0	2	0	0	0	0	0	0	6	10	0	0	0	0	0	5	12	0	0	0	2	0	0	0	0	0	0	0	0	0	0	0	0	0	0	0	1	0	36	29	1	0	41
DENOVO371	77	27	6	47	23	34	88	47	22	61	22	29	13	29	0	0	5	12	33	37	22	7	17	8	1	39	24	20	22	36	15	10	0	11	66	42	8	14	56	26	16	61	12	49	0	7	1	2	1
DENOVO372	0	0	0	0	0	0	4	0	0	0	0	0	0	0	0	0	0	0	0	0	0	0	0	0	0	0	0	0	0	0	0	0	0	0	0	0	0	0	0	0	25	0	0	0	0	0	0	0	0
DENOVO373	0	77	0	0	0	0	0	0	0	0	0	0	0	0	0	0	0	5	4	0	0	5	0	0	0	0	0	0	0	0	8	0	285	12	0	0	0	0	0	0	0	0	0	0	0	6	1	6	0
DENOVO374	48	63	8	76	20	32	36	30	16	47	15	70	28	21	1	0	0	10	23	26	19	5	67	12	1	17	24	38	31	18	44	19	1	16	66	34	42	8	46	16	26	29	16	36	0	0	0	2	0
DENOVO375	0	0	0	0	0	0	0	0	0	0	0	0	0	0	0	0	0	0	0	0	0	0	0	0	0	0	0	0	0	0	0	0	0	0	0	0	0	0	0	0	0	0	0	0	0	0	0	0	0
DENOVO376	69	74	6	103	12	5	40	8	26	10	25	22	10	30	0	0	0	23	22	51	42	6	42	16	30	24	26	16	28	4	20	12	0	17	58	21	58	8	54	29	9	57	2	54	2	0	3	0	2
DENOVO377	0	24	0	0	0	0	0	0	0	0	0	0	0	2	0	0	0	0	0	0	0	2	0	0	0	0	0	0	0	0	0	0	1	0	1	0	0	0	0	0	0	0	0	0	211	0	0	0	1
DENOVO378	49	51	7	53	28	14	57	41	10	39	17	5	13	24	0	0	0	11	18	38	33	10	34	6	66	15	6	15	7	35	16	12	0	9	148	64	18	7	68	25	26	33	5	62	5	0	3	4	8
DENOVO379	1	0	0	0	0	0	0	0	0	0	0	0	0	0	0	0	0	0	0	0	0	3	0	0	0	0	0	0	0	0	0	0	3	0	0	0	0	0	0	0	0	0	0	0	0	172	0	0	0
DENOVO380	0	7	0	0	0	0	0	0	0	0	0	0	0	0	0	0	0	0	0	0	0	21	0	0	0	1	0	0	0	0	0	0	0	0	0	0	0	0	0	0	0	0	0	0	22	196	2	4	19
DENOVO381	0	0	0	0	0	0	0	0	25	14	5	23	13	40	138	121	0	10	17	16	18	24	30	15	29	3	17	0	16	24	31	11	65	5	38	36	26	14	33	32	32	38	5	15	4	10	1	10	1
DENOVO382	65	34	6	92	16	23	45	27	32	29	15	38	23	26	0	0	0	17	18	14	17	11	53	7	25	20	13	43	14	43	62	8	0	11	68	55	26	12	65	22	25	38	5	43	0	4	0	1	2
DENOVO383	7	1	0	0	0	0	0	0	0	0	0	0	0	0	0	0	0	0	0	0	0	0	0	0	0	0	0	0	0	0	0	0	1	3	0	20	0	0	0	0	0	0	0	0	50	0	24	0	0
DENOVO384	0	0	0	0	0	0	0	0	10	0	1	0	0	0	2	8	0	0	4	24	0	2	4	1	0	0	0	0	3	0	0	0	0	0	0	9	2	1	21	1	2	0	0	11	3	96	2	89	0
DENOVO385	0	0	0	0	0	0	0	0	0	0	0	0	0	0	0	0	0	0	0	0	0	0	0	0	0	0	0	0	0	0	0	0	0	4	0	0	0	0	0	0	0	0	0	0	0	0	2	0	1
DENOVO386	0	9	0	0	0	0	0	0	1	0	5	0	21	12	56	30	0	3	9	4	2	10	2	0	9	0	6	0	4	1	13	2	131	5	26	22	6	0	13	5	4	0	1	5	0	7	0	0	16
DENOVO387	0	45	0	0	0	1	0	0	0	0	0	0	0	0	0	0	0	0	0	0	0	4	0	0	0	0	0	0	0	0	0	0	0	0	0	0	0	0	0	0	0	0	0	0	35	0	3	0	13
DENOVO388	33	25	9	101	17	28	61	22	4	7	30	41	25	31	0	0	0	22	35	49	15	8	82	22	24	14	8	20	4	30	62	8	1	5	28	26	48	15	70	20	19	36	6	28	1	1	2	3	1
DENOVO389	0	69	0	0	0	0	0	0	1	0	4	14	5	21	72	72	0	5	6	22	2	27	30	5	22	13	15	0	13	15	13	7	186	14	28	0	0	16	12	21	19	14	13	8	12	15	1	2	1
DENOVO390	56	31	5	111	18	17	69	13	27	35	2	14	29	20	0	0	0	21	25	26	27	7	34	24	57	22	13	22	16	53	21	19	1	3	34	28	26	14	29	27	27	66	8	41	3	3	4	0	3
DENOVO391	0	0	0	0	0	0	0	0	0	0	0	0	0	0	0	3	0	0	0	0	0	0	0	0	0	0	0	0	0	0	0	0	0	0	0	0	0	0	0	0	0	0	0	0	2	1	0	40	0
DENOVO392	80	39	3	105	12	15	67	14	30	45	18	10	27	14	0	1	0	12	23	65	10	5	40	1	17	15	11	28	26	39	27	6	0	5	58	18	42	10	27	31	38	39	11	51	3	3	1	0	5
DENOVO393	0	61	0	0	0	0	0	0	0	0	0	0	0	0	0	0	0	0	0	0	0	0	0	0	0	0	0	0	0	0	0	0	0	0	0	0	0	0	0	0	0	0	0	0	0	0	0	0	92
DENOVO394	25	70	2	114	10	38	43	16	15	21	14	40	14	32	0	0	0	8	19	28	17	20	30	7	23	24	23	34	32	48	56	15	0	11	51	40	42	16	64	23	16	37	9	35	2	2	2	1	1
DENOVO395	0	0	0	0	0	0	0	0	0	0	0	0	0	0	0	0	0	0	8	0	0	0	0	0	0	0	0	0	0	0	0	0	0	0	0	0	0	0	0	0	0	0	0	0	3	8	0	1	2
DENOVO396	89	46	4	68	14	18	24	24	32	24	0	29	21	21	1	0	0	19	26	33	28	7	71	9	10	8	7	16	15	56	14	12	0	21	92	18	28	7	51	23	30	7	13	70	5	1	2	0	5
DENOVO397	83	55	6	118	21	8	54	33	23	9	16	37	19	15	0	0	1	21	11	11	25	12	21	11	24	27	18	14	31	34	63	14	0	11	44	27	24	12	36	25	17	43	8	82	0	3	5	3	5
DENOVO398	47	22	3	64	27	37	45	46	17	17	28	28	11	20	0	0	0	16	18	46	23	5	27	18	37	18	11	11	13	38	59	6	0	8	111	44	52	2	28	5	23	16	17	43	1	4	1	6	1
DENOVO399	0	0	0	0	0	0	0	0	0	0	0	0	0	0	0	0	0	0	0	0	0	0	0	0	0	0	0	0	0	0	0	0	0	0	0	0	0	0	0	0	0	0	0	0	0	0	0	107	0
DENOVO400	20	0	0	0	31	37	38	269	9	68	11	26	15	18	0	0	0	20	81	36	15	7	70	1	31	11	7	94	76	128	0	0	0	84	0	1	6	0	0	17	0	7	0	0	11	11	5	17	27
DENOVO401	95	0	0	81	4	0	21	0	2	0	0	0	2	0	0	0	0	9	35	264	0	0	2	2	32	2	0	48	2	12	10	0	0	1	0	0	0	1	0	8	1	0	0	0	0	0	541	0	0
DENOVO402	38	19	3	46	30	21	55	22	14	26	9	26	23	56	0	0	0	1	18	28	21	8	20	18	33	15	17	23	36	33	90	17	0	29	93	22	30	8	53	17	9	17	8	35	1	8	1	2	2
DENOVO403	0	11	0	0	0	0	0	0	0	0	0	0	0	0	0	0	0	0	0	0	0	0	0	0	0	0	0	0	0	1	0	0	14	1	0	0	0	0	0	0	0	0	0	0	0	101	22	0	2
DENOVO404	0	0	0	0	0	0	0	0	0	0	3	0	0	0	8	5	0	0	9	0	7	3	0	0	0	0	1	0	0	0	6	3	0	0	0	0	6	0	0	0	7	0	0	0	7	12	0	0	0
DENOVO405	0	133	0	0	0	0	0	0	2	0	0	0	0	0	5	8	0	0	0	0	0	0	0	0	0	0	0	0	0	0	0	0	1	0	0	0	7	0	0	0	0	0	3	0	7	94	3	51	5
DENOVO406	0	25	0	0	0	0	0	0	0	0	0	0	0	0	0	0	0	0	3	0	0	0	0	0	0	0	0	0	0	0	0	0	0	0	0	0	0	0	0	0	0	0	0	5	0	9	6	4	0
DENOVO407	0	0	0	0	0	1	0	0	0	0	0	0	0	1	0	0	0	0	0	0	0	0	0	0	0	0	0	0	0	0	0	0	0	0	0	0	0	2	0	6	0	0	0	0	2	0	1	0	1
DENOVO408	0	3	1	0	0	0	0	0	0	0	0	0	0	0	0	0	0	0	0	0	0	0	0	0	0	0	0	0	0	0	0	0	0	0	0	0	0	0	0	0	0	0	0	0	218	2	8	0	0
DENOVO409	0	0	0	0	0	0	0	0	0	0	0	0	0	0	0	0	0	0	0	2	0	0	0	0	0	0	0	0	0	6	0	0	184	2	0	0	0	0	0	0	6	0	0	0	0	1	2	1	2
DENOVO410	52	53	4	51	40	40	18	24	19	13	18	33	27	24	0	1	0	18	8	40	31	14	14	10	7	35	11	8	9	39	62	8	0	4	88	24	16	17	78	31	9	4	12	81	0	0	0	3	1
DENOVO411	0	64	0	0	0	0	0	0	0	0	0	0	0	0	0	0	0	0	7	0	0	156	3	0	0	0	0	0	3	0	9	0	8	0	0	0	0	0	0	0	0	0	0	0	0	0	0	0	3
DENOVO412	54	12	8	102	9	53	16	25	35	16	6	30	24	20	0	0	0	19	42	30	17	4	20	17	14	27	11	22	15	33	50	17	1	6	86	18	34	4	24	13	22	54	14	37	3	3	1	1	1
DENOVO413	0	14	0	0	0	0	0	0	0	0	0	0	0	0	0	0	0	0	0	0	0	0	0	0	1	1	0	0	2	0	0	0	3	0	0	0	0	0	0	0	0	0	0	0	3	50	0	77	0
DENOVO414	1052	0	0	44	1	0	2	3	0	0	0	0	0	0	0	0	0	0	0	0	0	0	3	3	0	0	0	0	0	0	0	0	0	0	0	0	0	2	0	8	0	0	0	0	0	0	2	0	0
DENOVO415	0	93	0	4	1	0	0	0	20	21	6	19	10	6	70	69	0	12	7	25	19	19	14	0	26	14	2	0	7	9	0	0	41	10	51	18	24	9	56	3	0	9	0	16	4	6	0	2	0
DENOVO416	0	34	1	0	0	0	0	6	0	0	0	0	0	7	0	0	0	0	0	0	0	0	0	0	0	0	0	0	0	0	0	0	0	0	0	0	0	0	0	0	1	0	0	0	1	35	0	121	4
DENOVO417	0	0	0	0	0	0	0	0	0	0	0	0	0	0	0	0	0	0	0	5	0	0	0	0	0	0	0	0	0	0	0	0	0	9	0	0	0	1	0	2	0	0	0	20	0	0	0	0	0
DENOVO418	53	22	2	47	30	24	56	21	36	35	16	26	24	12	0	1	0	19	25	9	22	23	34	10	13	24	6	26	6	19	37	24	0	13	47	51	35	9	32	13	20	38	7	48	1	7	2	2	1
DENOVO419	51	29	1	74	15	39	45	6	17	51	17	31	12	22	0	0	0	1	18	20	24	7	21	11	20	2	15	24	15	6	54	16	1	16	101	45	12	9	53	9	33	30	5	42	2	0	2	0	0
DENOVO420	0	0	0	0	0	0	0	0	0	0	0	0	0	0	0	0	0	0	0	0	0	0	0	0	0	0	0	0	0	2	0	0	31	0	0	0	0	0	0	0	0	0	0	0	0	0	3	15	8
DENOVO421	79	42	1	28	27	32	19	21	13	24	19	24	36	26	0	0	0	21	21	18	16	12	29	2	17	13	8	20	35	20	32	5	0	17	66	38	24	4	35	14	15	39	5	42	0	2	0	2	0
DENOVO422	0	0	0	0	0	0	0	0	0	0	0	0	0	0	0	0	0	0	0	0	0	0	0	0	0	0	0	0	0	0	0	0	1	0	0	0	0	0	0	0	0	0	0	0	0	591	0	0	0
DENOVO423	101	14	1	67	18	7	53	22	21	11	18	37	14	27	0	0	1	13	27	17	19	4	22	13	23	21	12	11	3	20	27	8	0	7	130	17	23	6	62	8	21	3	9	11	0	3	1	2	2
DENOVO424	189	36	0	236	9	14	15	13	0	6	1	6	0	0	0	0	0	9	15	22	0	3	70	7	5	10	0	10	3	19	29	0	0	1	10	0	0	1	11	13	0	49	0	0	4	11	1	14	3
DENOVO425	0	11	0	0	0	0	0	0	0	0	0	0	0	7	5	7	0	0	0	0	4	4	1	0	7	0	0	0	0	0	0	0	2	0	0	0	0	0	0	0	0	0	0	0	0	0	0	1	0
DENOVO426	0	58	0	0	0	0	0	0	0	0	0	0	0	0	7	6	0	0	5	1	0	6	0	0	0	0	0	0	0	0	0	4	2	0	0	0	0	0	0	7	0	11	0	0	17	0	1	74	251
DENOVO427	95	42	4	47	10	22	28	38	20	13	24	13	13	35	0	0	1	5	13	41	43	5	24	21	11	3	8	7	18	36	32	23	0	6	58	46	13	11	45	16	35	48	9	68	6	8	0	1	3
DENOVO428	0	0	0	0	0	0	7	0	0	0	0	0	0	2	0	0	0	0	0	0	0	0	0	0	0	0	0	0	0	0	0	0	0	0	0	0	0	0	0	0	3	0	0	0	171	0	33	145	35
DENOVO429	0	0	0	0	0	0	0	0	0	0	0	0	0	0	0	0	0	0	0	1	0	0	0	0	0	0	0	0	0	0	0	0	0	0	0	0	0	0	0	0	0	0	0	0	168	3	9	2	1
DENOVO430	0	0	0	0	0	0	0	0	0	0	0	0	0	12	0	1	0	0	0	0	0	60	0	0	0	0	0	0	4	0	0	0	19	0	0	0	0	0	0	1	0	0	0	0	5	10	607	0	3
DENOVO431	41	12	3	115	13	6	67	14	22	30	21	33	20	6	0	0	0	12	13	13	35	5	18	9	25	25	10	24	8	6	34	12	0	18	39	23	6	15	37	13	21	32	10	45	0	3	1	4	1
DENOVO432	0	14	0	0	0	0	0	0	0	0	0	0	0	0	0	0	0	1	0	0	0	0	0	0	0	0	0	0	0	0	0	0	1	0	0	0	0	0	0	0	1	0	1	0	40	5	1	9	0
DENOVO433	65	16	1	87	20	19	8	20	11	8	11	48	15	33	0	0	0	26	24	75	29	6	20	30	11	21	4	12	21	5	26	7	0	17	10	22	17	13	20	26	7	33	5	93	1	0	0	2	2
DENOVO434	30	59	8	46	0	15	23	13	30	30	11	39	9	27	0	1	3	13	17	31	26	12	51	12	20	17	3	6	18	16	47	4	0	5	101	53	19	5	41	20	16	29	15	55	3	3	0	2	0
DENOVO435	0	24	0	0	0	0	0	0	0	0	0	0	0	0	0	0	0	0	0	0	0	5	0	0	0	2	0	0	0	0	0	0	14	1	1	0	0	0	0	0	2	0	0	9	20	15	1	1	1
DENOVO436	0	0	0	0	0	0	0	0	0	0	0	0	0	10	0	0	0	495	0	13	0	0	195	1	0	0	0	0	0	0	0	8	0	0	0	0	0	0	208	2	179	0	0	2	0	0	0	0	0
DENOVO437	64	39	5	98	12	29	33	28	20	35	25	45	27	23	0	0	0	19	14	28	9	7	26	6	26	8	12	16	2	43	23	1	1	12	35	31	29	3	29	20	11	26	8	39	5	0	0	1	3
DENOVO438	0	2	0	0	0	0	0	0	7	0	15	1	4	13	50	46	0	7	16	17	2	1	28	4	7	7	6	0	10	22	25	14	0	1	18	29	18	9	11	17	2	4	1	12	2	500	0	0	3
DENOVO439	0	0	0	0	0	0	0	0	0	0	0	0	0	0	0	0	0	0	0	0	0	0	1	0	0	0	0	0	0	0	0	0	0	0	0	0	0	0	0	0	0	0	0	0	0	0	0	0	0
DENOVO440	66	9	2	153	37	9	37	11	26	26	7	22	19	25	0	0	2	9	26	12	5	3	17	1	6	9	5	9	15	28	23	6	0	14	50	32	63	8	24	11	24	14	3	60	0	2	0	0	1
DENOVO441	48	43	2	75	12	15	59	24	26	12	14	39	12	39	0	0	2	35	10	45	16	3	17	4	24	17	4	7	26	12	54	7	0	9	12	15	12	8	74	8	31	39	3	16	2	5	0	6	1
DENOVO442	42	12	2	49	4	34	50	24	5	38	26	17	30	28	0	0	1	15	10	43	14	10	18	14	21	16	1	9	24	29	15	7	0	2	89	38	16	2	60	15	8	11	11	16	1	1	0	0	1
DENOVO443	0	0	0	0	0	0	0	0	0	0	0	0	0	0	0	0	0	0	0	0	0	0	0	0	0	0	0	0	0	0	0	0	0	0	10	0	1	0	0	0	0	0	0	0	0	0	0	3	0
DENOVO444	0	0	0	0	0	0	0	0	0	0	0	0	0	0	0	0	0	0	0	0	0	0	0	0	0	0	0	0	0	0	0	0	0	0	0	0	0	0	0	0	0	0	0	0	0	0	0	0	0
DENOVO445	94	26	7	64	34	5	3	11	2	6	5	24	23	27	0	0	0	19	11	23	15	8	30	15	40	16	2	24	38	41	32	5	0	1	29	23	12	5	75	6	16	23	10	32	0	4	0	1	3
DENOVO446	0	0	0	0	0	0	3	0	0	0	0	0	0	0	0	0	0	2	0	0	0	3	0	0	0	0	0	0	0	0	0	0	0	1	0	0	0	0	0	0	0	0	0	0	92	0	0	344	0
DENOVO447	0	6	0	0	0	0	0	0	30	4	12	20	7	8	179	106	0	9	17	13	5	8	15	1	13	4	10	27	6	8	10	11	246	12	22	18	8	3	0	24	0	17	14	50	4	2	0	0	1
DENOVO448	0	54	0	0	0	0	0	0	0	0	11	3	1	7	60	78	0	8	3	0	3	3	29	2	16	0	7	0	11	5	11	0	37	13	60	4	0	6	12	1	4	0	0	13	25	8	0	0	0
DENOVO449	66	24	3	56	9	47	10	34	24	34	11	23	19	4	0	0	0	9	10	23	28	6	46	11	10	14	13	18	37	19	37	14	0	3	44	16	6	2	65	7	25	38	5	34	6	1	3	1	2
DENOVO450	0	58	0	0	0	0	0	4	0	5	0	0	0	0	0	2	0	1	1	12	0	1	0	0	0	6	0	0	0	3	0	0	0	0	0	19	5	0	0	25	0	0	0	0	0	1	9	0	0
DENOVO451	78	6	0	4	159	5	23	122	0	37	0	13	0	14	0	0	0	7	37	268	5	1	48	65	21	4	1	45	14	32	7	0	0	29	4	9	0	8	46	39	13	0	3	0	4	5	2	5	10
DENOVO452	0	150	0	0	0	0	0	0	0	0	0	0	0	0	1	4	0	0	0	0	0	0	0	0	0	0	0	0	0	0	0	0	2	1	0	0	0	0	0	0	0	0	4	0	0	35	3	24	0
DENOVO453	0	0	0	0	0	0	0	0	0	0	0	0	0	0	0	0	0	0	0	0	0	0	0	0	0	0	0	0	0	0	0	0	0	0	0	0	0	0	0	0	0	0	0	0	0	0	0	0	0
DENOVO454	0	50	0	0	1	0	1	0	10	17	3	20	14	11	55	104	0	2	0	11	8	48	3	2	7	6	4	9	19	0	32	8	0	2	75	0	20	5	10	8	3	0	5	23	0	2	7	1	3
DENOVO455	0	0	0	0	1	0	0	0	0	0	0	0	0	0	0	0	0	0	0	0	0	0	0	0	0	0	0	1	0	0	0	0	0	0	0	0	0	0	0	0	0	0	0	0	0	0	5	0	49
DENOVO456	0	1	0	0	0	0	0	0	0	0	0	0	0	11	1	0	0	0	0	0	0	0	0	0	0	0	0	0	0	1	0	0	0	0	0	0	1	0	1	0	0	0	0	0	0	0	0	0	0
DENOVO457	14	15	3	55	7	13	12	11	16	18	4	18	18	45	0	1	0	22	30	18	25	3	18	11	23	22	10	13	28	12	25	4	0	31	115	23	38	17	7	31	25	33	7	67	0	3	1	1	3
DENOVO458	0	4	1	0	0	0	0	0	0	0	0	0	0	0	0	0	0	1	0	0	0	0	0	0	0	0	0	0	0	0	1	0	0	0	0	0	0	0	0	0	0	0	0	0	9	0	0	3	45
DENOVO459	0	0	0	0	0	0	0	0	17	29	26	17	6	32	292	193	0	8	11	14	22	5	43	13	17	15	12	23	8	37	62	12	0	8	52	41	17	10	85	13	17	52	9	27	1	2	2	0	0
DENOVO460	0	0	0	0	0	0	0	0	0	0	0	0	0	0	4	12	0	0	0	0	0	4	3	0	0	0	0	1	0	0	0	0	0	0	0	0	0	0	0	0	0	0	0	0	1	12	2	1	0
DENOVO461	53	33	4	57	13	24	69	12	16	13	9	35	11	15	0	0	0	16	7	14	11	19	30	3	26	27	7	15	21	13	22	15	0	3	58	20	20	5	53	28	14	37	14	20	1	1	0	0	1
DENOVO462	0	0	0	0	0	0	0	0	0	0	0	0	0	0	0	0	0	0	0	0	0	0	0	0	0	0	0	0	0	3	0	0	3	0	0	0	0	0	0	0	0	0	0	0	3	0	16	0	1
DENOVO463	0	42	0	0	0	3	0	0	0	0	0	2	0	0	1	0	0	0	0	0	0	0	1	0	0	1	0	0	0	0	0	0	0	0	0	0	0	0	0	0	0	0	0	0	0	80	0	27	0
DENOVO464	0	0	0	0	1	0	0	0	0	0	0	0	0	0	0	0	0	0	0	0	0	0	0	0	0	0	0	0	1	0	0	0	0	0	0	0	0	0	0	0	0	0	0	0	0	0	0	0	0
DENOVO465	0	0	0	0	0	0	0	0	0	0	0	0	0	0	1	0	0	0	0	0	0	0	0	0	0	0	0	0	1	0	0	0	0	0	0	0	0	0	0	0	7	0	0	0	2	0	1	0	1
DENOVO466	107	4	0	0	120	25	33	60	1	3	5	15	5	2	0	0	0	6	30	192	9	1	16	68	14	17	0	43	17	20	0	0	0	24	10	17	0	4	17	49	14	0	0	0	4	2	0	2	2
DENOVO467	43	39	4	33	31	14	12	24	31	42	5	22	23	17	0	0	1	15	14	34	6	3	27	0	22	10	11	3	20	26	25	8	1	10	13	39	37	4	65	23	21	31	6	15	0	0	0	0	5
DENOVO468	0	0	0	0	0	0	0	0	0	0	0	0	0	0	0	0	0	0	0	0	0	0	0	0	0	0	0	0	0	0	0	0	0	0	0	0	0	0	0	0	0	0	0	0	0	848	0	0	0
DENOVO469	53	23	1	105	13	5	24	2	15	35	17	27	30	16	0	0	0	0	26	20	25	13	18	8	14	22	11	21	7	15	20	2	1	4	97	24	14	13	14	8	7	25	5	33	3	3	2	2	5
DENOVO470	1	0	0	0	0	0	0	0	0	0	0	0	0	0	0	0	0	4	1	0	0	26	0	0	0	0	0	0	0	0	0	0	11	0	0	6	0	0	1	0	0	0	0	0	7	65	0	14	0
DENOVO471	41	22	4	33	8	14	57	11	30	34	6	35	17	36	0	1	0	7	26	35	13	11	14	15	22	13	9	26	17	34	35	5	0	12	41	14	31	2	47	8	16	21	6	70	3	1	2	1	0
DENOVO472	43	31	1	67	13	21	55	6	21	9	10	61	22	35	0	0	0	7	19	22	8	2	22	2	8	14	8	21	19	3	48	13	0	6	62	21	31	7	51	1	6	11	17	32	2	5	1	1	2
DENOVO473	0	0	0	0	0	0	0	0	1	0	0	0	0	2	0	0	0	0	0	0	0	40	0	0	0	0	2	0	0	0	15	0	29	0	0	0	0	0	0	0	0	0	0	0	0	0	0	1	0
DENOVO474	39	31	0	7	4	33	55	13	4	9	18	26	14	24	0	0	0	3	24	21	16	15	51	23	35	9	6	28	28	5	27	2	1	8	30	51	22	13	44	1	41	18	0	28	1	3	8	0	5
DENOVO475	0	0	0	0	0	0	0	0	0	0	0	0	0	0	0	0	0	3	0	0	0	0	0	0	0	2	0	0	0	0	0	0	0	0	0	0	0	0	0	4	0	0	0	0	41	24	0	0	0
DENOVO476	34	47	3	70	5	24	51	11	11	4	26	28	42	25	0	0	0	12	35	29	13	4	12	15	7	33	13	27	33	5	20	21	0	12	26	25	5	2	20	1	10	26	9	46	3	0	1	1	1
DENOVO477	0	0	0	0	0	0	0	0	0	0	0	0	0	0	0	0	1	0	0	0	0	0	0	0	0	0	0	0	0	0	12	0	0	0	0	0	0	0	0	0	0	0	0	0	2	341	0	0	0
DENOVO478	0	0	0	0	0	0	0	0	0	0	0	0	0	0	0	0	0	0	0	0	0	0	0	0	0	0	0	0	0	0	0	0	0	0	0	0	0	0	0	0	0	0	0	0	16	3	0	5	27
DENOVO479	25	27	5	75	13	24	24	25	27	23	15	46	7	17	0	0	1	14	20	43	16	7	5	4	10	17	11	6	12	10	12	9	0	3	57	30	30	6	18	11	46	4	9	75	0	2	1	0	1
DENOVO480	0	0	0	0	0	0	0	0	0	0	0	0	0	0	0	0	0	0	0	0	0	2	0	0	0	0	0	3	0	0	0	0	7	0	0	0	0	0	0	0	0	0	0	0	19	53	2	0	244
DENOVO481	0	0	0	0	0	0	7	1	0	0	3	0	0	0	4	7	0	0	4	1	2	0	0	0	3	0	0	0	11	0	0	0	0	0	0	0	0	0	4	0	0	13	2	0	2	13	5	109	0
DENOVO482	0	3	0	0	0	0	0	0	0	0	0	0	0	0	0	0	0	0	0	0	0	1	0	0	0	0	0	0	0	0	0	0	1	0	0	0	0	0	0	0	0	0	0	0	13	2	0	101	48
DENOVO483	0	0	0	0	0	0	1	0	0	0	0	0	0	0	1	0	0	0	0	0	0	2	0	0	0	1	0	0	0	0	5	1	0	0	0	0	0	0	0	0	0	0	0	0	31	0	6	0	39
DENOVO484	0	0	0	0	0	0	0	0	0	0	0	0	0	0	0	0	0	0	0	0	0	0	0	0	0	0	0	0	0	0	0	0	2	0	0	0	0	0	0	0	0	0	0	0	0	23	0	1	0
DENOVO485	0	25	0	0	0	0	0	0	0	0	0	0	0	0	0	0	0	0	0	0	0	0	0	0	0	0	0	0	0	0	0	0	0	0	0	0	0	0	0	0	0	1	0	0	1	289	0	5	0
DENOVO486	0	7	0	0	0	0	0	0	0	0	0	0	0	0	0	0	0	0	0	0	0	5	0	0	0	0	0	0	0	0	0	0	0	0	0	0	0	0	0	0	0	0	0	0	1	0	0	305	0
DENOVO487	0	0	0	0	0	0	0	0	0	0	0	0	0	0	2	1	0	2	0	0	0	0	0	0	0	0	0	0	0	0	0	0	2	1	0	3	0	0	0	0	0	0	0	0	0	8	0	2	0
DENOVO488	14	1	0	8	0	0	0	5	0	0	0	0	0	0	0	0	0	1	0	0	0	0	0	2	0	49	0	0	0	0	7	0	0	1	0	821	0	0	0	0	0	0	0	1	0	0	0	0	0
DENOVO489	0	0	0	0	0	0	0	0	0	0	0	0	0	0	0	0	0	0	0	0	0	5	0	0	0	0	0	0	0	1	0	0	49	0	0	0	0	0	0	0	0	0	0	0	0	3	0	0	109
DENOVO490	0	14	0	0	0	0	0	4	0	0	0	0	0	0	0	0	0	0	0	0	0	0	0	0	0	0	0	0	0	0	0	0	0	0	0	0	0	0	0	0	0	0	0	0	17	9	0	20	11
DENOVO491	0	0	0	0	0	0	0	0	0	0	0	0	0	0	0	0	0	0	0	0	0	0	0	0	0	0	0	0	0	0	0	0	7	0	0	0	0	0	0	0	0	0	0	0	10	0	1	4	0
DENOVO492	90	37	1	27	27	39	17	13	11	8	12	12	20	11	0	0	0	4	24	29	11	8	17	6	7	6	3	7	22	22	43	8	0	6	100	26	9	10	47	10	9	12	10	29	1	0	1	0	0
DENOVO493	0	0	0	0	0	0	0	0	0	0	0	0	0	0	2	3	0	0	0	5	0	0	0	0	0	0	0	0	0	0	0	0	0	8	0	0	0	0	0	3	0	0	0	12	0	0	0	0	0
DENOVO494	59	27	6	40	41	5	0	7	39	20	6	12	11	8	0	2	2	11	31	31	37	5	35	20	3	12	11	1	28	34	23	9	0	8	47	18	7	1	28	24	37	35	6	52	0	0	0	0	3
DENOVO495	0	0	0	0	0	0	0	0	0	0	0	0	0	0	0	0	0	1	0	0	0	311	0	0	1	6	0	0	0	0	0	0	5	0	1	0	0	0	0	0	0	1	0	1	21	0	0	69	0
DENOVO496	28	31	6	22	12	24	33	13	18	4	12	27	21	56	0	0	0	12	5	7	22	8	13	10	16	8	10	16	2	35	18	10	0	15	85	28	27	2	49	26	34	55	5	17	0	0	1	1	0
DENOVO497	45	18	3	29	9	51	18	9	12	16	8	21	14	22	0	0	0	19	4	14	11	4	13	8	3	16	5	5	2	26	33	7	1	1	89	15	14	3	68	7	27	48	7	32	1	2	1	1	0
DENOVO498	0	0	1	0	0	0	0	0	0	0	0	0	0	0	0	0	0	0	0	0	0	0	0	0	0	0	0	0	0	0	0	0	0	0	0	0	0	0	0	0	0	0	0	0	0	0	0	0	0
DENOVO499	0	153	0	0	4	0	0	0	11	0	0	8	5	14	29	16	0	0	1	6	0	2	0	7	0	0	0	9	0	15	0	4	0	1	5	7	2	0	8	33	0	0	0	18	0	21	0	1	1
DENOVO500	0	0	0	0	0	0	5	6	0	0	0	0	0	0	0	0	0	0	0	0	0	0	0	0	0	0	0	0	0	0	0	0	5	0	0	0	0	0	0	0	0	0	0	0	12	1	3	2	14
DENOVO501	0	0	0	0	0	0	0	0	0	0	0	0	0	0	0	0	0	0	0	0	0	0	0	0	0	0	0	0	0	0	0	0	0	0	0	0	0	0	0	0	0	0	0	0	0	1	0	0	33
DENOVO502	0	14	0	0	0	0	0	0	0	0	0	0	0	0	0	0	0	0	0	0	0	4	0	0	0	0	0	0	0	0	0	0	3	0	0	0	0	0	0	0	0	0	0	0	70	0	4	2	18
DENOVO503	64	51	0	53	6	23	17	21	28	22	15	0	17	28	0	0	3	16	17	40	23	6	11	21	7	4	13	6	14	4	34	10	0	11	24	15	11	4	47	10	30	9	8	38	1	1	0	0	4
DENOVO504	0	0	0	0	0	0	0	0	0	0	0	0	0	0	0	0	0	0	0	0	0	0	0	0	0	0	0	0	0	0	0	0	0	0	0	0	0	0	0	0	0	0	0	0	0	2	0	6	0
DENOVO505	44	25	2	35	5	20	22	1	24	26	11	11	3	36	0	0	0	11	5	49	18	10	13	13	21	22	3	17	18	7	43	2	0	17	31	29	13	15	24	1	10	38	5	46	4	2	1	4	4
DENOVO506	0	0	0	0	0	0	0	0	1	0	0	0	0	0	0	0	0	0	0	0	0	54	0	0	0	0	0	0	0	0	0	0	248	7	0	0	0	0	0	0	0	8	0	0	0	24	7	0	0
DENOVO507	0	0	0	0	0	0	0	0	0	0	0	0	0	0	0	0	0	0	0	0	0	12	0	0	0	0	0	0	0	0	0	0	1	0	0	0	0	0	1	0	0	0	0	0	21	0	10	4	2
DENOVO508	71	29	1	45	10	41	32	40	11	11	8	2	21	12	0	0	0	10	10	34	1	7	19	17	22	24	12	6	4	34	49	7	0	14	63	2	8	3	22	20	11	14	4	23	2	3	0	2	2
DENOVO509	0	0	0	0	0	0	0	0	0	0	0	0	0	0	0	0	0	0	0	0	0	0	0	0	0	0	0	0	0	0	0	0	0	0	1	0	0	0	0	0	0	0	0	0	0	0	0	0	0
DENOVO510	0	33	0	0	0	0	0	0	0	0	0	0	0	0	0	0	0	0	0	0	0	0	0	0	0	0	0	0	0	0	0	0	1	0	0	0	0	0	0	0	0	0	0	0	0	40	1	3	18
DENOVO511	13	17	0	49	24	9	13	10	17	24	17	24	25	18	0	0	0	14	9	11	10	5	20	7	31	47	0	19	1	12	10	3	0	14	77	15	20	4	31	14	35	41	5	42	1	8	3	0	0
DENOVO512	0	41	0	0	0	0	0	0	1	0	0	0	0	0	5	15	0	1	1	0	0	0	0	0	0	0	0	0	1	0	0	0	0	0	11	0	0	0	0	7	0	0	0	7	47	1	0	32	0
DENOVO513	0	0	0	0	0	0	0	0	3	0	0	6	0	0	11	10	0	0	1	0	0	1	0	0	0	0	2	4	0	0	6	2	0	0	7	0	0	0	0	0	0	0	0	0	0	5	5	3	0
DENOVO514	64	29	1	70	31	8	40	3	14	9	5	45	20	14	0	0	0	21	4	22	6	5	6	2	27	26	13	24	5	16	6	10	0	8	23	29	10	12	18	8	14	35	4	18	3	1	3	0	2
DENOVO515	0	24	0	0	0	0	3	0	0	0	0	0	0	0	2	0	0	0	0	0	0	6	0	0	0	0	0	0	0	0	0	0	0	3	0	0	0	0	0	1	0	4	0	0	1	2	31	15	0
DENOVO516	0	36	0	0	0	0	0	0	0	0	0	0	0	0	0	1	0	0	0	0	0	0	0	0	0	1	0	0	0	0	0	0	0	0	0	0	0	0	5	0	0	0	0	0	2	79	0	0	0
DENOVO517	0	50	0	0	0	0	0	0	0	0	0	0	0	0	0	0	0	0	0	12	0	0	0	0	0	0	0	0	0	0	0	0	0	0	0	0	0	0	0	0	0	0	0	0	5	161	0	26	8
DENOVO518	0	6	0	0	0	0	0	0	0	0	0	0	0	0	0	0	0	0	0	0	0	0	0	0	1	0	0	0	0	0	0	0	0	0	0	0	0	0	0	0	0	0	0	0	14	131	4	31	2
DENOVO519	0	0	0	0	0	0	0	0	0	0	1	0	0	0	0	0	0	0	0	0	0	0	0	0	0	0	0	0	0	0	0	0	0	0	0	0	0	0	0	0	0	0	0	0	2	24	0	324	0
DENOVO520	0	0	0	0	0	0	0	0	0	0	0	0	0	0	0	0	0	0	0	0	0	0	0	0	0	0	0	0	0	0	0	0	0	0	0	0	0	0	0	0	0	0	0	0	0	0	0	754	0
DENOVO521	520	0	0	2	34	0	75	27	0	15	0	0	0	0	0	0	0	25	1	3	0	3	20	0	1	9	0	6	1	0	0	0	0	0	0	6	0	6	0	0	0	0	0	0	0	2	0	0	1
DENOVO522	19	36	7	81	20	28	14	7	23	29	5	17	20	29	0	0	0	15	2	3	15	2	23	1	6	7	15	13	16	10	36	27	0	1	9	54	44	1	40	3	13	39	5	44	2	2	2	3	2
DENOVO523	0	0	0	0	0	0	0	0	0	0	0	0	0	0	0	0	0	0	0	0	0	0	0	0	0	0	0	0	0	0	0	0	2	0	0	0	0	0	0	0	0	0	0	1	5	59	0	138	4
DENOVO524	0	0	0	0	0	0	0	0	0	0	0	0	0	0	0	0	0	0	0	0	0	0	0	0	0	0	0	0	0	0	0	0	0	0	0	0	0	0	0	0	0	0	0	0	20	0	0	0	180
DENOVO525	81	4	3	58	11	3	18	3	37	22	26	26	11	10	0	0	0	6	8	44	17	2	15	11	9	25	14	19	12	19	42	24	1	6	16	11	35	6	26	18	15	1	11	71	0	5	0	2	2
DENOVO526	48	10	1	87	28	21	15	21	18	23	19	36	10	21	0	1	0	13	16	14	8	2	19	3	15	11	5	11	11	6	10	6	0	5	30	22	25	4	8	7	18	42	7	56	0	4	1	0	0
DENOVO527	1	0	0	0	0	0	0	0	0	0	0	0	0	0	0	0	0	0	0	0	0	0	0	0	1	0	0	0	0	0	0	0	0	0	0	0	0	0	0	0	0	0	0	0	8	147	0	0	0
DENOVO528	27	1	7	55	4	18	10	29	20	14	8	47	20	32	0	0	0	16	12	51	16	7	6	1	18	22	2	4	14	8	29	8	0	7	52	42	4	14	36	26	20	30	12	28	0	5	0	0	0
DENOVO529	0	1	0	0	0	1	0	0	0	0	0	0	0	0	0	0	0	1	0	0	0	4	0	0	0	0	0	0	0	9	1	0	223	4	0	0	0	0	0	0	0	0	0	0	0	1	0	1	4
DENOVO530	0	2	0	0	0	0	1	0	5	8	23	53	15	19	148	111	0	8	31	40	6	5	51	6	16	26	4	3	23	18	53	2	10	9	84	18	5	1	17	36	7	29	0	28	1	1	1	1	0
DENOVO531	0	15	0	0	1	0	0	0	3	0	3	1	2	1	8	9	0	2	1	0	1	1	3	0	3	0	3	2	2	2	2	1	0	0	3	2	1	0	6	3	4	5	2	4	23	15	8	18	1
DENOVO532	0	0	1	0	0	0	0	0	0	0	0	0	0	0	0	0	0	0	0	0	0	0	0	0	0	0	0	0	0	0	0	0	0	0	0	3	0	0	0	0	0	0	0	1	0	0	0	1	0
DENOVO533	0	1	0	0	0	0	0	0	0	0	0	0	0	0	0	0	0	0	0	0	0	0	0	0	1	0	0	0	0	0	0	5	1	0	0	0	0	0	0	0	0	0	3	1	2	92	1	2	1
DENOVO534	56	42	4	25	14	18	19	32	21	26	12	11	16	23	0	0	0	5	21	37	7	7	2	12	13	11	13	15	13	7	41	13	0	4	12	24	30	6	27	25	14	21	9	25	0	2	4	0	0
DENOVO535	57	20	3	26	9	33	42	16	7	25	24	9	13	21	0	0	0	15	12	50	7	15	25	7	15	4	8	16	6	28	2	9	0	5	43	27	0	7	15	18	10	38	9	25	1	0	0	0	0
DENOVO536	0	6	0	0	0	0	0	0	6	0	1	26	18	0	36	31	0	13	0	5	0	26	5	0	13	9	0	7	4	0	13	5	219	4	0	2	2	0	0	8	13	9	1	3	28	5	0	1	0
DENOVO537	45	34	5	26	12	23	39	1	4	17	3	31	7	7	0	0	0	5	24	10	17	0	34	5	20	0	8	17	3	12	28	17	0	0	74	29	19	11	18	11	12	21	6	30	0	2	1	1	0
DENOVO538	21	2	0	61	4	6	0	40	9	0	0	25	0	5	0	0	0	50	11	224	1	0	91	25	2	9	0	9	35	0	0	11	0	0	13	5	16	19	0	0	0	0	0	60	0	0	0	0	0
DENOVO539	40	16	3	30	15	2	12	21	13	12	10	36	11	17	0	0	0	22	13	17	13	1	3	12	10	25	11	16	30	19	30	16	0	4	42	12	45	1	8	1	9	50	6	17	4	0	3	2	0
DENOVO540	28	28	1	3	6	17	67	8	5	22	6	53	12	22	0	0	0	6	1	26	18	8	7	12	17	10	11	11	6	28	20	8	0	4	42	53	7	7	31	7	11	29	8	20	2	1	1	0	0
DENOVO541	25	13	1	80	13	27	31	11	23	11	10	24	23	6	0	0	0	16	13	3	11	4	12	6	23	15	21	22	27	16	12	0	1	7	22	13	17	0	25	8	21	17	4	39	1	0	2	0	0
DENOVO542	58	58	6	96	44	31	112	44	10	15	4	15	5	18	0	0	27	11	13	21	1	0	22	25	5	4	7	20	5	4	10	1	0	5	19	18	12	4	2	15	4	15	3	5	1	1	3	0	0
DENOVO543	0	0	0	0	1	0	85	0	0	0	0	0	0	0	0	0	2	0	1	0	0	0	0	679	40	0	0	2	0	0	0	0	0	0	0	0	0	0	0	0	0	0	0	0	0	0	0	0	1
DENOVO544	0	0	0	0	0	0	0	0	0	0	0	0	0	0	0	0	0	0	0	0	0	0	0	0	0	0	0	0	0	0	0	0	2	0	0	0	0	0	0	0	2	0	0	0	0	709	0	1	0
DENOVO545	0	0	0	0	0	0	0	2	1	8	0	0	6	0	2	6	1	0	0	0	0	0	3	0	0	0	0	0	0	0	0	3	0	0	19	0	0	0	0	0	0	0	0	0	0	9	0	3	2
DENOVO546	49	28	2	23	16	19	55	8	21	11	12	39	11	7	1	0	0	13	6	5	12	4	12	0	13	21	5	29	4	30	33	5	0	0	55	2	10	6	28	4	8	43	3	10	2	5	6	6	1
DENOVO547	0	56	0	0	0	0	0	0	3	22	14	71	4	7	182	109	0	7	0	28	21	3	28	5	25	11	14	10	5	13	43	6	0	13	51	8	35	5	62	26	1	7	9	55	2	3	0	0	0
DENOVO548	0	0	0	0	1	0	0	0	0	0	0	0	0	0	1	0	0	0	0	0	0	0	0	0	0	0	0	0	0	0	0	0	1	0	1	0	1	1	0	0	0	0	0	0	0	2	0	0	2
DENOVO549	32	9	4	31	1	15	51	42	1	24	4	9	14	16	0	0	0	20	6	8	4	14	18	12	27	18	3	15	14	14	47	10	0	5	60	22	15	5	28	8	7	17	7	19	0	7	5	0	1
DENOVO550	0	8	0	149	0	9	1	4	14	0	0	0	0	7	0	0	0	4	46	146	0	0	0	1	1	5	0	44	0	34	0	0	0	0	0	0	0	0	0	3	0	18	0	0	3	0	256	0	0
DENOVO551	0	0	0	0	0	0	0	0	0	0	0	0	0	0	0	0	0	0	1	0	0	1	0	0	0	0	0	0	0	0	0	0	0	0	0	0	0	0	0	0	0	0	0	0	0	0	18	0	0
DENOVO552	0	0	0	0	0	0	0	0	0	0	0	0	0	0	0	0	0	0	0	0	0	0	0	0	1	0	0	0	0	0	0	0	0	0	0	5	0	0	0	0	6	4	0	0	0	0	3	0	2
DENOVO553	0	1	1	0	0	0	0	0	0	0	0	0	0	0	1	0	0	0	0	0	0	0	0	0	0	0	0	1	0	0	0	0	1	0	0	0	0	0	0	0	0	0	0	0	3	146	3	0	101
DENOVO554	0	0	0	0	0	0	0	0	0	18	0	0	0	0	13	22	0	0	1	0	0	0	8	3	12	0	4	12	7	0	0	5	0	0	0	0	0	1	0	0	0	0	1	0	9	1	2	0	4
DENOVO555	0	9	0	0	0	0	0	0	1	0	0	0	0	0	0	1	0	0	0	2	0	0	0	0	0	0	0	0	1	0	0	0	0	0	0	0	0	0	0	0	0	0	0	0	7	64	5	59	0
DENOVO556	11	62	4	51	8	30	27	26	15	9	12	20	8	21	0	0	0	12	8	18	17	8	43	17	28	7	2	9	8	7	25	6	0	3	5	12	40	14	37	25	17	16	6	9	0	2	2	0	0
DENOVO557	0	0	0	0	0	0	0	0	0	0	0	0	0	0	0	0	0	3	0	0	0	1	0	0	0	0	1	0	0	1	0	0	24	2	0	0	0	0	0	0	2	0	0	0	24	0	42	0	0
DENOVO558	0	0	0	0	0	0	0	6	0	0	0	0	0	0	1	7	0	0	5	0	0	0	0	7	0	0	2	0	0	0	0	0	0	0	0	0	0	0	0	0	0	0	0	7	0	29	2	2	19
DENOVO559	0	0	0	0	0	0	0	0	9	7	9	19	13	35	88	84	0	37	19	19	3	6	11	2	55	11	5	14	6	7	50	20	0	4	0	7	3	4	44	12	19	18	4	0	52	15	0	11	2
DENOVO560	0	3	0	0	0	0	0	0	0	0	0	0	0	0	0	0	0	0	0	0	0	0	0	0	0	0	0	0	0	0	0	0	3	0	0	0	0	0	0	0	0	0	0	0	0	247	0	0	2
DENOVO561	9	12	1	41	14	6	48	11	8	12	3	26	19	12	0	0	0	2	19	16	8	3	18	12	16	27	9	16	9	5	17	5	0	4	39	30	9	2	52	35	12	0	9	42	0	4	6	3	1
DENOVO562	0	0	0	0	0	0	0	0	0	0	0	0	0	0	0	0	0	0	0	0	0	2	0	0	0	0	0	0	0	0	0	0	1	0	0	0	0	0	0	0	0	0	0	0	44	1	5	2	0
DENOVO563	0	21	0	0	0	0	0	0	0	15	4	28	10	13	56	65	0	3	0	12	4	2	19	0	21	6	19	2	5	37	5	5	1	2	40	28	6	0	0	3	25	15	3	34	0	152	1	1	1
DENOVO564	0	0	0	0	0	0	0	0	0	0	0	0	0	0	0	0	0	0	0	0	0	0	0	0	0	0	0	0	0	0	0	1	1	0	0	0	0	0	0	0	0	0	0	0	3	0	1	0	0
DENOVO565	0	82	0	0	0	0	0	0	0	0	0	0	0	0	0	0	0	0	0	0	0	21	0	0	0	0	0	0	0	0	0	0	33	0	0	0	0	0	0	1	0	0	0	0	29	54	7	22	16
DENOVO566	9	48	1	18	28	23	37	11	19	12	17	39	20	23	0	0	0	5	11	34	13	10	41	5	27	3	9	20	19	20	20	5	0	9	10	30	23	2	34	0	13	26	3	17	0	2	0	2	2
DENOVO567	0	0	0	0	0	0	0	0	0	0	0	0	0	0	0	0	0	0	0	0	0	0	0	0	0	0	0	0	0	1	0	0	0	0	0	1	1	0	0	4	0	0	0	0	1	2	2	6	36
DENOVO568	46	30	4	92	5	19	46	22	7	22	6	21	19	14	0	0	0	10	10	33	3	1	12	1	13	4	7	20	5	5	12	14	0	4	21	12	35	4	30	16	20	33	2	10	0	0	0	0	4
DENOVO569	0	0	0	0	0	0	0	0	0	0	0	0	0	0	0	0	0	0	0	0	0	0	0	0	0	0	0	0	0	0	0	0	0	0	0	0	0	0	0	0	0	0	0	0	0	0	727	0	0
DENOVO570	0	0	0	0	0	0	0	0	0	1	0	0	0	0	0	0	0	0	0	0	0	21	0	0	1	0	0	0	0	0	0	0	0	0	0	0	0	0	0	0	0	0	0	0	0	2	0	0	0
DENOVO571	22	9	3	59	3	6	19	6	6	25	1	3	14	15	0	0	0	13	11	5	6	4	24	22	6	18	3	5	6	1	64	1	0	1	48	40	0	0	16	5	14	43	10	13	1	0	0	0	1
DENOVO572	24	13	0	12	7	7	22	4	20	21	18	15	21	6	0	0	0	11	19	18	8	5	12	2	24	32	8	5	12	20	34	2	0	2	90	16	5	5	27	7	10	41	26	22	0	3	3	2	1
DENOVO573	19	6	2	88	18	21	40	8	23	19	8	1	4	15	0	2	0	16	8	29	0	1	7	18	0	21	11	2	8	1	8	11	0	4	42	21	23	4	28	9	0	30	12	48	3	1	3	1	0
DENOVO574	27	25	2	46	4	39	32	4	9	7	9	32	6	12	0	1	0	20	18	21	14	3	16	16	15	26	11	7	11	18	17	12	0	7	39	10	13	8	53	11	7	22	1	43	0	2	0	1	1
DENOVO575	0	0	0	0	0	0	0	0	0	0	0	0	0	0	0	0	0	0	0	0	0	0	0	0	0	0	0	0	0	0	0	0	0	0	0	0	0	0	0	0	0	0	0	0	2	53	0	0	0
DENOVO576	0	0	0	0	0	0	0	0	0	0	0	0	0	0	0	0	0	0	0	0	0	0	0	0	0	0	0	0	0	0	0	0	0	0	0	0	0	0	0	0	0	0	0	0	15	0	28	1	0
DENOVO577	0	0	0	0	0	0	0	0	0	0	0	0	0	0	0	0	0	0	0	0	0	5	0	0	0	0	0	0	0	0	0	0	3	0	0	0	0	0	0	0	0	0	0	0	12	0	2	17	0
DENOVO578	0	0	0	16	2	0	68	130	0	0	0	0	411	0	0	0	0	0	0	0	0	0	0	0	0	0	0	0	0	0	0	0	0	0	0	0	0	4	0	0	0	0	0	55	0	0	0	0	2
DENOVO579	40	19	3	23	18	13	42	19	29	7	22	19	24	29	0	0	0	5	30	12	28	7	4	19	21	35	10	13	4	5	29	1	0	6	17	2	21	14	26	17	1	10	2	14	1	0	0	0	1
DENOVO580	0	0	0	0	0	0	0	0	0	0	0	0	0	0	0	0	0	0	0	0	0	0	0	0	0	0	0	0	0	0	0	0	0	0	0	0	0	0	0	0	0	11	0	0	0	265	0	0	0
DENOVO581	0	0	0	0	0	0	0	0	0	0	0	0	0	0	0	0	0	0	0	0	0	0	0	0	0	1	0	0	0	0	0	0	0	0	0	0	0	0	0	0	0	0	0	1	0	138	0	11	0
DENOVO582	0	0	0	0	0	0	0	0	0	11	7	1	0	14	46	28	0	4	6	9	3	68	0	2	1	11	5	4	12	11	6	5	48	6	15	10	0	0	16	5	1	22	1	14	1	107	0	3	0
DENOVO583	0	8	1	0	0	0	0	2	0	0	0	0	0	0	0	0	0	0	0	0	0	0	0	0	0	0	0	0	0	0	0	0	0	0	0	0	0	0	0	0	0	0	0	0	0	0	0	0	74
DENOVO584	0	0	0	0	0	0	0	0	0	0	0	0	0	0	0	0	0	0	0	7	0	0	0	0	0	0	0	0	0	0	0	0	0	0	0	0	0	0	0	0	0	0	0	0	0	13	0	0	0
DENOVO585	17	17	1	32	26	13	18	20	5	12	3	24	15	25	0	0	0	13	22	36	13	4	52	10	24	2	7	18	14	31	12	1	0	8	47	21	4	6	18	2	0	21	7	48	0	1	1	0	0
DENOVO586	0	0	0	0	0	0	0	0	0	0	0	0	0	0	0	0	0	0	0	0	0	0	0	0	0	1	0	0	0	0	0	0	0	0	0	0	0	0	0	0	0	1	0	0	2	3	2	153	0
DENOVO587	0	0	0	0	0	0	0	0	0	0	0	0	0	0	0	0	0	0	1	0	0	11	0	0	0	0	0	0	0	1	0	0	1	1	0	8	0	0	0	3	0	0	0	0	49	0	0	2	0
DENOVO588	25	55	3	35	9	12	23	37	6	29	18	15	20	25	0	0	3	6	18	19	21	7	16	11	3	7	0	10	8	28	26	14	0	7	17	6	4	9	8	32	3	27	2	29	1	5	0	1	0
DENOVO589	41	15	0	44	19	19	24	14	11	21	11	20	11	13	0	0	0	7	7	12	13	4	21	10	9	15	6	16	5	22	30	8	0	6	51	30	10	8	31	11	27	29	4	32	2	2	3	1	1
DENOVO590	20	18	2	107	17	23	7	11	12	24	10	16	10	37	0	0	0	6	19	18	8	1	10	9	0	9	3	6	5	6	37	2	1	7	43	21	22	8	26	7	7	9	13	30	0	1	1	1	0
DENOVO591	0	1	0	0	0	0	0	0	0	0	0	0	0	0	0	0	0	0	0	0	0	4	0	0	0	0	0	0	0	0	0	0	1	0	0	0	0	0	0	0	0	0	0	0	7	0	7	1	0
DENOVO592	0	4	0	0	0	0	0	0	0	0	0	0	0	0	0	0	0	0	0	0	0	2	0	0	0	0	0	0	2	0	0	0	6	0	0	0	0	0	0	0	0	0	0	0	20	1	0	0	21
DENOVO593	0	2	0	75	0	0	0	29	0	0	0	0	0	117	0	0	0	0	0	0	0	0	0	365	0	0	2	32	0	0	0	0	0	0	0	21	0	0	0	45	0	23	0	0	0	0	0	0	0
DENOVO594	257	0	0	21	45	24	75	62	0	15	0	9	0	0	0	0	0	29	13	7	0	9	9	5	7	9	0	0	3	5	8	0	0	1	0	0	5	0	4	4	0	6	0	7	1	1	0	0	1
DENOVO595	0	0	0	0	0	0	0	0	0	0	0	0	0	0	0	0	0	0	0	0	0	30	0	0	0	0	0	0	0	2	0	0	2	0	0	0	0	1	0	0	0	0	1	0	40	0	87	0	5
DENOVO596	0	0	1	0	0	0	0	1	0	4	0	0	0	0	16	13	0	5	8	3	0	7	0	3	0	1	0	0	0	1	0	0	15	2	2	0	12	13	0	4	4	1	0	0	40	15	182	57	127
DENOVO597	0	26	0	0	0	0	0	0	0	0	0	0	0	0	0	0	0	0	0	0	0	114	0	0	0	0	0	0	5	0	0	0	0	0	1	0	0	0	0	0	0	0	0	0	0	0	0	0	0
DENOVO598	0	3	0	0	0	0	0	0	1	0	0	0	0	0	0	0	0	0	0	0	0	0	0	0	0	0	0	0	0	0	0	0	0	0	0	0	0	0	0	0	0	0	0	0	0	68	1	0	0
DENOVO599	0	3	0	0	0	0	0	0	0	0	0	0	0	0	0	0	0	0	0	0	0	0	0	0	0	0	0	0	0	0	0	0	0	0	0	0	0	0	0	0	0	0	0	0	1	26	0	0	0
DENOVO600	47	6	1	49	18	17	10	25	14	10	6	1	4	6	0	0	0	8	15	27	5	3	40	4	17	1	7	19	10	11	16	15	0	0	23	24	8	11	28	3	7	32	5	41	1	2	1	1	3
DENOVO601	43	31	2	29	9	20	42	7	14	28	10	15	9	13	0	1	0	6	10	19	18	6	15	10	18	15	3	5	6	7	45	8	0	7	36	26	15	3	14	10	18	56	8	31	2	4	0	1	1
DENOVO602	44	14	5	31	10	9	21	12	14	15	11	1	12	7	0	0	0	4	10	15	20	7	15	13	20	13	16	22	9	10	45	15	0	4	18	10	7	13	9	17	10	20	14	37	0	10	2	0	2
DENOVO603	0	0	0	0	0	0	0	0	0	0	0	0	0	0	0	0	0	0	0	0	0	0	0	0	0	0	0	0	0	0	0	0	0	0	0	0	0	0	0	0	0	0	0	0	0	519	0	0	0
DENOVO604	0	0	0	0	0	0	0	0	0	0	0	0	0	0	0	1	0	0	0	0	0	0	0	0	0	0	0	0	0	0	0	0	0	0	0	0	0	0	0	0	0	0	0	0	1	1	3	145	0
DENOVO605	0	2	0	0	0	0	0	0	0	3	0	0	0	0	0	4	0	0	1	4	1	0	2	0	0	0	0	1	0	0	0	0	10	0	0	1	0	0	0	0	1	2	1	5	4	0	0	12	0
DENOVO606	12	11	2	40	5	5	17	12	5	28	8	20	4	19	0	1	0	5	15	31	16	10	8	2	12	6	13	22	3	6	42	17	1	13	17	23	3	7	48	2	21	3	1	21	1	2	1	1	2
DENOVO607	0	2	0	0	0	0	0	0	0	0	1	0	0	0	0	0	0	0	0	0	1	0	0	0	0	0	0	0	0	0	0	0	0	0	1	0	0	0	0	0	0	0	0	0	4	25	2	4	2
DENOVO608	0	0	0	0	0	0	0	0	0	0	0	0	5	0	4	14	0	2	3	0	0	0	0	2	7	0	0	2	0	18	13	2	1	0	28	0	7	0	1	5	0	1	1	7	3	8	0	7	8
DENOVO609	472	2	0	5	5	2	5	29	0	9	3	0	0	0	0	0	0	27	0	16	0	1	0	15	6	0	0	2	1	0	0	0	0	0	0	6	0	0	16	6	1	0	0	0	1	0	0	0	0
DENOVO610	0	0	0	0	0	0	0	0	0	0	0	0	0	0	0	0	0	1	0	0	0	0	0	0	0	0	0	0	0	0	0	0	3	0	0	0	0	0	0	0	0	0	0	0	27	0	4	188	1
DENOVO611	0	1	0	0	0	0	0	0	0	0	0	0	0	0	0	0	0	0	0	0	0	0	0	0	1	0	0	0	0	0	0	0	0	0	0	0	0	0	0	0	0	0	0	0	1	42	0	1	0
DENOVO612	15	18	3	25	14	20	15	5	28	21	3	21	5	14	0	0	0	8	6	19	13	9	28	10	6	8	1	13	14	10	9	9	1	3	95	25	21	8	18	2	7	34	16	25	1	2	0	0	0
DENOVO613	0	0	0	0	0	0	0	0	0	0	0	0	0	0	0	0	0	0	0	0	0	0	0	0	0	0	0	0	0	0	0	0	0	0	0	0	0	0	0	0	0	0	0	0	0	0	0	0	0
DENOVO614	0	47	0	0	0	0	0	0	6	15	14	6	10	14	63	61	0	7	9	20	9	28	8	3	5	7	5	12	5	9	17	6	42	2	24	10	7	0	9	7	18	18	3	6	7	4	0	3	2
DENOVO615	0	0	0	0	0	0	0	0	0	0	0	0	0	0	0	0	0	0	0	0	0	0	0	0	0	0	0	0	0	10	0	0	6	0	0	0	0	0	0	0	0	0	0	0	1	0	0	0	0
DENOVO616	0	0	0	0	0	0	1	0	0	0	0	0	0	0	0	0	0	0	0	0	0	0	0	0	0	0	0	0	0	0	1	0	0	0	0	0	0	0	0	0	0	0	0	0	0	2	0	24	0
DENOVO617	0	1	0	0	0	0	0	0	15	7	13	0	0	3	24	40	0	0	7	0	4	0	6	0	0	16	0	0	0	0	2	9	0	0	6	20	8	4	14	1	5	7	0	0	1	2	0	3	67
DENOVO618	0	0	0	0	0	0	0	0	0	0	0	0	0	0	0	0	1	0	0	0	0	0	0	0	0	0	0	0	0	0	0	0	0	0	0	0	0	0	0	0	0	0	0	0	54	0	0	1	0
DENOVO619	0	62	0	0	0	0	0	4	0	0	0	0	0	0	0	0	0	0	0	0	0	0	0	0	0	0	0	0	0	0	0	0	0	0	0	0	0	0	0	0	0	0	0	0	0	136	0	0	0
DENOVO620	27	15	5	38	23	7	35	8	9	16	10	17	5	22	0	0	0	2	15	32	18	3	4	6	23	18	4	10	7	18	7	7	0	7	28	10	13	5	11	9	10	61	10	13	0	2	1	1	3
DENOVO621	40	34	1	48	1	16	13	21	8	4	11	19	17	27	0	0	0	8	12	8	3	6	4	1	16	10	6	6	8	23	24	0	0	8	28	43	8	4	32	7	8	5	5	27	0	0	1	0	1
DENOVO622	60	8	2	63	19	1	22	0	8	23	8	11	38	6	0	0	0	8	13	34	10	3	17	4	2	11	1	22	37	20	5	0	0	2	45	10	10	6	17	4	16	11	5	11	1	2	0	1	1
DENOVO623	0	22	0	0	0	0	0	0	1	4	1	0	1	1	30	19	0	0	2	6	2	3	0	4	1	0	6	3	0	2	5	2	13	2	0	3	7	1	4	3	1	3	1	12	4	7	0	6	0
DENOVO624	2	20	0	0	12	0	11	45	0	0	0	0	0	2	0	0	0	7	9	0	0	0	0	33	8	230	56	0	0	0	0	2	0	17	0	0	0	0	0	203	0	17	0	0	1	0	0	0	0
DENOVO625	0	0	0	0	0	0	0	0	0	0	0	0	0	1	0	1	0	0	1	1	0	0	0	0	1	0	0	0	0	0	0	0	0	0	0	0	0	0	1	0	0	0	0	0	3	100	0	0	5
DENOVO626	564	0	0	0	0	6	0	4	0	0	0	0	0	0	0	0	0	0	2	0	0	0	2	0	0	0	0	8	0	0	0	0	0	1	12	25	3	0	0	0	1	0	0	0	0	0	0	0	0
DENOVO627	37	23	4	73	5	15	13	6	12	26	8	14	15	12	0	0	0	16	35	23	10	3	22	6	23	20	3	12	5	21	27	2	0	7	44	27	16	3	20	7	24	26	5	37	3	1	5	1	1
DENOVO628	0	12	0	0	0	0	0	0	0	0	0	0	0	0	0	0	0	0	0	0	0	0	0	0	1	0	0	0	0	0	0	0	0	0	0	0	0	0	0	0	0	0	0	0	2	28	0	0	0
DENOVO629	0	47	0	0	0	0	0	0	0	0	0	0	0	0	3	4	0	1	0	0	0	61	0	0	0	0	0	0	2	0	0	0	6	0	0	0	0	0	0	0	0	0	0	0	37	32	3	16	5
DENOVO630	4	0	0	0	4	0	0	0	3	0	0	0	0	3	0	0	0	5	3	537	0	0	1	23	20	0	0	3	15	0	0	0	0	1	0	0	0	0	0	0	0	0	0	0	0	0	0	0	0
DENOVO631	54	3	9	24	4	22	7	23	5	12	11	7	22	7	0	0	0	6	5	38	2	15	17	1	9	15	14	12	5	17	14	16	0	3	56	20	11	3	31	0	30	10	7	17	1	2	3	2	2
DENOVO632	32	0	3	70	15	36	50	22	0	31	15	0	3	17	0	0	16	8	22	10	14	3	7	1	0	0	0	6	0	0	50	10	0	3	76	17	11	8	6	22	8	17	3	1	1	0	2	0	0
DENOVO633	2	14	1	58	8	25	44	18	6	10	11	21	12	9	1	0	0	8	20	18	12	5	15	9	6	19	6	28	28	8	42	1	0	11	19	20	17	3	7	6	0	3	14	20	0	2	2	0	0
DENOVO634	36	38	1	22	17	13	14	11	0	11	14	32	6	0	0	0	0	6	18	47	5	9	3	12	4	16	6	13	17	10	0	1	0	6	6	9	20	2	15	25	3	10	2	45	3	4	0	0	0
DENOVO635	0	0	0	1	0	0	0	1	32	24	6	33	27	13	70	145	0	8	3	52	7	5	20	15	21	23	7	37	29	24	0	16	0	13	39	64	7	4	28	16	32	2	2	11	6	0	0	2	0
DENOVO636	0	0	0	0	0	0	0	0	3	0	0	25	0	0	33	17	0	0	1	3	7	26	7	0	0	0	0	0	0	0	0	0	0	0	15	0	0	0	8	5	0	0	0	0	11	0	0	7	0
DENOVO637	0	0	0	0	0	0	0	0	0	3	0	12	0	8	7	19	0	0	5	0	3	0	0	0	5	8	1	0	0	0	1	1	0	0	5	0	5	0	0	4	0	0	0	0	3	4	0	0	0
DENOVO638	0	0	0	0	0	0	0	0	0	0	0	0	0	0	0	0	0	0	0	0	0	0	0	0	0	0	0	0	0	0	0	0	0	0	0	0	0	0	0	0	0	0	0	0	0	0	0	0	0
DENOVO639	0	0	0	0	0	0	0	0	0	0	0	0	0	0	1	0	0	0	0	0	0	0	0	0	0	0	0	0	0	0	0	0	0	0	0	0	0	0	0	0	3	0	0	0	3	0	0	0	0
DENOVO640	1	41	1	39	4	32	33	3	0	30	4	31	26	20	0	0	0	1	8	23	2	9	12	10	18	19	7	6	14	22	12	18	0	4	60	12	5	6	3	5	11	6	5	9	0	0	0	0	2
DENOVO641	0	0	0	1	0	0	0	11	0	0	0	0	0	0	0	0	0	0	0	0	0	0	0	0	0	0	0	0	0	0	0	0	1	0	0	0	0	0	0	1	0	1	0	0	0	0	0	0	45
DENOVO642	0	0	0	0	0	0	0	0	0	0	0	0	0	0	0	0	0	679	0	0	0	0	0	0	0	0	0	0	0	0	0	0	0	0	0	0	0	0	0	0	0	0	0	0	0	0	0	0	0
DENOVO643	0	5	1	0	0	0	0	0	0	0	0	0	0	0	0	0	0	0	0	0	0	0	0	0	0	0	0	0	0	0	0	0	0	0	0	0	0	0	0	0	0	0	0	0	0	2	1	0	0
DENOVO644	0	0	0	0	0	0	0	0	0	0	0	0	0	0	0	0	0	0	0	0	0	0	0	0	0	0	0	0	0	0	0	0	0	0	0	0	0	0	0	0	0	0	0	0	8	187	3	7	6
DENOVO645	0	3	0	0	0	0	0	0	0	0	0	0	0	0	0	0	0	0	0	0	0	1	0	0	0	0	0	0	0	0	0	0	0	0	0	0	0	0	0	0	0	0	0	0	1	7	0	1	0
DENOVO646	0	39	0	0	0	0	0	0	0	0	0	0	0	0	0	0	0	0	0	0	0	0	0	0	0	0	0	0	3	0	0	0	0	0	0	0	0	0	0	0	0	0	0	0	12	117	7	8	2
DENOVO647	40	18	3	0	10	0	44	18	26	6	4	4	17	4	0	0	0	7	12	2	8	4	11	0	8	10	1	16	7	19	12	0	1	14	25	5	16	1	43	7	1	11	3	54	0	2	0	0	0
DENOVO648	57	24	2	66	2	15	14	1	4	5	6	13	9	14	0	0	0	1	6	7	8	2	24	10	5	1	4	3	15	10	20	6	0	0	12	10	5	4	45	1	15	17	9	23	0	1	0	0	0
DENOVO649	0	0	0	0	0	0	0	0	13	0	4	8	15	16	58	55	0	6	12	1	4	4	27	2	14	4	6	0	26	9	0	5	1	0	0	7	4	0	0	11	11	32	5	0	0	13	0	31	1
DENOVO650	0	0	0	0	0	0	0	0	0	7	3	22	0	23	85	72	0	24	20	4	5	20	23	10	15	27	5	11	8	11	18	1	29	2	36	5	13	5	16	19	10	0	1	15	12	5	1	4	1
DENOVO651	0	17	0	0	0	0	0	0	0	0	0	0	0	0	0	0	0	0	0	0	0	0	0	0	0	0	0	0	0	0	0	0	0	0	0	0	0	0	0	0	0	0	0	0	15	57	6	0	8
DENOVO652	10	22	3	31	13	36	6	16	7	1	9	0	17	3	0	0	0	3	13	38	4	3	24	4	6	12	4	5	5	12	3	4	0	5	27	2	13	6	32	8	20	9	12	55	0	0	4	2	1
DENOVO653	34	36	2	43	8	22	18	5	11	2	4	25	0	11	0	0	0	2	17	5	11	5	29	3	7	17	3	12	18	8	26	5	0	0	0	7	45	4	48	5	2	1	5	27	0	0	1	0	0
DENOVO654	0	4	0	0	0	0	0	0	0	0	0	0	3	0	8	17	0	0	12	0	0	4	0	0	0	0	1	3	0	0	0	3	4	0	0	0	0	1	0	0	8	0	1	0	10	6	0	5	0
DENOVO655	0	178	0	0	0	0	0	0	0	0	0	0	0	0	0	0	0	0	0	8	0	16	0	0	0	0	0	0	2	1	0	0	33	3	0	0	0	0	0	0	0	0	0	0	18	19	0	0	0
DENOVO656	30	0	2	58	19	5	57	10	2	5	14	16	4	8	0	0	0	2	0	21	3	6	8	8	1	3	1	9	19	27	35	2	0	5	31	24	23	6	52	7	5	19	1	0	0	1	1	2	0
DENOVO657	0	1	0	0	0	0	0	0	0	0	0	0	0	0	0	0	0	0	0	0	0	0	0	0	0	0	0	0	0	0	0	0	0	0	0	0	0	0	0	0	0	0	0	0	0	0	0	0	0
DENOVO658	0	0	0	0	0	0	0	0	0	0	0	0	0	0	0	0	0	1	0	0	0	7	3	0	0	0	0	0	0	0	0	0	34	0	0	0	0	0	0	0	0	0	0	0	0	0	23	0	0
DENOVO659	49	15	1	41	10	4	10	5	0	21	1	10	7	23	0	0	0	1	6	17	12	2	5	2	7	14	3	8	5	5	9	2	0	7	43	38	10	2	13	9	15	57	7	15	1	0	1	0	1
DENOVO660	0	0	0	0	0	0	0	0	0	0	0	61	0	4	0	0	0	8	0	0	0	0	11	2	0	0	1	0	1	0	0	0	0	476	0	0	0	0	0	0	0	1	0	6	0	1	0	0	0
DENOVO661	0	0	0	0	7	0	0	0	0	0	0	0	0	0	0	0	0	0	0	0	0	0	0	0	0	0	0	0	0	0	0	0	0	0	0	0	0	0	0	0	0	0	0	0	0	561	0	0	0
DENOVO662	37	15	1	31	13	11	17	14	16	7	10	11	7	5	0	0	0	7	11	38	12	6	19	8	7	10	11	6	16	9	22	8	0	2	31	27	11	8	23	11	11	17	10	18	2	0	0	0	1
DENOVO663	0	26	4	55	15	6	36	13	26	41	4	0	7	4	0	0	0	5	0	7	5	12	9	7	5	9	3	7	18	10	33	3	0	4	23	39	17	2	6	7	12	11	8	36	2	2	0	0	1
DENOVO664	0	0	0	0	0	0	0	0	0	0	0	0	0	0	0	0	0	0	0	0	0	13	0	0	0	0	0	0	0	0	0	0	1	0	0	0	0	0	0	0	0	0	0	0	3	0	2	4	12
DENOVO665	0	3	0	0	0	0	0	0	2	6	2	4	8	8	24	41	0	2	3	15	1	0	10	6	5	4	3	2	3	3	15	1	0	3	24	9	6	1	5	10	1	10	1	8	3	1	5	0	0
DENOVO666	87	8	0	0	71	1	2	5	0	2	0	0	0	5	0	0	0	0	0	286	0	0	0	66	0	0	0	2	0	0	0	0	0	0	2	15	0	0	15	19	18	27	0	0	0	0	0	0	0
DENOVO667	265	21	3	248	0	0	0	2	0	0	0	0	0	0	0	0	0	0	0	0	0	0	0	0	0	0	0	0	0	0	0	0	0	0	0	0	0	0	0	0	0	0	0	0	1	0	0	0	0
DENOVO668	0	0	0	0	0	0	0	0	0	0	0	0	0	0	0	0	0	0	0	0	0	0	0	0	0	0	0	0	0	0	0	0	0	0	0	0	0	0	0	0	0	0	0	0	0	1	0	3	1
DENOVO669	0	54	0	0	0	0	0	0	4	4	3	8	4	6	24	30	0	0	6	16	2	116	4	3	5	1	2	1	1	8	5	1	14	6	3	1	1	1	7	4	2	6	0	4	40	10	2	0	2
DENOVO670	0	9	0	0	0	0	0	0	0	0	0	0	0	0	0	0	0	0	9	0	0	72	0	0	0	3	0	0	0	0	0	0	34	1	0	0	7	5	0	0	5	0	0	4	102	22	0	13	0
DENOVO671	34	9	2	35	10	9	25	11	4	4	10	13	18	7	0	0	0	6	10	11	5	8	6	4	16	10	11	8	18	14	4	0	0	4	12	11	10	4	78	5	0	23	2	30	0	0	0	1	0
DENOVO672	39	4	3	76	5	1	15	7	1	11	2	7	1	35	0	0	0	2	12	19	9	2	23	7	9	16	6	15	9	14	22	5	0	7	38	18	2	0	24	20	1	8	2	20	0	0	0	1	0
DENOVO673	0	0	0	0	0	0	0	0	0	0	0	0	0	0	1	3	0	0	0	0	0	1	0	0	0	0	0	0	0	0	0	0	0	0	0	0	0	0	0	0	0	0	0	0	3	0	3	40	2
DENOVO674	0	0	0	0	0	0	0	0	0	0	0	0	0	0	3	4	0	0	0	0	0	0	7	0	0	0	0	2	0	0	0	0	1	0	0	0	0	0	0	0	1	27	0	0	0	53	0	3	8
DENOVO675	0	0	0	127	9	0	36	0	0	0	0	0	3	0	0	0	0	64	3	0	0	0	143	10	32	0	13	13	0	21	0	0	0	3	1	0	3	0	0	0	19	0	0	0	1	0	61	0	1
DENOVO676	0	0	0	0	0	0	0	0	0	0	1	0	0	0	0	0	0	0	0	0	0	0	0	0	0	0	0	0	0	0	0	0	0	0	1	0	0	0	0	0	0	0	0	0	0	249	0	0	0
DENOVO677	0	57	0	0	0	0	0	0	0	0	0	0	0	0	0	0	0	0	0	0	0	0	0	0	0	0	0	0	0	0	0	0	0	0	0	0	0	0	0	0	0	0	0	0	0	11	1	82	3
DENOVO678	0	1	0	0	0	0	0	0	0	0	0	0	0	0	0	0	0	0	0	0	0	0	0	0	0	0	0	0	0	0	0	0	0	0	0	0	0	0	0	0	0	0	0	0	1	28	0	0	0
DENOVO679	0	0	0	0	0	0	0	0	0	0	2	0	2	0	1	1	0	0	0	0	0	2	0	0	1	0	0	1	0	0	0	0	0	0	0	0	0	1	0	0	1	0	0	0	25	7	5	22	19
DENOVO680	0	0	0	0	0	0	0	0	0	0	0	0	0	0	0	0	0	0	0	0	0	0	0	0	0	0	0	0	0	0	0	0	1	0	0	0	0	0	0	0	0	0	0	0	0	7	0	0	0
DENOVO681	0	0	0	0	0	0	0	0	0	0	0	0	0	0	0	0	0	0	0	0	0	22	0	0	0	0	0	0	0	4	0	0	9	0	0	0	0	0	0	0	0	0	0	0	5	3	13	0	3
DENOVO682	34	9	2	84	1	12	45	11	23	21	1	5	11	2	0	0	0	8	1	7	13	4	3	5	29	4	5	5	15	14	25	0	0	10	12	40	11	3	11	16	22	6	11	0	0	0	3	0	0
DENOVO683	0	0	0	0	0	0	0	0	0	0	0	0	0	0	0	0	0	0	0	0	1	0	0	0	0	0	0	0	0	0	0	0	0	0	0	37	0	0	0	0	0	0	0	0	0	0	0	0	0
DENOVO684	1	7	0	0	0	0	0	0	0	0	0	0	0	0	0	0	0	0	0	0	0	0	0	0	0	0	0	0	0	0	0	0	0	0	0	0	0	0	0	0	0	0	0	1	0	28	0	0	0
DENOVO685	23	4	1	25	8	6	23	7	20	12	7	17	12	11	0	0	1	3	9	22	6	5	10	8	13	18	0	18	1	21	20	0	0	4	44	0	28	6	40	2	2	22	7	11	1	6	2	0	1
DENOVO686	0	53	1	0	0	0	0	0	0	0	0	0	0	0	0	0	0	2	0	0	0	1	0	1	0	0	0	0	2	1	0	0	0	0	0	0	0	0	0	1	2	0	0	0	7	7	0	1	0
DENOVO687	0	8	0	0	0	0	0	0	0	1	0	0	0	0	0	0	0	0	0	0	0	0	0	0	0	0	0	0	0	0	0	0	0	0	0	0	0	0	0	0	0	0	0	0	17	28	0	201	0
DENOVO688	0	0	0	0	0	0	0	0	0	0	0	0	0	0	0	0	0	0	0	0	0	0	0	0	0	0	0	0	0	0	0	0	0	0	0	0	0	0	0	0	0	0	0	0	0	0	0	0	449
DENOVO689	0	0	0	1	0	0	0	0	0	1	0	0	0	0	0	0	0	0	0	0	0	0	0	0	0	0	0	0	0	0	0	0	0	0	0	0	0	0	0	0	0	0	0	0	0	0	0	0	0
DENOVO690	0	0	0	0	0	0	0	0	0	0	0	0	0	0	0	0	0	1	0	0	1	0	0	0	0	0	0	4	0	2	0	0	84	7	0	0	0	0	0	0	0	0	0	0	0	0	3	1	0
DENOVO691	0	0	0	0	0	0	0	0	0	0	0	0	0	0	0	0	0	0	0	0	0	0	0	0	0	0	0	0	0	0	0	0	0	0	0	0	0	0	0	0	0	0	0	0	2	0	0	0	0
DENOVO692	0	0	0	0	0	0	0	0	0	0	0	0	0	0	0	0	0	0	0	0	0	0	0	0	1	0	0	0	0	0	0	0	0	0	0	0	0	0	0	0	0	0	0	0	0	0	0	0	0
DENOVO693	0	31	0	0	0	0	0	0	0	0	0	0	0	0	0	0	0	0	0	0	0	0	0	0	0	0	0	0	0	0	0	0	0	0	0	0	0	0	0	0	0	0	0	0	1	4	0	2	0
DENOVO694	0	9	0	0	0	0	0	0	0	0	0	0	0	0	0	0	0	0	0	0	0	0	0	0	0	0	0	0	0	0	0	0	1	0	0	0	0	0	0	0	0	0	0	0	2	5	0	0	10
DENOVO695	0	0	0	0	0	0	0	0	0	0	0	0	0	0	0	0	0	0	0	0	0	0	0	0	0	0	0	0	0	0	0	0	0	0	0	0	0	0	0	0	0	0	0	0	2	33	10	0	0
DENOVO696	80	0	1	19	5	11	13	14	13	3	2	28	7	6	0	0	0	10	18	16	5	5	17	0	0	1	5	0	2	15	16	11	0	9	15	24	24	7	33	4	10	13	4	24	0	1	1	1	2
DENOVO697	0	0	0	0	0	0	0	0	0	0	0	0	0	0	1	1	0	0	0	0	0	2	0	0	1	0	0	0	0	0	0	0	4	0	0	0	0	0	0	0	2	0	0	0	25	0	1	2	1
DENOVO698	0	1	0	0	0	0	0	0	0	0	0	0	0	0	0	0	0	0	0	0	1	0	0	0	0	0	0	0	0	0	0	0	0	0	0	0	0	0	0	0	0	0	0	0	0	112	0	0	0
DENOVO699	0	0	0	0	0	0	0	0	0	0	0	0	0	0	0	0	0	0	0	0	0	0	0	0	0	0	0	0	0	0	0	0	0	0	0	0	0	0	0	0	0	0	0	0	0	0	1	3	0
DENOVO700	22	13	3	11	5	8	21	4	25	25	5	23	10	11	0	0	0	6	22	0	12	2	3	10	7	10	5	12	12	3	11	13	0	1	66	25	11	9	29	4	6	15	2	11	0	1	2	0	0
DENOVO701	0	5	0	1	0	0	0	0	0	0	0	0	0	0	0	0	0	2	0	0	0	28	1	0	0	0	0	0	0	0	0	0	94	3	0	0	0	0	3	0	1	0	0	0	1	30	0	6	1
DENOVO702	4	6	0	44	0	0	1	0	0	0	5	1	0	0	0	0	0	15	24	143	0	0	0	0	1	0	0	23	0	4	3	0	0	0	0	0	0	3	0	0	7	2	0	0	0	3	275	0	0
DENOVO703	0	2	0	0	0	0	0	0	0	0	0	0	0	0	13	22	0	1	1	21	11	0	10	0	0	9	0	0	4	7	0	0	0	1	0	0	7	0	0	0	5	0	0	38	0	0	0	0	0
DENOVO704	51	20	5	24	7	15	11	11	15	9	9	23	7	16	0	0	0	17	1	7	17	8	7	5	10	10	17	9	10	10	6	1	0	3	57	6	8	3	33	13	3	25	4	3	1	0	1	0	0
DENOVO705	12	29	4	14	8	15	7	16	2	5	17	15	16	16	0	0	0	4	9	4	12	15	10	5	7	9	8	9	6	14	17	1	0	7	10	20	11	1	65	24	0	37	0	21	1	2	1	1	0
DENOVO706	0	0	0	0	0	0	0	0	0	0	0	0	0	0	4	6	0	0	0	0	0	1	0	0	2	0	0	0	0	0	0	0	0	0	0	0	0	0	0	0	0	0	0	0	0	0	0	1	0
DENOVO707	0	94	0	0	0	0	0	0	0	0	0	14	0	0	0	0	0	0	0	0	0	93	0	0	0	0	0	0	0	0	0	0	49	0	0	0	0	0	0	6	6	0	0	0	0	0	0	2	1
DENOVO708	34	11	0	28	3	21	15	16	13	12	14	19	4	5	0	0	0	9	11	14	22	4	6	8	18	20	0	4	3	12	13	5	0	7	63	4	5	2	8	10	13	0	8	8	0	2	1	0	1
DENOVO709	0	0	0	0	0	0	0	0	0	0	0	0	0	0	0	0	0	0	0	0	0	0	0	0	0	0	0	0	1	0	0	0	0	0	0	0	0	0	0	0	0	0	0	0	0	0	0	0	0
DENOVO710	0	0	0	0	0	0	0	0	0	0	0	0	0	0	0	0	0	0	0	0	0	0	0	0	0	0	0	0	0	0	0	0	0	0	0	0	0	0	0	0	0	0	0	0	558	0	0	0	0
DENOVO711	0	0	0	0	0	0	0	0	0	0	0	0	0	0	0	1	0	0	0	0	0	0	0	0	0	0	0	0	0	0	0	0	0	0	0	0	0	0	0	0	0	0	0	0	0	0	0	0	0
DENOVO712	0	0	0	0	0	0	0	0	0	0	0	0	0	0	0	0	0	0	0	0	0	0	0	6	0	0	0	0	0	6	0	0	0	0	0	0	0	0	0	0	0	0	0	0	1	4	1	0	0
DENOVO713	189	0	0	0	0	3	0	0	0	13	0	0	0	0	0	1	0	11	182	0	1	0	0	0	0	0	0	17	9	0	0	0	0	3	0	10	0	0	0	0	0	0	0	0	1	0	0	0	3
DENOVO714	0	0	0	0	0	0	0	0	0	0	0	0	0	0	0	0	0	0	0	0	0	0	0	0	0	0	0	0	0	0	0	0	0	0	0	0	0	0	0	0	0	0	0	0	0	0	0	0	0
DENOVO715	0	48	0	0	0	0	0	0	0	0	0	0	0	0	0	0	0	0	0	0	0	0	0	0	0	0	0	0	0	1	0	0	2	0	0	0	0	0	0	0	0	0	0	0	2	4	0	67	0
DENOVO716	0	0	0	0	0	0	0	0	0	0	0	0	0	0	0	0	0	0	0	0	0	2	0	0	0	0	0	0	0	0	0	0	0	0	0	0	0	0	0	0	0	0	0	0	14	0	0	255	2
DENOVO717	14	0	0	52	11	1	0	8	2	0	0	0	0	0	0	0	0	5	67	5	0	0	16	1	6	0	0	51	3	16	0	0	0	0	6	0	0	0	0	0	0	0	0	1	0	0	253	0	0
DENOVO718	0	0	0	0	0	0	0	0	0	0	0	0	0	0	1	0	0	0	0	0	0	1	0	0	0	0	0	0	0	0	0	0	0	0	0	0	0	0	0	0	0	0	0	0	8	38	2	1	10
DENOVO719	18	20	0	30	15	6	3	10	0	15	13	2	0	20	0	0	0	4	1	0	29	5	0	12	23	0	5	8	20	8	22	3	0	11	63	30	7	9	12	5	12	10	0	10	1	3	0	0	1
DENOVO720	39	18	0	44	8	11	14	2	22	6	0	24	15	0	0	0	0	6	0	12	6	9	10	6	0	8	12	6	10	4	27	4	0	1	13	6	14	1	31	11	13	11	2	15	1	0	0	1	2
DENOVO721	26	14	5	53	31	34	29	26	30	38	16	12	7	26	0	0	0	11	17	34	19	8	18	13	18	17	10	31	26	22	21	0	0	12	67	59	18	11	41	17	17	53	12	19	3	1	0	1	3
DENOVO722	0	0	0	0	0	0	0	0	0	0	0	0	0	0	0	0	0	0	0	0	0	0	0	0	0	0	0	0	0	0	0	0	0	0	0	0	0	0	0	0	0	0	0	0	10	0	1	0	0
DENOVO723	37	8	1	22	21	9	21	26	6	22	11	5	1	14	1	0	0	4	2	16	14	1	1	0	4	23	1	0	11	8	14	2	0	3	2	30	7	2	28	7	10	31	2	3	1	1	0	0	5
DENOVO724	0	0	0	0	0	0	0	0	0	0	0	0	0	22	0	0	0	0	0	0	0	0	0	522	0	0	0	0	0	0	0	0	0	0	0	0	0	0	0	3	0	0	0	0	0	0	2	0	0
DENOVO725	5	0	4	34	9	23	12	26	29	28	7	3	8	15	0	1	0	4	7	0	9	5	19	18	2	14	6	10	7	22	27	6	0	3	40	7	12	1	18	2	6	5	4	13	1	3	0	0	0
DENOVO726	0	0	0	0	0	0	0	0	0	0	0	0	0	0	0	0	0	0	0	0	0	0	0	0	0	0	0	0	1	0	0	0	1	0	0	0	0	0	0	0	0	0	0	0	1	0	0	4	0
DENOVO727	0	0	0	0	0	0	0	0	0	0	0	0	0	0	0	0	0	0	0	0	0	0	0	0	0	0	0	0	0	0	0	0	0	0	0	0	0	0	0	0	0	0	0	0	1	53	0	0	3
DENOVO728	0	0	0	0	0	0	0	0	0	0	0	0	0	0	0	0	0	0	0	0	0	0	0	0	0	0	0	0	0	0	0	0	0	0	0	0	0	0	0	0	0	0	0	0	0	0	0	0	0
DENOVO729	44	4	0	25	18	5	18	4	8	6	6	11	6	29	0	0	0	11	0	13	3	1	24	8	4	16	7	17	7	7	15	7	0	3	30	0	4	4	4	8	24	7	1	26	1	1	0	0	4
DENOVO730	0	0	0	0	0	0	0	0	0	0	0	0	0	0	0	0	0	0	0	0	0	0	0	0	0	0	0	0	0	6	0	0	1	0	0	0	0	0	0	0	1	0	0	0	0	0	0	0	0
DENOVO731	14	23	1	1	22	20	32	11	10	13	7	4	7	0	0	0	0	3	6	14	3	6	14	6	3	6	3	11	0	30	2	0	0	1	36	7	5	0	30	5	18	21	5	33	0	2	0	1	2
DENOVO732	0	0	0	0	0	0	0	0	0	0	1	0	0	0	0	0	0	0	0	0	0	0	0	0	0	0	0	0	0	0	0	0	0	0	0	0	0	0	0	0	0	0	0	0	0	0	0	0	0
DENOVO733	0	0	0	0	0	0	0	0	0	0	0	0	0	0	0	0	0	0	0	0	0	0	0	0	0	0	0	0	0	0	0	0	0	0	0	0	0	0	0	0	0	0	0	0	0	0	0	0	0
DENOVO734	0	0	0	0	0	0	0	0	0	0	0	0	0	0	0	0	0	1	0	0	0	0	0	0	0	0	0	0	0	0	0	0	0	0	0	0	0	0	0	0	0	0	0	0	0	1	0	0	0
DENOVO735	0	0	0	0	0	0	0	0	0	0	0	0	0	0	0	0	0	0	0	0	0	0	0	0	0	0	0	0	0	0	0	0	0	0	0	0	0	0	0	0	0	0	0	0	0	3	0	0	0
DENOVO736	42	1	1	25	2	7	3	12	7	6	2	20	9	7	0	0	0	9	28	42	4	2	8	0	18	14	3	2	8	14	13	0	0	0	51	8	12	2	14	14	8	0	2	15	3	0	1	1	0
DENOVO737	0	0	0	0	0	0	0	7	1	0	0	0	0	0	0	0	0	0	0	0	0	0	429	0	0	0	0	2	0	3	0	0	0	11	0	0	0	0	0	25	0	0	0	0	0	0	0	1	0
DENOVO738	0	0	0	0	0	0	0	0	0	0	0	0	0	0	0	0	0	1	0	0	0	0	0	0	0	0	0	0	0	0	0	0	0	0	0	0	0	0	0	0	0	0	0	0	0	376	0	0	0
DENOVO739	0	0	0	0	0	0	0	0	0	0	0	0	0	0	0	0	0	0	0	0	0	0	0	0	0	0	0	0	0	0	0	0	0	0	0	0	0	0	0	0	0	0	0	0	0	0	0	0	0
DENOVO740	0	1	0	0	0	0	0	0	0	0	0	0	0	0	0	0	0	0	0	0	0	0	0	0	0	0	0	0	0	0	0	0	0	0	0	0	0	0	0	0	0	0	0	0	0	0	0	0	0
DENOVO741	0	0	0	0	0	0	0	0	0	0	0	0	0	0	0	0	0	0	0	0	0	1	0	0	0	0	0	0	0	0	0	0	0	0	0	0	0	0	0	0	0	0	0	0	5	24	2	25	8
DENOVO742	7	3	6	30	2	13	5	9	15	16	2	2	0	2	0	0	0	13	16	19	11	0	11	1	14	22	0	5	15	22	13	5	0	6	35	10	16	0	8	5	14	11	10	28	1	1	0	0	0
DENOVO743	0	0	0	0	0	0	0	0	0	0	0	0	0	0	0	0	0	0	0	0	0	0	0	0	0	0	0	0	0	0	0	0	0	0	0	0	0	0	0	0	0	0	0	0	0	0	0	0	145
DENOVO744	11	21	1	16	0	17	8	7	4	19	1	10	0	11	0	0	0	0	25	26	2	6	5	7	7	8	9	4	11	10	3	13	0	0	34	6	5	17	17	13	11	27	5	20	0	2	0	1	2
DENOVO745	0	0	0	0	0	0	0	9	0	0	0	0	0	0	0	0	0	0	0	0	0	2	0	0	0	0	0	0	0	0	0	0	0	0	0	0	0	0	0	0	0	0	0	0	0	1	1	0	0
DENOVO746	0	0	0	0	0	0	0	0	0	0	0	0	0	0	0	0	0	0	0	0	0	0	0	0	0	0	0	0	0	0	0	0	0	0	0	0	0	0	0	0	1	0	0	0	17	12	0	0	16
DENOVO747	0	1	0	0	0	0	0	0	0	0	0	0	0	0	0	0	0	0	0	0	0	0	0	0	0	0	0	0	0	0	0	0	0	0	0	0	0	0	0	0	0	0	0	1	93	13	0	0	25
DENOVO748	35	9	3	42	13	20	7	2	6	9	9	37	11	3	0	0	0	9	15	6	0	9	3	3	24	13	9	4	17	1	24	3	0	1	24	3	5	6	34	14	6	26	2	5	1	2	0	0	1
DENOVO749	35	27	1	40	2	5	37	2	18	27	9	19	6	9	0	0	0	8	12	4	6	0	7	4	0	1	1	5	1	1	32	7	0	1	15	1	2	1	10	4	1	20	7	4	0	0	0	1	0
DENOVO750	0	2	0	13	0	0	15	0	0	0	0	0	0	0	0	0	0	0	80	37	0	0	0	11	0	0	0	18	3	12	0	0	0	0	0	0	0	0	0	0	0	0	0	0	0	0	287	0	0
DENOVO751	0	0	0	0	0	0	0	0	0	0	0	0	0	0	0	0	0	0	0	0	0	0	0	0	0	0	0	0	0	0	0	0	0	0	0	0	0	0	0	1	0	0	0	0	0	0	0	0	16
DENOVO752	0	18	0	0	0	0	0	0	1	3	1	0	2	0	17	8	0	0	0	2	0	3	0	5	0	0	1	2	1	2	5	1	7	2	0	0	3	1	3	0	0	2	2	8	7	4	0	4	1
DENOVO753	36	12	0	4	5	6	11	15	6	34	2	26	7	10	0	0	0	7	2	9	11	4	29	7	9	8	7	3	11	15	0	8	0	0	12	24	9	7	11	12	5	9	6	21	0	6	0	1	0
DENOVO754	2	6	1	19	10	5	7	7	5	20	5	27	3	13	0	0	0	4	8	8	15	2	21	3	34	2	7	10	7	7	24	6	1	6	26	17	17	4	48	12	7	1	3	14	0	2	2	0	0
DENOVO755	0	0	0	0	0	0	0	0	0	0	0	0	0	0	0	0	0	0	0	0	0	0	0	0	0	0	0	0	0	0	0	0	0	0	0	0	0	0	0	0	0	0	0	0	0	0	0	0	429
DENOVO756	0	4	0	37	8	7	0	0	8	10	5	0	6	24	36	43	1	40	43	14	6	1	9	4	8	1	0	15	67	12	0	0	0	0	0	19	7	2	14	10	7	0	6	15	0	0	0	3	1
DENOVO757	0	0	0	0	0	0	0	0	0	0	0	0	0	0	0	0	0	0	0	0	0	1	0	0	0	0	0	0	0	0	0	0	0	0	0	0	0	0	0	1	0	0	0	0	0	0	1	0	0
DENOVO758	0	0	0	0	0	0	0	1	0	0	0	0	0	0	0	0	0	0	0	0	0	0	0	0	0	0	0	0	0	0	0	0	0	0	0	0	0	0	0	0	0	0	0	0	0	0	0	0	0
DENOVO759	35	9	3	22	5	20	4	13	3	10	8	19	6	9	0	0	0	6	11	2	15	3	6	8	4	5	10	5	3	8	42	5	0	0	17	5	9	1	30	8	23	29	2	16	2	0	1	0	0
DENOVO760	1	0	0	0	0	0	0	0	1	0	0	0	0	0	1	0	0	0	0	0	0	0	0	0	0	0	0	0	0	0	0	0	2	0	0	0	0	0	0	0	0	0	0	0	0	0	0	0	0
DENOVO761	0	0	0	0	0	0	0	0	0	0	0	0	0	0	0	0	0	0	0	0	0	0	0	0	0	0	0	0	0	0	0	0	0	0	0	0	0	0	0	0	0	0	0	0	30	0	0	0	0
DENOVO762	0	12	0	0	0	0	0	0	0	0	0	0	0	0	0	0	0	0	0	0	0	3	0	0	0	0	0	0	0	0	0	0	5	0	0	0	0	0	0	1	1	0	0	0	23	0	0	0	5
DENOVO763	22	4	1	15	10	13	8	36	4	25	5	24	2	0	0	1	0	15	6	11	29	0	18	5	0	11	3	7	6	0	14	4	0	2	5	3	11	4	15	0	14	4	7	42	0	1	0	0	0
DENOVO764	0	0	0	0	0	0	0	0	0	0	0	0	0	0	0	0	0	0	2	0	0	8	0	0	0	0	0	0	0	0	0	0	1	0	0	0	0	0	0	0	0	0	0	0	0	1	1	2	23
DENOVO765	0	0	0	0	0	0	0	0	0	0	0	0	0	0	0	0	0	0	0	0	0	0	0	0	0	0	0	0	0	0	0	0	0	0	0	0	2	0	0	0	0	0	0	0	8	59	0	0	0
DENOVO766	80	10	0	65	3	7	0	23	0	4	0	5	0	8	0	1	0	41	8	4	0	1	4	2	18	6	0	14	0	10	10	0	0	5	0	6	0	0	18	13	8	45	0	16	0	0	0	0	1
DENOVO767	0	19	0	0	0	0	0	0	4	3	7	19	9	4	28	37	0	2	0	0	12	3	10	0	4	0	0	0	6	0	18	0	0	7	12	13	2	13	0	11	0	0	3	12	6	19	1	0	0
DENOVO768	0	0	0	0	0	0	0	0	0	0	0	0	0	0	0	0	0	0	0	0	0	0	0	0	0	0	0	0	0	0	0	0	1	0	0	0	0	0	6	0	0	0	0	0	57	0	3	0	0
DENOVO769	0	0	0	4	0	0	0	0	0	0	21	30	6	5	25	33	0	0	6	0	1	2	0	14	4	6	2	6	13	0	0	4	0	0	70	5	0	1	0	0	0	0	2	0	0	0	0	0	0
DENOVO770	32	21	1	0	10	3	18	21	9	0	1	13	27	15	0	0	0	12	6	0	19	3	12	5	0	4	4	0	8	6	24	4	0	6	19	8	14	0	16	0	15	7	6	15	2	0	1	4	1
DENOVO771	40	11	2	111	31	27	14	6	9	5	0	1	8	0	0	0	10	6	0	15	9	0	17	7	7	0	0	17	0	12	54	0	0	11	0	16	13	2	2	0	0	0	0	16	2	0	2	1	1
DENOVO772	23	9	0	27	9	4	9	12	12	12	1	4	11	5	0	0	0	4	7	10	10	1	11	20	3	11	8	14	1	19	15	2	0	8	33	20	7	1	23	14	11	11	10	20	1	0	1	0	0
DENOVO773	21	4	2	5	12	4	7	5	4	15	2	11	5	6	1	0	0	1	10	9	8	7	17	1	12	10	5	4	37	17	4	4	0	0	56	11	17	0	21	11	21	0	1	24	0	0	0	0	1
DENOVO774	0	0	0	0	0	0	0	0	0	0	0	0	0	0	0	0	0	0	0	0	0	0	0	0	0	0	0	0	0	0	0	0	0	0	0	0	0	0	0	0	2	0	0	0	0	0	0	0	0
DENOVO775	13	9	0	63	0	9	28	2	11	9	1	13	7	12	0	0	0	1	12	15	1	0	28	7	10	0	0	19	0	11	5	0	1	2	2	1	8	4	26	3	4	7	0	34	0	0	0	0	0
DENOVO776	24	24	0	44	10	11	22	7	12	0	10	2	3	5	0	0	0	6	18	1	6	0	0	0	5	8	4	7	14	19	16	6	0	12	28	18	8	5	20	13	0	11	6	2	0	1	1	0	0
DENOVO777	0	0	0	0	0	0	0	0	0	0	0	0	0	0	0	0	0	0	5	0	0	0	7	0	0	0	0	4	0	1	0	0	0	0	0	15	0	0	0	0	0	0	0	0	33	126	0	0	0
DENOVO778	0	0	0	0	0	0	0	0	0	0	1	0	0	0	0	0	0	0	0	0	0	5	0	0	0	0	0	0	0	0	0	0	0	0	0	0	1	0	0	0	0	0	0	0	6	0	23	3	62
DENOVO779	0	12	0	0	0	0	0	0	0	0	0	0	0	0	3	2	0	0	0	0	0	0	0	0	0	0	0	0	0	0	0	0	0	0	0	0	0	0	0	0	5	0	0	0	0	69	0	1	8
DENOVO780	23	13	3	14	8	13	17	3	11	14	0	10	3	9	0	0	0	11	0	15	20	7	9	0	7	11	1	22	21	2	31	8	0	2	15	22	13	8	19	2	5	0	3	33	0	2	2	0	2
DENOVO781	0	0	0	0	0	0	0	0	0	0	0	0	0	0	0	0	0	0	0	7	0	0	0	0	0	0	0	0	0	0	0	0	0	0	0	0	0	0	0	0	0	0	0	0	0	0	0	372	0
DENOVO782	0	9	0	0	0	0	0	0	0	0	0	0	0	0	0	0	0	0	0	0	0	0	0	0	0	0	0	0	0	1	0	0	6	0	0	0	0	0	0	0	0	0	0	0	1	18	11	0	2
DENOVO783	0	0	0	0	0	0	0	0	0	0	0	0	0	0	0	0	0	0	0	0	0	0	0	0	0	5	0	0	0	0	0	0	0	0	0	0	0	0	0	4	0	0	0	0	0	0	0	2	0
DENOVO784	18	0	0	0	68	0	0	0	0	0	0	0	0	2	0	0	0	0	0	231	0	0	0	71	0	7	0	3	0	0	0	0	0	0	4	0	0	0	0	41	0	0	0	0	0	0	0	0	0
DENOVO785	4	16	0	19	5	22	22	1	12	5	0	14	9	10	0	0	0	1	9	21	5	7	14	6	8	0	1	8	0	4	9	3	0	3	17	18	0	0	45	8	9	20	4	11	2	7	2	1	0
DENOVO786	0	0	0	0	0	0	0	0	0	0	0	0	0	0	0	2	0	0	0	0	0	0	0	0	0	0	0	0	0	0	0	0	0	0	0	0	0	0	0	0	0	0	0	0	1	102	0	0	0
DENOVO787	0	0	0	0	0	0	0	0	0	0	0	0	0	0	0	0	0	0	0	0	0	0	0	0	0	0	0	0	0	0	0	0	0	0	0	0	0	0	0	0	0	0	0	0	0	0	0	0	3
DENOVO788	0	3	0	0	0	0	0	0	0	0	0	0	0	0	0	0	0	0	0	0	0	1	0	0	0	0	0	0	0	0	0	0	0	0	0	0	0	0	0	0	0	0	0	0	24	0	2	10	4
DENOVO789	0	0	0	0	0	0	0	0	0	0	0	0	0	0	0	0	0	0	0	0	0	0	232	124	0	79	0	0	0	0	0	0	0	0	0	0	0	0	0	0	0	0	0	0	0	1	0	0	0
DENOVO790	0	0	0	0	0	0	0	0	1	0	0	0	0	0	0	0	0	0	0	0	0	0	0	0	0	0	0	0	0	0	0	0	0	0	0	0	0	0	0	0	0	0	0	0	0	0	0	0	0
DENOVO791	21	11	1	50	8	4	2	3	11	9	15	6	3	3	0	0	0	2	5	14	0	1	9	13	0	10	1	4	1	12	11	11	0	7	6	26	1	8	20	8	7	24	4	37	0	0	0	0	0
DENOVO792	14	0	0	0	0	0	15	24	0	0	0	0	0	0	0	0	0	0	0	0	0	1	0	1	0	0	0	2	8	2	0	5	0	0	0	0	0	0	0	437	0	0	0	0	1	0	3	0	0
DENOVO793	0	0	0	0	0	0	0	0	0	0	0	0	0	0	0	0	0	0	0	0	0	0	0	0	0	0	0	0	0	0	0	0	0	0	0	0	0	0	0	0	0	0	0	0	0	16	1	0	0
DENOVO794	0	0	0	0	0	0	0	0	0	0	0	0	0	0	0	0	0	0	0	0	0	0	0	0	0	0	0	0	0	0	0	0	0	0	0	0	0	0	0	0	0	0	0	0	8	0	0	0	0
DENOVO795	0	0	0	0	0	0	0	1	0	0	0	0	0	0	0	0	0	0	0	0	0	1	0	0	0	0	0	0	0	1	1	0	2	0	0	0	0	0	0	0	0	0	0	0	21	0	7	0	20
DENOVO796	0	0	0	0	0	0	0	16	0	0	0	0	0	0	0	0	0	0	0	0	0	1	0	0	0	0	0	0	0	0	0	0	0	0	0	0	0	0	0	0	0	0	0	0	1	0	0	0	0
DENOVO797	0	0	0	0	0	0	0	0	0	0	0	0	0	0	0	0	0	0	0	0	0	0	0	0	0	0	0	0	0	0	0	0	0	0	0	0	0	0	0	0	0	0	0	0	0	0	0	0	0
DENOVO798	0	0	0	0	0	0	0	0	0	0	0	0	0	0	0	0	0	0	0	0	0	0	0	0	0	0	0	0	0	0	0	0	0	0	0	0	0	0	0	0	0	0	0	0	0	0	0	0	1
DENOVO799	0	0	0	1	0	0	0	0	0	0	0	0	0	0	0	0	0	0	0	0	0	0	0	0	0	0	0	10	0	0	0	0	0	0	0	0	0	0	0	0	0	0	0	0	0	0	0	0	0
DENOVO800	0	0	0	0	0	0	0	9	0	0	0	0	0	0	0	0	0	0	0	0	0	0	0	0	0	0	0	0	0	0	0	0	0	0	0	0	0	0	0	0	0	0	0	0	0	109	0	0	0
DENOVO801	0	0	0	0	0	0	0	0	0	0	0	0	0	0	0	0	0	0	0	0	0	0	0	0	0	0	0	0	0	0	0	0	0	0	0	0	0	0	0	0	0	0	0	0	0	1	0	0	0
DENOVO802	0	0	0	0	0	0	0	0	0	0	0	0	0	0	0	0	0	0	0	0	0	7	0	0	0	0	0	0	0	0	0	0	0	0	0	0	0	0	0	0	0	0	0	0	0	126	7	0	0
DENOVO803	0	0	0	0	0	0	0	0	0	0	0	0	0	0	0	0	0	3	0	0	0	0	0	0	0	0	0	0	0	0	0	0	0	0	0	0	0	0	0	0	0	0	0	0	0	0	0	0	0
DENOVO804	15	10	0	53	0	11	8	6	6	8	14	0	6	5	1	0	0	7	0	0	17	0	21	5	5	17	0	9	0	13	21	13	0	3	12	1	13	1	20	6	2	43	1	0	0	0	1	3	0
DENOVO805	0	9	0	32	0	17	18	8	10	16	1	0	21	13	0	0	0	7	7	7	6	0	7	0	0	9	3	4	14	8	0	13	0	7	7	11	13	5	0	1	14	43	0	13	0	2	1	1	0
DENOVO806	0	0	0	0	0	0	0	0	0	0	0	1	0	0	0	0	0	0	0	0	0	0	0	0	0	0	0	0	0	0	0	0	1	0	0	0	0	0	0	0	0	1	0	0	9	0	51	16	140
DENOVO807	0	0	0	0	0	0	0	0	0	0	0	0	0	0	0	0	0	0	0	0	0	0	0	0	0	0	0	0	0	0	0	0	0	0	0	0	0	0	0	0	0	0	0	0	0	131	0	0	0
DENOVO808	4	22	0	18	0	2	15	0	4	23	14	24	6	10	0	0	2	3	16	8	15	7	4	1	3	5	3	9	19	19	15	1	0	5	16	12	5	0	20	12	20	28	5	15	0	0	1	0	2
DENOVO809	0	0	0	0	0	0	0	0	0	0	0	0	0	0	0	0	0	0	0	0	0	0	0	0	0	0	0	0	0	6	5	0	4	0	0	0	0	0	0	0	0	0	0	0	0	0	0	0	0
DENOVO810	0	0	0	0	0	0	0	0	0	0	0	0	0	0	1	0	0	0	0	0	0	0	0	0	0	0	0	0	0	0	0	0	0	0	0	0	0	0	0	0	0	0	0	0	0	39	0	5	6
DENOVO811	0	0	0	0	0	0	0	0	0	0	0	0	0	0	0	0	0	0	0	0	0	0	0	0	0	0	0	0	0	0	0	0	0	0	0	0	0	0	0	0	0	0	0	0	2	0	0	0	0
DENOVO812	0	12	0	0	0	0	0	0	0	0	0	0	0	0	0	0	0	0	0	0	0	0	0	0	0	0	0	0	0	0	0	0	0	0	0	0	0	0	0	0	0	0	0	0	2	12	0	0	5
DENOVO813	0	11	1	17	8	7	6	27	0	2	2	14	14	13	0	0	0	2	6	11	22	1	0	0	0	8	4	11	4	5	16	3	0	2	16	6	9	3	20	18	5	14	0	26	0	2	1	0	0
DENOVO814	0	1	0	0	0	0	0	0	0	0	0	0	0	0	0	0	0	0	0	0	0	0	0	0	0	0	0	0	0	0	0	0	1	0	0	0	0	0	0	0	0	0	0	0	0	0	0	0	0
DENOVO815	33	9	0	166	6	0	0	0	0	7	3	84	0	0	0	0	0	8	0	22	0	0	13	0	7	0	0	0	2	13	15	0	0	0	0	0	0	0	0	0	0	7	0	7	0	0	0	0	0
DENOVO816	0	0	0	0	0	0	0	0	0	0	0	0	0	0	0	0	0	1	0	0	0	0	0	0	0	0	0	0	0	0	0	0	165	8	0	0	0	0	0	0	0	0	0	0	0	4	2	0	45
DENOVO817	22	8	1	34	13	0	15	8	0	12	6	13	14	3	0	0	0	5	1	3	4	1	8	1	0	12	0	10	3	4	29	2	0	2	28	26	5	2	28	4	10	27	5	37	0	1	2	2	0
DENOVO818	0	4	0	0	0	0	10	0	0	0	0	0	0	0	0	0	0	0	0	0	0	0	0	0	0	0	0	0	0	0	0	0	0	0	0	0	0	0	0	0	0	0	0	0	5	9	0	0	0
DENOVO819	0	5	0	0	0	0	0	0	0	0	0	0	0	0	0	0	0	0	0	0	0	0	1	0	0	0	0	0	0	1	1	0	5	0	0	1	0	0	1	0	1	0	0	0	23	62	2	2	24
DENOVO820	0	2	0	0	0	0	0	0	0	0	0	0	0	0	0	0	0	0	0	0	0	0	0	0	0	0	0	0	0	0	0	0	0	0	0	0	0	0	0	0	0	0	0	1	0	20	0	0	0
DENOVO821	39	0	0	4	0	0	0	0	0	6	0	0	0	0	0	2	0	8	290	6	0	0	0	0	0	0	0	3	13	0	24	0	0	5	0	8	0	0	0	0	0	0	0	10	1	0	0	0	3
DENOVO822	20	16	0	26	22	5	14	5	16	10	0	0	0	6	0	0	2	0	0	5	10	5	16	5	24	3	5	0	0	10	13	1	0	1	18	14	9	2	16	7	17	18	2	9	1	0	0	0	0
DENOVO823	0	0	0	0	0	0	0	0	0	0	0	0	0	0	0	0	0	0	0	0	0	2	0	0	0	0	1	0	0	0	0	0	4	0	0	0	0	0	0	0	0	0	0	0	12	1	1	0	11
DENOVO824	0	12	0	0	0	0	0	0	3	0	0	2	2	3	5	7	0	0	1	1	0	0	0	0	1	1	1	0	2	0	1	1	0	0	1	3	1	0	4	4	0	0	1	2	10	6	4	15	0
DENOVO825	0	0	0	0	0	0	0	0	0	0	0	0	0	0	0	0	0	0	0	0	0	0	0	0	0	0	0	0	0	0	0	0	0	0	0	0	0	0	0	0	0	0	0	0	0	196	0	0	0
DENOVO826	0	37	0	2	0	0	0	0	0	0	0	0	0	0	0	0	0	0	0	0	0	0	0	0	0	0	0	0	0	0	0	0	0	0	0	0	0	0	0	0	0	0	0	0	0	0	1	0	0
DENOVO827	23	29	0	5	10	9	10	13	2	4	0	10	3	9	0	0	0	5	9	0	6	12	29	7	10	0	1	10	3	2	3	3	0	9	31	0	3	1	13	19	20	15	0	1	0	2	0	1	0
DENOVO828	0	0	0	0	0	0	0	0	0	13	0	9	2	21	82	61	0	12	8	20	4	3	4	0	0	10	0	11	6	13	38	16	0	2	49	40	9	6	32	14	9	6	2	10	1	1	0	0	0
DENOVO829	0	0	0	0	0	0	0	0	0	0	0	0	0	0	0	0	0	3	0	0	0	0	0	0	0	0	0	0	0	0	0	0	230	3	0	0	0	0	0	0	0	0	0	0	0	0	0	0	0
DENOVO830	0	200	0	0	0	0	0	0	0	0	0	0	0	0	0	0	0	0	8	0	0	5	0	0	0	0	0	0	1	0	0	0	6	1	0	0	0	0	0	0	0	0	0	0	16	12	0	0	3
DENOVO831	11	17	0	33	7	6	27	9	2	18	8	1	7	0	0	1	0	1	15	17	8	0	19	0	0	3	7	4	7	10	0	0	0	4	15	21	16	0	15	14	2	4	0	8	1	1	0	0	0
DENOVO832	7	0	0	0	0	0	3	0	0	0	0	0	0	1	0	0	0	8	0	0	0	0	0	1	0	1	1	1	0	0	0	0	0	0	0	366	0	0	0	1	0	0	0	0	0	0	0	0	0
DENOVO833	7	11	0	50	6	5	16	2	0	0	5	6	5	8	0	0	1	4	13	8	4	4	10	5	19	6	4	1	1	24	12	16	0	3	0	11	17	0	3	13	0	36	0	32	0	1	0	0	0
DENOVO834	0	0	0	0	0	0	0	0	0	0	0	0	0	0	0	0	0	0	0	0	0	0	0	0	0	0	0	0	0	0	0	0	0	0	0	0	0	0	0	0	0	0	0	0	0	0	0	0	0
DENOVO835	0	0	0	0	33	8	32	58	1	10	5	9	2	0	0	0	0	10	35	70	7	2	9	1	9	0	1	10	7	20	0	0	0	32	0	0	0	0	0	0	0	6	0	0	3	4	2	8	4
DENOVO836	20	7	2	0	1	7	5	5	18	5	6	21	4	6	0	0	0	13	4	29	12	3	25	8	18	3	7	3	4	5	18	6	0	5	9	8	6	6	17	11	6	1	7	11	0	0	0	1	0
DENOVO837	0	0	0	0	0	0	0	4	0	0	0	0	0	0	0	0	0	0	0	0	0	0	0	0	0	0	0	0	0	0	0	0	0	0	0	0	0	0	0	0	0	0	0	0	0	0	0	0	0
DENOVO838	0	40	0	0	0	0	0	0	0	0	0	0	0	0	0	0	0	0	0	0	0	7	0	0	0	0	0	0	0	0	0	0	2	0	0	0	0	0	0	0	0	0	0	0	43	0	3	0	0
DENOVO839	0	0	0	0	0	0	0	0	0	0	0	0	0	0	0	0	0	0	0	0	0	0	0	0	0	0	0	0	0	0	0	0	0	0	0	0	0	0	0	0	0	0	0	0	0	0	0	0	0
DENOVO840	0	0	0	0	0	0	0	0	0	0	0	0	0	0	0	0	0	0	0	0	0	0	0	0	0	0	0	0	0	0	0	0	0	0	0	0	0	0	0	0	0	0	0	0	0	0	0	0	0
DENOVO841	0	0	0	0	0	0	0	1	0	0	0	0	0	0	1	1	0	0	0	0	0	0	0	0	0	0	0	0	0	0	9	0	0	0	0	0	0	0	0	0	0	9	0	0	0	2	0	0	23
DENOVO842	0	3	0	0	0	0	0	0	0	0	0	0	0	0	0	0	0	0	0	0	0	0	0	1	0	0	0	0	0	0	0	0	0	0	0	0	0	0	0	0	0	0	0	0	1	0	2	7	0
DENOVO843	0	0	0	0	0	0	0	6	0	0	0	0	0	0	0	0	0	0	0	0	0	0	0	0	0	0	0	0	0	0	0	0	0	0	0	0	0	0	0	0	0	0	0	0	14	105	0	2	1
DENOVO844	0	1	0	0	0	0	0	0	0	0	0	0	0	0	0	0	0	1	0	0	0	0	0	0	0	0	0	0	0	0	0	0	0	0	0	0	0	0	0	0	0	0	0	0	0	24	0	4	0
DENOVO845	1	15	3	42	12	7	18	4	2	11	0	21	2	2	0	0	0	4	5	7	14	1	8	0	0	14	11	6	6	4	1	5	0	12	8	22	18	8	32	0	6	0	0	34	0	1	0	1	1
DENOVO846	8	12	3	27	4	19	1	11	13	20	7	0	0	3	0	0	0	8	11	2	4	1	33	7	6	4	11	0	5	6	20	6	0	21	7	0	1	7	13	2	0	32	2	0	0	1	2	0	3
DENOVO847	0	0	0	0	0	0	5	0	1	0	0	0	0	0	0	0	0	0	2	0	0	0	11	9	1	290	0	0	0	0	0	0	0	0	0	29	0	0	0	5	0	0	0	0	0	0	0	0	0
DENOVO848	0	0	0	0	0	0	0	0	0	0	0	0	0	0	0	0	0	0	6	0	0	0	0	0	0	0	0	1	0	0	0	0	0	0	0	0	0	0	0	0	0	0	0	0	0	6	0	0	0
DENOVO849	0	34	0	0	0	0	0	0	0	0	0	0	0	0	0	0	0	0	0	0	0	30	0	0	0	0	0	0	4	0	0	0	0	0	0	0	0	0	0	0	0	0	0	0	30	7	0	0	2
DENOVO850	0	10	0	0	0	0	0	0	0	0	0	0	0	0	0	0	0	0	0	0	0	0	0	0	0	0	0	0	0	0	0	0	0	0	0	0	0	0	0	0	0	0	0	0	4	326	1	0	0
DENOVO851	41	11	0	12	0	9	0	9	17	7	9	6	0	12	0	0	0	1	5	22	0	0	5	6	5	9	0	7	1	11	0	6	0	12	39	14	6	0	24	12	8	2	3	8	0	0	0	0	0
DENOVO852	0	0	0	0	0	0	0	0	0	0	0	0	0	0	0	0	0	0	0	0	0	4	0	0	0	0	0	0	0	0	1	0	0	0	0	0	0	0	0	0	0	0	0	0	0	0	0	0	44
DENOVO853	11	0	0	32	0	0	8	2	0	0	0	0	2	0	0	0	0	0	6	0	2	0	0	0	13	0	2	0	0	0	0	0	0	0	0	0	0	0	7	0	0	0	0	0	3	0	0	0	4
DENOVO854	0	30	0	0	0	0	0	0	0	0	0	0	0	0	0	0	0	0	0	0	0	0	0	0	0	0	0	0	1	0	0	0	0	0	0	0	0	0	0	0	0	0	0	0	0	0	0	0	0
DENOVO855	0	0	0	0	0	0	0	0	0	0	0	0	0	0	0	0	0	0	0	0	0	0	0	0	0	0	0	0	0	0	0	0	0	0	0	0	0	0	0	0	0	0	0	0	2	0	3	7	10
DENOVO856	3	28	0	12	2	4	0	8	0	5	3	10	0	7	0	0	0	0	8	15	5	2	2	2	10	7	16	5	4	6	6	2	0	1	25	31	14	3	8	1	6	24	0	20	0	0	0	0	0
DENOVO857	28	8	2	22	16	2	6	3	3	6	17	29	7	5	0	0	0	3	25	10	1	5	0	4	1	8	10	13	1	6	1	1	0	7	0	20	5	5	27	0	5	5	3	2	1	0	0	2	0
DENOVO858	0	0	0	0	0	0	0	0	0	0	0	0	0	0	0	0	0	0	0	0	0	0	0	0	0	0	0	0	0	0	0	0	0	0	0	0	0	0	0	0	0	0	0	0	0	0	0	0	0
DENOVO859	340	0	0	0	0	0	0	0	5	0	0	0	0	0	0	0	0	0	2	0	0	0	0	0	1	0	0	2	0	0	0	0	0	0	0	0	0	0	0	0	0	0	0	0	0	0	0	0	0
DENOVO860	0	0	0	0	0	0	0	0	0	0	0	0	0	0	0	0	0	0	0	0	0	0	0	0	0	0	0	0	0	0	0	0	0	0	0	0	0	0	0	0	0	0	0	0	371	0	1	0	0
DENOVO861	0	0	0	0	0	0	0	0	0	0	0	0	0	0	0	0	0	0	0	0	0	0	0	0	0	0	0	0	0	0	0	0	0	0	0	0	0	0	0	0	0	0	0	0	0	0	0	353	0
DENOVO862	0	0	0	0	0	0	5	0	0	0	0	0	0	0	1	1	0	0	0	0	0	13	0	0	0	0	0	0	4	0	0	0	0	0	0	21	0	0	0	0	0	0	0	0	16	0	0	0	0
DENOVO863	0	1	0	0	0	0	0	0	0	3	0	0	0	0	1	2	0	0	0	0	0	1	1	0	0	1	2	1	0	0	0	0	5	0	0	0	0	0	0	0	1	1	0	3	3	0	0	6	0
DENOVO864	30	4	2	26	4	3	3	5	5	10	3	26	14	5	0	0	0	5	17	13	27	1	5	4	6	5	3	1	7	0	0	7	0	7	24	3	5	9	13	8	14	0	1	2	0	1	1	0	1
DENOVO865	22	22	1	87	5	0	15	10	0	15	8	0	6	6	0	0	5	2	6	0	0	0	3	0	7	0	0	5	5	0	11	1	0	0	18	0	0	0	9	0	0	0	4	36	0	0	2	2	0
DENOVO866	18	18	2	8	14	10	0	8	0	23	8	0	17	13	0	0	0	5	10	8	3	4	11	3	8	3	1	0	1	7	6	1	0	5	38	0	3	2	9	2	15	7	2	9	0	0	0	0	0
DENOVO867	19	3	0	0	4	8	4	6	3	3	3	29	7	8	0	0	0	8	22	30	4	0	0	0	0	16	0	4	0	9	11	8	0	1	44	1	3	1	39	0	0	0	1	15	2	5	0	0	1
DENOVO868	0	68	0	0	0	0	0	0	0	0	0	0	0	0	0	0	0	0	0	0	0	8	0	0	0	0	0	0	0	0	0	0	2	0	0	0	0	0	0	0	0	0	0	0	1	3	0	1	0
DENOVO869	42	7	0	13	0	8	33	2	9	3	17	9	0	0	0	0	0	0	9	8	2	0	4	0	3	13	5	3	3	1	21	1	0	7	38	2	13	5	7	13	13	17	5	1	0	0	1	0	0
DENOVO870	26	20	1	32	1	8	15	5	1	8	3	14	9	10	0	0	0	1	12	6	8	0	6	2	11	2	6	6	8	7	5	4	0	2	29	18	5	1	15	8	10	13	8	4	2	1	0	3	0
DENOVO871	0	0	0	0	0	0	0	0	0	0	0	0	0	0	0	0	0	0	0	0	0	1	0	0	0	0	0	0	0	0	0	0	0	0	0	0	0	0	0	0	0	0	0	0	1	0	0	0	0
DENOVO872	80	3	0	163	49	1	21	11	0	1	0	0	0	0	0	0	0	1	11	11	0	1	23	12	10	5	0	10	0	20	1	0	0	0	1	2	0	1	12	3	0	9	0	14	2	0	0	0	0
DENOVO873	0	0	0	0	0	0	0	0	0	0	0	0	0	0	1	0	0	0	0	0	0	0	0	0	0	0	0	0	0	0	0	0	0	0	0	0	0	0	0	0	0	0	0	0	0	0	0	0	0
DENOVO874	64	1	3	1	14	22	0	17	12	7	3	24	14	0	0	0	0	8	0	3	5	2	1	0	1	7	8	0	10	3	4	4	0	3	6	10	8	2	4	7	5	15	4	1	0	0	2	1	0
DENOVO875	0	7	0	30	0	8	2	6	4	16	11	5	8	0	0	0	0	0	7	0	0	3	10	1	9	6	0	3	0	12	32	5	0	5	29	21	12	4	15	12	0	10	3	15	1	0	1	3	2
DENOVO876	0	0	0	0	0	0	0	0	0	0	0	0	0	0	0	0	0	0	0	0	0	0	0	0	0	0	0	0	0	0	0	0	0	0	0	0	0	0	0	0	0	0	0	0	5	0	3	0	0
DENOVO877	0	0	0	0	0	0	0	0	0	0	0	0	0	0	0	0	0	0	0	0	0	0	0	0	0	0	0	0	0	0	0	0	0	0	0	0	0	0	0	0	0	0	0	0	0	0	0	0	1
DENOVO878	12	0	1	36	12	2	8	0	3	0	10	26	13	0	0	0	0	4	0	19	0	0	10	0	6	6	5	5	6	0	30	10	0	1	14	4	7	2	6	6	14	15	8	6	0	1	0	0	0
DENOVO879	0	0	0	0	0	0	0	0	0	0	0	0	0	0	0	0	0	0	0	0	0	0	0	0	0	0	0	0	0	0	0	0	0	0	0	0	0	0	0	0	0	0	0	0	0	2	0	1	0
DENOVO880	0	0	0	0	0	0	0	0	0	0	6	0	0	7	11	5	0	5	0	13	0	0	5	5	0	0	0	0	0	0	0	0	0	0	2	0	5	0	6	0	0	0	0	0	5	99	0	9	4
DENOVO881	31	15	1	24	2	16	13	16	0	8	15	7	6	19	0	0	0	0	2	10	0	4	16	3	0	0	10	4	8	0	3	4	0	0	32	12	0	1	6	0	0	0	0	29	0	0	0	0	0
DENOVO882	44	0	0	0	0	0	4	0	0	0	0	0	0	0	0	0	0	0	1	1	0	0	0	0	0	0	0	6	0	0	0	0	0	0	11	0	0	0	0	0	0	0	0	0	0	0	316	0	0
DENOVO883	0	14	0	0	0	0	0	0	0	0	0	2	1	1	5	6	0	0	3	1	0	0	2	1	0	2	2	1	2	2	2	1	0	2	2	3	1	1	6	3	2	0	1	3	16	13	4	15	0
DENOVO884	0	0	0	0	0	0	0	0	0	0	0	0	0	0	0	1	0	0	0	0	0	0	0	0	0	0	0	0	0	0	0	0	0	0	0	0	0	1	0	0	0	0	0	0	12	0	4	12	1
DENOVO885	9	9	0	29	6	3	37	3	4	16	6	8	2	4	0	0	0	3	16	1	2	1	6	0	3	7	1	20	2	3	9	4	0	2	0	21	11	0	8	6	21	4	4	2	0	0	0	1	0
DENOVO886	13	13	0	13	2	0	12	6	11	25	4	2	16	0	0	0	0	7	0	5	6	3	3	1	9	8	0	7	5	12	13	0	0	0	15	0	11	0	42	12	17	18	1	7	0	0	3	0	0
DENOVO887	0	0	0	0	0	0	0	0	0	0	0	0	0	0	0	0	0	0	0	0	0	0	0	0	0	0	0	0	0	0	0	0	0	0	0	0	0	0	0	0	0	0	0	1	0	0	0	0	0
DENOVO888	20	10	1	29	9	6	20	4	2	4	6	6	6	13	0	0	0	3	9	6	6	2	16	5	3	9	5	8	1	11	12	8	0	7	9	9	10	3	17	9	4	20	4	14	2	2	0	0	0
DENOVO889	6	10	2	56	7	8	13	6	6	0	8	32	5	6	0	0	0	4	0	12	0	0	10	3	13	4	0	10	11	4	14	1	0	0	34	8	12	6	14	5	16	13	5	13	0	0	1	0	0
DENOVO890	0	38	0	0	0	0	0	0	0	2	0	0	0	0	0	0	0	0	0	0	0	0	0	0	0	0	0	2	0	0	0	0	0	0	0	0	0	0	7	0	0	0	0	0	48	260	1	38	0
DENOVO891	0	0	0	0	0	0	0	0	0	0	0	0	0	0	0	0	0	0	0	0	0	0	0	0	0	0	0	0	0	0	0	0	0	0	0	0	0	0	0	0	0	0	0	0	0	0	1	0	0
DENOVO892	2	13	1	0	0	42	4	16	2	26	0	3	4	8	0	0	0	4	7	13	0	2	29	4	6	1	0	11	2	17	13	0	2	5	26	5	2	3	21	4	9	0	3	0	2	0	1	1	1
DENOVO893	0	0	0	0	0	0	0	0	0	0	0	0	0	0	0	0	0	0	0	0	0	0	0	0	0	0	0	0	0	0	0	0	0	0	0	0	0	0	0	0	0	0	0	0	0	0	0	0	0
DENOVO894	29	0	0	36	2	0	12	14	0	0	0	5	0	16	0	0	0	13	4	0	3	1	15	1	11	1	0	0	0	1	0	1	0	0	0	77	34	0	4	25	0	0	0	44	0	0	0	0	2
DENOVO895	0	0	0	0	0	0	0	0	0	0	0	0	0	0	0	0	0	0	0	0	0	4	0	0	0	0	0	0	0	0	0	0	3	0	0	0	0	0	0	0	0	0	0	0	0	1	0	0	0
DENOVO896	48	5	0	17	2	1	3	4	0	4	14	20	6	1	0	0	0	9	6	7	2	4	16	8	4	10	9	0	7	2	38	1	0	3	31	0	7	1	13	0	21	1	10	5	0	0	0	1	0
DENOVO897	17	15	2	9	11	0	12	5	3	9	7	10	10	10	0	0	1	8	15	20	6	6	6	5	11	5	4	5	2	9	12	4	1	3	16	18	10	3	22	8	5	18	4	8	1	0	1	1	1
DENOVO898	3	10	0	3	0	6	15	8	14	22	10	26	3	2	0	0	0	0	6	12	1	1	0	17	0	12	1	8	6	0	38	1	0	3	32	14	9	0	4	3	18	20	1	0	2	2	0	0	0
DENOVO899	0	7	0	0	0	0	0	0	0	0	0	0	0	3	1	1	0	4	0	0	0	0	0	0	0	0	0	0	0	0	0	0	0	1	0	0	0	0	0	0	0	0	0	0	32	1	0	0	2
DENOVO900	0	0	0	0	0	0	0	0	0	0	0	0	0	0	0	1	0	0	0	0	0	0	0	0	0	0	0	0	0	0	0	0	0	0	3	0	0	0	0	0	0	0	0	0	0	75	0	0	0
DENOVO901	35	9	0	14	4	0	1	1	3	9	3	3	14	6	0	0	1	4	2	5	2	3	7	14	2	4	0	6	4	7	22	1	0	1	42	6	15	2	26	2	5	0	0	13	0	0	1	0	1
DENOVO902	0	1	0	19	13	3	4	0	5	3	0	0	0	0	0	0	4	5	37	2	13	2	6	0	0	0	2	24	78	0	2	0	0	0	0	5	0	0	1	19	0	0	0	8	0	0	1	0	0
DENOVO903	9	8	0	29	4	8	22	5	5	16	2	6	5	8	0	0	0	2	15	11	8	3	6	9	9	5	4	5	6	8	3	6	0	1	12	9	10	7	10	9	9	20	1	13	0	0	1	0	1
DENOVO904	0	0	1	0	0	0	0	0	0	0	0	0	0	0	0	0	0	0	0	0	0	0	0	0	0	0	0	0	0	0	0	0	0	0	0	0	0	0	0	0	0	0	0	0	0	1	0	0	1
DENOVO905	0	0	0	0	0	0	0	0	0	0	0	0	0	0	1	0	0	0	0	0	0	0	0	0	0	0	0	0	0	0	0	0	0	0	0	0	0	0	0	0	0	0	0	0	1	32	0	15	0
DENOVO906	0	0	0	0	0	0	0	0	0	0	0	0	0	0	0	0	0	0	5	0	0	0	0	0	0	0	0	0	0	0	0	0	0	0	0	0	0	0	0	0	0	0	0	0	0	3	0	0	0
DENOVO907	0	0	0	0	0	0	0	0	0	0	0	0	0	0	0	0	0	0	0	0	0	0	0	0	0	10	0	0	0	0	0	3	0	0	0	0	0	0	0	0	0	0	0	0	0	0	0	0	0
DENOVO908	6	30	0	23	6	15	4	3	5	5	1	10	3	15	0	0	1	3	1	8	5	3	15	7	5	10	6	7	0	6	8	13	1	5	13	2	12	2	14	13	6	5	8	29	1	0	1	0	1
DENOVO909	0	0	0	0	0	0	0	0	8	6	3	1	10	0	33	37	0	11	1	8	7	15	4	8	4	9	3	7	2	2	10	6	3	1	14	0	5	3	18	9	13	16	3	4	8	5	1	3	1
DENOVO910	308	0	0	0	0	0	0	0	0	0	0	0	0	0	0	0	0	0	0	0	0	0	0	0	0	0	0	0	0	0	0	0	0	0	0	0	0	0	0	0	0	0	0	0	0	0	0	0	0
DENOVO911	15	0	1	47	2	0	9	4	10	10	3	12	2	0	0	1	0	9	3	7	7	3	21	3	10	7	4	1	4	8	23	0	0	1	4	6	3	0	15	1	5	0	4	17	0	0	0	0	0
DENOVO912	0	28	2	7	24	15	19	0	11	0	2	16	6	9	0	0	0	2	2	5	2	4	1	0	10	16	0	11	1	3	4	3	0	3	0	7	0	0	16	3	6	0	8	41	2	0	2	3	0
DENOVO913	0	31	0	0	0	0	0	0	1	0	0	0	0	0	0	0	0	0	0	0	0	0	0	0	0	0	0	8	0	0	0	0	0	0	0	0	0	0	0	0	0	0	0	0	1	38	0	5	0
DENOVO914	10	4	2	0	5	15	42	4	4	0	7	0	12	9	0	0	0	4	2	32	6	0	11	4	3	5	3	3	7	6	17	16	0	0	13	6	5	2	0	7	13	11	0	1	0	0	0	0	0
DENOVO915	29	13	0	34	8	33	11	0	6	0	0	0	13	35	2	0	14	0	0	10	9	0	0	0	7	15	1	12	2	14	18	10	0	0	16	0	0	0	31	2	6	0	0	33	1	0	0	0	1
DENOVO916	24	24	1	28	5	3	4	15	2	1	0	4	1	13	0	0	0	1	8	10	4	2	31	1	19	3	6	5	6	2	3	3	0	11	2	1	3	5	25	5	8	0	2	26	1	0	0	0	1
DENOVO917	3	2	1	30	9	0	9	2	5	7	9	5	9	2	0	0	0	8	5	11	3	0	0	0	3	15	9	12	9	0	7	0	0	0	38	5	6	0	24	1	2	5	2	28	0	1	1	0	0
DENOVO918	0	215	0	0	0	0	0	0	0	0	0	0	0	0	0	0	0	0	0	0	0	0	0	0	0	0	0	0	0	0	0	0	0	0	0	0	0	0	0	0	0	0	0	0	1	0	0	0	0
DENOVO919	0	0	0	0	0	0	0	0	0	0	0	0	0	0	0	0	0	0	0	0	0	0	0	0	0	0	0	0	0	0	0	0	0	0	0	0	0	0	0	0	0	0	0	0	2	0	1	0	0
DENOVO920	0	54	0	0	0	0	1	0	0	0	0	0	0	0	0	0	0	0	0	0	0	0	0	0	0	0	0	0	0	0	0	0	0	0	0	0	0	0	0	0	0	0	0	0	9	13	0	12	0
DENOVO921	35	18	0	30	1	7	21	11	7	19	5	0	9	1	0	0	0	8	5	4	1	1	0	0	7	7	4	8	13	3	9	0	0	0	0	6	16	4	8	0	7	0	5	1	0	0	1	0	1
DENOVO922	58	0	2	2	7	21	0	8	4	1	0	29	2	8	0	0	1	0	14	24	3	0	0	0	9	0	0	0	19	0	14	0	0	5	0	2	17	5	15	16	15	5	3	3	0	0	0	1	2
DENOVO923	0	67	0	0	0	0	0	0	0	0	0	0	0	0	0	0	0	0	0	0	0	0	0	0	0	0	0	0	0	0	0	0	0	0	0	0	0	0	0	0	0	0	0	0	1	14	1	2	8
DENOVO924	21	13	0	0	3	1	6	0	11	10	2	8	2	6	0	0	1	25	2	4	5	6	4	3	12	6	5	5	0	0	7	2	0	1	16	16	0	1	18	28	4	17	2	33	2	0	0	1	5
DENOVO925	16	16	0	28	2	3	2	2	2	28	7	0	7	0	0	0	0	11	8	0	12	3	0	3	0	6	2	12	5	0	21	0	0	6	17	13	7	1	4	1	6	37	0	0	0	0	0	0	0
DENOVO926	49	41	0	0	40	0	0	0	0	0	0	0	0	0	0	0	0	0	0	49	0	0	0	31	0	0	0	0	0	0	0	0	0	0	7	19	0	0	58	16	21	27	0	12	0	0	0	0	0
DENOVO927	0	5	0	0	0	0	0	1	0	0	0	0	0	0	0	0	0	0	0	0	0	0	0	0	0	0	0	0	0	0	0	0	0	0	0	0	0	0	0	1	0	0	0	0	4	3	0	2	0
DENOVO928	0	0	0	0	0	0	0	0	0	0	0	0	0	0	0	0	0	0	0	0	0	0	0	0	0	0	0	0	0	0	0	0	0	0	0	0	0	0	0	0	0	0	0	0	0	0	0	39	0
DENOVO929	0	0	0	0	0	0	0	0	0	0	0	0	0	0	0	0	0	0	0	0	1	2	0	0	0	0	0	0	0	0	0	0	0	0	0	0	0	0	0	1	0	0	0	0	4	0	3	0	0
DENOVO930	0	0	0	0	0	0	0	0	0	0	0	0	0	0	0	0	0	0	0	0	0	0	0	0	0	0	0	0	0	0	0	0	0	0	0	0	0	0	0	0	0	0	0	0	1	0	0	0	0
DENOVO931	0	0	0	0	0	0	0	7	0	0	0	0	0	0	0	0	0	0	0	0	0	0	0	0	0	0	0	0	0	0	0	0	0	0	0	0	0	0	0	0	0	0	0	0	0	0	0	0	0
DENOVO932	0	4	0	0	0	0	0	0	0	0	0	0	0	0	0	0	0	0	1	0	0	0	0	0	0	0	0	0	0	0	0	0	0	0	0	0	0	0	0	0	0	0	0	2	1	6	2	2	0
DENOVO933	0	0	0	0	0	0	0	0	0	0	0	0	0	0	0	0	0	0	0	0	0	0	0	0	0	0	0	0	0	0	0	0	0	0	0	0	0	0	0	0	0	0	0	0	0	0	0	0	0
DENOVO934	0	0	0	0	0	0	0	0	0	0	0	0	0	0	0	0	0	0	0	0	0	0	0	0	0	0	0	0	0	0	0	0	0	0	0	0	0	0	0	0	0	0	0	0	0	0	0	0	0
DENOVO935	0	0	0	0	0	0	0	0	0	0	0	0	0	0	0	0	0	0	0	0	0	0	0	0	0	0	0	0	0	0	0	0	0	0	0	0	0	0	0	0	0	0	0	0	0	0	0	0	0
DENOVO936	0	24	0	0	0	0	0	0	0	0	0	0	0	0	0	0	0	0	0	0	0	0	0	0	0	0	0	0	0	0	0	0	0	0	0	0	0	0	0	0	0	0	0	0	14	15	0	7	12
DENOVO937	0	0	0	0	0	0	0	0	0	0	0	0	0	2	0	0	0	0	0	0	0	38	0	0	0	0	0	0	0	0	0	0	33	0	0	0	0	0	0	0	0	0	0	0	47	17	6	0	0
DENOVO938	5	6	0	3	10	10	8	0	11	5	0	5	0	1	0	0	0	8	10	0	27	0	6	17	8	6	1	0	4	20	34	0	0	0	18	10	0	1	4	8	7	7	1	13	1	2	1	0	0
DENOVO939	0	0	0	0	0	0	0	0	0	0	0	0	0	0	0	0	0	0	0	0	0	0	0	0	0	0	0	0	0	0	0	0	0	1	0	0	0	0	0	0	1	0	0	0	0	184	0	0	0
DENOVO940	0	0	0	0	0	0	0	0	9	5	3	0	11	1	39	25	0	5	2	6	7	7	1	3	7	4	3	8	1	0	8	8	5	2	5	3	6	0	13	4	8	11	1	4	9	2	0	2	2
DENOVO941	13	45	0	19	11	1	2	16	4	20	8	7	3	2	0	0	0	2	0	22	10	6	0	10	0	7	2	8	0	7	0	4	1	5	7	0	13	0	4	4	21	4	0	4	2	0	3	0	0
DENOVO942	15	4	0	2	0	11	1	9	2	5	4	5	0	6	0	0	0	9	22	1	1	0	58	62	2	54	1	3	0	2	6	2	0	10	0	6	4	0	0	7	2	20	0	0	0	0	0	0	0
DENOVO943	0	0	0	0	0	0	0	0	0	0	0	0	0	0	0	0	0	0	0	0	0	12	0	0	0	0	0	0	0	0	0	0	0	0	0	0	0	0	0	0	0	0	0	0	3	0	0	101	0
DENOVO944	0	0	0	0	0	0	0	0	0	0	0	0	0	0	0	0	0	0	0	0	0	0	0	0	0	0	0	0	0	0	0	0	0	0	0	0	0	0	0	0	0	0	0	0	0	0	0	10	0
DENOVO945	0	0	0	0	0	0	0	0	0	0	0	0	0	0	1	3	0	0	0	0	0	0	0	0	3	0	0	0	0	0	0	0	0	0	0	0	0	0	0	0	0	0	0	0	87	4	1	0	19
DENOVO946	0	0	0	0	0	0	0	0	0	0	0	0	0	0	0	0	0	0	0	0	0	0	0	0	0	0	0	0	0	0	0	0	0	0	0	0	0	0	0	0	0	0	0	0	0	0	0	0	0
DENOVO947	0	0	0	0	0	0	0	0	0	0	0	0	0	0	0	0	0	0	0	0	0	0	0	0	0	0	0	0	2	0	0	0	0	0	0	0	0	0	0	0	0	0	0	0	6	0	1	0	9
DENOVO948	1	13	0	15	2	11	14	8	0	2	16	0	16	8	0	0	0	13	11	0	11	0	15	5	1	6	0	9	5	0	6	3	0	5	15	0	17	0	25	1	15	10	3	17	0	0	0	0	1
DENOVO949	0	0	0	0	0	0	0	0	0	0	0	0	0	0	0	0	0	0	3	0	0	1	0	0	0	0	0	0	0	0	0	0	103	0	0	9	0	0	0	0	0	0	0	0	0	0	0	1	0
DENOVO950	0	0	0	0	0	0	0	0	0	0	0	0	0	0	0	0	0	0	0	0	0	0	0	0	0	0	0	0	0	0	0	0	0	0	0	0	0	0	0	0	0	0	0	0	0	0	0	0	1
DENOVO951	48	9	0	6	12	0	19	6	4	3	1	10	3	19	0	0	0	3	6	14	5	1	19	3	5	2	1	1	1	21	18	3	0	2	4	5	4	2	20	8	8	10	1	1	2	0	0	0	3
DENOVO952	0	0	0	0	0	0	0	0	0	0	0	0	0	0	0	0	0	1	0	0	0	0	0	0	0	298	0	0	0	0	0	0	0	0	0	0	0	0	0	0	0	0	0	0	0	0	0	0	0
DENOVO953	0	0	0	0	0	0	0	0	0	0	0	0	0	0	0	0	0	1	2	1	0	0	0	0	0	0	0	0	0	0	0	1	0	0	0	0	0	0	0	0	0	0	0	0	2	43	0	0	1
DENOVO954	21	0	4	36	3	24	4	1	13	0	7	8	0	2	0	0	0	0	11	17	0	2	6	0	0	13	3	0	37	12	0	0	0	4	7	0	8	1	9	1	4	12	2	8	0	5	1	0	2
DENOVO955	6	26	2	26	0	0	8	2	8	2	10	19	4	5	0	0	0	2	7	28	5	0	14	2	1	1	8	3	1	11	12	2	0	2	5	16	13	4	15	0	4	2	10	0	1	0	0	0	0
DENOVO956	0	0	0	0	0	0	0	0	0	0	0	0	0	0	0	0	0	0	0	0	0	0	0	0	1	0	0	0	0	0	0	0	0	0	0	0	0	0	0	0	0	0	0	0	0	0	0	31	0
DENOVO957	0	0	0	0	0	0	0	0	0	5	0	10	12	18	77	61	0	2	3	33	11	4	8	0	33	3	9	2	4	25	18	5	0	4	10	22	28	0	0	7	1	7	7	2	0	0	0	0	0
DENOVO958	17	12	2	11	7	0	9	7	2	7	6	1	11	2	0	0	0	2	14	13	1	4	1	4	8	8	4	15	4	14	12	3	0	0	11	7	15	5	14	0	2	21	6	9	2	2	0	1	3
DENOVO959	7	5	3	20	7	5	22	6	8	4	4	10	5	13	0	0	0	4	4	5	6	11	9	4	9	7	1	3	14	13	8	2	0	0	21	9	13	0	17	13	8	11	4	8	2	0	2	0	0
DENOVO960	0	0	0	0	0	0	0	0	0	0	0	0	0	0	0	0	0	0	0	0	0	0	0	0	0	0	0	0	0	0	0	1	0	0	0	0	0	0	0	0	0	0	0	0	0	0	91	4	0
DENOVO961	0	14	0	0	0	0	0	0	0	0	0	0	0	0	0	0	0	0	0	0	0	1	0	0	0	0	0	0	0	0	0	0	0	0	0	0	0	0	0	0	0	0	0	0	9	0	1	0	1
DENOVO962	40	2	0	0	6	3	14	41	0	19	0	17	0	5	0	0	0	8	25	49	0	3	12	7	6	0	0	5	7	3	0	0	1	8	0	16	0	1	0	0	0	0	0	0	1	2	1	4	2
DENOVO963	0	0	0	0	0	0	0	0	0	0	0	0	0	0	0	0	0	0	0	0	0	0	0	0	0	0	0	0	0	0	0	0	0	0	0	0	0	0	0	0	0	0	0	0	0	0	0	0	0
DENOVO964	35	0	4	64	13	10	41	31	0	1	0	8	0	6	0	0	26	11	7	17	5	1	6	2	27	5	1	2	0	5	0	0	0	2	47	6	5	0	0	10	0	0	3	0	0	4	0	2	1
DENOVO965	24	13	3	0	2	0	8	7	2	5	4	7	7	14	0	0	0	5	0	11	7	3	8	7	7	3	3	2	10	10	27	4	0	3	17	0	0	17	0	12	8	0	7	25	0	1	2	1	1
DENOVO966	0	0	0	0	0	0	0	0	0	0	0	0	0	0	1	0	0	0	0	0	0	0	0	0	0	0	0	0	0	0	0	0	0	1	0	0	0	0	0	0	0	0	0	0	28	1	0	27	2
DENOVO967	23	2	4	3	16	10	6	2	16	4	4	2	12	0	0	0	0	0	3	0	0	4	0	5	8	1	2	6	0	0	27	4	0	1	10	5	5	3	4	5	2	27	1	22	0	0	0	0	0
DENOVO968	0	164	0	0	0	0	0	0	0	0	0	0	0	0	4	5	0	0	0	0	0	0	0	0	0	0	0	0	0	0	0	0	0	0	0	0	0	0	0	0	0	0	0	0	0	4	0	0	7
DENOVO969	15	3	3	14	6	12	12	1	9	20	7	1	2	11	0	0	0	3	1	11	5	0	8	2	3	0	2	8	0	11	16	2	0	2	16	7	6	0	30	0	19	15	1	2	0	0	3	0	0
DENOVO970	1	0	0	0	0	0	0	0	0	0	0	0	0	0	0	0	0	0	0	0	0	0	0	0	0	0	0	0	0	0	0	0	0	0	0	0	0	0	0	0	0	0	0	0	0	0	0	156	0
DENOVO971	21	0	0	4	1	5	32	0	3	1	1	10	10	0	0	0	0	10	14	10	0	4	11	0	11	3	2	2	3	0	5	0	0	1	8	0	5	0	37	4	7	22	3	0	0	0	1	0	1
DENOVO972	60	0	0	18	4	0	0	6	0	28	1	1	0	20	0	0	0	11	16	8	0	0	4	5	10	3	2	0	55	2	0	0	0	16	0	8	0	0	0	0	17	2	0	1	1	2	0	0	0
DENOVO973	25	0	0	9	9	32	0	11	25	0	5	4	3	6	0	0	0	12	9	14	0	6	4	2	1	0	0	0	3	0	15	0	0	0	13	7	3	2	12	3	8	13	9	0	0	1	0	0	0
DENOVO974	0	0	0	0	0	0	0	0	0	0	0	0	0	0	0	3	0	0	0	0	0	0	0	0	1	0	0	0	0	0	0	0	0	0	0	1	0	0	0	0	0	0	0	0	0	0	3	52	0
DENOVO975	0	0	0	0	0	0	0	0	4	0	0	18	13	8	57	41	0	8	2	26	5	11	18	4	0	3	11	0	0	0	19	0	0	0	9	5	0	9	20	2	11	2	2	24	0	2	0	1	0
DENOVO976	0	1	0	0	0	0	0	0	0	0	0	0	0	0	0	0	0	0	0	0	0	0	0	0	0	0	0	0	0	0	0	0	0	0	0	0	0	0	0	0	0	0	0	0	0	0	0	0	0
DENOVO977	47	20	0	41	21	20	9	16	3	12	0	0	17	7	0	0	11	2	7	0	0	0	0	0	1	2	3	2	0	7	0	0	0	8	0	8	7	2	16	5	0	20	0	7	2	0	0	2	1
DENOVO978	179	36	0	71	0	0	0	0	0	0	0	0	0	0	0	0	0	0	0	0	0	0	0	0	0	0	0	5	0	3	0	0	0	2	0	0	0	0	0	0	0	0	0	0	0	0	0	0	0
DENOVO979	0	0	0	0	0	0	0	0	0	0	0	0	0	10	19	16	0	0	0	0	4	0	0	0	0	7	5	0	8	1	0	7	0	0	19	9	4	1	12	12	0	13	0	0	15	37	2	0	7
DENOVO980	0	0	0	0	0	0	0	0	0	0	0	0	0	0	0	0	0	0	0	0	0	0	0	0	0	0	0	0	0	0	0	0	0	0	0	0	0	0	0	0	0	0	0	0	0	0	0	123	0
DENOVO981	0	0	0	0	0	0	0	0	0	0	0	0	0	0	0	0	0	0	0	0	0	0	0	0	0	0	0	0	0	0	0	0	0	0	0	0	0	0	0	0	0	0	0	0	0	0	0	0	0
DENOVO982	0	0	0	0	0	0	0	0	0	0	0	0	0	0	0	0	0	0	0	0	0	1	0	0	0	0	0	0	0	0	0	0	0	0	0	0	0	0	0	0	0	0	0	0	0	0	0	0	0
DENOVO983	13	9	1	0	5	15	11	6	4	14	4	14	6	11	0	0	0	4	0	0	1	0	3	4	11	0	3	10	5	17	4	3	0	8	17	13	6	4	1	0	5	5	0	6	1	0	0	0	4
DENOVO984	0	0	0	0	0	0	0	0	0	0	0	0	0	0	0	0	0	0	0	0	0	0	0	0	0	0	0	0	0	0	0	0	0	0	0	281	0	0	0	0	0	0	0	0	0	0	0	1	0
DENOVO985	0	0	0	0	0	0	0	0	0	0	0	0	0	0	0	0	0	0	0	0	0	0	0	0	0	0	0	0	0	0	0	0	0	0	0	0	0	0	0	2	0	0	0	0	0	87	0	0	1
DENOVO986	0	4	0	0	0	0	0	0	0	0	0	0	0	0	0	0	0	0	0	0	0	17	0	0	0	0	0	0	0	0	0	0	25	0	0	0	0	0	0	0	7	0	0	0	10	7	0	2	0
DENOVO987	0	0	0	0	0	0	0	0	0	0	0	0	0	0	0	0	0	0	0	0	0	0	0	0	0	0	0	0	0	0	5	0	0	0	0	0	0	0	0	0	0	0	0	0	0	105	0	0	0
DENOVO988	0	0	0	0	0	0	0	0	0	0	0	0	0	0	0	0	0	0	0	0	0	7	0	0	0	0	0	0	0	0	0	0	3	0	0	0	0	0	0	0	0	0	0	0	2	0	0	6	0
DENOVO989	0	0	0	0	0	0	0	0	0	0	0	0	0	0	0	0	0	0	0	0	0	0	0	0	0	0	0	0	0	0	0	0	0	0	0	0	0	0	0	0	0	0	0	0	0	0	0	0	0
DENOVO990	0	0	0	0	0	0	0	0	10	15	13	15	9	0	41	62	0	4	14	2	4	6	2	3	16	7	6	4	1	32	0	12	0	2	5	8	3	4	9	10	8	0	2	0	4	3	0	0	3
DENOVO991	12	13	0	9	3	5	8	1	2	9	0	14	0	7	0	0	0	0	7	0	2	3	14	1	30	2	1	0	2	14	24	1	0	4	23	5	6	3	32	1	3	14	4	0	1	0	0	0	0
DENOVO992	0	0	0	12	2	0	0	84	0	26	2	0	2	8	0	0	0	49	5	21	0	4	3	0	3	0	0	0	13	3	0	0	0	4	2	0	0	12	0	0	0	0	0	0	0	1	0	0	12
DENOVO993	0	0	0	0	1	5	3	24	5	10	0	5	0	4	0	0	0	18	16	54	0	0	21	27	6	0	0	28	49	9	0	0	0	8	0	0	9	2	1	10	0	0	0	0	0	0	0	1	2
DENOVO994	0	0	0	0	0	0	0	0	0	0	0	0	0	0	0	0	0	0	0	0	0	0	0	0	0	0	0	0	0	0	0	0	0	0	0	0	0	0	0	0	0	0	0	0	0	74	4	13	0
DENOVO995	0	15	0	0	0	0	0	0	0	0	0	0	0	0	0	0	0	0	0	0	0	47	0	0	0	0	0	0	0	0	0	0	5	0	0	0	0	0	0	1	0	0	0	0	0	1	0	0	0
DENOVO996	8	6	0	8	9	4	19	14	1	0	6	0	6	9	0	0	0	9	7	3	10	1	1	4	0	1	5	6	2	9	0	4	0	3	17	5	8	2	3	4	2	15	4	1	2	0	0	0	0
DENOVO997	8	16	2	9	1	0	10	6	3	0	3	19	0	11	0	0	0	3	4	7	0	2	0	12	0	2	2	1	1	10	12	4	0	12	24	12	3	3	4	5	2	0	0	11	0	0	0	0	0
DENOVO998	0	21	0	0	0	0	0	0	4	3	2	8	4	2	27	22	0	11	1	5	0	3	4	1	4	5	3	0	2	3	2	4	54	3	13	9	8	0	2	1	3	7	1	6	2	2	0	1	0
DENOVO999	32	8	0	0	0	8	4	7	3	3	4	13	9	3	0	0	0	7	13	12	3	0	7	0	2	6	4	4	0	6	20	0	0	6	0	6	0	0	26	9	6	28	0	10	0	3	1	1	0
DENOVO1000	1	1	0	1	0	0	0	0	0	1	0	0	0	1	2	3	0	0	0	0	1	5	0	1	1	0	0	0	0	0	1	0	3	0	0	0	0	0	0	0	0	0	0	0	13	0	2	5	3
DENOVO1001	9	14	0	28	5	6	24	0	2	30	10	7	4	0	0	0	1	9	3	2	3	2	9	5	0	5	6	13	5	5	12	0	0	0	28	17	3	1	10	3	9	7	13	12	5	1	0	0	1
DENOVO1002	0	8	0	0	0	0	0	0	0	0	0	0	0	0	0	0	0	0	0	0	0	0	0	0	0	0	0	0	0	0	0	0	0	0	0	0	0	0	0	0	0	0	0	0	31	18	4	1	0
DENOVO1003	0	22	0	20	2	12	0	3	0	4	9	5	2	8	0	0	0	0	15	0	5	0	8	1	0	4	4	1	5	22	17	12	0	0	6	7	3	3	5	0	0	38	0	10	1	1	0	0	0
DENOVO1004	24	10	0	10	8	11	7	2	0	5	7	9	4	9	0	0	0	4	7	16	14	4	11	3	3	2	0	9	7	8	16	2	1	3	12	9	11	2	19	3	4	19	3	7	2	0	0	0	2
DENOVO1005	120	0	0	27	4	7	1	2	0	0	0	0	0	0	1	0	0	9	5	10	0	0	2	6	11	2	0	8	8	11	0	0	0	15	0	2	3	0	3	26	6	3	3	5	0	0	0	0	2
DENOVO1006	0	0	0	0	0	0	0	0	0	0	0	0	0	0	0	0	0	0	0	0	0	0	0	0	0	0	0	0	0	0	0	0	0	0	0	0	0	0	0	0	0	0	0	0	9	105	1	14	0
DENOVO1007	0	2	0	11	7	0	2	2	6	7	1	14	0	5	0	0	0	10	7	12	0	6	0	14	0	5	4	1	6	6	21	0	0	3	23	10	9	0	24	0	0	10	4	21	0	0	0	0	0
DENOVO1008	0	13	0	0	0	0	0	0	0	0	0	0	0	0	0	0	0	0	0	0	0	0	0	0	0	0	0	0	0	0	0	0	0	0	0	0	0	0	0	0	0	0	0	0	2	77	0	0	1
DENOVO1009	2	4	1	26	17	1	27	17	3	6	0	0	2	13	0	0	0	1	0	7	11	5	2	1	0	8	0	4	0	18	18	4	0	5	8	13	1	0	2	7	7	5	0	4	0	1	0	0	0
DENOVO1010	0	0	0	0	0	0	0	0	0	1	0	0	0	0	0	0	0	0	0	0	0	0	0	0	0	0	0	0	0	0	0	0	0	0	0	0	0	0	0	0	0	0	0	0	0	186	0	0	0
DENOVO1011	0	0	0	0	0	0	0	0	0	0	0	0	0	0	0	0	0	0	0	0	0	0	0	0	0	0	0	0	0	0	0	0	0	0	0	0	0	0	0	0	0	0	0	0	0	1	0	0	0
DENOVO1012	0	0	0	0	0	0	0	0	0	0	0	0	0	0	0	0	0	0	0	0	0	0	0	0	0	0	0	0	0	0	0	0	0	0	0	0	0	0	0	0	0	0	0	0	0	0	0	0	0
DENOVO1013	16	9	0	15	7	6	22	2	7	10	2	5	0	10	0	1	0	1	2	0	0	0	1	0	6	12	0	8	0	6	10	7	0	1	30	0	8	2	18	3	0	11	8	15	2	0	0	1	1
DENOVO1014	0	5	0	15	3	0	0	11	0	1	0	0	0	18	0	0	0	2	0	1	0	1	0	60	0	85	5	4	0	0	0	1	0	0	0	0	6	0	0	45	0	15	0	0	0	0	1	0	0
DENOVO1015	21	5	0	34	9	7	0	1	0	23	6	4	0	1	0	0	0	2	7	8	6	4	4	1	0	9	0	6	0	5	0	4	0	0	32	2	2	4	15	1	4	17	0	13	0	0	2	0	0
DENOVO1016	0	0	0	0	0	0	0	0	0	0	0	0	0	0	0	0	0	0	0	0	0	0	0	0	0	0	0	0	0	0	0	0	0	0	0	0	0	0	0	0	0	0	0	0	0	0	2	9	0
DENOVO1017	22	8	0	31	0	9	5	5	4	19	5	18	9	9	0	0	1	7	5	9	7	2	11	5	7	8	4	9	1	4	14	4	0	2	18	14	5	8	12	2	8	12	2	18	0	0	0	0	1
DENOVO1018	13	3	1	2	18	3	9	0	3	12	3	19	8	3	0	0	0	4	1	4	1	0	11	0	1	11	6	5	2	0	13	0	0	0	39	22	5	1	1	5	0	2	2	26	0	0	0	0	2
DENOVO1019	0	0	0	0	7	10	6	42	0	21	3	6	0	0	0	0	0	8	4	47	3	6	16	4	17	0	0	16	39	9	0	0	0	18	0	0	0	1	0	0	0	0	0	0	2	1	1	7	4
DENOVO1020	21	29	0	18	3	24	15	8	1	9	5	0	7	9	0	0	5	0	0	0	8	1	0	3	0	14	0	14	0	18	11	1	0	0	0	0	14	0	28	13	4	0	0	0	0	0	3	0	2
DENOVO1021	15	20	0	10	5	8	27	2	4	19	0	0	11	3	0	0	0	0	1	11	6	0	8	1	6	7	9	8	3	9	11	0	0	3	0	22	0	5	2	6	11	0	1	11	1	0	0	0	0
DENOVO1022	9	2	1	19	16	1	13	2	4	6	2	0	2	6	0	0	0	7	0	2	0	2	20	0	2	1	3	5	6	14	1	0	0	3	8	9	4	4	13	3	7	7	2	24	0	3	0	0	0
DENOVO1023	0	0	0	0	0	0	0	0	0	0	0	0	0	0	0	0	0	0	0	0	0	0	0	0	0	0	0	0	0	0	0	0	0	0	0	0	0	0	0	0	0	0	0	0	0	176	0	0	1
DENOVO1024	0	0	0	11	9	25	4	20	0	22	1	6	2	1	0	0	0	18	36	35	4	2	17	3	5	0	0	25	2	11	0	0	0	12	0	0	0	0	0	0	0	0	0	0	0	0	0	2	1
DENOVO1025	9	0	0	86	0	4	16	1	0	0	0	0	0	2	1	0	0	0	49	50	0	0	0	5	8	2	0	8	1	7	0	0	0	0	0	0	0	6	0	3	0	7	0	0	0	0	1	0	2
DENOVO1026	0	0	0	0	0	0	0	0	0	0	0	0	0	0	0	0	0	0	0	0	0	0	0	0	0	0	0	0	0	3	0	0	0	0	0	0	0	0	0	0	0	0	0	0	0	0	0	0	0
DENOVO1027	0	0	0	0	0	0	0	0	0	0	0	0	0	0	0	0	0	0	0	0	0	0	0	0	0	0	0	0	0	0	0	0	0	0	0	0	0	0	0	0	0	0	0	0	0	0	0	0	0
DENOVO1028	0	216	0	0	0	0	0	0	0	0	0	0	0	0	0	0	0	0	0	0	0	0	1	0	0	0	0	0	0	0	0	0	4	0	0	0	0	0	0	0	0	4	0	0	8	0	0	1	0
DENOVO1029	24	15	0	4	24	23	20	0	0	0	0	0	5	0	0	0	0	3	3	0	8	0	12	5	3	15	1	7	3	1	16	1	0	0	0	0	2	2	1	2	0	28	6	2	0	2	0	0	0
DENOVO1030	5	1	4	0	0	11	7	3	0	0	6	7	11	4	0	0	0	5	2	0	3	2	2	18	12	1	2	5	0	7	4	2	0	5	6	13	18	5	4	3	3	0	4	58	1	0	1	0	0
DENOVO1031	5	2	1	33	4	15	7	10	3	0	3	5	1	6	0	0	0	2	0	0	6	1	12	1	17	1	1	1	0	1	2	2	0	1	0	3	0	1	1	12	8	48	2	27	1	2	0	0	0
DENOVO1032	2	0	0	0	0	0	0	0	0	0	0	0	0	0	0	0	0	0	0	0	0	0	0	0	0	0	0	0	0	0	0	0	0	0	0	0	0	0	0	0	0	0	0	0	0	0	0	39	0
DENOVO1033	0	0	0	0	0	0	0	0	0	0	0	0	0	0	0	0	0	0	0	0	0	0	0	0	0	0	0	0	0	0	0	0	0	0	0	0	0	0	0	0	0	0	0	0	0	0	6	0	0
DENOVO1034	7	6	0	25	19	4	9	11	9	1	0	3	1	4	0	0	0	3	15	23	7	0	1	3	5	9	8	12	8	9	3	0	0	7	1	11	2	1	12	4	1	8	1	8	0	0	0	0	0
DENOVO1035	10	10	1	15	3	4	14	3	10	8	2	5	4	4	0	0	0	6	3	2	8	5	8	3	5	6	0	4	2	5	7	4	0	4	13	13	4	2	9	5	6	11	0	16	1	0	0	1	0
DENOVO1036	0	0	0	0	0	0	0	0	0	0	0	0	0	0	0	0	0	0	0	0	0	0	0	0	0	0	0	0	0	0	0	0	0	0	1	0	0	0	0	0	0	0	0	0	2	0	5	4	5
DENOVO1037	5	13	2	0	4	2	3	1	2	9	7	13	13	0	1	0	0	12	14	1	8	0	4	14	21	1	2	0	3	13	2	8	2	9	30	2	5	2	0	0	0	3	0	2	0	0	0	0	0
DENOVO1038	0	1	0	0	1	0	0	0	0	0	0	0	1	0	5	0	0	1	0	0	0	3	0	0	0	0	0	0	1	0	0	0	0	0	1	1	0	0	0	0	0	0	1	0	90	9	4	330	4
DENOVO1039	26	5	2	12	2	0	14	2	2	4	2	11	2	10	0	0	0	7	0	3	4	3	2	16	0	11	3	12	8	0	10	4	0	3	15	7	0	1	1	8	3	2	7	10	2	0	2	1	0
DENOVO1040	0	0	0	0	5	0	0	0	0	0	0	0	0	0	0	0	0	2	0	0	0	0	0	11	0	217	8	0	0	0	0	0	0	0	0	0	0	0	0	0	0	0	0	0	0	1	0	0	0
DENOVO1041	0	0	0	0	0	0	0	0	0	0	0	0	0	0	0	0	0	0	0	0	0	0	0	0	0	0	0	0	0	0	0	0	0	0	0	0	0	0	0	0	0	0	0	0	0	0	0	0	0
DENOVO1042	0	0	0	0	0	0	0	0	0	0	0	0	0	0	1	0	0	0	0	0	0	0	0	0	0	0	0	0	0	0	1	0	0	0	0	0	0	0	0	0	0	0	0	0	0	1	0	0	0
DENOVO1043	0	0	0	0	0	0	0	0	0	2	0	5	0	0	5	6	0	0	5	0	4	0	3	0	4	0	0	0	0	6	0	2	0	0	10	0	0	0	0	0	0	8	0	0	0	20	1	3	6
DENOVO1044	48	13	0	53	6	6	0	4	0	11	0	0	0	0	0	0	0	16	11	9	0	0	13	0	0	10	4	19	0	5	0	0	0	3	0	9	0	0	10	1	0	2	0	0	0	0	0	2	0
DENOVO1045	0	0	0	0	0	0	0	0	0	0	0	0	0	0	0	0	0	0	0	0	0	0	0	0	0	0	0	0	0	0	0	0	1	0	0	0	0	0	0	0	0	0	0	0	0	0	0	0	0
DENOVO1046	0	0	0	0	0	0	0	0	0	0	0	0	0	0	0	0	0	0	0	0	0	0	0	0	0	244	0	0	0	0	0	0	0	0	0	0	0	0	0	1	0	0	0	0	0	0	1	0	0
DENOVO1047	0	12	1	14	2	9	5	10	6	16	7	7	0	0	0	0	0	0	5	16	2	5	9	0	22	0	7	4	13	0	0	6	0	3	7	13	0	0	0	1	0	9	2	17	2	1	0	0	0
DENOVO1048	0	0	0	0	0	0	0	0	0	0	0	0	0	0	0	0	0	0	0	0	0	0	0	0	0	0	0	0	0	0	0	0	0	0	0	0	0	0	0	0	0	0	0	0	0	247	0	0	0
DENOVO1049	5	28	2	25	4	8	13	0	9	4	0	0	7	0	0	0	0	8	5	0	0	2	0	3	7	4	3	8	0	2	17	0	0	0	22	3	0	3	5	3	9	0	3	15	0	2	0	0	0
DENOVO1050	6	2	2	2	1	14	13	8	16	3	5	0	0	7	0	0	0	5	10	10	4	0	2	0	1	8	5	0	1	1	7	0	0	5	30	14	0	3	0	16	9	8	4	7	2	0	0	2	0
DENOVO1051	0	0	0	0	0	0	0	0	0	0	0	0	0	0	0	0	0	0	0	0	0	0	0	0	0	0	0	0	0	0	0	0	0	0	0	0	0	0	0	0	0	0	0	0	0	0	0	0	219
DENOVO1052	19	20	0	0	0	14	20	0	14	0	0	14	0	2	0	0	2	1	9	19	0	4	4	8	9	6	3	6	7	7	7	0	1	0	0	4	15	7	0	4	0	0	4	18	0	2	0	1	4
DENOVO1053	0	0	0	0	0	5	0	1	0	0	0	0	0	0	0	0	0	2	0	0	0	0	0	0	0	0	0	0	0	0	0	0	0	0	0	0	0	0	0	0	0	0	0	0	6	18	0	29	0
DENOVO1054	4	4	0	17	2	5	15	11	2	5	2	15	4	7	0	0	1	6	0	5	3	0	16	3	4	19	3	2	3	5	0	7	0	4	5	27	11	0	4	0	8	0	2	8	0	0	1	0	2
DENOVO1055	0	0	0	0	0	0	0	0	0	0	0	0	0	0	0	0	0	0	0	0	0	0	0	0	0	0	0	0	0	0	0	0	0	0	0	0	0	0	0	0	0	0	0	0	0	0	0	0	0
DENOVO1056	20	25	0	62	0	9	1	0	0	23	1	18	0	0	0	0	1	0	0	0	6	0	0	0	3	0	0	0	0	0	27	0	0	0	0	9	0	3	0	9	0	0	6	5	0	0	0	1	0
DENOVO1057	20	2	3	16	4	11	5	4	8	4	4	6	9	2	0	0	0	6	8	9	6	0	4	3	9	6	6	2	3	14	13	5	0	0	23	4	9	0	6	6	5	13	1	11	1	0	0	0	0
DENOVO1058	38	2	1	9	0	0	10	10	0	3	6	4	13	13	0	0	0	2	0	1	0	0	6	0	9	8	1	16	1	12	5	9	0	0	5	1	0	0	4	2	13	8	2	9	0	2	1	0	0
DENOVO1059	0	0	0	0	0	0	0	0	0	0	0	0	0	0	0	0	0	0	0	0	0	0	0	0	0	0	0	0	0	0	0	0	0	0	0	0	0	0	0	0	0	0	0	0	4	0	1	1	0
DENOVO1060	0	0	0	0	0	0	0	0	0	0	0	0	0	0	1	1	0	0	0	0	0	0	0	0	0	0	4	0	0	0	0	0	0	0	0	0	0	0	0	0	0	0	0	0	0	0	0	0	0
DENOVO1061	0	4	0	0	0	0	0	0	0	0	0	0	0	0	0	0	0	0	0	0	0	0	0	0	0	0	0	0	0	0	0	0	0	0	0	0	0	0	0	0	0	0	0	0	7	48	0	5	0
DENOVO1062	0	0	0	0	0	0	0	0	0	0	0	0	0	0	0	0	0	0	0	0	0	0	0	0	0	0	0	0	0	0	0	0	0	0	0	0	0	0	0	0	0	0	0	0	0	0	0	0	0
DENOVO1063	0	0	0	0	0	0	0	0	0	0	0	0	0	0	0	0	0	0	0	0	0	0	0	0	0	0	0	0	0	0	0	0	0	0	0	0	0	0	0	0	0	0	0	0	0	117	0	0	0
DENOVO1064	28	11	0	12	5	3	18	8	10	10	3	3	2	5	0	0	1	3	10	3	5	5	7	8	11	8	0	2	1	6	20	7	0	3	11	12	4	1	5	3	7	34	3	19	0	1	2	0	0
DENOVO1065	0	4	0	0	0	0	0	0	0	0	0	0	0	0	0	0	0	0	0	0	0	0	0	1	0	0	0	0	0	0	0	0	0	0	0	0	0	0	0	0	0	0	0	0	11	77	0	0	3
DENOVO1066	0	0	0	6	1	0	99	15	0	0	0	0	0	0	0	0	0	86	19	0	0	0	4	0	0	0	0	2	0	11	0	0	0	0	3	0	0	0	8	0	0	4	0	2	0	0	0	0	0
DENOVO1067	0	0	0	0	0	0	0	0	0	0	0	0	0	0	0	0	0	0	0	0	0	0	0	0	0	0	0	0	0	0	0	0	0	0	0	0	0	0	0	0	0	0	0	0	0	0	1	58	0
DENOVO1068	54	0	0	3	5	0	0	3	0	0	0	44	0	0	0	0	0	9	11	0	0	1	0	1	36	0	0	21	7	6	2	0	0	4	0	11	0	4	3	4	2	18	0	0	0	0	0	0	1
DENOVO1069	23	0	0	0	16	5	3	0	5	10	0	15	0	14	0	0	0	2	19	6	4	2	1	2	2	1	1	6	6	4	4	0	0	0	26	14	5	1	10	4	0	0	4	12	0	0	0	0	1
DENOVO1070	0	0	0	0	7	0	0	0	0	0	0	0	0	0	0	0	0	0	0	0	0	0	0	0	0	0	0	0	0	0	0	0	0	2	0	0	0	0	0	0	0	0	0	0	2	0	0	1	0
DENOVO1071	0	0	0	0	0	0	0	0	0	0	0	0	0	0	0	0	0	0	0	0	0	0	0	0	0	0	0	0	0	0	0	0	0	0	0	0	0	0	0	0	2	0	0	0	0	0	93	0	0
DENOVO1072	3	0	0	134	10	0	0	24	15	5	12	0	0	0	0	0	0	3	0	0	0	0	0	3	0	0	0	0	0	0	3	0	0	1	0	10	2	2	11	54	0	4	0	0	0	0	0	0	0
DENOVO1073	19	5	1	29	6	9	8	4	5	9	3	15	6	5	0	0	0	6	2	16	4	0	5	5	2	2	5	5	2	18	3	0	0	0	8	10	13	1	5	3	5	5	1	12	0	0	0	0	0
DENOVO1074	1	2	0	12	3	13	2	2	3	2	5	3	7	0	0	0	2	0	0	1	4	0	3	4	5	23	0	9	0	20	10	0	0	0	3	4	5	6	29	8	6	16	3	13	0	1	0	3	2
DENOVO1075	4	9	0	5	3	2	6	5	9	6	7	4	13	6	0	0	0	3	2	11	1	0	6	2	4	7	4	1	27	6	7	2	0	5	1	11	13	6	9	5	0	8	0	6	0	1	0	0	1
DENOVO1076	15	0	0	18	0	11	10	7	2	9	0	12	0	0	0	0	0	3	0	8	2	2	0	0	5	0	0	6	0	8	11	7	0	13	9	8	21	3	36	11	0	0	0	0	0	0	5	0	0
DENOVO1077	0	1	4	12	1	1	5	1	5	8	6	21	2	0	1	0	1	8	5	14	5	1	2	0	15	1	2	4	3	0	1	10	0	0	12	0	6	0	20	16	5	20	3	9	0	0	0	0	1
DENOVO1078	0	0	0	0	0	0	0	0	0	0	0	0	0	1	0	0	0	0	0	0	0	0	0	0	0	0	0	0	0	0	0	0	0	0	0	0	0	0	0	0	0	0	0	0	1	0	2	0	2
DENOVO1079	0	0	0	0	0	0	135	0	0	0	0	0	0	0	0	0	0	0	0	0	0	0	0	0	0	5	0	0	0	0	0	0	0	0	0	12	0	2	0	0	0	0	0	0	87	0	0	0	0
DENOVO1080	0	0	0	0	0	0	0	0	0	0	0	0	0	0	0	0	0	0	0	0	0	0	0	0	0	0	0	0	0	0	0	0	0	0	0	0	0	0	0	0	0	0	0	0	0	0	0	0	0
DENOVO1081	15	0	0	0	0	0	10	0	0	0	0	0	0	10	0	0	0	0	0	0	0	0	0	0	0	211	0	0	0	0	0	0	0	0	0	0	0	0	0	1	0	0	0	0	0	0	0	0	0
DENOVO1082	24	15	0	0	1	7	8	0	2	8	0	3	1	0	0	0	0	4	8	6	5	0	10	4	5	4	6	9	0	2	10	3	0	0	0	0	2	0	9	3	2	1	0	28	0	0	0	0	1
DENOVO1083	10	10	1	0	0	12	12	0	2	5	9	11	6	10	0	0	0	3	13	6	0	3	18	0	0	0	3	0	3	0	0	0	0	0	23	6	10	3	23	0	8	9	0	3	0	0	0	0	0
DENOVO1084	0	0	0	0	1	0	0	0	0	0	0	0	0	0	0	0	0	0	0	0	0	0	0	0	0	0	0	0	2	0	0	0	0	0	0	0	0	0	0	0	0	0	0	0	0	0	0	0	0
DENOVO1085	0	8	0	8	3	9	2	8	6	0	1	0	5	5	0	0	2	0	0	18	7	0	1	11	0	1	3	0	10	0	9	3	0	6	37	0	0	0	1	11	20	0	3	11	0	0	2	0	0
DENOVO1086	0	0	0	0	0	0	0	0	0	0	0	0	0	0	0	0	0	0	0	0	0	0	0	0	0	0	0	0	0	0	0	0	0	0	0	0	0	0	0	0	0	0	0	0	0	172	0	0	0
DENOVO1087	0	1	0	0	0	0	0	0	0	0	0	0	0	0	0	0	0	0	0	0	0	0	0	0	0	0	0	0	0	0	0	0	0	0	0	0	0	0	0	0	0	0	0	0	0	85	0	0	0
DENOVO1088	0	0	0	0	0	0	0	0	0	0	0	0	0	0	0	0	0	0	0	0	0	0	0	0	0	0	0	0	0	0	0	0	0	0	0	0	0	0	0	0	0	0	0	0	0	0	0	0	9
DENOVO1089	0	3	0	0	0	0	0	0	0	0	0	0	0	0	0	0	0	0	0	0	0	0	0	0	0	0	0	0	0	0	0	0	0	0	0	0	0	0	0	0	0	0	0	0	2	46	0	14	1
DENOVO1090	0	0	0	0	0	0	0	0	0	0	0	0	0	0	0	0	0	0	0	0	0	0	0	0	0	0	0	0	0	0	0	0	0	0	0	0	0	0	0	0	0	0	0	0	1	1	0	0	0
DENOVO1091	0	4	0	0	0	0	0	0	0	0	0	0	0	0	0	0	0	0	0	0	0	0	0	0	0	0	0	0	0	0	0	0	1	1	0	0	0	0	0	0	0	0	0	0	0	14	1	0	0
DENOVO1092	32	0	0	10	3	0	18	0	2	0	0	0	0	1	0	0	0	15	25	5	0	0	4	57	2	2	1	4	85	0	0	0	0	0	0	4	0	46	0	8	0	0	0	0	1	0	10	0	0
DENOVO1093	0	0	0	0	0	0	0	0	0	0	0	0	0	0	0	0	0	0	0	0	0	0	0	0	0	0	0	0	0	0	0	0	0	0	0	0	0	0	0	0	0	0	0	0	11	0	0	0	0
DENOVO1094	0	0	0	0	0	0	0	0	0	0	0	0	6	1	2	3	0	0	0	0	0	0	0	0	0	0	1	0	0	0	1	0	5	1	0	0	0	0	0	0	2	0	0	1	8	0	2	9	1
DENOVO1095	0	1	0	0	0	0	0	0	0	0	0	0	0	0	0	0	0	0	0	0	0	1	0	0	0	0	0	0	0	0	0	0	0	0	0	0	0	0	0	0	0	0	0	0	8	0	1	5	1
DENOVO1096	0	0	0	0	0	0	0	0	0	0	0	0	0	0	0	0	0	0	0	0	0	0	0	0	0	0	0	0	0	0	0	0	0	0	0	0	0	0	0	0	0	0	0	0	0	74	0	2	0
DENOVO1097	0	5	0	0	0	0	0	0	0	0	0	0	0	0	0	0	0	0	0	0	0	0	0	0	0	0	0	0	0	0	0	0	0	0	0	0	0	0	0	0	0	0	0	0	5	5	0	2	0
DENOVO1098	58	8	1	59	8	0	6	0	3	0	0	0	0	0	0	0	0	5	0	16	0	0	20	2	0	0	0	7	0	1	5	0	0	0	20	1	0	0	5	7	0	0	0	0	3	7	0	5	0
DENOVO1099	0	4	0	0	0	0	0	0	0	0	0	0	0	0	0	0	0	0	0	0	0	1	0	0	0	0	0	0	0	0	0	0	0	0	0	0	0	0	0	0	0	0	0	0	18	0	1	0	7
DENOVO1100	15	0	0	0	5	1	5	8	0	0	3	13	0	0	0	0	0	0	4	0	1	0	9	0	4	0	0	22	8	13	0	4	0	0	4	6	10	0	24	0	1	25	4	31	0	0	1	0	0
DENOVO1101	7	4	0	13	1	0	18	0	9	0	3	14	8	3	0	0	0	0	0	2	8	0	2	3	3	0	10	1	0	3	3	5	0	3	15	16	7	0	31	2	0	14	2	0	1	0	0	0	1
DENOVO1102	0	0	0	0	0	0	0	0	0	0	0	0	0	0	0	0	0	0	0	0	0	0	0	0	0	0	0	0	0	0	0	0	0	0	0	0	0	0	0	0	0	0	0	0	0	237	0	0	0
DENOVO1103	0	0	0	0	0	0	0	0	0	0	1	0	0	0	0	0	0	0	0	0	0	0	0	0	0	0	0	0	0	0	0	0	3	0	0	0	0	0	0	0	0	0	0	0	113	5	473	8	62
DENOVO1104	0	0	0	0	0	0	0	0	0	0	0	0	0	0	0	0	0	0	0	1	0	0	0	0	0	0	0	0	0	0	0	0	0	0	0	0	0	0	0	0	0	0	0	0	0	0	0	0	0
DENOVO1105	1	0	0	0	0	0	0	0	0	0	0	0	0	0	0	0	0	0	0	0	0	15	0	0	0	0	0	0	0	0	0	0	4	0	0	0	0	0	0	0	0	0	0	0	22	0	27	1	1
DENOVO1106	0	2	0	0	0	0	0	0	0	0	0	0	0	0	0	0	0	0	0	0	0	0	0	0	0	0	0	0	0	0	0	0	0	0	0	0	0	0	0	0	0	0	0	0	44	1	0	0	0
DENOVO1107	0	6	0	0	0	0	0	0	0	1	0	2	0	1	4	6	0	0	0	0	0	0	1	1	0	0	1	0	1	1	0	1	0	0	1	2	1	0	2	2	1	2	1	1	3	6	1	3	0
DENOVO1108	0	0	0	0	0	0	0	0	0	0	0	0	0	0	0	0	0	0	0	0	0	0	0	0	0	0	0	0	0	0	1	0	0	0	0	0	0	0	0	0	0	0	0	0	0	75	0	0	0
DENOVO1109	0	0	0	0	0	0	0	0	0	0	0	0	0	0	0	0	0	0	0	0	0	0	0	0	0	0	0	0	0	0	0	0	0	0	0	0	0	0	0	0	0	0	0	0	0	69	0	3	1
DENOVO1110	17	21	3	16	0	3	5	7	11	7	4	1	2	0	0	0	0	4	10	8	5	0	5	1	3	0	0	0	4	4	9	5	0	0	19	9	5	1	6	2	0	8	2	13	0	0	0	0	0
DENOVO1111	0	0	0	0	0	0	0	0	0	0	0	0	0	0	0	0	0	0	0	0	0	0	0	0	0	0	0	0	0	0	0	0	0	0	0	0	0	0	0	0	0	0	0	0	3	0	0	2	11
DENOVO1112	17	0	0	0	0	0	0	6	0	0	1	0	2	3	0	0	0	1	0	0	0	0	0	5	17	0	0	0	1	0	6	0	0	0	0	8	61	1	0	41	4	0	0	59	0	0	0	0	0
DENOVO1113	0	0	0	0	0	0	0	0	0	0	0	0	0	0	0	0	0	0	10	0	0	0	0	0	0	0	0	0	0	0	0	0	5	0	0	0	0	0	0	0	0	0	0	0	0	0	0	20	0
DENOVO1114	35	6	0	7	2	12	18	4	3	3	3	3	3	2	0	0	0	5	2	8	8	3	2	1	8	9	2	6	5	5	0	0	0	0	21	7	10	7	0	0	8	2	5	3	0	1	1	0	0
DENOVO1115	0	0	0	0	0	0	0	0	0	0	0	0	0	0	0	0	0	0	0	0	0	0	0	0	0	0	0	0	0	0	0	0	0	0	0	0	0	0	0	0	0	1	0	0	1	55	0	0	1
DENOVO1116	0	3	0	0	0	0	0	0	0	0	0	0	0	0	0	0	0	0	0	0	0	0	0	0	0	0	0	0	0	0	0	0	0	0	0	5	0	0	0	0	0	0	0	0	1	10	1	16	1
DENOVO1117	24	9	0	6	0	6	0	0	10	1	0	8	7	0	0	0	0	0	0	0	1	0	0	0	0	0	2	4	1	17	7	0	0	3	15	10	4	0	24	0	0	3	1	22	1	0	0	0	0
DENOVO1118	0	0	0	4	0	0	0	0	0	0	0	0	0	0	0	0	0	1	0	0	0	0	0	0	0	132	12	0	0	0	10	0	0	0	0	4	0	0	0	98	0	0	0	0	0	0	0	0	0
DENOVO1119	6	13	0	26	15	0	12	0	0	9	1	3	0	1	0	0	0	1	18	20	1	4	0	10	6	3	0	6	2	3	8	0	0	0	9	0	0	1	15	2	1	0	7	5	1	0	0	0	0
DENOVO1120	0	0	0	0	0	0	0	0	0	0	0	0	0	0	0	1	0	0	0	0	0	0	0	0	0	0	0	0	0	0	0	0	1	0	0	0	0	0	0	0	0	0	0	0	6	0	0	0	0
DENOVO1121	0	87	0	0	0	0	0	0	0	0	0	0	0	0	0	0	0	0	0	0	0	0	0	0	0	0	0	0	0	0	0	0	0	0	0	0	0	0	0	0	0	0	0	0	21	0	0	0	5
DENOVO1122	0	0	0	0	0	0	0	0	0	0	0	0	0	0	0	0	0	0	0	0	0	1	0	0	0	0	0	0	0	0	0	0	2	0	0	0	0	0	0	0	0	0	0	0	0	59	0	0	10
DENOVO1123	0	0	0	0	0	0	0	0	0	0	0	0	0	0	0	2	0	0	0	0	0	3	0	0	0	0	0	0	0	0	0	0	0	0	0	0	0	0	0	0	2	0	0	0	11	0	0	2	0
DENOVO1124	0	6	0	0	4	8	11	0	3	0	13	20	13	15	0	0	0	0	16	18	0	4	0	11	2	1	2	0	9	8	6	0	0	1	11	13	0	0	9	4	3	0	1	12	2	0	0	0	0
DENOVO1125	0	0	0	0	0	0	0	0	0	0	0	0	0	0	0	0	0	0	0	0	0	0	0	0	0	0	0	0	0	0	0	0	0	0	0	0	0	0	0	0	0	0	0	0	38	0	0	20	1
DENOVO1126	0	0	0	0	0	0	0	0	0	0	0	0	0	0	0	0	0	0	0	0	0	0	0	0	0	0	0	0	0	0	0	0	0	0	0	0	0	0	0	0	0	0	1	0	0	0	0	0	0
DENOVO1127	0	0	0	0	0	0	0	0	0	0	0	0	0	0	0	0	0	0	0	0	0	0	0	0	0	0	0	0	0	0	0	0	0	0	0	0	0	0	0	0	0	0	0	0	3	129	0	5	0
DENOVO1128	6	7	0	10	5	0	0	101	6	0	0	0	3	2	0	0	0	15	0	0	0	0	1	18	8	22	1	5	0	0	0	0	0	5	0	0	0	0	5	14	1	4	0	0	0	0	0	0	0
DENOVO1129	0	3	0	0	0	0	0	0	1	0	0	0	0	0	0	0	0	0	0	0	0	2	5	0	0	0	0	0	0	0	0	0	28	0	0	0	0	0	0	0	0	0	0	0	10	0	0	0	0
DENOVO1130	0	10	0	0	0	0	0	0	0	0	0	0	0	0	0	0	0	0	0	0	0	0	0	0	0	0	0	0	0	0	0	0	0	0	0	0	0	0	0	0	0	0	0	0	0	0	1	12	9
DENOVO1131	0	19	0	0	0	0	0	0	0	0	0	0	0	0	1	0	0	0	1	0	0	1	0	0	0	0	0	0	5	0	0	0	37	2	0	0	0	0	0	0	0	0	0	0	0	2	1	0	0
DENOVO1132	0	0	0	0	0	0	0	0	3	0	0	0	0	0	3	13	0	0	0	0	0	0	0	3	0	0	0	0	0	0	0	0	0	0	1	0	0	0	0	0	0	5	1	0	0	0	0	0	0
DENOVO1133	0	0	0	0	0	0	0	0	0	0	0	0	0	0	0	0	0	0	0	0	0	2	0	0	0	0	0	0	2	0	0	0	1	0	0	0	0	0	0	0	0	2	0	0	13	5	1	65	0
DENOVO1134	0	0	0	0	0	0	0	0	0	0	0	0	0	0	0	0	0	0	0	0	0	0	0	0	0	0	0	0	0	0	0	0	0	0	0	0	0	0	0	0	0	0	0	0	24	0	3	17	0
DENOVO1135	0	0	3	29	0	0	0	213	0	0	0	0	0	0	0	0	0	0	0	0	0	0	0	0	0	0	0	0	0	0	0	0	0	0	0	0	0	5	0	0	0	0	0	0	5	0	0	0	0
DENOVO1136	0	0	0	1	0	0	0	0	0	0	0	0	0	0	1	0	0	0	0	0	0	0	0	0	0	0	0	0	0	0	2	0	0	1	0	0	0	0	0	0	0	0	0	0	0	0	1	128	1
DENOVO1137	0	0	0	0	0	0	0	0	0	0	0	0	0	0	0	0	0	0	0	0	0	0	0	0	0	0	0	0	0	0	0	0	0	0	0	0	0	0	0	0	0	0	0	0	0	0	0	0	0
DENOVO1138	0	8	0	0	0	0	0	0	0	0	0	0	0	0	0	0	0	0	0	0	0	0	0	0	0	0	0	0	0	0	0	0	0	0	0	0	0	0	0	0	0	0	0	0	28	0	0	3	0
DENOVO1139	3	7	0	8	4	0	6	2	0	1	4	6	5	4	0	0	0	1	3	4	1	0	7	4	2	15	1	0	13	2	6	3	0	3	13	11	3	2	14	7	0	0	1	13	0	0	1	0	0
DENOVO1140	0	0	0	0	0	0	0	0	0	0	0	0	0	0	0	0	0	0	0	0	0	0	0	0	0	0	0	1	0	0	0	0	29	3	0	0	0	0	0	0	0	0	0	0	0	0	0	0	0
DENOVO1141	0	0	0	0	0	0	0	0	0	0	0	0	7	0	0	1	0	0	0	0	0	0	0	0	8	0	0	0	0	0	1	0	0	0	0	0	0	0	0	0	0	0	0	0	14	0	0	0	0
DENOVO1142	17	0	0	9	0	3	6	19	0	19	0	5	9	8	0	0	0	1	9	3	4	0	0	0	0	2	0	3	5	7	10	6	0	1	19	0	6	8	11	5	0	12	0	0	1	2	1	0	0
DENOVO1143	0	0	0	0	0	0	0	0	0	0	0	0	0	0	0	0	0	0	0	0	0	0	0	0	0	0	0	0	0	0	0	0	0	0	0	0	0	0	0	0	0	0	0	0	5	78	3	10	3
DENOVO1144	0	0	0	0	0	0	0	0	0	0	0	0	0	0	0	0	0	0	0	0	0	0	0	0	0	0	0	0	0	0	0	0	0	0	0	0	0	0	0	0	0	0	0	0	0	2	0	0	0
DENOVO1145	0	0	0	0	0	0	0	0	0	0	0	0	0	0	0	0	0	0	0	0	0	4	0	0	0	0	0	0	0	0	0	0	0	0	0	0	0	0	0	0	0	0	0	0	0	0	0	4	0
DENOVO1146	12	10	0	12	5	10	0	1	3	0	1	4	3	0	1	0	0	4	9	24	8	3	12	4	4	11	0	11	0	0	2	1	0	4	9	8	8	5	0	2	0	7	2	0	0	0	0	0	0
DENOVO1147	0	8	0	0	0	0	0	0	0	0	0	0	0	0	0	0	0	0	0	0	0	17	0	0	0	0	0	0	0	0	0	0	9	0	0	0	0	0	0	0	0	0	0	0	11	0	0	0	1
DENOVO1148	0	0	0	0	0	0	0	0	0	0	0	0	0	0	0	0	0	0	0	0	0	0	0	0	0	0	0	0	0	0	0	0	0	0	0	0	0	0	0	0	0	0	0	0	3	10	0	0	0
DENOVO1149	1	1	0	4	2	0	0	4	0	0	0	0	0	10	0	0	0	0	0	0	0	2	91	19	0	27	4	0	0	2	0	0	0	0	0	1	1	0	0	23	0	9	0	0	0	0	0	0	0
DENOVO1150	0	70	0	0	0	0	0	0	0	0	0	0	0	0	0	0	0	0	0	0	0	0	0	0	0	0	0	0	0	0	0	0	0	0	0	0	0	0	0	0	0	0	0	0	0	12	0	6	0
DENOVO1151	0	77	0	0	0	0	0	0	0	0	0	0	0	0	0	0	0	0	0	0	0	0	0	0	0	0	0	0	0	0	0	0	0	0	0	0	0	0	0	0	0	0	0	0	0	0	0	0	0
DENOVO1152	27	7	0	90	19	0	4	3	0	0	0	0	0	0	0	0	0	0	3	0	0	0	6	3	0	12	3	19	2	36	0	0	0	0	12	1	0	0	0	10	0	0	0	0	0	0	0	0	0
DENOVO1153	0	5	0	0	0	0	0	0	0	3	0	0	0	0	8	5	0	1	0	2	0	0	0	1	0	0	2	0	0	1	1	1	4	1	0	0	1	1	0	1	0	2	0	4	6	2	0	1	0
DENOVO1154	0	4	0	24	4	21	0	5	2	6	3	0	9	1	0	0	0	0	0	7	0	4	0	3	0	8	3	3	10	5	0	0	1	4	12	0	0	0	0	3	11	15	3	0	0	1	0	0	0
DENOVO1155	0	0	0	0	0	0	0	0	0	0	0	0	0	0	0	0	0	0	0	0	0	0	0	1	0	199	0	0	0	0	0	0	0	0	0	0	0	0	0	0	0	0	0	0	0	1	0	0	0
DENOVO1156	32	0	0	4	2	13	6	11	4	10	2	0	9	11	0	0	1	4	0	10	2	0	10	0	11	0	2	2	2	0	23	0	0	4	0	0	3	0	0	0	5	5	1	17	0	0	0	0	1
DENOVO1157	110	18	0	17	1	8	24	7	0	0	1	0	0	7	0	0	0	0	0	0	0	6	0	0	0	0	0	0	5	0	0	0	0	0	0	11	0	0	0	0	0	0	0	0	0	0	0	0	0
DENOVO1158	0	0	0	0	0	0	0	0	0	0	0	0	0	0	0	0	0	0	0	0	0	0	0	0	0	0	0	0	0	0	0	0	0	0	0	0	0	0	0	0	0	0	0	0	0	0	0	0	0
DENOVO1159	0	0	0	0	0	0	0	0	0	0	0	0	0	0	0	0	0	0	0	0	0	0	0	0	0	0	0	0	0	0	0	0	0	1	0	0	0	0	0	5	0	0	0	0	0	0	2	0	0
DENOVO1160	13	0	0	0	0	0	0	0	0	0	0	0	0	0	0	0	0	0	0	0	0	153	0	0	0	0	0	0	0	0	0	0	0	0	0	0	0	0	1	0	0	0	0	0	38	0	0	0	0
DENOVO1161	0	0	0	0	0	0	0	0	0	0	0	0	0	0	0	0	0	0	0	0	0	0	0	0	0	0	0	0	0	0	0	0	0	0	0	0	0	0	0	0	0	0	0	0	0	0	3	4	0
DENOVO1162	0	0	0	9	0	26	9	1	0	15	5	0	5	7	0	0	0	0	5	0	11	1	3	0	12	0	2	0	10	0	17	0	0	1	5	9	0	1	8	0	8	0	4	26	0	2	0	0	0
DENOVO1163	0	0	0	0	0	0	0	0	0	0	0	0	0	0	0	0	0	0	0	0	0	0	0	0	0	0	0	0	0	0	0	0	0	0	0	0	0	0	0	0	0	0	1	0	0	0	0	0	0
DENOVO1164	0	0	0	0	0	0	0	0	0	0	0	0	0	0	0	0	0	0	0	0	0	0	0	0	0	0	0	0	0	0	0	0	0	0	0	0	0	0	0	0	0	0	0	0	1	31	0	0	5
DENOVO1165	0	0	0	0	0	0	0	0	0	0	0	0	0	0	0	0	0	0	0	0	0	0	0	0	0	0	0	0	0	0	0	0	0	0	0	0	0	0	0	0	0	0	0	0	0	0	0	0	0
DENOVO1166	0	0	0	0	0	0	0	0	0	0	0	0	0	0	0	0	0	0	0	0	0	0	0	0	0	0	0	0	0	0	0	0	0	0	0	0	0	0	0	0	0	0	0	0	0	0	0	0	0
DENOVO1167	0	0	0	0	0	0	0	0	0	0	0	0	0	0	0	0	0	0	0	0	0	0	0	0	0	0	0	0	0	0	0	0	0	0	0	0	0	0	0	0	0	3	0	0	0	0	17	0	0
DENOVO1168	0	5	0	3	18	1	0	5	1	6	0	10	0	4	0	0	0	0	1	8	7	0	0	6	0	0	0	0	1	6	7	0	0	0	32	19	0	0	16	0	0	37	0	2	0	3	0	0	0
DENOVO1169	0	0	0	0	0	0	0	0	0	0	0	0	0	0	0	0	0	0	0	0	0	0	0	0	0	0	0	0	0	0	0	0	1	0	0	0	0	0	0	0	0	0	0	0	4	16	0	0	6
DENOVO1170	48	28	0	22	3	6	14	29	17	0	0	0	0	0	0	0	7	0	0	0	0	0	0	0	12	16	0	0	0	0	0	4	0	0	8	0	0	0	10	1	0	0	0	3	0	0	2	1	0
DENOVO1171	89	8	0	50	0	0	2	21	0	0	0	0	0	0	1	0	0	18	3	3	1	0	15	9	0	0	0	0	0	0	0	0	0	0	0	2	0	2	0	0	11	0	0	0	0	0	0	0	0
DENOVO1172	19	3	0	28	7	0	24	2	0	0	0	9	5	0	0	0	0	0	4	14	0	0	1	10	16	9	0	0	0	0	10	0	0	1	2	0	0	2	0	6	0	0	0	0	0	0	0	0	0
DENOVO1173	0	0	0	73	0	0	18	0	0	0	0	0	0	0	0	0	0	103	0	0	9	20	6	0	0	0	1	0	0	0	0	0	0	0	0	0	0	0	0	3	0	0	0	0	0	0	0	0	1
DENOVO1174	10	5	0	0	0	0	0	5	6	0	7	0	1	0	0	0	0	0	15	7	0	1	2	5	0	0	0	0	2	0	0	0	0	0	64	10	1	0	2	21	0	0	4	15	0	3	0	2	0
DENOVO1175	0	0	0	0	0	0	0	0	0	0	0	0	0	1	7	22	0	7	0	0	0	0	6	0	0	0	3	0	6	2	0	0	0	0	11	9	1	1	0	0	2	2	2	7	1	30	0	1	0
DENOVO1176	0	0	0	0	0	0	0	0	6	0	5	9	11	7	47	51	0	8	13	5	10	3	22	5	15	18	0	0	11	11	0	4	0	2	3	11	6	3	4	10	0	37	2	0	3	0	1	0	0
DENOVO1177	16	8	2	27	3	1	0	0	4	11	0	0	3	6	0	0	0	3	1	4	0	6	7	8	14	7	0	5	7	0	0	6	1	2	1	0	3	0	0	0	8	7	0	24	0	0	0	0	0
DENOVO1178	0	0	0	0	0	0	0	0	0	0	0	0	0	0	0	0	0	0	0	0	0	0	0	0	0	0	0	0	0	0	0	0	0	0	0	0	0	0	0	0	0	0	0	0	13	5	0	0	0
DENOVO1179	0	0	0	0	0	0	0	0	0	0	0	0	0	0	0	0	0	0	0	0	0	0	0	0	0	0	0	0	0	0	0	0	0	0	0	0	0	0	0	0	0	0	0	0	9	0	1	2	0
DENOVO1180	0	115	0	0	0	0	0	0	0	1	0	0	0	0	0	0	0	0	0	0	0	2	0	0	0	0	0	0	0	0	0	0	7	0	0	0	0	0	0	0	0	0	0	0	3	0	0	0	0
DENOVO1181	0	35	0	0	0	0	0	0	0	4	0	0	0	7	21	20	0	1	1	0	10	1	11	0	17	0	0	12	0	4	0	7	9	3	0	0	0	0	0	3	16	26	2	0	1	0	0	0	0
DENOVO1182	0	0	0	0	0	0	0	0	0	0	0	0	0	0	0	0	0	0	0	0	0	0	0	0	0	0	0	0	0	0	0	0	0	0	0	0	0	0	0	0	0	0	0	0	11	0	10	14	0
DENOVO1183	0	16	0	0	0	0	0	0	0	0	0	0	0	0	0	0	0	0	3	0	0	0	0	0	0	0	0	0	0	0	0	0	3	0	0	0	0	0	0	0	0	0	0	0	3	2	0	0	0
DENOVO1184	0	0	0	0	0	0	0	0	0	0	0	0	0	0	0	0	0	0	0	0	0	0	0	0	0	0	0	0	0	0	0	0	0	0	0	0	0	0	0	0	0	0	0	0	0	70	0	0	0
DENOVO1185	0	0	0	0	0	0	0	0	0	0	0	0	0	0	0	0	0	0	0	0	0	0	0	0	0	0	0	0	0	0	0	0	0	0	0	0	0	0	0	0	0	0	0	0	26	0	0	0	0
DENOVO1186	11	6	0	0	10	0	6	1	12	0	5	14	9	7	0	1	0	6	0	9	0	0	3	8	0	0	7	4	6	9	12	7	0	0	34	9	0	2	7	3	12	13	0	8	0	0	0	1	1
DENOVO1187	0	0	0	0	0	0	3	8	0	0	0	0	0	0	0	0	0	0	1	0	0	0	0	0	0	0	0	0	0	5	3	0	0	0	0	0	0	0	0	0	0	0	0	0	0	0	200	0	0
DENOVO1188	0	0	0	0	0	0	0	0	6	0	2	0	0	6	13	19	0	0	0	0	0	0	0	0	0	0	0	2	0	8	0	0	0	0	0	10	0	0	26	5	2	0	0	14	0	9	0	0	0
DENOVO1189	0	0	0	0	0	0	0	0	0	0	0	0	0	0	0	0	0	0	0	0	0	0	0	0	0	0	0	0	0	0	0	0	0	0	0	0	0	0	0	0	0	0	0	0	0	0	0	0	0
DENOVO1190	0	0	0	0	0	0	0	0	0	0	0	0	0	0	0	1	0	0	0	0	0	0	0	0	0	0	0	0	0	0	0	0	0	0	0	0	0	0	0	0	0	0	0	0	0	11	1	6	3
DENOVO1191	2	11	0	0	1	14	9	0	0	6	0	0	3	7	0	0	0	4	2	0	4	0	30	0	6	10	6	0	0	0	0	1	0	1	0	4	4	3	15	0	4	6	1	15	0	0	0	0	0
DENOVO1192	0	8	0	0	0	0	0	0	0	0	0	0	0	0	0	0	0	0	0	0	0	0	0	0	0	0	0	0	0	0	0	0	0	0	0	0	0	0	0	0	0	0	0	0	50	0	1	0	0
DENOVO1193	0	14	5	9	8	0	9	4	0	6	2	7	5	1	1	0	0	3	3	7	5	0	6	0	0	3	4	0	3	8	0	0	0	0	8	12	1	1	1	6	1	14	1	6	0	0	0	0	0
DENOVO1194	0	0	0	0	0	0	0	0	0	0	0	0	0	0	0	0	0	0	0	0	0	0	0	0	0	0	0	0	0	0	0	0	0	0	0	0	0	0	0	0	0	0	0	0	0	120	0	0	11
DENOVO1195	5	20	0	18	4	4	0	12	0	2	4	0	5	0	0	0	0	1	2	0	5	0	0	0	3	2	9	5	7	12	0	5	0	1	34	0	7	5	11	1	0	0	0	0	0	1	0	0	0
DENOVO1196	0	5	0	28	12	5	12	8	3	13	2	2	3	0	0	0	0	0	1	6	10	3	0	0	4	1	0	8	0	3	0	3	0	0	21	7	0	5	0	6	8	0	0	28	0	0	2	0	0
DENOVO1197	0	0	0	0	0	0	0	0	0	0	0	0	0	0	0	0	0	0	0	0	0	0	0	0	0	0	0	0	0	0	0	0	0	0	0	0	0	0	0	0	0	0	0	0	13	0	0	0	2
DENOVO1198	0	0	0	0	0	0	0	0	0	0	0	0	0	0	0	0	0	0	0	0	0	0	0	0	0	0	0	0	0	0	0	0	0	0	0	0	0	0	0	0	0	0	0	0	0	0	0	0	0
DENOVO1199	0	2	0	31	4	5	3	6	2	6	1	8	2	4	0	0	0	1	1	4	1	4	17	3	0	5	6	3	4	4	5	4	0	1	19	0	7	3	8	4	2	7	0	16	0	0	0	0	0
DENOVO1200	0	0	0	0	0	0	0	0	0	0	0	0	0	0	0	0	0	0	0	0	0	0	0	0	0	0	0	0	0	0	0	0	1	0	0	0	0	0	0	0	0	0	0	0	0	0	4	0	167
DENOVO1201	0	0	0	0	0	0	0	0	0	0	0	0	0	0	1	1	0	0	0	0	0	0	0	0	0	0	0	0	0	0	0	0	0	0	0	0	0	0	0	0	0	0	0	0	0	2	0	0	60
DENOVO1202	0	0	0	0	0	0	0	0	0	0	0	0	0	0	0	0	0	0	0	0	0	0	0	0	0	0	0	0	0	0	0	0	0	0	0	0	0	0	0	0	0	0	0	0	0	188	0	0	0
DENOVO1203	0	0	0	0	0	0	0	0	0	0	0	0	0	0	0	0	0	0	0	0	0	0	0	0	0	0	0	0	0	0	0	0	0	0	0	0	0	0	0	0	0	0	0	0	51	1	0	0	3
DENOVO1204	0	0	0	0	0	0	0	0	0	0	0	0	0	0	0	0	0	0	0	0	0	0	0	0	0	0	0	0	0	0	0	0	0	0	0	0	0	0	0	0	0	0	0	0	43	0	1	0	0
DENOVO1205	0	0	0	0	0	0	0	0	0	0	0	0	0	0	0	0	0	0	0	0	0	0	0	0	0	0	0	0	0	0	0	0	0	0	0	0	0	0	0	0	0	0	0	0	10	61	5	9	2
DENOVO1206	0	8	0	0	0	4	30	4	7	5	0	7	13	0	0	0	0	0	0	0	3	5	17	0	2	0	2	5	0	0	6	0	0	0	17	0	0	0	13	0	0	5	3	5	0	0	1	1	0
DENOVO1207	0	0	0	0	0	0	0	0	0	0	0	0	0	0	0	0	0	0	0	0	0	0	0	0	0	0	0	0	0	0	0	0	0	0	0	0	0	0	0	0	0	0	0	0	18	0	30	3	4
DENOVO1208	0	8	0	0	0	0	0	0	0	0	0	0	0	0	0	0	0	0	0	0	0	0	0	0	0	0	0	0	0	0	0	0	0	0	0	0	0	0	0	0	0	0	0	0	8	26	1	0	0
DENOVO1209	0	0	0	0	0	0	0	0	0	0	0	0	0	0	0	0	0	0	0	0	0	0	0	0	0	0	0	0	0	0	0	0	0	0	0	0	0	0	0	0	0	0	0	0	1	14	0	8	12
DENOVO1210	0	0	0	0	0	0	0	0	0	0	0	0	0	0	0	0	0	0	0	0	0	0	0	0	0	0	0	0	0	0	0	0	0	0	0	0	0	0	0	0	0	0	0	0	0	0	0	0	0
DENOVO1211	0	0	0	0	0	0	0	0	0	0	0	0	0	0	0	0	0	0	0	0	0	0	0	0	0	0	0	0	0	0	0	0	0	0	0	0	0	0	0	0	0	0	0	0	0	0	0	0	0
DENOVO1212	0	0	0	0	0	0	0	0	4	0	0	0	0	0	3	2	0	0	0	0	0	0	0	0	0	0	1	0	0	0	1	0	0	0	1	0	0	0	0	0	0	0	0	0	0	0	1	0	0
DENOVO1213	30	1	0	0	0	3	3	3	5	0	3	0	5	9	0	0	0	1	6	4	3	0	0	4	0	0	1	3	6	1	30	1	0	1	0	13	5	7	17	3	0	1	1	0	1	0	0	0	1
DENOVO1214	12	0	0	14	3	3	9	3	0	5	1	13	5	0	0	0	0	0	0	8	9	3	10	4	6	2	4	6	0	1	5	2	0	3	0	0	3	5	10	2	3	0	4	4	0	0	0	2	0
DENOVO1215	0	6	0	0	0	0	0	0	0	0	0	0	0	0	0	0	0	0	0	0	0	0	0	0	0	0	0	0	0	0	0	0	0	0	0	0	0	0	0	0	0	0	0	0	1	5	2	0	0
DENOVO1216	0	0	0	1	0	0	0	0	0	0	1	0	12	16	10	27	0	0	2	3	0	0	1	1	0	0	3	6	0	0	0	0	0	2	12	0	0	4	0	1	3	2	0	0	3	32	7	4	16
DENOVO1217	0	0	0	0	0	0	0	0	0	0	0	0	0	0	16	25	0	0	0	1	0	19	1	0	11	0	0	4	0	0	17	0	13	0	2	8	0	6	11	8	21	0	0	0	58	6	67	37	16
DENOVO1218	0	0	1	22	5	9	4	0	6	13	11	0	2	8	0	0	0	0	1	0	4	0	1	6	2	0	2	1	1	8	6	0	0	2	24	0	5	3	5	7	0	7	6	23	0	1	0	0	1
DENOVO1219	0	0	0	0	0	0	0	0	0	0	0	0	0	0	0	0	0	0	0	0	0	2	0	0	0	0	0	0	0	0	0	1	9	0	0	0	0	0	0	0	0	0	0	0	0	0	0	0	0
DENOVO1220	0	0	0	0	0	0	0	0	0	0	0	0	0	0	0	0	0	0	0	0	0	1	0	0	0	1	0	0	0	0	0	0	0	0	0	0	0	0	0	0	0	0	0	0	0	0	0	0	0
DENOVO1221	0	0	0	0	0	0	0	0	0	0	0	0	0	0	0	0	0	0	0	0	0	0	0	0	0	0	0	0	0	0	0	0	0	0	105	78	1	0	0	0	0	0	0	0	0	0	0	0	0
DENOVO1222	0	1	0	3	9	9	0	0	0	0	8	6	6	0	0	0	0	0	8	12	2	4	0	0	18	6	0	0	4	6	7	0	0	2	20	1	6	1	1	0	1	23	3	4	0	0	1	0	0
DENOVO1223	8	15	4	18	1	0	0	0	4	6	0	7	3	0	0	0	0	2	5	0	6	3	0	4	4	10	3	15	1	0	0	11	0	5	9	6	4	1	0	1	0	5	3	0	0	0	3	0	0
DENOVO1224	0	0	0	0	0	0	0	0	0	0	0	0	0	0	1	0	0	0	0	0	0	4	0	0	0	0	0	0	0	0	3	0	0	0	0	0	0	0	0	0	0	0	0	0	12	0	0	0	10
DENOVO1225	0	3	0	0	0	0	0	0	0	0	0	0	0	0	0	0	0	0	0	0	0	1	0	0	0	0	0	0	0	0	0	0	0	0	0	0	0	0	0	0	0	0	0	0	11	3	0	2	0
DENOVO1226	10	11	0	32	0	0	0	10	0	0	3	0	5	2	0	0	0	2	1	5	0	0	0	1	7	14	0	7	2	12	9	3	0	7	0	5	0	0	0	5	0	0	0	5	0	1	0	0	0
DENOVO1227	149	0	0	3	1	0	0	0	0	0	0	0	0	0	0	0	0	0	0	0	0	0	0	0	0	0	0	12	0	0	0	0	0	1	0	0	0	0	0	8	4	0	0	0	0	1	0	0	0
DENOVO1228	0	0	0	0	5	0	0	3	0	44	0	0	5	0	0	0	0	5	5	4	0	3	4	0	9	3	24	13	0	2	3	0	0	6	0	0	0	0	0	1	0	4	0	27	0	0	0	0	0
DENOVO1229	0	0	0	0	0	0	0	0	0	0	0	0	0	0	0	1	0	0	0	0	0	0	0	0	0	0	0	0	0	0	0	0	0	0	0	0	0	0	0	1	0	0	0	0	10	0	0	0	38
DENOVO1230	29	7	0	18	1	3	15	4	3	0	1	14	6	0	0	0	0	7	6	6	0	0	1	3	0	0	0	14	6	3	8	1	0	0	5	0	15	2	0	9	0	9	0	7	0	1	0	0	0
DENOVO1231	0	5	0	0	0	0	0	0	0	0	0	0	0	0	0	0	0	0	0	0	0	0	0	0	0	0	0	0	0	0	0	0	0	0	0	0	0	0	0	0	0	0	0	0	2	49	2	0	2
DENOVO1232	12	13	1	0	4	0	7	3	0	8	0	0	0	3	0	0	0	1	8	0	2	2	0	0	0	15	0	4	1	11	4	5	0	2	15	0	0	1	9	8	0	13	0	0	0	0	0	0	0
DENOVO1233	5	4	3	9	0	5	14	0	9	0	2	6	6	4	0	0	0	2	1	1	5	0	0	4	3	5	3	0	0	2	6	2	0	3	7	10	4	9	9	2	4	7	2	0	1	0	2	0	0
DENOVO1234	3	13	0	24	0	10	2	0	5	2	0	0	9	11	0	0	0	0	6	15	2	3	0	0	0	12	2	0	0	0	8	5	0	2	50	1	5	3	6	0	0	0	1	0	1	0	1	0	0
DENOVO1235	0	0	0	0	0	0	0	0	0	0	0	0	0	0	0	0	0	0	0	0	0	2	0	0	0	0	0	0	0	0	0	0	0	0	0	0	0	0	0	0	0	0	0	0	0	1	0	170	0
DENOVO1236	0	0	0	0	0	0	0	0	0	0	0	0	0	0	0	0	0	0	0	0	0	0	0	0	0	0	0	0	0	0	0	0	0	0	0	0	0	0	0	0	0	0	0	0	0	175	0	0	0
DENOVO1237	0	0	0	0	0	0	0	0	0	0	0	0	0	0	0	1	0	0	0	0	0	0	0	0	0	0	0	0	0	0	0	0	0	0	0	0	0	0	0	0	0	0	0	0	0	1	3	0	1
DENOVO1238	0	0	0	0	0	0	0	0	0	0	0	0	0	0	0	0	0	0	0	0	0	0	0	0	0	0	0	0	0	0	0	0	0	0	0	0	0	0	0	0	0	0	0	0	0	0	0	0	0
DENOVO1239	0	9	0	0	0	0	0	0	0	0	0	0	0	0	0	0	0	0	0	0	0	0	0	0	0	0	0	0	0	0	0	0	0	0	0	0	0	0	0	0	0	0	0	0	0	78	0	0	0
DENOVO1240	0	0	0	0	0	0	0	0	0	0	0	0	0	0	0	0	0	0	0	0	0	0	0	0	0	0	0	0	0	0	0	0	1	0	0	0	0	0	0	0	0	0	0	0	0	14	0	0	0
DENOVO1241	0	0	0	0	0	0	0	0	0	0	0	0	0	0	0	0	0	1	1	0	0	0	0	0	0	4	0	0	0	0	0	0	53	5	0	0	0	0	0	0	0	0	0	0	0	0	0	0	0
DENOVO1242	0	0	0	0	0	0	0	0	0	0	0	0	0	0	0	0	0	0	0	0	0	0	0	0	0	0	0	0	0	0	0	0	0	0	0	0	0	0	0	0	0	0	0	0	0	30	1	8	0
DENOVO1243	0	0	0	0	0	0	0	0	0	10	0	0	0	1	6	7	0	0	0	0	0	4	0	0	0	0	0	0	0	7	0	4	0	9	0	0	0	1	0	0	5	0	0	0	0	0	1	10	0
DENOVO1244	8	8	2	19	5	9	3	0	0	4	2	2	0	0	0	0	0	0	5	5	0	2	0	7	1	4	0	12	2	5	0	0	0	0	16	0	2	2	5	9	14	0	0	15	0	0	2	0	1
DENOVO1245	0	10	0	0	0	0	0	0	2	1	1	0	0	0	32	21	0	6	1	0	2	3	0	0	0	0	0	1	2	8	32	4	3	1	0	0	0	5	6	0	0	0	2	0	1	6	0	0	0
DENOVO1246	0	0	0	0	0	0	0	0	0	0	0	0	0	0	0	0	0	0	0	0	0	0	0	0	0	0	0	0	0	0	0	0	0	0	0	0	0	0	0	0	0	0	0	0	0	91	0	0	0
DENOVO1247	0	7	4	10	2	7	12	2	7	5	0	11	4	1	0	0	0	6	11	10	10	1	0	0	9	0	0	10	0	1	0	0	0	0	0	7	0	3	18	0	2	0	0	0	0	0	0	0	0
DENOVO1248	0	0	0	0	0	0	0	0	0	0	0	0	0	0	0	0	0	0	0	0	0	0	0	0	0	0	0	0	0	0	0	0	0	0	0	0	0	0	0	0	0	0	0	0	0	0	0	0	0
DENOVO1249	0	1	0	0	0	0	0	0	0	0	0	0	0	0	0	0	0	0	0	0	0	0	0	0	0	0	0	0	0	0	0	0	1	0	0	0	0	0	0	0	0	0	0	0	0	17	5	0	0
DENOVO1250	17	7	0	23	17	0	2	0	0	2	0	2	1	6	0	0	0	3	1	22	0	0	4	0	3	1	0	5	4	0	0	1	0	2	23	0	3	0	0	3	0	0	1	0	0	0	0	0	0
DENOVO1251	13	3	2	0	2	3	0	5	2	1	7	8	1	17	0	0	0	0	1	0	0	4	10	0	0	0	5	1	7	12	3	0	0	4	17	16	9	2	0	6	0	0	2	0	0	0	0	0	0
DENOVO1252	0	0	0	0	0	0	1	0	0	0	0	0	0	0	0	0	0	0	0	0	0	0	0	0	0	0	0	0	0	2	0	0	1	0	0	0	0	0	0	0	0	0	0	0	0	0	0	0	0
DENOVO1253	10	0	0	19	0	0	0	0	0	0	0	0	0	0	0	0	0	0	122	12	0	0	1	0	0	0	0	0	0	0	0	0	0	0	0	1	0	0	0	5	0	0	0	0	4	1	0	1	0
DENOVO1254	14	3	2	2	0	5	1	8	3	7	6	0	5	5	0	0	0	3	1	4	6	7	2	0	11	3	3	1	10	2	0	4	0	0	7	2	6	0	2	1	7	0	2	3	0	2	0	0	0
DENOVO1255	0	0	0	0	0	0	0	0	0	0	0	0	0	0	0	0	0	0	0	0	0	0	0	0	0	0	0	0	0	179	0	0	0	0	0	0	0	0	0	0	0	0	0	0	0	0	0	0	0
DENOVO1256	0	0	0	0	0	0	0	0	0	0	0	0	0	0	0	0	0	0	0	0	0	0	1	0	0	0	0	0	0	0	0	0	0	0	0	0	0	0	0	0	0	0	0	0	74	0	0	0	0
DENOVO1257	0	0	0	0	0	0	0	0	0	0	0	0	0	0	0	0	0	0	0	0	0	0	0	0	0	0	0	0	0	0	0	0	0	0	0	0	0	0	0	0	0	0	0	0	0	0	0	1	0
DENOVO1258	1	11	1	16	1	8	0	4	8	6	4	12	8	7	0	0	0	7	1	4	3	1	6	3	5	2	1	10	0	13	5	3	0	2	6	5	5	1	10	1	1	12	5	2	1	2	0	1	0
DENOVO1259	0	0	0	0	0	0	0	0	0	0	0	0	0	0	0	0	0	0	0	0	0	0	0	0	0	0	0	0	0	0	0	0	0	0	0	0	0	0	0	0	0	0	0	0	0	0	0	0	0
DENOVO1260	3	0	0	0	0	0	0	0	0	0	0	0	0	0	0	1	0	0	8	1	0	0	1	0	0	0	0	0	0	0	0	0	0	0	0	0	3	0	0	0	0	0	0	0	3	10	1	13	1
DENOVO1261	0	5	1	0	4	0	13	0	11	2	3	5	4	0	0	0	0	4	0	5	2	0	0	2	10	5	0	2	4	10	0	3	0	1	15	1	10	0	0	5	5	14	0	3	0	0	0	0	0
DENOVO1262	0	3	0	0	0	0	0	0	0	0	0	0	0	0	0	0	0	0	0	0	0	0	0	0	0	0	0	0	0	0	0	0	0	0	0	0	0	0	0	0	0	0	0	0	0	0	0	0	0
DENOVO1263	4	2	1	8	5	5	0	0	8	19	8	7	5	2	0	0	1	1	0	17	1	1	2	0	10	3	1	7	0	0	0	8	0	3	7	0	0	3	17	8	1	1	2	0	0	0	0	1	0
DENOVO1264	0	0	0	0	0	0	0	0	0	0	0	0	0	0	0	1	0	0	9	0	0	0	0	0	0	0	0	0	0	0	0	0	0	0	0	0	0	0	0	0	3	0	0	0	0	4	0	0	2
DENOVO1265	0	0	0	0	0	0	0	0	0	0	0	0	0	0	2	1	0	0	0	0	0	0	0	0	0	0	0	0	0	0	0	0	0	0	0	0	0	0	0	0	2	0	0	0	4	3	0	0	5
DENOVO1266	0	0	0	0	0	0	0	0	0	0	0	0	6	0	1	0	0	0	0	0	0	2	0	0	0	7	0	0	0	0	0	0	0	0	0	0	0	0	0	0	0	0	0	0	6	9	0	13	1
DENOVO1267	0	0	0	17	0	0	0	154	0	0	0	0	0	0	0	0	0	0	0	0	0	0	0	0	0	0	0	0	0	0	0	0	0	0	0	0	0	0	0	0	0	0	0	0	0	0	0	0	0
DENOVO1268	0	0	0	0	0	0	0	0	0	0	0	0	0	0	0	0	0	0	0	0	0	0	0	0	0	0	0	0	0	0	0	0	0	0	0	0	0	0	0	0	0	0	0	0	0	0	0	123	1
DENOVO1269	0	0	0	0	0	0	0	162	0	0	0	0	0	0	0	0	0	0	0	0	0	0	0	0	0	0	0	0	0	0	0	0	0	0	0	0	0	0	0	0	0	0	0	0	0	0	0	0	0
DENOVO1270	0	0	0	0	0	0	0	0	9	0	0	0	0	0	9	14	0	7	0	5	5	0	7	0	6	0	2	0	0	12	0	0	0	2	0	0	4	0	0	0	0	0	0	0	26	0	0	0	0
DENOVO1271	0	1	0	0	0	0	0	0	0	0	0	0	0	0	0	0	0	0	0	0	0	0	0	0	0	0	0	0	0	0	0	0	0	0	0	0	0	0	0	0	0	0	0	0	1	10	0	0	0
DENOVO1272	0	14	0	0	0	0	0	0	0	0	0	0	0	0	0	0	0	0	0	0	0	0	0	0	0	0	0	0	0	0	0	0	3	0	0	0	0	0	0	0	0	0	0	0	0	7	0	8	0
DENOVO1273	0	0	0	0	0	0	0	0	0	0	0	0	0	0	1	0	0	0	0	0	0	0	0	0	0	0	0	0	0	0	0	0	0	0	0	0	0	0	0	0	0	0	0	0	0	0	0	0	0
DENOVO1274	0	0	0	0	0	0	0	0	0	0	0	0	0	0	0	3	0	0	0	0	0	0	0	0	0	0	0	0	0	5	0	0	0	0	0	0	0	0	0	0	5	0	0	0	0	0	0	0	0
DENOVO1275	0	0	0	0	0	0	0	0	0	0	0	0	0	0	0	0	0	0	1	0	0	0	0	0	0	2	0	0	0	0	0	0	0	0	0	0	0	0	0	0	0	0	0	0	0	0	1	0	0
DENOVO1276	10	5	1	8	23	1	8	5	1	6	4	5	1	9	0	0	0	5	1	17	1	2	3	0	7	3	0	7	2	1	39	1	0	7	8	5	3	2	17	4	5	11	1	11	1	0	0	1	1
DENOVO1277	0	24	0	0	0	0	1	4	10	0	4	0	0	6	0	0	0	0	0	0	0	0	0	0	1	2	1	5	0	3	7	2	0	0	17	0	0	0	10	8	14	17	0	8	0	0	0	0	0
DENOVO1278	24	0	0	3	2	9	0	0	0	7	0	0	0	0	0	0	0	0	8	22	4	4	13	4	7	0	1	0	0	0	0	5	0	4	0	6	0	5	0	0	7	2	0	20	0	2	0	0	0
DENOVO1279	9	0	1	5	3	9	11	6	18	1	0	0	0	0	0	0	0	0	9	15	7	0	0	0	1	0	0	0	2	0	8	3	0	6	0	0	5	3	11	0	12	0	0	0	0	0	0	0	0
DENOVO1280	11	1	0	0	0	7	9	0	2	10	19	7	7	0	0	0	0	0	0	0	5	0	0	6	7	8	0	4	0	0	0	2	0	6	3	5	2	3	7	0	4	0	9	19	1	0	2	0	0
DENOVO1281	0	4	0	0	0	2	12	8	4	7	0	0	0	4	0	0	0	0	3	0	3	1	2	1	4	6	6	0	10	0	12	1	0	0	0	0	4	2	44	8	2	13	4	1	0	0	0	0	0
DENOVO1282	0	6	0	0	0	0	0	0	0	0	0	0	0	0	0	0	0	0	0	0	0	0	0	0	0	0	0	0	0	0	0	0	0	0	0	0	0	0	0	0	0	0	0	0	0	0	0	0	0
DENOVO1283	10	13	0	0	26	0	0	0	0	0	0	0	0	0	0	0	0	0	0	70	0	0	0	21	0	0	0	0	0	0	0	0	0	2	1	2	0	0	1	18	2	1	0	0	0	0	0	0	0
DENOVO1284	0	0	0	0	0	0	0	0	0	0	0	0	0	0	0	1	0	0	0	0	0	0	0	0	0	0	0	0	0	0	0	0	0	0	0	0	0	0	0	0	0	0	0	0	0	1	0	0	1
DENOVO1285	0	13	0	0	0	0	0	0	1	4	3	13	0	2	20	27	0	3	0	7	2	17	2	0	10	2	2	4	1	2	3	0	36	3	21	0	10	0	14	5	1	2	2	11	2	7	0	0	2
DENOVO1286	0	22	0	0	0	0	0	0	0	0	0	0	0	0	0	0	0	0	0	0	0	9	0	0	0	0	0	0	0	0	0	0	14	0	0	0	0	0	0	0	0	0	0	0	6	0	0	0	2
DENOVO1287	60	0	0	44	0	0	0	0	0	0	0	0	0	0	0	0	0	0	17	7	0	4	18	10	0	14	0	22	0	5	0	0	0	1	12	4	0	0	0	0	0	20	0	0	0	0	1	0	0
DENOVO1288	20	21	0	0	0	0	2	3	4	0	3	3	0	0	0	0	0	0	6	6	0	5	0	0	5	0	0	0	2	5	13	0	0	7	0	2	4	2	11	0	0	1	3	12	0	0	0	0	0
DENOVO1289	0	2	0	0	0	0	0	0	0	0	0	0	0	0	0	0	0	0	0	0	0	0	0	0	0	0	0	0	0	0	0	0	0	0	0	0	0	0	0	0	0	0	0	0	0	101	0	0	0
DENOVO1290	0	0	0	0	0	0	0	0	0	0	0	0	0	0	0	0	0	0	0	0	0	16	0	0	0	0	0	0	0	0	0	0	0	0	0	0	0	0	0	0	0	0	0	0	9	0	0	3	0
DENOVO1291	0	0	0	0	0	0	0	0	0	0	0	0	0	0	0	0	0	0	0	0	0	0	0	0	0	0	0	0	0	0	0	0	0	0	0	0	0	0	0	0	0	0	0	0	0	0	0	0	0
DENOVO1292	0	0	0	0	0	0	0	0	0	0	0	0	0	0	0	0	0	0	0	0	0	0	0	0	0	0	0	0	0	0	0	0	0	0	0	0	0	0	0	0	0	0	0	0	0	31	0	3	4
DENOVO1293	9	4	1	15	0	2	5	5	3	1	3	0	4	2	0	0	0	3	3	3	4	2	20	5	2	9	2	14	0	6	13	0	0	2	23	19	3	2	1	0	1	5	0	2	2	0	0	0	0
DENOVO1294	7	0	1	8	7	6	0	0	4	1	2	19	6	0	0	0	0	7	11	13	0	0	5	0	0	13	0	0	5	2	0	2	1	1	15	7	0	1	0	0	6	16	2	1	1	1	0	0	1
DENOVO1295	4	0	1	9	0	17	2	3	3	3	3	0	4	0	0	0	0	0	0	8	5	0	0	2	0	0	6	0	1	19	0	1	0	2	18	6	0	3	20	0	7	0	0	0	0	1	0	0	0
DENOVO1296	0	0	0	0	0	0	0	0	0	0	0	0	0	0	0	0	0	0	0	0	0	0	0	0	0	0	0	0	0	0	0	0	0	0	0	1	0	0	0	0	1	0	0	0	0	0	2	0	0
DENOVO1297	0	0	0	0	0	0	0	0	0	0	0	0	0	0	0	0	0	0	0	0	0	0	0	0	0	0	0	0	0	0	0	0	0	0	0	0	0	0	0	0	0	0	0	0	1	0	3	2	1
DENOVO1298	0	23	1	42	0	0	4	6	2	2	0	3	0	0	1	0	0	1	3	4	2	0	10	1	9	0	0	0	4	6	0	0	0	3	9	0	4	1	3	7	3	6	1	0	0	1	1	0	0
DENOVO1299	0	0	0	0	0	0	0	0	0	0	0	0	0	0	0	0	0	2	0	0	0	0	0	0	0	0	0	0	0	0	0	0	0	0	0	0	0	0	0	0	0	0	0	0	17	2	0	0	0
DENOVO1300	0	10	0	0	0	0	0	0	0	0	0	0	0	0	0	0	0	0	8	0	0	0	0	0	0	0	0	5	0	0	0	0	0	0	0	0	0	0	0	0	0	0	0	0	0	0	0	0	2
DENOVO1301	32	0	0	17	5	0	0	0	0	0	0	0	4	10	0	1	0	0	5	2	5	1	7	1	9	0	6	0	0	1	0	1	1	0	0	6	4	0	0	1	0	15	4	0	2	0	0	0	0
DENOVO1302	0	0	0	0	0	0	0	0	0	0	0	0	0	0	0	0	0	0	0	0	0	0	0	0	0	0	0	0	0	0	0	0	0	0	0	0	0	0	0	0	0	0	0	0	0	1	0	0	0
DENOVO1303	12	0	1	28	0	0	0	0	28	3	0	0	0	0	0	0	0	0	2	0	0	0	5	0	13	5	0	2	0	3	0	7	0	0	0	0	0	1	0	0	2	32	3	4	0	0	0	0	0
DENOVO1304	0	8	0	0	0	0	0	0	0	0	0	0	0	0	0	0	0	0	0	0	0	0	0	0	0	0	0	0	0	0	0	0	0	0	0	0	0	0	0	3	0	0	0	0	0	65	0	0	1
DENOVO1305	0	2	0	0	0	0	0	0	0	0	0	0	0	0	0	0	0	0	0	0	0	0	0	0	0	0	0	0	0	0	0	0	0	0	0	0	0	0	0	0	0	0	0	0	3	12	3	0	0
DENOVO1306	0	0	0	6	0	0	35	1	0	2	0	19	0	0	0	0	0	10	9	1	0	0	0	2	3	0	0	5	4	11	0	0	0	0	1	24	0	0	7	2	0	0	0	13	0	0	0	0	0
DENOVO1307	0	0	0	0	0	0	0	0	1	4	3	3	2	5	22	16	0	6	1	7	4	4	2	0	7	3	3	10	9	2	11	5	0	0	0	1	2	1	7	1	0	7	1	0	8	1	0	3	1
DENOVO1308	0	2	0	0	0	0	0	1	0	0	7	0	0	0	11	15	0	2	5	0	0	0	4	0	0	0	0	0	0	0	0	6	0	0	0	9	4	0	9	1	1	0	0	4	20	1	9	86	3
DENOVO1309	0	0	0	33	12	7	0	11	0	0	0	0	0	1	0	0	0	3	0	11	5	0	6	0	0	0	0	8	0	0	2	0	0	0	0	0	0	1	22	13	4	0	0	2	0	0	0	0	0
DENOVO1310	0	0	0	0	0	0	0	0	0	0	0	0	0	0	0	0	0	0	0	0	0	0	0	0	0	0	0	0	0	0	0	0	0	0	0	0	0	0	0	0	0	0	0	0	0	0	1	0	0
DENOVO1311	0	0	0	0	0	0	0	0	0	0	0	0	0	0	0	0	0	0	0	0	0	0	0	0	0	0	0	0	0	0	0	0	0	0	0	0	0	0	0	2	0	0	0	0	0	0	0	0	18
DENOVO1312	0	0	0	0	0	0	0	0	0	0	0	0	0	6	0	0	0	0	0	0	0	0	0	70	0	90	0	0	0	0	0	0	0	0	0	0	0	0	0	6	0	0	0	0	0	0	0	0	0
DENOVO1313	15	4	2	18	5	3	3	6	1	1	3	3	3	3	0	0	0	3	3	10	5	6	2	5	2	3	0	2	3	1	4	4	0	1	0	5	3	2	4	4	4	6	1	19	0	0	1	0	0
DENOVO1314	0	0	0	0	0	0	0	0	0	0	0	0	0	0	2	1	0	0	1	0	0	0	0	0	0	0	0	0	0	0	0	0	0	0	0	0	0	0	0	0	0	0	0	0	8	0	5	0	1
DENOVO1315	0	0	0	0	0	0	0	0	0	0	0	0	0	0	0	0	0	0	0	0	0	15	0	0	0	0	0	0	0	0	0	0	65	1	0	0	0	0	0	0	1	1	0	0	0	3	3	0	0
DENOVO1316	8	1	0	1	1	0	0	0	0	0	0	0	0	0	0	0	0	4	7	179	0	0	0	0	1	0	0	0	0	0	0	0	0	0	0	0	0	0	0	0	0	0	0	0	0	0	0	0	0
DENOVO1317	0	0	0	0	0	0	0	0	0	0	0	0	0	0	0	0	115	18	9	0	0	0	0	0	0	0	2	0	22	0	0	0	0	0	0	0	0	0	0	0	0	0	0	0	11	3	0	0	0
DENOVO1318	44	0	0	0	1	5	10	0	0	0	0	7	0	0	0	0	0	0	9	7	0	3	0	6	0	2	4	2	3	7	3	0	0	1	0	8	0	1	0	0	1	0	0	27	0	0	0	0	0
DENOVO1319	20	16	3	6	4	1	6	12	8	7	9	6	8	8	0	0	0	1	9	6	13	3	7	7	1	6	0	0	0	14	12	2	0	1	12	4	5	9	7	4	13	9	2	1	0	0	0	1	2
DENOVO1320	11	3	0	9	0	1	0	0	0	9	0	0	1	7	0	0	1	2	4	1	4	1	8	1	9	5	5	3	0	0	21	3	0	0	0	3	7	9	0	5	0	0	9	0	0	2	2	0	3
DENOVO1321	0	12	0	0	0	0	0	0	0	0	0	0	0	0	1	1	0	1	0	0	0	0	0	0	0	0	0	4	0	0	0	0	0	0	8	0	0	0	0	0	0	0	0	0	0	20	0	1	9
DENOVO1322	0	0	0	0	0	0	0	0	0	0	0	0	0	0	0	0	0	0	0	0	0	0	0	0	0	0	0	0	1	0	0	0	0	0	0	0	0	0	0	0	0	1	0	0	5	0	0	0	4
DENOVO1323	0	0	0	0	6	0	6	19	0	6	0	0	0	6	0	0	0	12	4	9	0	1	3	5	5	13	0	0	2	8	3	0	0	0	0	19	3	4	0	6	0	0	0	4	0	0	1	0	0
DENOVO1324	8	3	0	16	10	4	6	13	12	1	2	0	15	8	0	0	0	0	0	0	0	0	0	9	0	2	0	1	9	11	0	0	0	0	9	0	3	0	0	7	0	3	0	0	0	0	0	0	0
DENOVO1325	0	0	0	0	0	0	0	0	0	0	0	0	0	0	5	6	0	0	3	0	0	0	0	6	0	0	0	0	0	0	0	0	0	0	14	0	0	0	13	0	0	0	0	7	0	0	2	0	0
DENOVO1326	0	0	0	0	0	0	0	0	0	0	0	0	0	0	0	0	0	0	0	0	0	0	0	0	0	0	0	0	0	0	0	0	0	0	0	0	0	0	0	0	0	0	0	0	0	0	0	0	0
DENOVO1327	33	9	0	38	0	3	3	1	0	4	0	0	0	0	0	0	0	1	4	3	0	0	17	0	0	1	0	1	0	0	1	0	0	1	1	0	0	0	0	2	0	5	0	0	1	2	0	0	0
DENOVO1328	26	4	1	8	1	4	0	4	6	0	0	7	0	8	0	0	0	0	6	2	0	1	15	0	10	7	0	0	3	0	0	7	0	1	0	6	1	3	7	1	0	16	0	3	0	0	0	0	0
DENOVO1329	0	0	0	0	0	0	0	0	0	0	0	0	0	0	0	2	0	0	0	0	0	0	0	0	0	0	0	0	1	0	0	0	6	0	0	0	0	4	0	2	0	0	0	0	1	1	0	3	1
DENOVO1330	9	1	1	10	6	6	10	2	1	1	2	5	3	3	0	0	0	1	3	4	1	3	8	5	2	2	4	0	3	4	8	0	0	0	4	2	10	0	8	5	4	2	2	3	0	0	0	0	1
DENOVO1331	0	0	0	0	0	0	0	0	0	0	0	0	0	0	0	0	0	0	0	0	0	0	0	0	0	0	0	0	0	0	0	0	0	0	0	0	0	0	0	0	0	0	0	0	1	0	0	1	0
DENOVO1332	0	0	0	0	0	0	0	0	0	0	0	0	0	0	0	0	0	0	0	0	0	0	0	0	0	0	0	0	0	0	0	0	0	0	0	0	0	0	0	0	0	0	0	0	0	3	0	0	0
DENOVO1333	0	5	0	0	3	4	4	10	0	2	3	0	0	0	0	0	0	0	14	0	2	0	4	1	3	3	3	0	0	0	7	6	0	1	4	0	0	3	5	0	0	28	0	29	0	0	0	0	1
DENOVO1334	0	0	0	0	0	0	0	0	0	0	0	0	0	0	0	0	0	0	0	0	0	0	0	0	0	0	0	0	0	0	0	0	0	0	0	0	0	0	0	0	0	0	0	0	0	0	0	0	0
DENOVO1335	0	0	0	0	0	0	0	0	0	0	0	0	0	0	0	0	0	0	0	0	0	0	0	0	0	0	0	0	0	0	0	0	0	0	0	0	0	0	0	0	0	0	0	0	0	33	0	0	0
DENOVO1336	11	0	2	0	7	6	0	2	0	9	0	0	2	0	0	0	1	0	4	0	8	1	0	0	0	12	2	3	16	3	0	0	0	0	35	5	9	6	10	0	0	0	0	6	0	0	1	0	0
DENOVO1337	3	3	1	0	0	10	0	0	7	5	5	1	2	14	0	0	0	0	6	6	0	2	0	1	16	6	0	0	2	0	2	7	0	0	1	0	6	2	3	16	17	9	1	1	1	2	0	0	0
DENOVO1338	0	0	0	0	0	0	0	0	0	0	0	0	0	0	0	0	0	0	0	0	0	0	0	0	0	0	0	0	0	0	0	0	0	0	0	0	0	0	0	0	0	0	0	0	3	0	0	0	0
DENOVO1339	0	1	0	0	0	0	0	0	0	0	0	0	0	0	0	0	0	1	0	0	0	0	0	0	0	0	0	0	0	0	0	0	48	0	0	0	0	0	0	0	0	0	1	0	0	0	0	3	0
DENOVO1340	16	0	0	6	11	4	0	0	3	0	4	0	9	1	0	0	0	0	3	0	10	0	2	2	0	9	1	3	0	0	18	0	0	3	8	9	4	1	0	0	1	0	2	6	0	1	0	0	0
DENOVO1341	0	0	3	14	2	7	1	4	2	5	5	4	18	4	0	0	0	3	4	10	2	3	0	0	6	3	1	0	0	3	5	3	0	1	15	5	4	2	27	0	4	3	1	0	0	0	1	0	0
DENOVO1342	10	0	0	0	0	9	7	0	2	11	4	0	0	0	0	0	0	2	0	14	0	0	15	0	0	1	1	1	23	0	4	5	0	0	18	0	0	0	3	1	0	19	0	5	0	0	0	1	0
DENOVO1343	0	0	0	0	0	0	0	0	0	0	0	0	0	0	0	0	0	0	0	0	0	2	0	0	0	0	0	0	0	0	0	0	0	0	0	0	0	0	0	0	0	0	0	0	0	0	2	1	6
DENOVO1344	0	0	0	0	0	0	0	0	0	0	0	0	0	0	0	0	0	1	0	0	0	0	0	0	0	0	0	0	0	0	0	0	1	0	0	0	0	0	0	0	0	0	0	0	0	1	0	0	0
DENOVO1345	0	0	0	0	0	0	0	0	0	0	0	0	0	0	0	0	0	0	0	0	0	0	0	0	0	0	0	0	0	0	0	0	0	0	0	0	0	0	0	0	0	0	0	0	0	0	0	0	0
DENOVO1346	10	0	0	3	0	6	5	5	0	0	1	3	2	12	0	0	0	0	2	8	1	1	1	0	0	0	1	2	4	0	17	1	0	0	16	0	11	5	1	0	5	0	2	9	0	2	0	2	0
DENOVO1347	18	7	0	11	4	14	8	0	0	0	0	0	0	0	0	0	0	0	0	0	4	2	0	7	2	0	0	0	8	0	0	3	0	1	16	0	0	5	8	0	9	30	1	0	0	0	0	0	0
DENOVO1348	2	2	0	15	3	3	4	3	2	6	1	7	2	7	0	0	0	6	4	12	1	1	1	1	2	9	3	3	5	4	4	0	0	1	7	4	5	3	0	2	1	1	3	5	0	0	1	0	0
DENOVO1349	0	0	0	0	0	0	0	0	0	0	0	0	0	0	0	0	0	0	0	0	0	0	0	0	0	0	0	0	0	0	0	0	0	0	0	0	0	0	0	0	0	0	0	0	2	0	0	2	0
DENOVO1350	0	0	0	0	0	0	0	0	0	0	0	0	0	0	0	0	0	0	0	0	0	0	0	0	0	0	0	0	0	0	0	0	0	0	0	0	0	0	0	0	0	0	0	0	3	14	4	0	0
DENOVO1351	17	6	0	18	1	3	10	2	4	12	0	12	5	10	0	0	0	4	2	7	4	1	9	5	12	8	1	6	0	2	23	1	0	3	7	16	0	2	7	2	5	2	2	10	0	1	0	1	0
DENOVO1352	1	0	1	7	2	4	0	0	5	0	2	7	1	8	0	0	0	0	3	6	1	2	7	0	6	5	5	0	0	5	7	8	0	0	16	2	3	0	2	7	6	4	0	5	1	0	0	1	0
DENOVO1353	0	0	0	0	0	0	1	0	6	0	0	1	0	8	25	18	0	1	19	11	9	0	3	0	0	0	8	0	0	0	6	0	0	2	24	18	3	12	8	0	6	0	6	14	0	0	0	2	0
DENOVO1354	0	0	0	0	0	0	0	0	0	0	0	0	0	0	0	0	0	0	0	0	0	0	0	0	0	0	0	0	0	0	0	0	0	0	0	0	0	0	0	0	0	0	0	0	0	102	0	0	0
DENOVO1355	0	0	0	0	0	0	0	1	0	0	0	0	0	0	0	0	0	0	0	0	0	0	157	0	0	0	0	0	0	0	0	0	0	0	0	0	0	0	0	0	0	1	0	0	0	0	0	0	0
DENOVO1356	0	0	0	0	0	0	0	0	0	0	0	0	0	0	0	0	0	0	0	0	0	0	0	0	0	0	0	0	0	0	0	0	0	0	0	0	0	0	0	0	0	0	0	0	49	0	0	0	0
DENOVO1357	31	0	1	0	5	0	21	0	0	0	1	10	0	0	0	0	0	0	6	9	2	0	5	0	9	1	0	0	0	1	0	4	0	0	0	12	0	0	0	0	8	15	0	0	0	0	0	0	0
DENOVO1358	0	28	0	0	0	0	0	0	0	0	0	0	0	0	0	0	0	0	0	0	0	0	0	0	0	0	0	0	0	0	0	0	20	0	0	0	0	0	0	0	2	0	0	0	0	0	0	0	0
DENOVO1359	0	1	0	0	0	0	0	0	0	0	0	0	0	0	0	0	0	0	0	0	0	0	0	0	0	21	0	0	0	0	0	0	0	0	0	0	0	0	0	0	0	0	0	0	0	0	0	117	0
DENOVO1360	0	0	0	0	0	0	0	0	0	0	0	0	0	3	0	0	0	0	0	0	0	0	0	2	0	126	4	0	0	0	0	0	0	0	0	0	0	0	0	10	0	0	0	0	0	0	0	0	0
DENOVO1361	0	0	0	0	0	0	0	0	0	0	0	0	0	0	0	0	0	0	0	0	0	0	0	0	0	0	0	1	0	0	0	0	0	0	0	0	0	0	0	0	0	0	0	0	0	0	0	0	0
DENOVO1362	0	0	0	0	0	0	0	0	0	0	0	0	0	0	0	0	0	0	0	0	0	0	0	0	0	0	0	0	0	0	0	0	0	0	0	0	0	0	0	0	0	0	0	0	0	95	0	0	1
DENOVO1363	0	0	0	0	0	0	0	0	0	0	0	0	0	0	0	0	0	0	0	0	0	0	0	0	0	0	0	0	0	0	0	0	0	0	0	0	0	0	0	0	0	0	0	0	0	8	0	0	0
DENOVO1364	0	5	0	0	0	0	0	0	0	0	0	0	0	0	0	0	0	0	0	0	0	0	0	0	0	0	0	0	0	0	0	0	0	0	0	0	0	0	0	0	0	0	0	0	6	17	0	4	21
DENOVO1365	2	0	0	0	1	0	0	0	0	0	0	0	0	0	0	0	0	0	14	151	0	0	0	0	0	0	1	1	0	2	0	0	0	0	0	0	0	0	0	1	0	0	0	0	0	0	1	0	0
DENOVO1366	7	0	0	0	6	0	0	2	0	0	4	0	10	1	0	0	0	0	4	4	0	0	3	0	0	4	5	3	4	9	0	7	0	5	13	0	6	0	21	0	0	0	4	10	0	0	0	0	0
DENOVO1367	0	0	0	0	0	0	0	0	0	0	0	0	0	0	0	0	0	0	0	0	0	0	0	0	0	1	0	0	0	0	0	0	0	0	0	0	0	0	0	0	0	0	0	0	8	3	0	0	0
DENOVO1368	0	0	0	0	0	0	0	0	0	0	0	0	0	0	2	3	0	0	0	1	0	2	0	5	0	0	1	0	0	0	0	0	0	0	0	0	0	0	12	0	0	0	0	0	2	1	11	9	3
DENOVO1369	0	8	0	2	4	36	10	1	0	4	4	6	13	0	0	0	2	0	2	0	0	0	6	9	0	6	0	3	0	8	0	0	0	0	0	2	9	0	0	0	0	0	6	0	0	1	1	0	1
DENOVO1370	11	0	3	10	2	8	3	3	5	0	4	0	10	5	0	0	0	0	2	0	2	2	4	0	0	0	0	3	2	0	4	3	0	7	24	8	0	3	8	2	1	0	0	7	0	0	0	0	0
DENOVO1371	66	0	0	23	6	0	2	1	2	0	0	0	0	0	0	0	0	0	0	0	0	0	2	0	0	0	0	13	0	0	0	0	0	4	0	0	0	4	0	0	0	0	0	0	0	0	20	0	0
DENOVO1372	6	0	0	0	2	11	24	5	0	0	0	0	2	0	0	0	2	0	8	3	2	3	2	0	8	1	1	4	3	0	8	7	0	0	0	0	0	2	16	0	6	19	3	10	0	0	1	0	1
DENOVO1373	0	0	0	0	0	1	7	4	2	11	0	5	1	12	0	0	0	7	6	11	4	0	5	0	0	4	1	10	2	9	7	0	0	1	11	0	4	1	0	5	0	4	2	15	0	0	0	0	0
DENOVO1374	0	2	0	45	2	7	0	6	3	0	6	0	7	3	0	0	0	0	0	0	5	0	4	0	0	2	2	9	2	0	0	3	0	0	2	7	7	2	0	0	6	15	2	0	0	2	0	0	0
DENOVO1375	0	4	0	0	0	0	0	0	0	0	0	0	0	0	0	0	0	0	0	0	0	0	0	0	0	0	0	0	0	0	0	0	0	0	0	0	0	0	0	0	0	0	0	0	0	7	0	0	6
DENOVO1376	0	0	0	0	0	0	0	0	0	0	0	0	0	0	0	0	0	0	0	0	0	0	0	0	0	0	0	0	0	0	0	0	0	0	0	0	0	0	0	0	0	0	0	0	1	0	0	0	0
DENOVO1377	0	0	0	0	0	0	0	0	0	0	0	0	0	0	0	0	0	0	0	0	0	0	0	0	0	0	0	0	0	0	0	0	0	0	0	0	0	0	0	0	0	0	0	0	0	77	0	0	0
DENOVO1378	0	0	0	0	0	0	0	0	0	0	0	0	0	0	0	0	0	0	0	0	0	0	0	0	0	0	0	4	0	2	0	0	22	1	0	0	0	0	0	0	0	0	0	0	0	0	3	2	0
DENOVO1379	7	0	1	37	0	9	3	1	8	3	2	0	15	6	0	0	2	2	2	7	0	7	1	1	12	13	4	0	0	1	19	1	0	1	0	21	8	0	0	8	2	5	0	0	0	2	0	0	0
DENOVO1380	0	0	0	0	0	0	0	0	0	0	0	0	0	0	0	0	0	0	0	0	0	0	0	0	0	0	0	0	0	2	0	0	33	3	0	0	0	0	0	0	0	0	0	0	0	0	0	0	12
DENOVO1381	0	0	0	0	0	0	0	0	0	0	0	0	0	0	0	0	0	0	0	0	0	3	0	0	0	0	0	0	0	0	0	0	3	0	0	0	0	0	0	0	0	0	0	0	7	0	1	64	0
DENOVO1382	0	2	0	0	0	0	0	0	0	0	0	0	0	0	0	1	0	0	0	0	0	0	0	0	0	0	0	1	0	0	0	0	0	0	0	0	0	0	0	0	0	0	0	0	0	84	0	0	2
DENOVO1383	0	20	0	0	0	0	0	0	0	0	0	0	0	0	0	0	0	0	0	0	0	0	0	0	0	0	0	0	0	0	0	0	0	0	0	0	0	0	0	0	0	0	0	0	0	6	0	22	0
DENOVO1384	0	0	0	0	153	0	0	0	0	0	0	0	0	0	0	0	0	0	0	0	0	0	0	0	0	0	0	3	0	0	0	0	0	0	0	0	0	0	0	0	0	0	0	0	0	0	0	0	0
DENOVO1385	25	11	0	0	0	3	2	0	0	5	0	16	0	1	0	0	0	0	0	0	4	0	10	0	7	2	0	0	3	4	0	2	0	2	13	12	3	2	0	0	0	7	0	0	0	0	0	1	0
DENOVO1386	14	6	1	18	9	4	20	7	0	2	0	3	0	7	0	0	8	2	0	1	2	0	1	4	0	3	2	3	1	1	1	0	0	1	8	4	3	2	2	1	0	6	1	1	0	0	0	0	0
DENOVO1387	39	0	0	67	5	11	8	9	2	0	0	0	0	0	0	0	0	1	0	0	0	0	7	0	1	0	0	3	0	2	0	0	0	0	0	0	0	0	0	0	0	0	0	7	0	0	0	2	0
DENOVO1388	0	5	1	0	0	13	6	4	5	0	2	0	4	1	0	0	0	7	1	12	6	1	3	10	0	0	1	0	0	0	0	0	0	2	0	21	0	0	0	0	2	4	3	15	0	1	0	0	0
DENOVO1389	4	0	0	0	7	1	6	5	0	0	0	0	0	36	0	0	0	0	0	63	0	0	0	31	4	0	0	1	1	1	0	0	0	0	0	1	0	0	13	14	1	0	0	0	0	0	1	0	1
DENOVO1390	8	0	1	10	3	0	0	6	1	0	0	0	0	5	0	0	0	0	6	20	0	0	0	0	0	2	0	0	0	11	19	0	0	0	0	0	11	0	0	5	1	0	2	11	0	0	0	0	1
DENOVO1391	14	2	0	32	15	0	12	2	0	0	0	0	0	0	0	0	0	10	6	50	0	0	0	6	2	0	0	0	0	3	0	0	0	0	0	1	0	0	0	4	0	0	0	6	0	0	1	0	0
DENOVO1392	3	0	1	17	4	10	14	5	4	5	3	8	0	0	0	0	0	4	0	9	1	0	0	0	6	4	2	4	0	2	3	3	0	0	3	5	3	1	8	1	0	7	1	11	0	0	0	0	0
DENOVO1393	0	3	0	0	0	0	0	0	0	0	0	0	0	0	1	2	0	1	0	0	0	0	0	0	0	0	0	0	0	0	0	0	2	0	0	1	0	0	0	0	0	0	0	1	2	0	0	2	0
DENOVO1394	20	0	0	13	1	0	4	0	13	3	0	7	0	11	0	0	0	7	0	0	0	0	1	1	6	0	1	4	0	0	0	3	0	0	9	0	0	0	0	0	6	0	1	0	1	0	0	0	0
DENOVO1395	0	0	0	0	0	0	0	0	0	0	0	0	0	0	0	0	0	0	0	0	0	0	0	0	0	0	0	0	0	0	0	0	0	0	0	0	0	0	0	0	0	0	0	0	0	0	0	0	0
DENOVO1396	10	3	0	0	3	11	0	6	8	2	7	0	12	0	0	0	0	2	17	7	8	2	4	2	2	5	1	0	4	6	0	0	0	0	12	0	6	1	0	0	0	0	1	0	0	0	0	0	0
DENOVO1397	0	0	0	0	0	0	0	0	0	0	0	0	0	0	0	0	0	0	0	0	0	0	0	0	0	0	0	0	0	0	0	0	0	0	0	0	0	0	0	0	0	0	0	0	3	2	0	0	0
DENOVO1398	0	14	0	0	0	0	0	0	0	0	0	0	0	0	0	0	0	0	0	7	0	0	0	0	0	0	0	0	0	7	0	0	0	0	0	0	0	0	0	0	0	0	0	0	33	4	7	2	0
DENOVO1399	0	0	0	0	0	0	0	0	0	0	0	0	0	0	0	0	0	0	0	0	0	0	0	0	0	0	0	0	0	0	0	0	0	0	0	0	0	0	0	0	0	0	0	0	8	3	0	0	0
DENOVO1400	0	0	0	0	0	0	0	0	0	0	0	0	0	0	0	0	0	0	0	0	0	0	0	0	0	0	0	0	0	0	0	0	0	0	0	0	0	0	0	0	0	0	0	0	28	0	0	0	0
DENOVO1401	0	0	0	0	0	0	0	0	0	0	0	0	0	0	0	0	0	0	0	0	0	2	0	0	0	0	0	0	0	0	0	0	39	5	0	0	0	0	0	0	0	0	0	0	7	1	0	0	1
DENOVO1402	95	6	0	29	2	0	0	0	0	1	0	0	0	0	0	0	0	3	0	0	0	0	0	3	0	0	0	0	0	0	0	0	0	0	0	0	0	0	0	2	0	0	0	7	0	0	0	0	0
DENOVO1403	0	0	0	0	0	0	0	0	0	0	0	0	0	0	0	0	0	0	0	0	0	4	0	0	0	0	0	3	0	0	0	0	23	0	0	0	0	0	0	0	1	0	0	17	0	0	0	0	0
DENOVO1404	11	0	0	0	10	0	5	20	0	1	0	0	0	6	0	0	0	1	5	6	1	2	6	1	9	0	0	24	8	20	0	0	0	1	0	0	0	0	3	7	0	0	0	0	1	1	3	0	2
DENOVO1405	0	5	0	0	0	0	0	0	0	0	0	0	0	0	0	0	0	0	0	0	0	0	0	0	0	0	0	0	0	0	0	0	0	0	0	0	0	0	0	0	0	0	0	0	7	8	0	0	0
DENOVO1406	0	5	1	8	5	6	0	6	0	0	3	7	0	1	0	0	0	1	0	0	2	0	0	6	2	10	1	0	0	0	7	0	0	8	5	15	3	0	4	0	1	16	3	6	1	0	1	0	0
DENOVO1407	0	0	0	0	1	0	0	0	0	0	0	0	0	0	0	0	0	0	0	0	0	0	0	0	0	0	0	0	0	0	0	0	0	0	0	0	0	0	0	0	0	0	0	0	25	0	1	0	5
DENOVO1408	0	0	0	0	0	0	0	0	0	0	0	0	0	0	0	0	0	0	0	0	0	0	0	0	0	1	0	0	0	0	0	0	0	0	0	0	0	0	0	0	2	0	0	0	54	0	52	9	18
DENOVO1409	0	0	0	0	0	0	0	0	2	4	0	0	4	0	10	17	0	3	0	6	1	7	3	1	2	3	3	5	1	0	0	0	1	0	6	2	3	0	7	1	4	6	0	4	1	1	0	1	0
DENOVO1410	0	0	0	0	0	0	0	0	0	0	0	0	0	0	0	0	0	0	0	0	0	0	0	0	0	0	0	0	0	0	0	0	5	0	0	0	0	0	0	0	0	0	0	0	10	0	14	0	0
DENOVO1411	0	0	0	0	0	0	0	0	0	0	0	0	0	0	0	0	0	0	0	0	0	0	0	0	0	0	0	0	0	0	0	0	0	0	0	0	0	0	0	0	0	0	0	0	0	0	0	0	35
DENOVO1412	0	11	0	0	0	5	3	5	3	13	0	0	2	14	0	0	0	10	0	0	2	4	0	1	0	0	2	0	0	0	9	0	0	0	0	11	3	0	0	0	1	5	0	0	0	0	0	0	0
DENOVO1413	9	11	1	0	4	8	2	7	5	6	1	8	0	0	0	0	0	2	9	6	1	0	0	0	5	5	3	3	2	3	1	2	0	4	6	4	0	6	0	4	2	5	2	6	0	0	0	0	0
DENOVO1414	0	0	0	0	1	1	0	13	0	5	1	12	2	0	0	0	0	9	11	15	0	2	9	8	1	1	0	14	25	10	0	0	0	5	0	0	0	0	0	0	0	0	0	0	2	0	0	2	5
DENOVO1415	0	0	0	0	0	0	0	0	0	0	0	0	0	0	0	0	0	0	0	0	0	2	0	0	0	0	0	0	0	0	0	0	6	0	0	0	0	0	0	0	0	0	0	0	18	1	2	2	0
DENOVO1416	0	0	0	0	0	0	0	0	0	0	0	0	0	0	0	0	0	0	0	0	0	0	0	0	0	0	0	0	0	0	0	0	0	0	0	0	0	0	0	0	0	0	0	0	0	0	0	0	0
DENOVO1417	0	0	0	30	0	0	2	8	0	0	0	0	0	0	0	0	0	14	0	59	0	0	0	3	0	2	0	8	0	0	0	0	0	0	0	0	0	0	0	0	0	0	0	0	1	0	0	0	1
DENOVO1418	0	0	0	0	0	0	0	0	0	0	0	0	0	0	0	0	0	0	0	0	0	0	0	0	0	0	0	0	0	0	0	0	0	0	0	0	0	0	0	0	0	0	0	0	4	43	0	16	0
DENOVO1419	7	0	0	1	1	0	0	0	5	2	5	7	0	10	0	0	0	0	2	0	11	0	1	0	5	1	0	2	5	0	0	0	0	0	0	53	0	0	0	2	2	0	0	0	0	0	4	0	1
DENOVO1420	1	10	0	0	4	0	1	3	1	12	6	0	0	0	0	0	1	0	1	0	11	4	0	0	6	4	3	1	10	0	1	0	0	2	0	0	2	2	13	2	0	0	1	8	0	3	0	0	0
DENOVO1421	0	0	0	0	0	0	0	0	0	0	0	0	0	6	7	20	0	0	2	0	0	0	0	4	3	0	2	0	0	9	8	3	0	0	17	4	1	0	5	8	0	0	5	0	3	0	0	0	0
DENOVO1422	0	0	0	0	0	0	0	0	0	0	0	0	0	0	0	0	0	0	0	0	0	0	0	0	0	0	0	0	0	0	0	0	0	0	0	0	0	0	0	0	0	0	0	0	0	3	0	1	0
DENOVO1423	0	0	0	0	0	0	0	0	0	0	0	0	0	0	0	0	0	0	0	0	0	0	0	0	0	0	0	0	0	1	0	0	1	0	0	0	0	0	0	0	0	0	0	0	0	0	0	0	0
DENOVO1424	0	0	0	0	0	0	0	0	0	0	0	0	0	0	0	0	0	0	0	0	0	0	0	0	0	0	0	0	0	0	0	0	0	0	0	0	0	0	0	0	0	0	0	0	0	6	0	0	0
DENOVO1425	0	0	0	0	0	0	0	0	0	0	0	0	0	0	0	0	0	0	0	0	0	0	0	0	0	0	0	0	0	0	0	0	0	0	0	0	0	0	0	0	0	0	0	0	0	181	0	0	0
DENOVO1426	0	0	0	0	0	0	0	0	0	0	0	0	0	0	0	0	0	0	0	0	0	0	0	0	0	0	0	0	0	0	0	0	0	0	0	0	0	0	0	0	0	0	0	0	0	0	0	0	0
DENOVO1427	0	0	0	8	0	4	7	3	3	4	0	19	5	2	0	0	0	0	0	7	0	1	6	2	0	6	0	6	3	0	3	8	0	0	4	1	8	1	0	1	0	0	6	9	0	0	0	0	0
DENOVO1428	0	15	0	0	0	0	0	0	0	0	0	0	0	0	0	0	0	0	0	0	0	0	0	1	0	0	0	0	0	0	0	0	0	0	0	0	0	0	0	0	0	0	0	0	0	0	0	0	0
DENOVO1429	0	0	0	0	0	0	0	0	0	0	0	0	0	0	0	0	0	0	0	0	0	0	0	0	0	0	0	0	0	0	1	0	0	0	0	0	0	0	0	0	0	0	0	0	2	1	0	0	11
DENOVO1430	0	0	0	0	0	0	0	0	0	0	0	0	0	0	0	0	0	0	0	0	0	0	0	0	0	0	0	0	0	0	0	0	0	0	0	0	0	0	0	0	0	0	0	0	0	1	0	2	0
DENOVO1431	12	0	0	12	0	3	0	0	10	0	3	0	0	0	0	0	0	0	2	6	0	0	2	0	1	0	2	5	5	0	19	0	0	8	0	15	0	3	8	5	0	0	0	0	0	0	0	0	0
DENOVO1432	1	0	0	6	10	4	9	0	4	0	0	0	3	5	0	0	0	0	5	3	3	0	7	0	4	3	1	7	0	12	0	2	0	0	0	3	0	1	23	2	1	0	3	5	0	0	1	0	0
DENOVO1433	11	1	0	40	2	6	0	0	3	0	0	3	3	4	0	0	0	9	3	12	2	0	0	0	7	0	0	2	0	0	0	0	0	1	7	0	0	0	4	3	0	0	0	7	0	0	0	0	1
DENOVO1434	0	0	0	0	0	0	0	0	0	0	0	0	0	0	0	0	0	0	0	0	0	0	0	0	0	0	0	0	0	1	0	0	0	0	0	0	0	0	0	0	0	0	0	0	1	13	0	0	2
DENOVO1435	5	0	3	20	1	11	0	0	0	0	5	5	6	1	0	0	0	0	7	8	0	1	2	0	3	0	1	0	1	1	0	4	0	0	12	0	0	0	0	0	0	11	0	16	0	0	0	0	1
DENOVO1436	0	4	0	0	4	2	6	0	6	5	11	0	0	4	0	0	0	0	2	0	3	2	10	0	2	1	4	6	0	6	8	0	0	1	1	6	0	0	10	0	1	0	2	0	1	0	1	1	0
DENOVO1437	0	0	0	0	0	0	0	0	0	0	0	0	0	0	0	0	0	0	0	0	0	0	0	0	0	0	0	0	0	0	0	0	0	0	0	0	0	0	0	0	0	0	0	0	0	0	0	0	0
DENOVO1438	15	9	0	0	0	2	1	1	6	0	0	0	8	4	0	0	0	0	0	0	4	3	1	1	14	0	0	0	2	0	10	0	0	0	3	17	4	1	0	4	2	0	0	6	0	0	0	0	0
DENOVO1439	5	0	0	0	33	0	0	0	0	0	0	0	0	0	0	0	0	0	0	54	0	0	0	7	0	0	0	0	0	0	0	0	0	0	3	1	0	0	0	5	5	0	0	0	0	0	0	0	0
DENOVO1440	0	0	0	0	0	0	0	0	0	0	0	0	0	0	0	0	0	0	0	0	0	0	0	0	0	0	0	0	0	0	1	0	0	0	0	0	0	0	0	0	0	0	0	0	0	43	0	0	0
DENOVO1441	1	3	1	24	2	3	4	8	0	10	0	3	0	0	0	0	0	0	3	13	5	2	8	5	3	3	0	2	3	6	5	0	0	1	3	0	1	0	9	0	2	0	0	0	0	0	0	0	0
DENOVO1442	0	0	0	0	0	0	0	0	0	0	0	0	0	0	0	0	0	0	0	0	0	1	0	0	0	0	0	0	0	0	0	0	0	0	0	0	0	0	0	0	0	0	0	0	2	0	1	0	1
DENOVO1443	1	0	1	0	0	7	8	0	1	0	0	9	1	2	0	0	0	1	1	6	0	0	0	6	13	0	5	3	0	1	0	1	0	0	7	15	0	6	0	9	0	0	0	7	0	0	1	0	0
DENOVO1444	0	0	0	2	2	0	0	9	19	0	0	2	0	6	0	0	0	0	9	8	0	0	0	0	0	2	0	0	5	0	28	0	0	5	13	1	2	0	1	1	3	0	0	0	0	1	0	0	0
DENOVO1445	0	2	0	0	0	0	0	0	0	0	0	0	0	0	0	0	0	0	2	5	0	0	0	0	0	0	0	0	0	0	0	0	0	0	0	7	0	0	0	2	0	0	0	0	0	0	0	0	0
DENOVO1446	0	0	0	0	0	0	0	0	0	0	0	0	0	0	0	0	0	0	0	0	0	0	0	0	0	0	0	0	0	0	0	0	0	0	0	0	0	0	0	0	0	0	0	0	0	0	0	0	28
DENOVO1447	22	0	0	0	7	6	0	0	3	1	2	11	0	0	0	0	0	0	0	8	7	2	9	0	5	9	0	0	0	0	0	0	1	5	0	0	4	2	7	7	2	5	0	0	0	2	0	0	0
DENOVO1448	0	0	0	0	0	8	0	5	0	1	3	0	0	0	0	0	0	11	12	6	0	0	15	3	7	2	1	31	4	32	0	0	0	1	0	0	0	0	0	0	1	0	0	0	0	1	1	0	1
DENOVO1449	0	15	0	0	0	0	0	0	0	0	0	0	0	0	0	0	0	0	0	0	0	0	0	0	0	0	0	0	0	0	0	0	0	0	0	0	0	0	0	0	0	0	0	0	2	13	0	16	0
DENOVO1450	0	0	0	0	0	0	0	0	0	0	0	0	0	0	0	0	0	0	0	0	0	0	0	0	0	0	0	0	0	0	0	0	0	0	0	0	0	0	0	0	0	0	0	0	0	0	0	45	0
DENOVO1451	0	3	0	0	0	0	0	0	0	0	0	0	0	0	0	0	0	0	0	0	0	0	0	0	0	0	0	0	0	0	0	0	0	0	0	0	0	0	0	0	0	0	0	0	1	13	3	5	19
DENOVO1452	0	0	0	0	0	0	0	0	0	0	0	0	0	0	0	0	0	0	0	0	0	0	0	0	0	0	0	0	0	0	0	0	0	0	0	0	0	0	0	0	0	0	0	0	0	0	0	0	0
DENOVO1453	0	0	0	0	0	0	0	0	0	0	0	14	3	10	28	25	0	0	0	0	0	0	1	0	10	2	5	0	5	1	24	0	9	4	0	0	0	7	18	3	1	0	1	2	0	0	0	0	0
DENOVO1454	11	0	0	0	20	0	0	0	0	0	0	0	0	0	0	0	0	0	0	57	0	0	0	30	0	0	0	0	0	0	0	0	0	0	13	0	0	0	0	9	0	0	0	0	0	0	0	0	0
DENOVO1455	0	0	2	0	8	0	3	0	8	0	0	5	3	10	0	0	0	0	7	0	1	0	0	0	0	0	0	9	1	0	6	4	0	0	9	10	4	0	0	0	10	13	0	4	0	0	0	0	3
DENOVO1456	0	1	0	10	0	10	11	0	3	0	3	12	0	4	0	0	0	2	0	0	0	7	5	0	10	2	2	0	5	0	18	0	0	5	0	3	3	1	0	6	2	1	0	0	0	1	0	0	0
DENOVO1457	0	0	0	0	0	0	0	0	0	0	0	0	0	0	0	0	0	0	0	0	0	0	0	0	0	0	0	0	0	0	0	0	0	0	0	0	0	0	0	0	0	0	0	0	0	3	1	1	0
DENOVO1458	0	0	0	0	0	0	0	0	0	0	0	0	0	0	0	0	0	0	0	0	0	0	0	0	0	0	0	0	0	0	0	0	0	0	0	0	0	0	0	0	0	0	0	0	3	0	0	0	2
DENOVO1459	0	2	0	0	0	0	0	0	0	0	0	0	0	0	0	0	0	0	0	0	0	0	0	0	0	0	0	0	0	0	0	0	0	0	0	0	0	0	0	0	0	0	0	0	0	8	0	6	0
DENOVO1460	0	0	0	0	0	0	0	0	0	0	0	0	0	0	0	0	0	0	0	0	0	0	0	0	0	0	0	0	0	0	0	0	0	0	0	0	0	0	0	0	0	0	0	0	0	124	0	0	0
DENOVO1461	0	0	0	0	0	0	0	0	0	0	0	0	0	0	0	0	0	0	0	0	0	0	0	0	0	0	0	0	0	0	0	0	0	0	0	0	0	0	0	0	0	0	0	0	0	0	0	0	0
DENOVO1462	0	0	0	0	0	0	0	0	0	0	0	0	0	0	0	0	0	0	0	0	0	0	0	0	0	0	0	0	0	0	0	0	0	0	0	0	0	0	0	0	0	0	0	0	1	2	3	0	0
DENOVO1463	0	0	0	0	0	0	0	0	0	0	0	0	0	0	0	0	0	0	0	0	0	0	0	0	0	0	0	0	0	0	0	0	0	0	0	0	0	0	0	0	0	0	0	0	7	0	0	1	0
DENOVO1464	23	6	0	0	5	0	6	0	3	1	0	0	8	6	0	0	0	0	0	0	0	0	0	1	0	1	0	0	14	0	0	0	0	4	0	3	5	5	7	1	4	6	1	21	0	0	0	0	0
DENOVO1465	0	0	0	0	0	0	0	0	0	0	0	0	0	0	8	2	0	0	0	0	0	0	5	0	0	0	0	0	0	0	2	3	0	0	0	14	0	0	0	0	0	0	0	0	5	0	0	0	0
DENOVO1466	13	0	0	0	5	0	0	2	0	2	0	5	0	2	0	0	1	2	0	0	4	1	18	0	4	0	0	0	0	13	0	2	0	0	27	13	2	2	0	0	0	0	0	0	0	0	1	0	0
DENOVO1467	0	0	0	15	0	0	0	0	3	0	0	0	4	3	0	0	0	0	0	0	0	3	0	0	9	0	5	1	0	0	3	4	0	2	8	5	0	3	4	0	0	0	7	26	0	0	0	0	0
DENOVO1468	0	0	0	0	0	0	0	0	0	0	0	0	0	0	0	0	0	0	0	0	0	0	0	0	0	0	0	0	0	0	0	0	0	0	0	0	0	0	0	0	0	0	0	0	1	2	0	0	8
DENOVO1469	0	0	0	0	0	0	0	0	2	4	0	7	9	4	40	24	0	0	0	9	2	0	0	0	10	2	4	6	0	14	20	1	0	5	13	4	9	0	7	5	3	0	6	0	0	1	0	1	4
DENOVO1470	0	0	0	0	0	0	0	0	0	0	0	0	0	0	0	0	0	0	0	0	0	0	0	0	0	0	0	0	0	0	0	0	0	0	0	0	0	0	0	0	0	0	0	0	0	0	0	0	0
DENOVO1471	3	0	0	0	1	5	9	14	0	11	4	0	2	0	0	0	0	1	0	1	4	2	9	2	8	2	0	2	1	2	5	3	0	0	14	0	5	2	6	2	4	18	0	0	0	0	0	0	0
DENOVO1472	0	0	0	0	0	0	0	0	0	0	0	0	0	0	0	0	0	0	0	0	0	0	0	0	0	0	0	0	0	0	0	0	0	0	0	0	0	0	0	0	0	0	0	0	0	0	0	0	0
DENOVO1473	0	1	0	0	0	0	0	0	0	0	0	0	0	0	0	0	0	0	0	0	0	0	0	0	0	0	0	0	0	0	0	0	0	0	0	0	0	0	0	0	0	0	0	0	1	0	0	0	1
DENOVO1474	0	10	0	0	0	0	0	0	0	0	0	0	0	0	0	0	0	0	0	0	0	0	0	0	0	0	0	0	0	0	0	0	0	0	0	0	0	0	0	0	0	0	0	0	11	5	0	0	0
DENOVO1475	0	0	0	0	11	14	0	11	1	0	0	0	0	1	0	0	1	7	4	4	0	1	0	6	15	1	1	7	0	0	16	4	0	0	2	2	0	0	0	3	0	0	3	5	0	0	1	0	0
DENOVO1476	0	5	0	0	0	0	0	0	0	0	0	0	0	0	0	0	0	0	0	0	0	0	0	0	0	0	0	0	0	0	0	0	0	0	0	0	0	0	0	0	0	0	0	0	0	0	0	0	0
DENOVO1477	0	0	0	0	5	0	11	22	0	3	3	0	1	0	0	0	0	3	2	29	6	0	2	7	8	7	0	9	20	0	0	0	0	7	0	0	0	0	0	0	0	0	0	0	0	1	0	2	1
DENOVO1478	0	6	0	0	0	0	0	0	0	0	0	0	0	0	0	0	0	0	0	0	0	0	0	0	0	0	0	0	0	0	0	0	0	0	0	0	0	0	0	0	0	0	0	0	0	8	0	22	0
DENOVO1479	0	0	0	0	0	0	0	0	0	0	0	0	0	0	0	0	0	0	0	0	0	0	0	0	0	0	0	0	0	0	0	0	0	0	0	0	0	0	0	0	0	0	0	0	0	1	0	0	0
DENOVO1480	0	0	0	0	0	0	0	0	0	0	0	0	0	0	0	0	0	0	0	0	0	1	0	0	0	0	0	0	0	0	0	0	0	0	0	0	0	0	0	0	0	0	0	0	107	0	0	0	0
DENOVO1481	0	0	0	0	0	0	0	0	0	0	0	0	0	0	0	0	0	0	0	0	0	0	0	0	0	0	0	0	0	0	0	0	0	0	0	0	0	0	0	0	0	0	0	0	132	0	0	0	0
DENOVO1482	0	0	0	7	10	9	0	3	9	0	2	0	0	16	0	0	0	0	12	0	2	0	0	0	0	0	7	0	0	0	2	7	0	1	23	0	0	0	0	0	3	11	0	0	0	0	0	0	0
DENOVO1483	0	0	0	0	0	0	0	0	0	0	0	0	0	0	0	0	0	0	0	0	0	0	0	0	0	0	0	0	0	0	0	0	0	0	0	0	0	0	0	0	0	0	0	0	0	0	0	0	0
DENOVO1484	0	3	0	7	0	9	2	3	2	0	6	0	8	3	0	0	0	4	2	3	0	0	5	1	0	0	3	0	12	1	0	0	0	1	0	3	4	0	0	1	6	0	0	11	0	0	0	0	0
DENOVO1485	0	8	1	16	1	0	20	5	4	0	0	7	4	0	0	0	0	1	7	5	5	1	0	0	11	0	0	0	0	0	0	1	0	0	0	2	7	0	4	0	0	0	0	13	0	0	0	0	0
DENOVO1486	0	0	0	0	0	0	0	0	0	0	0	0	0	0	0	0	0	0	0	0	0	0	0	0	0	0	0	0	0	0	0	0	0	0	0	0	0	0	0	0	0	0	0	0	1	22	0	0	1
DENOVO1487	0	0	0	0	0	0	0	0	0	0	0	0	0	0	2	1	0	0	0	0	0	0	0	0	0	0	0	0	0	0	0	0	0	0	0	0	0	0	0	0	0	0	0	0	0	0	0	0	2
DENOVO1488	0	0	2	19	0	8	7	1	7	0	2	5	12	0	0	0	0	0	5	8	0	0	3	5	5	0	0	0	1	0	12	5	0	0	15	0	3	0	0	2	0	6	7	7	0	0	0	2	0
DENOVO1489	5	0	0	13	3	0	2	2	0	2	0	2	3	0	0	0	0	9	6	14	2	0	0	2	2	0	5	0	8	4	8	0	0	0	16	0	0	0	6	1	2	0	0	0	0	1	0	0	0
DENOVO1490	0	0	0	0	0	0	0	0	0	0	0	0	0	0	0	0	0	0	0	0	0	0	0	0	0	0	0	0	0	0	0	0	0	0	0	0	0	0	0	0	0	0	0	0	0	0	0	5	0
DENOVO1491	10	7	0	12	0	7	5	4	0	0	3	6	4	6	0	0	0	3	3	6	3	1	3	3	5	1	2	1	5	1	4	1	0	2	5	8	3	1	9	0	3	2	1	4	0	0	0	0	0
DENOVO1492	0	0	0	0	0	0	0	0	0	0	0	0	0	0	0	0	0	0	0	0	0	0	0	0	0	0	0	0	0	0	0	0	1	0	0	0	0	0	0	0	0	0	0	0	0	0	0	0	0
DENOVO1493	0	0	0	0	0	0	0	0	0	0	0	0	0	0	0	0	0	0	0	4	0	0	0	0	0	0	0	0	0	0	0	0	0	0	0	0	0	0	0	0	0	0	0	0	0	0	0	0	1
DENOVO1494	0	0	0	0	151	0	0	0	0	0	0	0	0	0	0	0	0	0	0	0	0	0	0	0	0	0	0	0	0	0	0	0	0	0	0	0	0	0	0	0	0	0	0	0	0	0	0	0	0
DENOVO1495	23	8	0	0	0	7	4	0	0	0	1	1	1	1	0	0	0	0	6	6	0	0	5	0	2	0	1	13	0	1	3	0	0	0	7	8	4	0	5	2	0	2	0	3	0	0	0	0	0
DENOVO1496	12	0	0	24	0	0	11	0	0	2	1	3	0	5	0	0	0	1	0	8	0	0	4	0	1	0	0	0	0	4	0	0	0	8	18	0	4	3	0	1	0	0	0	0	0	0	0	0	0
DENOVO1497	0	0	0	0	0	2	25	6	0	4	0	0	0	1	0	0	0	1	0	10	0	0	0	0	1	6	0	0	3	8	0	0	0	1	17	7	5	0	6	3	9	0	5	0	0	0	0	0	0
DENOVO1498	1	7	0	0	5	5	6	1	1	2	0	0	1	0	0	0	0	0	4	6	1	2	6	1	1	0	2	11	0	9	0	0	0	0	31	3	6	0	7	2	4	8	0	5	0	0	1	0	0
DENOVO1499	0	0	0	0	0	0	0	0	0	0	0	0	0	0	0	0	0	0	0	0	0	0	0	0	0	0	0	0	0	0	0	0	0	0	0	0	0	0	0	0	0	0	0	0	0	0	0	0	0
DENOVO1500	0	0	0	0	0	0	0	0	0	0	0	0	0	0	0	0	0	0	0	0	0	0	0	0	0	0	0	0	0	0	0	0	0	0	0	0	0	0	0	0	0	0	0	0	0	131	0	0	0
DENOVO1501	23	9	1	0	3	7	0	11	10	0	0	9	0	0	0	0	0	3	3	0	0	0	0	2	0	0	13	7	7	0	0	0	0	0	0	0	1	3	14	0	0	0	0	1	0	0	0	0	0
DENOVO1502	0	0	0	0	0	0	0	5	0	0	0	0	0	0	0	0	0	11	0	0	0	0	0	111	0	0	0	0	0	0	0	0	0	0	0	0	0	0	0	0	0	0	0	0	0	0	0	0	0
DENOVO1503	0	7	0	0	0	0	0	0	0	0	0	0	0	0	1	0	0	0	0	0	0	0	0	0	0	0	0	0	0	0	0	0	0	0	0	0	0	0	0	0	0	0	0	0	0	4	8	2	0
DENOVO1504	0	0	0	0	0	0	0	0	0	0	0	0	0	0	0	0	0	0	0	7	0	0	0	0	0	0	0	7	5	0	8	0	0	0	0	0	0	0	0	2	0	0	0	0	1	4	1	4	0
DENOVO1505	0	1	0	0	0	0	0	0	1	0	0	0	0	0	0	0	0	0	0	0	0	0	0	0	0	0	0	0	0	0	1	0	0	0	0	0	0	0	0	0	0	0	0	8	0	0	0	122	0
DENOVO1506	0	7	0	0	0	0	0	0	0	0	0	0	0	0	0	0	0	0	0	0	0	0	0	0	0	0	0	0	1	0	0	0	0	0	0	0	0	0	0	0	0	0	0	0	3	6	1	3	1
DENOVO1507	0	0	0	0	0	0	0	0	0	0	0	0	0	0	0	0	0	0	0	0	0	0	0	0	0	0	0	0	0	0	0	0	0	0	0	0	0	0	0	0	0	0	0	0	0	0	2	3	0
DENOVO1508	3	0	0	15	0	4	7	4	5	1	0	0	0	0	0	0	0	0	15	0	13	0	12	0	0	1	4	0	0	0	5	0	0	0	4	9	0	0	0	0	1	0	1	1	0	2	0	0	0
DENOVO1509	0	1	0	0	0	0	0	0	0	0	0	0	0	0	0	0	0	0	0	0	0	0	0	0	0	0	0	0	0	0	0	0	1	0	0	0	0	0	0	0	0	0	0	0	1	1	0	0	1
DENOVO1510	7	1	0	8	2	1	2	1	4	2	0	0	3	1	0	0	0	3	1	3	1	1	5	3	0	1	2	1	0	3	8	0	0	1	15	4	3	2	3	7	1	7	4	5	1	0	0	0	0
DENOVO1511	10	17	1	10	2	6	2	2	2	8	3	8	1	4	0	0	1	5	2	4	0	1	2	2	3	4	1	3	0	8	4	6	0	2	5	9	4	0	3	2	3	14	3	6	0	1	0	0	0
DENOVO1512	0	0	0	0	0	0	0	0	0	0	0	0	0	0	0	0	0	0	0	0	1	0	0	0	0	0	0	0	0	0	0	0	0	0	0	0	0	0	0	0	0	0	0	0	407	0	485	0	17
DENOVO1513	0	40	0	0	0	0	0	0	2	3	1	4	5	5	15	8	0	0	5	4	2	77	1	0	4	3	1	0	0	4	4	0	11	0	6	0	4	1	2	2	0	2	0	1	24	2	0	0	1
DENOVO1514	1	1	0	0	0	0	0	0	0	0	0	0	0	0	0	0	0	0	0	0	0	0	0	0	0	0	0	0	0	0	0	0	0	0	0	0	0	0	0	0	0	0	0	0	52	0	0	0	0
DENOVO1515	3	0	0	4	0	0	13	0	14	5	9	9	0	7	0	0	1	0	1	4	0	0	0	0	0	0	0	6	0	0	3	0	0	5	0	0	5	7	0	2	0	1	0	4	1	0	0	0	1
DENOVO1516	0	0	0	0	0	10	11	7	0	0	1	0	0	8	0	0	0	0	0	0	9	1	1	1	0	0	0	2	0	3	3	0	0	0	0	0	2	0	16	2	0	4	0	23	0	1	0	1	0
DENOVO1517	1	12	2	7	4	1	0	10	0	2	0	0	8	12	0	0	0	0	5	0	0	1	0	2	3	0	2	7	9	0	0	1	0	0	15	0	1	0	0	0	1	19	0	2	1	0	0	0	0
DENOVO1518	0	0	0	0	0	0	0	0	0	0	0	0	0	0	0	0	0	0	0	0	0	0	0	0	0	0	1	0	0	0	0	0	0	0	0	0	0	0	0	0	0	0	0	0	0	26	0	3	0
DENOVO1519	0	0	0	0	0	0	0	0	0	0	1	0	0	0	0	0	0	0	0	0	0	0	0	0	0	0	0	0	0	0	0	0	0	0	0	0	0	0	0	0	0	0	0	0	0	0	0	0	0
DENOVO1520	0	0	0	0	0	0	0	0	0	0	0	0	0	0	0	0	0	0	0	0	0	0	0	0	0	0	0	0	0	0	0	0	0	0	0	0	0	0	0	0	0	0	0	0	0	0	0	27	0
DENOVO1521	1	1	0	0	0	0	0	0	0	0	0	0	0	0	0	0	0	0	0	0	0	0	0	0	0	0	0	0	0	0	0	0	0	0	0	0	0	0	0	0	0	0	0	0	0	12	0	0	0
DENOVO1522	24	34	0	0	4	14	0	5	0	0	0	0	0	0	0	0	5	0	0	0	0	8	3	1	0	0	0	0	12	0	0	0	0	2	0	0	0	5	6	0	0	0	0	0	2	0	0	0	1
DENOVO1523	17	0	0	0	0	0	6	2	0	1	7	22	0	7	0	0	0	0	5	9	2	0	0	1	4	0	11	0	2	1	10	0	0	0	0	7	3	0	0	0	5	0	1	7	1	0	0	0	0
DENOVO1524	0	0	1	12	0	11	0	5	0	1	2	1	3	4	0	0	0	0	0	0	0	0	0	0	8	0	0	5	0	0	0	0	0	2	16	11	0	0	6	0	0	0	0	6	0	2	0	0	0
DENOVO1525	0	7	0	0	0	0	0	0	0	0	0	0	0	0	0	0	0	0	0	0	0	0	0	0	0	0	0	0	0	0	0	0	0	0	0	0	0	0	0	0	0	0	0	0	0	13	0	0	6
DENOVO1526	0	0	0	0	0	0	6	0	0	0	0	0	0	0	0	0	0	0	0	0	0	0	0	0	0	102	6	0	0	0	0	0	0	0	0	0	0	0	0	3	0	0	0	0	0	0	0	0	0
DENOVO1527	0	3	0	0	0	0	0	0	0	0	0	0	0	0	0	0	0	0	0	0	0	2	0	0	0	0	0	0	0	0	0	0	1	0	0	0	0	0	0	0	0	0	0	0	9	0	0	0	4
DENOVO1528	0	0	0	0	0	0	0	0	0	0	0	0	0	1	0	0	0	1	0	0	0	0	0	0	0	0	0	1	0	0	0	0	0	0	0	0	0	0	0	0	0	0	0	0	0	22	0	1	1
DENOVO1529	0	0	0	0	0	0	0	0	0	0	0	0	0	0	0	0	0	0	0	0	0	0	0	0	0	0	0	0	0	0	0	0	0	0	1	0	0	0	0	0	0	0	0	0	0	66	0	0	0
DENOVO1530	13	6	0	7	3	3	3	3	1	4	1	4	1	2	1	0	0	2	1	2	5	0	4	3	3	3	1	0	5	1	6	1	0	0	8	2	2	1	7	3	3	8	2	3	0	0	0	0	0
DENOVO1531	0	0	0	0	0	0	0	0	0	0	0	0	0	0	0	0	0	0	0	0	0	0	0	0	0	0	0	0	0	0	0	0	0	0	0	0	0	0	0	0	0	0	0	0	0	0	0	0	0
DENOVO1532	0	0	0	0	0	0	0	0	0	0	0	0	0	0	0	0	0	0	4	0	0	46	0	0	0	2	0	0	3	0	0	0	0	0	0	0	0	0	0	0	0	0	0	0	4	7	0	19	0
DENOVO1533	0	0	0	0	0	0	0	0	0	0	0	0	0	0	0	0	0	0	0	0	0	0	0	0	0	0	0	0	0	0	0	0	0	0	0	0	0	0	0	0	0	0	0	0	0	1	0	0	0
DENOVO1534	0	0	0	0	0	0	0	0	0	0	0	0	0	0	0	0	0	0	0	0	0	0	0	0	0	0	0	0	0	0	0	0	0	0	0	0	0	0	0	0	1	0	0	0	2	0	1	0	0
DENOVO1535	0	0	0	2	0	9	0	1	0	0	0	9	0	5	0	0	0	0	0	10	5	0	0	3	0	14	0	6	0	7	0	1	0	0	17	0	0	2	0	10	7	12	1	0	0	0	0	1	0
DENOVO1536	0	0	0	0	0	0	0	0	0	0	0	0	0	0	0	0	0	0	0	0	0	0	0	0	0	0	0	0	0	0	0	0	0	0	0	0	0	0	0	0	0	0	0	0	0	2	0	0	1
DENOVO1537	0	0	0	61	0	0	8	5	0	0	0	0	0	0	0	0	0	4	0	0	0	0	1	0	0	0	0	0	0	0	0	0	0	0	0	0	0	0	0	0	0	2	0	0	1	1	4	4	24
DENOVO1538	0	0	0	0	0	0	0	0	0	0	0	0	0	0	0	0	0	0	0	0	0	0	0	0	0	0	0	0	0	0	0	0	0	0	0	0	0	0	0	0	0	0	0	0	0	0	0	0	0
DENOVO1539	0	13	0	0	0	0	0	0	0	0	0	0	0	0	0	0	0	0	1	0	0	6	0	0	0	6	0	0	2	0	0	0	0	0	0	0	1	0	0	0	0	0	0	0	0	2	1	0	0
DENOVO1540	0	0	0	0	0	0	0	0	0	0	0	0	0	1	0	1	0	1	0	1	0	0	0	0	0	0	0	0	0	0	0	0	0	0	0	0	0	0	0	0	0	0	0	0	0	15	0	0	1
DENOVO1541	0	0	0	0	0	0	0	0	0	0	0	0	0	0	0	0	0	0	0	0	0	0	0	0	0	0	0	0	0	0	0	0	0	0	0	0	0	0	0	0	0	0	0	0	0	18	0	0	0
DENOVO1542	0	0	0	27	0	0	8	1	0	0	0	0	0	0	0	0	0	16	7	0	0	0	9	1	3	1	29	14	12	0	0	0	0	0	0	0	0	0	1	0	0	0	0	0	0	1	0	0	0
DENOVO1543	0	5	0	0	6	0	0	0	0	0	0	0	0	0	0	0	0	0	0	0	0	0	0	0	0	0	0	0	0	0	0	0	0	77	0	18	0	0	0	0	0	0	0	0	1	0	0	0	0
DENOVO1544	11	6	0	10	13	0	0	3	1	2	0	5	3	4	0	0	0	0	5	9	3	0	2	0	0	0	1	2	11	0	9	4	0	2	0	0	2	0	6	0	1	1	0	1	0	0	0	0	0
DENOVO1545	13	0	1	19	0	3	6	0	0	4	4	0	0	1	0	0	0	4	0	1	0	1	0	0	0	2	0	6	0	14	3	2	0	2	0	0	5	0	0	0	6	17	5	0	0	0	0	0	0
DENOVO1546	12	7	0	5	2	5	2	7	3	3	1	1	2	6	0	0	0	0	2	5	1	1	0	1	2	5	2	1	7	0	4	6	0	0	4	1	3	1	8	4	5	2	1	5	0	1	2	0	0
DENOVO1547	16	0	0	12	5	10	0	6	0	1	0	0	8	2	0	0	0	3	0	1	0	0	0	0	3	0	0	7	4	0	3	0	0	1	17	9	1	0	4	2	0	3	2	0	0	0	0	0	0
DENOVO1548	0	0	0	0	0	0	0	0	0	0	0	0	0	0	0	0	0	0	0	0	0	0	0	0	0	0	0	0	0	0	0	0	0	0	0	0	0	0	0	0	0	0	0	0	1	0	1	0	2
DENOVO1549	0	0	0	0	0	0	0	0	0	0	0	0	0	0	0	0	0	0	0	0	0	0	0	0	0	0	0	0	0	0	0	0	0	0	0	0	0	0	0	0	0	0	0	0	0	14	0	0	0
DENOVO1550	17	0	0	0	5	8	0	9	0	2	0	0	0	0	0	0	0	0	3	0	0	7	0	5	8	5	0	13	0	0	1	0	0	0	0	6	0	0	0	0	0	0	0	10	0	1	0	0	0
DENOVO1551	32	8	0	10	0	0	5	4	3	0	0	0	10	0	0	0	0	0	10	0	0	0	0	5	2	0	0	1	1	0	0	0	0	0	0	1	0	0	6	0	0	0	5	0	0	1	0	0	1
DENOVO1552	0	3	1	5	1	1	0	6	10	0	3	1	0	1	0	0	0	0	1	10	0	0	0	3	6	4	1	7	0	0	16	6	0	3	0	0	11	0	0	0	0	0	1	7	0	0	0	0	1
DENOVO1553	5	1	0	4	4	7	5	0	3	3	1	4	1	4	0	0	0	2	3	6	4	3	5	3	3	7	1	1	1	0	4	1	0	0	3	4	4	1	3	0	2	5	1	6	0	0	1	0	0
DENOVO1554	0	0	0	0	0	0	0	0	0	0	0	0	0	0	0	0	0	0	0	0	0	0	0	0	0	0	0	0	0	0	0	0	0	0	0	0	0	0	0	0	0	0	0	0	0	0	0	0	0
DENOVO1555	0	1	0	0	0	0	0	0	0	0	0	0	0	0	0	0	0	0	0	0	0	2	0	0	0	0	0	0	0	0	0	0	0	0	0	0	0	0	0	0	0	0	0	0	0	0	0	0	0
DENOVO1556	0	0	0	0	0	1	0	0	0	0	0	0	0	0	0	0	0	0	0	0	0	0	0	0	0	0	0	0	0	0	0	0	4	0	0	0	0	0	0	0	0	0	0	0	1	0	0	0	0
DENOVO1557	0	3	0	0	0	0	0	0	0	0	0	0	0	0	0	0	0	0	0	0	0	0	0	0	0	0	0	0	0	0	0	0	0	0	0	0	0	0	0	0	0	0	0	0	2	2	0	8	5
DENOVO1558	0	0	0	0	0	0	0	0	0	0	0	0	0	0	0	0	0	0	0	0	0	0	0	0	0	0	0	0	0	0	0	0	0	0	0	0	0	0	13	0	0	0	0	0	0	15	0	6	0
DENOVO1559	3	7	0	7	0	17	0	7	0	0	0	27	6	0	0	0	0	0	0	0	8	1	0	0	0	0	0	1	0	0	0	0	0	0	8	9	12	1	0	0	0	0	0	0	0	0	0	0	0
DENOVO1560	0	105	0	0	0	0	0	0	0	0	0	0	0	0	0	0	0	0	0	0	0	0	0	0	0	0	0	0	0	0	0	0	0	0	0	0	0	0	0	0	0	0	0	0	0	0	0	0	0
DENOVO1561	0	0	0	0	0	5	0	0	0	0	0	0	0	0	0	0	0	0	0	109	0	0	0	0	0	0	0	3	0	0	0	0	0	0	0	0	0	0	0	0	4	1	0	0	0	0	0	0	0
DENOVO1562	0	0	0	0	0	0	0	0	0	0	0	0	0	0	0	0	0	0	0	0	0	0	0	0	0	0	0	0	0	0	0	0	0	0	0	0	0	0	0	0	0	0	0	0	0	2	0	0	0
DENOVO1563	0	0	0	0	0	0	0	0	0	0	0	0	0	0	0	0	0	0	0	0	0	0	0	0	0	0	0	0	0	0	0	0	0	0	0	0	0	0	0	0	0	0	0	0	0	0	0	0	0
DENOVO1564	0	0	0	14	0	6	9	4	0	0	4	0	0	5	0	0	0	0	1	2	2	0	2	2	0	4	0	0	0	1	0	0	0	0	11	0	1	0	1	0	9	17	0	0	0	0	0	2	0
DENOVO1565	8	7	0	4	10	11	0	0	0	0	7	0	0	6	0	0	0	3	0	5	0	0	4	1	0	2	0	1	1	2	2	1	0	0	1	5	4	2	0	0	0	6	0	0	0	0	0	0	1
DENOVO1566	0	7	0	15	0	1	0	0	0	4	3	0	0	0	0	0	0	6	1	0	0	4	0	0	0	0	1	0	0	13	8	4	0	1	0	0	9	0	4	0	0	8	0	22	0	0	0	0	0
DENOVO1567	3	0	0	10	5	0	1	0	3	0	0	1	1	15	0	0	0	0	0	0	3	0	2	0	0	2	0	13	11	0	17	0	0	9	0	19	2	0	1	6	3	21	0	10	0	0	0	0	0
DENOVO1568	0	0	0	0	0	0	0	0	0	0	0	0	0	0	0	0	0	0	0	0	0	0	0	0	0	0	0	0	0	0	0	0	0	0	0	0	0	0	0	0	0	0	0	0	3	49	0	2	24
DENOVO1569	0	0	0	4	5	0	0	1	9	0	3	0	2	12	0	0	0	0	5	1	0	0	4	2	3	1	4	0	1	1	2	1	0	6	23	3	6	0	2	3	2	8	0	1	0	0	0	0	0
DENOVO1570	0	0	0	0	0	0	0	0	0	0	0	0	0	0	0	0	0	0	0	0	0	0	0	0	0	0	0	0	0	0	0	0	0	0	0	0	0	0	0	0	0	0	0	0	0	0	0	0	0
DENOVO1571	0	0	0	0	119	0	0	0	0	0	0	0	0	0	0	0	0	0	0	0	0	0	0	0	0	0	0	1	1	0	0	0	0	0	0	0	0	0	0	0	0	0	0	0	0	0	0	0	0
DENOVO1572	0	3	0	0	0	0	0	0	0	0	0	0	0	0	0	0	0	5	6	67	1	0	6	4	0	10	0	2	1	0	0	0	0	0	0	0	0	0	0	0	0	0	0	0	0	0	0	0	0
DENOVO1573	4	7	0	33	0	0	0	0	0	0	0	0	0	0	0	0	0	16	0	0	0	0	7	1	42	0	0	7	1	1	0	0	0	0	0	0	0	0	0	0	1	0	0	1	0	0	0	0	0
DENOVO1574	0	4	0	0	0	0	0	7	4	0	1	3	0	0	0	0	0	0	0	15	2	0	8	0	0	0	1	0	0	0	12	3	0	0	10	18	2	0	0	6	1	0	0	2	0	0	2	0	0
DENOVO1575	0	0	0	0	0	0	0	0	0	0	0	0	0	0	0	0	0	0	0	0	0	1	0	0	0	0	0	0	0	0	0	0	0	0	0	0	0	0	0	0	0	0	0	0	4	0	0	2	0
DENOVO1576	0	4	0	17	1	17	9	7	4	0	1	2	0	0	0	0	0	1	5	9	0	0	0	3	0	1	1	0	3	0	1	0	0	0	0	3	4	1	11	0	2	0	1	22	0	1	0	0	1
DENOVO1577	0	5	0	0	0	0	0	0	0	0	0	0	0	0	1	2	0	0	0	0	0	0	0	0	0	0	0	0	0	0	0	1	0	0	0	4	0	0	0	0	0	0	0	0	1	28	0	0	5
DENOVO1578	0	0	0	0	0	0	0	0	0	0	0	0	0	0	0	0	0	0	0	0	0	9	0	0	0	0	0	0	0	0	0	0	8	0	0	0	0	0	0	0	0	0	0	0	0	0	0	0	0
DENOVO1579	0	0	0	0	0	0	0	0	0	0	0	0	0	0	0	0	0	0	0	0	0	0	0	0	0	0	0	0	0	0	0	0	0	0	0	0	0	0	0	0	0	0	0	0	7	0	0	15	0
DENOVO1580	0	0	0	0	0	0	0	0	0	0	0	0	0	0	0	0	0	0	0	0	0	0	0	0	0	0	0	0	0	0	0	0	0	0	0	0	0	0	0	0	0	0	0	0	0	0	0	0	0
DENOVO1581	0	0	0	0	0	0	0	0	0	0	0	0	0	0	0	0	0	0	0	0	0	0	0	0	0	0	0	0	0	0	0	0	0	0	0	0	0	0	0	0	0	0	0	0	0	0	0	0	0
DENOVO1582	11	0	1	0	3	11	11	2	0	0	0	0	4	2	0	0	0	0	0	0	0	0	3	0	8	0	1	7	0	0	1	0	0	0	26	0	0	0	0	6	0	4	0	4	0	0	0	0	0
DENOVO1583	9	0	1	4	0	4	14	0	0	0	0	7	3	1	0	0	0	0	4	0	3	3	2	0	9	11	0	0	0	0	0	0	0	0	0	4	0	0	11	0	0	3	0	0	0	0	0	0	0
DENOVO1584	0	15	0	0	0	0	0	0	0	0	0	0	0	0	0	0	0	0	0	0	0	0	0	0	0	0	0	0	0	0	0	0	0	0	0	0	0	0	0	0	0	0	0	0	2	0	1	0	1
DENOVO1585	0	0	0	0	0	0	0	0	0	0	0	0	0	0	0	0	0	0	0	0	0	0	0	0	0	0	0	0	0	0	0	0	0	0	0	0	1	0	0	0	0	0	0	0	0	10	0	0	0
DENOVO1586	19	0	0	0	0	0	0	0	0	19	0	0	1	0	0	0	0	0	1	0	0	0	0	3	0	0	0	0	14	0	0	0	0	0	33	5	5	0	0	0	0	12	0	4	0	0	0	0	0
DENOVO1587	0	10	0	0	0	0	0	0	0	0	0	0	0	0	0	0	0	0	0	2	0	0	0	0	0	0	0	0	0	0	0	0	0	0	0	0	0	0	0	0	0	0	0	0	1	30	0	7	1
DENOVO1588	0	2	0	0	0	0	0	1	0	0	0	0	1	0	0	1	0	0	0	0	0	0	0	0	8	0	0	0	0	0	0	2	0	1	0	0	0	0	0	0	0	0	0	0	23	1	7	124	0
DENOVO1589	0	0	0	0	0	0	0	0	0	0	0	0	0	0	0	0	0	0	0	0	0	0	0	0	0	0	0	0	0	0	0	0	0	0	0	0	0	0	0	0	0	0	0	0	0	1	0	0	0
DENOVO1590	0	0	0	0	0	0	0	0	0	0	0	0	0	0	0	0	0	0	0	0	0	0	0	0	0	0	0	0	0	0	0	0	0	0	0	0	0	0	0	0	0	0	0	0	0	0	0	0	0
DENOVO1591	0	0	0	0	0	0	0	0	0	0	0	0	0	0	0	0	0	0	0	0	0	0	0	0	0	0	0	0	0	0	0	0	4	0	0	0	0	0	0	0	0	0	0	0	0	0	0	0	99
DENOVO1592	0	0	0	0	0	0	0	0	0	0	0	0	0	0	0	0	0	0	0	0	0	0	0	0	0	0	0	0	0	0	0	0	0	0	0	0	0	0	0	0	0	0	0	0	0	0	0	0	0
DENOVO1593	0	0	0	0	0	0	0	0	0	0	0	0	0	0	0	0	0	0	0	0	0	0	0	0	0	0	0	0	0	0	0	0	0	0	0	0	0	0	0	0	0	0	0	0	0	0	0	0	0
DENOVO1594	0	0	0	21	0	3	0	0	5	0	0	8	4	0	0	0	0	0	0	6	2	1	13	0	0	4	0	2	0	1	2	0	0	7	12	0	10	0	7	0	0	0	1	0	0	0	1	0	0
DENOVO1595	0	0	0	0	0	0	0	0	0	0	0	0	0	0	0	0	0	0	0	0	0	0	0	0	0	0	0	0	0	0	0	0	0	0	0	0	0	0	0	0	0	0	0	0	0	9	0	7	1
DENOVO1596	0	0	0	0	0	0	0	0	0	0	0	0	0	0	0	0	0	0	0	0	0	0	0	0	0	0	0	0	0	0	0	0	1	0	0	0	0	0	0	0	0	0	0	0	4	0	0	33	0
DENOVO1597	0	0	0	0	0	0	0	0	0	0	0	0	0	0	0	0	0	0	0	0	0	0	0	0	0	0	0	0	0	0	0	0	0	0	0	0	0	0	0	0	0	0	0	0	7	0	0	3	0
DENOVO1598	0	0	0	0	0	0	0	0	0	0	0	0	0	3	0	0	0	0	0	0	0	0	1	0	0	0	0	0	0	0	0	0	0	0	0	0	0	0	1	0	0	0	0	0	0	0	0	0	3
DENOVO1599	0	0	0	37	0	0	0	0	0	26	0	0	0	1	0	0	0	3	6	0	0	0	1	0	0	4	0	12	1	4	9	0	0	0	0	0	0	0	0	0	0	0	0	0	0	0	0	1	2
DENOVO1600	106	0	0	0	0	0	0	0	0	0	0	0	0	0	0	0	0	0	0	0	0	1	0	0	0	0	0	0	0	0	3	0	0	0	0	0	0	0	0	0	0	0	0	0	0	0	0	0	0
DENOVO1601	12	24	1	41	0	4	7	7	0	0	0	0	0	0	0	0	6	0	0	0	2	0	4	0	0	0	0	0	0	0	0	3	0	0	0	0	0	0	32	5	0	0	0	0	0	0	0	0	0
DENOVO1602	4	6	0	0	0	4	0	6	2	1	1	27	1	0	0	0	0	1	0	0	0	6	0	0	0	0	0	8	1	2	0	2	0	1	0	0	4	6	0	0	4	0	3	0	1	0	0	0	0
DENOVO1603	0	0	0	0	8	0	0	0	0	0	0	0	0	0	0	0	0	0	0	88	0	0	0	0	0	0	4	0	0	0	0	0	0	0	0	0	0	0	0	0	0	0	0	0	0	0	0	0	0
DENOVO1604	0	0	3	0	2	2	5	0	0	0	5	6	0	0	0	0	0	0	5	1	0	1	0	0	0	2	0	8	0	13	0	0	0	0	12	2	7	0	1	1	8	17	0	0	0	3	0	0	0
DENOVO1605	0	0	0	0	0	0	0	0	0	0	0	0	0	0	0	0	0	0	0	0	0	0	0	0	0	0	0	0	0	0	0	0	0	0	0	0	0	0	0	0	0	0	0	0	0	0	0	0	0
DENOVO1606	0	1	0	0	5	0	0	0	0	4	0	4	6	11	0	0	0	4	6	1	2	1	0	0	1	0	0	5	0	0	0	0	0	6	0	0	7	1	19	4	0	0	5	11	0	1	0	3	0
DENOVO1607	0	0	0	0	0	0	0	0	0	0	0	0	0	0	0	0	0	32	0	0	0	0	73	0	0	0	0	0	0	0	0	0	0	4	0	0	0	0	0	0	0	0	0	1	0	0	0	0	0
DENOVO1608	0	0	0	0	0	0	0	0	0	0	0	0	0	0	0	0	0	0	0	0	0	0	0	0	0	0	0	0	0	0	0	0	0	0	0	0	0	0	0	0	0	1	0	0	0	36	0	0	0
DENOVO1609	0	0	0	0	0	0	0	0	0	0	0	0	0	0	0	0	0	0	0	0	0	0	0	0	0	0	0	0	0	0	0	0	0	0	0	0	0	0	0	0	0	0	0	0	0	0	0	0	0
DENOVO1610	0	0	0	0	1	0	0	0	3	0	0	0	0	0	2	1	0	0	0	0	0	4	0	0	0	0	0	0	1	0	0	0	0	0	1	1	1	0	0	2	22	2	0	1	15	9	104	16	112
DENOVO1611	0	0	0	11	0	6	7	7	0	0	0	9	0	1	0	0	0	2	0	2	0	0	0	0	0	5	0	7	0	2	0	0	0	0	0	9	0	1	17	0	9	0	0	8	0	0	3	0	0
DENOVO1612	0	0	0	0	0	0	0	0	0	0	0	0	0	0	0	0	0	0	0	0	0	5	0	0	0	0	0	0	0	0	0	0	0	0	0	0	0	0	0	0	0	0	0	0	0	0	0	1	0
DENOVO1613	0	0	0	9	4	0	0	1	5	0	0	2	0	0	0	0	0	0	7	0	5	1	1	0	4	0	0	0	0	11	9	0	0	1	0	3	2	2	15	0	0	0	0	7	0	2	0	1	0
DENOVO1614	0	0	0	0	0	0	0	0	0	0	0	0	0	0	0	0	0	0	0	0	0	0	0	0	0	0	0	0	0	0	0	0	0	0	0	0	5	0	0	0	0	0	0	0	0	3	0	16	0
DENOVO1615	0	0	0	20	0	3	0	5	0	0	0	4	1	0	0	0	0	0	0	2	0	0	0	0	6	0	2	0	1	0	8	0	0	0	2	11	15	0	0	0	0	6	0	5	0	0	0	0	0
DENOVO1616	0	0	0	0	0	0	0	0	0	0	0	0	0	0	0	0	0	0	0	0	0	0	0	0	0	0	0	0	0	0	0	0	1	0	0	0	0	0	0	0	0	0	0	0	21	0	0	2	2
DENOVO1617	53	13	0	35	0	0	0	0	0	0	0	0	0	1	0	0	0	0	5	0	1	0	0	0	0	0	0	0	0	4	0	0	0	2	0	0	0	0	0	0	0	0	0	0	0	0	0	0	2
DENOVO1618	0	0	0	0	0	0	0	0	0	0	0	0	0	0	0	0	0	0	0	0	0	0	0	0	0	0	0	0	0	0	0	0	0	0	0	0	0	0	0	0	0	0	0	0	0	17	0	0	0
DENOVO1619	0	0	0	0	0	0	0	0	0	0	0	0	0	0	0	0	0	0	0	0	0	0	0	0	0	0	0	0	0	0	0	0	0	0	0	0	0	0	0	0	0	0	0	0	0	83	0	0	0
DENOVO1620	0	0	0	0	0	0	0	0	0	0	0	0	0	0	0	0	0	0	1	0	0	0	0	0	0	0	0	0	0	0	0	0	0	0	0	0	0	0	0	0	0	0	0	0	0	0	0	0	0
DENOVO1621	30	0	1	0	0	0	0	0	0	8	0	0	0	0	0	0	0	0	0	16	0	0	1	0	6	0	0	0	0	0	0	0	0	0	26	0	0	0	0	0	0	0	0	0	0	0	0	1	0
DENOVO1622	32	6	0	0	0	5	0	8	0	0	2	0	4	0	0	0	0	4	7	0	0	1	4	0	0	0	0	0	0	0	0	0	0	1	10	8	0	0	0	1	0	2	0	14	0	0	0	1	0
DENOVO1623	0	0	0	0	0	0	0	0	0	0	0	0	0	0	0	0	0	0	0	0	0	0	0	0	0	0	0	0	0	0	0	0	0	0	0	0	0	0	0	0	0	0	0	0	0	35	0	0	0
DENOVO1624	9	0	2	0	5	1	0	1	0	1	3	11	3	4	0	0	0	0	2	8	0	0	3	0	13	1	0	0	0	0	0	2	0	0	15	0	0	2	0	3	0	0	0	0	0	0	1	0	0
DENOVO1625	0	0	0	0	0	0	0	2	0	0	0	0	0	0	0	0	0	0	0	0	0	0	0	0	0	0	0	0	0	0	0	0	0	0	0	0	0	0	0	0	0	0	0	0	1	20	0	0	0
DENOVO1626	8	0	0	0	0	0	0	0	0	9	0	0	5	0	0	0	0	0	7	0	0	1	15	0	0	3	4	0	0	0	2	0	0	8	0	0	0	1	13	4	0	22	0	6	0	0	0	0	0
DENOVO1627	0	3	0	0	0	0	0	0	0	0	0	0	0	0	0	0	0	0	0	0	0	0	0	0	0	0	0	0	0	0	0	0	0	0	0	0	0	0	0	0	0	0	0	0	0	19	0	2	2
DENOVO1628	0	4	0	0	2	0	13	2	0	0	11	0	4	0	0	0	0	3	6	0	0	2	0	0	0	5	0	0	0	8	0	1	0	0	0	0	15	2	8	4	0	0	0	0	0	0	0	0	2
DENOVO1629	0	4	0	0	0	4	0	0	0	4	0	17	3	0	0	0	0	0	1	0	0	0	1	3	0	5	0	0	0	7	4	0	0	0	30	0	0	1	17	0	3	10	0	0	0	2	0	0	1
DENOVO1630	0	0	0	0	0	0	0	0	0	0	0	0	0	0	0	0	0	0	0	0	0	0	0	0	0	0	0	0	0	0	0	0	0	0	0	0	0	0	0	3	0	0	0	0	0	0	0	9	9
DENOVO1631	0	0	0	0	0	0	0	0	0	0	0	0	0	0	0	0	0	0	0	0	0	0	0	0	0	0	0	0	0	0	0	0	0	0	0	0	0	0	0	0	0	1	0	0	0	1	0	1	5
DENOVO1632	0	0	0	0	0	0	0	0	0	0	0	0	0	0	1	3	0	0	1	0	0	1	0	0	0	0	0	0	0	0	0	0	0	0	0	0	0	0	0	0	0	0	0	0	2	8	0	0	5
DENOVO1633	0	0	0	19	0	2	3	0	0	0	9	3	0	1	0	0	0	5	5	0	5	1	12	0	3	0	5	2	5	0	0	0	0	0	8	0	0	0	0	0	3	6	8	0	0	0	0	0	0
DENOVO1634	0	0	0	0	0	0	0	0	0	0	0	0	0	0	0	0	0	0	0	0	0	0	0	0	0	0	0	0	0	0	0	0	0	0	0	0	0	0	0	0	0	0	0	0	0	0	0	0	11
DENOVO1635	0	0	0	0	0	0	0	0	0	0	0	0	0	0	0	0	0	0	0	0	0	0	0	0	0	0	0	0	0	0	0	0	0	0	0	0	0	0	0	0	0	0	0	0	0	0	0	48	0
DENOVO1636	0	8	0	0	3	0	6	9	0	0	0	0	0	0	0	0	0	5	0	0	12	5	0	2	3	0	0	0	0	0	0	0	0	0	19	20	0	0	5	5	0	0	0	0	0	0	0	0	0
DENOVO1637	0	90	0	0	0	0	0	0	0	0	0	0	0	0	0	1	0	0	0	0	0	0	0	0	0	0	0	0	0	0	0	0	0	0	0	0	0	0	0	0	0	0	0	0	0	2	0	0	0
DENOVO1638	0	0	0	0	0	0	0	0	0	0	0	0	0	0	0	0	0	0	0	0	0	0	0	0	0	0	0	0	0	0	0	0	0	0	0	0	0	0	0	0	0	0	0	0	4	14	4	12	0
DENOVO1639	0	0	0	0	0	0	0	0	0	0	0	0	0	0	0	0	0	0	0	0	0	0	0	0	1	0	0	0	0	0	0	0	0	0	0	0	0	0	0	0	1	0	0	0	0	0	1	0	1
DENOVO1640	0	0	0	0	0	0	0	0	0	0	0	0	0	0	0	0	0	0	0	0	0	0	0	4	0	0	0	0	0	0	0	0	0	0	0	0	0	0	0	0	0	0	0	0	9	1	2	2	0
DENOVO1641	0	0	0	0	0	0	0	0	0	0	0	0	0	0	0	2	0	0	0	0	0	0	0	0	0	0	0	1	0	0	0	3	0	0	0	0	0	0	0	0	0	0	0	0	0	0	6	0	0
DENOVO1642	0	0	0	0	0	0	0	0	0	0	0	0	0	0	0	0	0	0	0	0	0	0	0	0	0	0	0	0	0	0	0	0	0	0	0	0	0	0	0	0	0	0	0	0	2	19	0	0	0
DENOVO1643	0	0	0	0	0	0	0	0	0	0	0	0	0	0	0	0	0	1	0	0	0	0	0	0	0	0	0	0	0	0	0	0	0	0	0	0	0	0	0	0	0	0	0	0	0	0	0	0	0
DENOVO1644	0	0	0	0	0	0	0	0	0	0	0	0	0	0	0	0	0	0	0	0	0	0	0	0	0	0	0	0	0	0	0	0	0	0	0	0	0	0	0	0	0	0	0	0	0	31	0	0	0
DENOVO1645	12	0	4	8	5	8	0	0	0	0	0	0	11	5	0	0	0	0	2	5	0	1	0	0	0	0	0	3	0	0	5	2	0	0	0	5	3	0	0	0	4	0	0	3	0	0	0	0	0
DENOVO1646	0	0	0	0	0	0	0	0	0	0	0	0	0	0	0	0	0	0	0	0	0	0	0	0	0	0	0	0	0	0	0	0	0	0	0	0	0	0	0	0	0	0	0	0	0	101	0	0	0
DENOVO1647	0	0	0	0	0	0	0	0	0	0	0	0	0	0	0	1	0	0	0	0	0	0	0	0	0	0	0	0	0	0	0	0	0	0	0	0	0	0	0	0	0	0	0	0	24	1	9	0	0
DENOVO1648	8	8	0	8	2	2	0	1	0	0	0	0	1	1	0	0	0	0	5	3	2	2	7	1	2	1	1	0	3	1	1	1	0	3	2	1	1	2	6	3	3	0	2	7	0	0	0	1	0
DENOVO1649	0	0	0	0	0	0	0	0	0	0	0	0	0	0	0	0	0	0	0	0	0	0	0	0	0	0	0	0	0	0	0	0	0	0	0	0	0	0	0	0	0	0	0	0	1	0	0	2	7
DENOVO1650	0	0	0	0	0	0	0	0	0	0	0	0	0	0	0	0	0	0	0	0	0	0	0	0	0	0	0	0	0	0	0	0	0	0	0	0	0	0	0	0	0	0	0	0	4	1	3	0	0
DENOVO1651	0	20	1	0	9	0	0	0	7	0	0	6	0	0	0	0	0	6	4	0	0	3	0	0	1	0	0	0	0	7	0	0	0	0	0	9	0	0	5	0	5	0	3	8	0	0	0	0	0
DENOVO1652	0	0	0	0	6	0	15	1	0	2	0	0	1	0	0	0	0	11	9	0	0	1	2	2	1	6	0	5	3	6	0	0	0	2	0	0	0	0	0	1	6	0	0	19	0	0	0	0	0
DENOVO1653	6	0	0	0	6	10	0	4	0	0	0	0	0	11	0	0	0	7	6	8	0	0	0	0	3	0	0	0	18	2	0	0	0	2	0	0	0	0	1	6	0	12	0	11	1	0	0	1	0
DENOVO1654	0	0	0	0	0	0	0	0	0	0	0	0	0	0	0	0	0	0	0	0	0	0	0	0	0	0	0	0	0	0	0	0	0	0	0	0	0	0	0	0	4	0	0	0	0	0	0	0	0
DENOVO1655	0	1	0	0	8	0	10	0	0	0	0	8	0	0	0	0	1	0	3	0	2	0	0	0	6	0	2	2	0	0	27	4	0	0	0	1	0	0	0	0	0	0	3	13	0	0	0	0	0
DENOVO1656	0	0	1	1	0	2	9	0	3	0	2	0	0	2	0	0	0	0	12	2	3	4	2	2	6	2	1	7	0	0	4	0	0	0	7	0	0	1	9	0	2	8	1	0	0	1	0	0	0
DENOVO1657	0	0	0	0	0	0	0	0	0	0	0	0	0	0	0	0	0	0	0	0	0	0	0	0	0	0	0	0	0	0	0	0	0	0	0	0	0	0	0	0	0	0	0	0	0	2	0	47	0
DENOVO1658	0	20	0	0	0	0	0	0	0	0	0	0	0	0	0	0	0	0	0	0	0	0	0	0	0	0	0	0	0	0	0	0	0	0	0	0	0	0	0	0	0	0	0	0	0	0	0	0	0
DENOVO1659	0	0	0	0	0	0	0	0	0	0	0	0	0	0	0	0	0	0	0	0	0	0	0	0	0	0	0	0	0	0	0	0	0	0	0	0	0	0	0	0	0	0	0	0	0	0	0	0	0
DENOVO1660	20	1	0	0	5	0	2	6	0	0	0	6	0	0	0	0	0	6	1	0	0	0	0	0	10	5	0	0	0	7	22	3	0	0	12	0	0	1	0	2	0	0	0	0	0	0	0	0	0
DENOVO1661	0	6	2	7	0	0	3	4	8	1	4	4	5	1	0	0	0	5	7	2	3	0	2	0	3	3	0	1	0	0	9	3	0	0	3	13	0	0	0	0	0	5	0	0	0	0	0	0	1
DENOVO1662	0	0	0	0	0	0	0	0	0	0	0	0	0	0	0	0	0	0	0	0	0	0	0	0	0	0	1	0	0	0	0	0	0	0	0	0	0	0	0	0	0	0	0	0	0	0	0	0	0
DENOVO1663	0	0	0	0	0	0	0	0	0	0	0	0	0	0	0	0	0	0	0	0	0	0	0	0	0	0	0	0	0	0	0	0	0	0	0	0	0	0	0	0	0	0	0	0	0	0	0	6	3
DENOVO1664	0	0	0	0	0	0	0	0	0	0	0	0	0	0	0	0	0	0	0	0	0	0	0	0	0	0	0	0	0	0	0	0	1	0	0	0	0	0	0	0	0	0	0	0	0	73	0	0	0
DENOVO1665	2	3	1	4	0	4	6	3	0	6	3	0	2	3	0	0	0	0	0	9	1	0	0	0	2	0	2	0	0	12	22	0	0	0	1	0	0	6	0	4	0	0	0	0	0	0	1	1	0
DENOVO1666	0	38	0	0	0	0	0	0	0	0	0	0	6	0	12	14	0	0	1	0	0	3	9	0	0	5	0	2	0	0	0	0	0	3	0	0	4	0	0	0	10	18	0	0	6	1	0	0	1
DENOVO1667	0	0	0	0	0	0	0	0	0	0	0	0	0	0	0	0	0	0	0	0	0	0	0	0	0	0	0	0	0	0	0	0	0	0	0	0	0	0	0	0	0	0	0	0	0	110	0	0	0
DENOVO1668	0	0	0	0	0	0	0	0	0	0	0	0	0	0	0	0	0	0	0	0	0	0	0	0	0	0	0	0	0	0	0	0	0	0	0	0	0	0	0	0	0	0	0	0	2	0	0	47	0
DENOVO1669	0	0	0	0	0	0	0	0	0	0	0	0	0	0	0	1	0	0	0	0	0	0	0	0	0	0	0	0	0	0	0	0	0	0	0	0	0	0	0	0	0	0	0	0	0	0	0	32	0
DENOVO1670	0	0	0	0	0	0	0	0	0	0	0	0	0	0	0	0	0	0	0	0	0	0	0	0	0	0	0	0	0	0	0	0	0	0	0	0	0	0	0	0	0	0	0	0	3	11	2	5	0
DENOVO1671	44	0	0	36	1	1	13	1	0	0	0	0	0	0	0	0	0	0	0	0	0	0	0	0	0	0	0	0	0	0	0	0	0	0	0	0	0	0	0	0	0	0	0	0	0	0	0	1	0
DENOVO1672	6	0	0	0	3	0	19	7	0	0	0	0	3	0	0	0	0	6	0	0	4	1	0	0	8	8	0	2	0	0	14	0	0	0	14	0	0	0	6	6	0	0	0	0	1	0	2	0	0
DENOVO1673	0	0	0	0	0	0	0	0	0	0	0	0	0	0	0	1	0	0	0	0	0	0	0	0	0	0	0	0	1	0	0	0	0	0	0	0	0	0	0	0	0	0	0	0	0	0	0	1	0
DENOVO1674	1	0	0	0	0	0	0	0	0	0	0	0	0	0	1	0	0	1	0	0	0	2	0	0	0	0	0	0	0	0	0	0	0	0	0	0	0	0	0	0	0	0	0	0	19	4	5	81	4
DENOVO1675	0	0	0	0	0	0	0	0	0	0	0	1	0	0	1	1	0	0	1	0	0	1	0	0	0	0	0	2	0	0	1	0	0	0	1	0	0	0	0	0	0	0	0	0	0	0	0	0	0
DENOVO1676	0	0	0	0	0	0	0	0	0	0	0	0	0	0	0	0	0	0	0	0	0	0	0	0	0	0	0	0	0	0	0	0	0	0	0	0	0	0	0	0	0	0	0	0	0	0	0	0	0
DENOVO1677	0	0	0	0	0	0	0	0	0	0	0	0	0	0	1	0	0	0	0	0	0	0	23	6	0	0	0	0	0	0	0	0	0	0	0	0	0	0	0	0	3	0	0	0	1	1	0	6	0
DENOVO1678	0	2	0	8	0	1	10	0	3	0	2	0	8	3	0	0	0	2	3	0	0	0	0	0	4	9	3	4	0	7	0	0	0	0	4	5	0	0	0	2	1	0	1	0	0	0	0	0	0
DENOVO1679	0	0	0	0	0	0	0	0	0	0	0	0	0	0	0	0	0	0	0	0	0	0	0	0	0	0	0	0	0	0	0	0	0	0	0	0	0	0	0	0	0	0	0	0	0	0	0	0	0
DENOVO1680	0	7	1	0	0	0	9	0	0	2	0	6	0	0	0	0	0	0	1	0	5	1	0	2	2	0	0	0	7	15	1	4	0	0	0	3	3	0	0	0	0	0	0	0	0	2	0	2	0
DENOVO1681	0	0	0	0	0	0	0	0	0	0	0	0	0	0	0	0	0	0	0	0	0	0	0	0	0	0	0	0	0	0	0	0	0	0	0	0	0	0	0	0	0	0	0	0	0	2	0	2	0
DENOVO1682	0	0	0	0	0	0	0	2	0	0	0	0	0	0	0	0	0	0	0	0	0	0	0	0	0	0	0	0	0	0	0	0	0	0	0	0	0	0	0	0	0	0	0	0	1	0	0	0	7
DENOVO1683	1	0	0	0	0	2	0	7	0	1	1	0	0	8	0	0	0	0	12	10	0	0	0	2	0	0	0	22	0	12	9	0	0	6	0	0	0	0	5	0	0	0	0	0	0	2	0	1	2
DENOVO1684	0	0	0	0	0	0	0	0	0	0	0	0	0	0	0	0	0	0	0	0	0	0	0	0	0	0	0	0	0	0	0	0	0	0	0	0	0	0	0	0	0	0	0	0	86	0	0	1	0
DENOVO1685	28	15	1	25	0	0	0	0	0	0	0	0	8	0	0	0	0	0	2	0	0	1	0	4	0	0	0	0	0	5	0	0	0	1	0	0	2	1	0	0	4	1	0	5	0	0	0	0	0
DENOVO1686	10	15	0	18	5	6	34	11	2	3	1	0	1	4	0	0	4	2	6	4	1	0	5	4	1	0	0	4	7	0	1	1	0	1	5	3	4	1	1	1	0	2	0	1	0	1	0	0	0
DENOVO1687	0	0	0	0	0	0	0	0	0	0	0	0	0	0	0	0	0	0	0	0	0	0	0	0	0	0	0	0	0	0	0	0	0	0	0	0	0	0	0	0	0	0	0	0	0	35	0	0	0
DENOVO1688	6	4	2	0	8	3	13	0	2	5	0	0	3	0	0	0	1	1	8	0	2	0	1	2	4	0	1	3	2	0	6	3	0	0	0	2	0	0	0	0	3	4	2	0	0	0	0	0	0
DENOVO1689	0	0	0	0	0	0	0	0	0	0	0	0	0	0	0	0	0	0	0	0	0	0	0	0	0	0	0	0	0	0	0	0	0	0	0	0	0	0	0	0	0	0	0	0	1	4	0	0	0
DENOVO1690	0	0	0	0	0	0	0	0	0	0	0	0	0	0	0	0	0	0	0	0	0	0	0	0	0	0	0	0	0	0	0	0	0	0	0	0	0	0	0	0	0	0	0	0	11	0	2	13	0
DENOVO1691	32	0	0	0	0	0	0	5	0	0	0	16	2	0	0	0	0	0	0	8	6	0	4	0	0	0	0	0	0	0	0	0	0	0	0	0	0	0	3	0	0	0	0	13	0	0	0	0	0
DENOVO1692	57	12	0	10	1	4	2	6	0	0	0	0	0	0	0	0	0	0	0	0	0	0	0	0	0	0	0	0	0	0	0	0	0	0	0	0	0	0	0	0	4	0	0	0	0	0	0	0	0
DENOVO1693	0	0	0	0	0	0	0	0	0	0	0	0	0	0	0	0	0	0	0	0	0	0	0	0	0	0	0	0	0	0	0	0	0	0	0	0	0	0	0	0	0	0	0	0	0	0	0	0	0
DENOVO1694	0	0	0	0	0	0	0	0	0	0	0	0	0	0	0	0	0	0	0	0	0	0	0	0	0	0	0	0	0	0	0	0	1	0	0	0	0	0	0	0	0	0	0	0	0	0	0	0	0
DENOVO1695	0	0	0	0	0	0	0	0	0	0	0	0	0	0	0	0	0	0	0	0	0	0	0	0	0	0	0	0	0	0	0	0	0	0	0	0	0	0	0	1	0	0	0	0	0	0	0	0	0
DENOVO1696	10	0	0	0	20	0	1	0	0	1	0	0	0	0	0	0	0	0	0	42	0	0	0	7	0	0	0	0	0	0	0	0	0	0	1	3	0	0	1	5	2	4	0	0	0	0	0	0	0
DENOVO1697	0	0	0	0	0	0	0	0	0	0	0	0	0	0	0	0	0	0	0	0	0	0	0	0	0	0	0	0	0	0	0	0	0	0	0	0	0	0	0	0	0	0	0	0	0	0	0	0	0
DENOVO1698	0	0	0	0	0	0	0	0	0	0	0	0	0	0	0	0	0	0	0	0	0	0	0	0	0	0	0	0	0	0	0	0	1	0	0	0	0	0	0	0	0	0	0	0	66	0	44	9	23
DENOVO1699	0	0	0	0	0	0	0	0	0	0	0	0	0	0	0	0	0	0	0	0	0	0	0	0	0	0	0	0	0	0	0	0	0	0	0	0	0	0	0	0	0	0	0	0	1	0	1	0	24
DENOVO1700	9	11	0	0	9	0	0	0	0	0	0	0	0	0	0	0	0	0	0	21	0	0	0	14	0	0	0	0	0	0	0	0	0	0	1	10	0	0	37	6	14	10	0	5	0	0	0	0	0
DENOVO1701	0	0	0	0	0	0	0	0	0	0	0	0	0	0	0	0	0	0	0	0	0	0	0	0	0	0	0	0	0	0	0	0	0	0	0	0	0	0	0	0	0	0	0	0	0	0	0	0	0
DENOVO1702	0	0	0	0	0	0	0	0	0	0	0	0	0	0	0	0	0	0	0	0	0	0	0	0	0	0	0	0	0	0	0	0	0	0	0	0	0	0	0	0	0	0	0	0	0	0	0	0	0
DENOVO1703	0	1	0	0	0	0	0	0	0	0	0	0	0	0	0	0	0	0	0	0	0	0	0	0	0	0	0	0	0	0	0	0	0	0	0	0	0	0	0	0	0	0	0	0	0	36	0	0	0
DENOVO1704	0	0	0	0	0	0	0	0	0	0	0	0	0	7	0	0	0	0	0	0	0	0	0	0	0	0	0	0	0	0	0	0	0	0	0	0	0	0	0	0	0	0	0	0	0	0	0	0	0
DENOVO1705	0	0	0	1	0	0	0	0	0	0	0	0	0	0	0	0	0	0	0	0	0	0	0	0	0	0	0	0	0	0	0	0	0	0	0	0	0	0	0	0	0	0	0	0	0	0	0	0	0
DENOVO1706	57	0	0	0	0	0	0	0	0	0	0	2	0	7	0	0	0	3	0	0	0	0	0	2	5	6	1	0	5	0	0	0	0	1	0	13	0	0	0	0	0	0	0	0	0	0	0	0	0
DENOVO1707	0	0	0	0	0	0	0	0	0	0	0	0	0	0	0	0	0	0	0	0	0	0	0	0	0	0	0	0	0	0	0	0	0	0	0	0	0	0	0	0	0	0	0	0	14	0	0	0	0
DENOVO1708	0	0	0	0	0	0	0	0	0	1	0	0	4	5	12	12	0	2	0	2	0	4	1	0	3	0	2	3	3	1	6	0	0	0	0	3	0	1	8	3	2	1	0	0	13	1	0	1	0
DENOVO1709	0	46	0	0	0	0	0	0	0	0	0	0	0	0	0	0	0	0	0	0	0	2	0	0	0	0	0	0	0	0	0	0	1	0	0	6	0	0	0	0	0	0	0	0	0	1	0	0	0
DENOVO1710	0	0	0	0	0	0	0	0	0	0	0	0	0	0	1	2	0	1	0	0	0	0	0	0	0	0	2	0	0	0	0	0	0	0	0	0	0	0	0	0	1	0	0	0	9	3	2	20	10
DENOVO1711	0	0	0	0	0	0	0	0	0	0	0	0	0	1	0	7	0	0	10	0	0	2	0	0	0	0	0	0	0	0	0	0	0	0	20	0	0	0	0	0	0	0	2	0	19	9	3	30	11
DENOVO1712	0	2	0	0	0	0	0	0	0	0	0	0	0	0	0	0	0	0	0	0	0	1	0	0	0	0	0	0	0	0	0	0	0	0	0	0	0	0	0	0	0	0	0	0	7	0	0	0	1
DENOVO1713	2	13	0	7	8	0	0	0	0	0	1	0	2	0	0	0	0	0	0	8	2	0	0	0	4	0	0	0	1	2	0	0	0	0	21	4	11	0	0	0	3	0	0	0	0	0	0	0	0
DENOVO1714	0	0	0	0	0	0	0	0	0	0	0	0	0	0	0	0	0	0	0	0	0	11	0	0	0	0	0	0	0	0	0	0	0	0	0	0	0	1	0	0	0	0	0	0	1	0	0	0	0
DENOVO1715	0	1	0	0	0	0	0	0	0	0	0	0	0	0	0	0	0	0	0	0	0	0	0	0	0	0	0	0	0	0	0	0	0	0	0	0	0	0	0	0	0	0	0	0	0	0	0	0	0
DENOVO1716	0	0	0	0	0	0	0	0	0	0	0	0	0	0	0	0	0	0	0	0	0	0	0	0	0	0	0	0	0	0	0	0	0	0	0	0	0	0	0	0	0	0	0	0	71	0	0	0	0
DENOVO1717	35	0	0	0	18	0	0	0	0	0	0	0	0	0	0	0	0	2	8	4	0	0	0	0	0	0	0	2	10	5	0	0	0	4	0	0	0	0	0	0	0	0	0	22	0	1	0	0	0
DENOVO1718	0	0	0	6	0	0	34	6	0	0	0	0	0	0	0	0	0	34	5	0	0	0	2	0	0	0	0	2	0	5	0	0	0	0	1	0	0	0	3	0	2	1	0	0	0	0	0	0	0
DENOVO1719	0	0	0	0	0	0	0	0	0	0	0	0	0	0	0	0	0	0	0	0	0	0	0	0	0	0	0	0	0	0	0	0	0	0	0	0	0	0	0	0	0	0	0	0	0	0	0	0	0
DENOVO1720	0	0	0	0	0	0	0	0	0	0	0	0	0	0	0	0	0	0	0	0	0	0	0	0	0	0	0	0	0	0	0	0	0	0	0	0	0	0	0	0	0	0	0	0	0	0	0	0	0
DENOVO1721	0	0	0	0	3	0	5	0	0	5	0	17	1	11	0	0	0	0	0	8	3	0	2	0	0	2	0	0	0	14	10	0	0	1	0	1	13	0	2	0	5	0	1	0	0	0	0	0	0
DENOVO1722	0	6	0	0	0	0	0	0	0	0	0	0	0	0	0	0	0	0	0	0	0	0	0	0	0	0	0	0	0	0	0	0	0	0	0	0	0	0	0	0	0	0	0	0	6	0	3	0	0
DENOVO1723	0	0	0	0	3	12	0	14	0	0	0	0	2	2	0	0	0	1	17	4	0	1	0	1	5	6	0	17	2	6	0	0	0	2	0	0	0	0	0	0	0	0	0	0	0	1	0	1	4
DENOVO1724	0	0	0	0	0	0	0	0	0	0	0	0	0	0	0	0	0	0	0	0	0	0	0	0	0	0	0	0	0	0	0	0	0	0	0	0	0	0	0	0	0	0	0	0	0	0	0	0	0
DENOVO1725	0	3	0	0	0	0	0	0	2	0	0	6	5	6	0	0	0	0	8	1	5	0	0	0	0	1	2	0	0	10	23	0	0	0	0	11	0	0	8	2	0	20	0	0	0	0	0	0	0
DENOVO1726	0	0	0	0	0	0	0	0	0	0	0	0	0	0	0	0	0	0	0	0	0	0	0	0	0	0	0	0	0	0	0	0	0	0	0	0	0	0	0	0	0	0	0	0	0	0	0	0	0
DENOVO1727	0	0	0	0	0	0	0	0	0	0	0	0	0	0	0	0	0	0	0	0	0	0	0	0	0	0	0	0	0	0	0	0	0	0	0	0	0	0	0	0	0	0	0	0	0	72	0	0	0
DENOVO1728	0	0	0	0	0	0	0	0	0	0	0	0	0	0	0	0	0	0	0	0	0	0	0	0	0	83	0	0	0	0	0	0	0	0	0	0	0	0	0	0	0	0	0	0	0	0	0	0	0
DENOVO1729	0	0	0	9	6	4	0	3	0	1	4	0	0	8	0	0	1	0	0	0	0	0	6	0	1	4	0	0	0	0	0	0	0	0	22	0	3	0	7	0	0	0	0	0	0	0	0	0	0
DENOVO1730	0	0	0	0	0	0	0	0	0	0	0	0	0	0	0	0	0	0	0	0	0	0	0	0	0	0	0	0	0	0	0	0	0	0	0	0	0	0	0	0	0	0	0	0	0	0	0	0	0
DENOVO1731	0	51	0	0	0	0	0	0	0	0	0	0	0	0	0	0	0	0	0	0	0	1	0	0	0	0	0	0	0	0	0	0	4	0	0	0	0	0	0	0	0	0	0	0	0	3	0	3	0
DENOVO1732	0	10	0	0	1	3	0	0	2	0	7	0	0	6	0	0	0	0	1	0	0	1	8	0	0	0	2	0	0	3	0	3	0	4	15	9	14	0	0	0	0	0	0	0	0	0	0	0	0
DENOVO1733	0	0	0	0	0	0	0	0	0	0	0	0	0	0	0	0	0	0	0	0	0	0	0	0	0	0	0	0	0	0	0	0	0	0	0	0	0	0	0	0	0	0	0	0	0	0	3	8	0
DENOVO1734	0	5	0	0	0	5	8	0	4	0	0	6	0	0	0	0	0	0	5	8	5	2	3	0	5	0	1	1	0	7	0	0	0	0	11	0	0	0	14	0	0	0	2	1	1	0	0	0	0
DENOVO1735	0	0	0	0	0	0	0	0	0	0	0	0	0	0	0	0	0	0	4	0	0	0	0	0	0	0	0	0	0	0	0	0	0	0	0	0	0	0	0	0	0	0	0	0	0	0	0	0	0
DENOVO1736	0	0	0	0	0	0	2	0	0	0	0	0	0	0	0	0	0	0	0	0	0	0	0	0	0	0	0	0	0	0	0	0	0	0	0	0	0	0	0	0	0	0	0	0	0	0	0	0	0
DENOVO1737	50	5	0	11	0	0	0	0	0	0	0	0	0	0	0	0	0	0	9	0	0	0	2	0	1	0	2	0	12	11	0	0	0	0	0	0	0	0	0	0	9	0	0	0	0	0	1	0	0
DENOVO1738	0	0	0	0	0	0	0	0	0	0	0	0	0	0	0	0	0	0	0	0	0	0	0	0	0	0	0	0	0	0	0	0	0	0	0	0	0	0	0	0	0	0	0	0	0	80	0	0	0
DENOVO1739	0	0	1	0	0	0	0	0	0	0	0	0	0	0	0	0	0	0	0	0	0	0	0	0	0	0	0	0	0	0	0	0	0	0	0	0	0	0	0	0	0	0	0	0	0	0	0	0	0
DENOVO1740	0	0	0	0	92	0	0	0	0	0	0	0	0	0	0	0	0	0	1	0	0	0	0	0	0	0	0	2	1	0	0	0	0	0	0	0	0	0	0	0	0	0	0	0	0	0	0	0	0
DENOVO1741	5	5	0	4	1	4	3	0	2	4	0	5	3	5	0	0	0	2	4	3	3	1	4	0	2	1	4	3	0	1	3	2	0	1	1	3	3	2	2	2	1	4	1	1	0	0	0	0	0
DENOVO1742	0	0	0	16	0	0	0	0	3	2	0	0	0	0	0	0	0	0	7	3	0	1	4	1	8	0	0	0	0	7	0	0	0	3	0	14	0	0	0	0	0	0	2	3	0	0	0	0	0
DENOVO1743	6	1	0	0	4	0	2	0	2	0	0	2	5	0	0	0	0	4	1	0	1	0	1	1	0	0	0	0	2	3	8	1	0	0	11	0	1	1	15	0	0	0	0	1	0	0	0	0	0
DENOVO1744	0	0	0	0	0	0	0	0	0	0	0	0	0	0	0	0	0	0	0	0	0	3	0	0	0	0	0	0	0	0	0	0	0	0	0	0	0	0	0	0	0	0	0	0	0	0	0	0	0
DENOVO1745	0	0	0	0	0	0	0	0	0	0	0	0	0	0	0	0	0	0	0	0	0	0	0	0	0	0	0	0	0	0	0	0	0	0	0	0	0	0	2	0	0	0	0	0	19	0	2	0	0
DENOVO1746	0	0	0	0	0	0	0	0	0	0	0	0	0	0	0	0	0	0	0	0	0	6	0	0	0	0	0	0	0	2	0	0	3	0	0	0	0	0	0	0	0	0	0	0	0	0	3	0	0
DENOVO1747	0	1	0	0	0	0	0	0	0	0	0	0	0	0	0	0	0	0	0	0	0	28	0	0	0	0	0	0	0	2	0	0	13	0	0	0	0	0	0	0	0	0	0	0	4	0	2	0	0
DENOVO1748	0	0	0	0	0	0	0	0	0	0	0	0	0	0	0	0	0	0	0	0	0	0	0	0	0	0	0	0	0	0	0	0	0	0	0	0	0	0	0	0	0	0	0	0	11	0	10	0	6
DENOVO1749	11	0	0	0	0	0	8	0	0	0	0	0	0	0	0	0	0	0	0	3	0	0	12	0	0	2	0	0	0	0	3	0	0	0	22	0	0	0	0	0	9	0	0	1	0	0	0	0	0
DENOVO1750	0	0	0	0	0	0	0	0	0	0	0	0	0	0	0	0	0	0	0	0	0	7	0	0	0	0	0	0	1	0	0	0	0	0	0	0	0	0	0	0	0	0	0	0	10	2	1	4	0
DENOVO1751	25	0	0	0	15	0	0	0	1	0	0	0	0	0	0	0	0	0	0	0	0	0	1	0	0	0	0	1	0	3	3	0	0	0	0	3	0	0	13	0	4	4	2	0	0	1	0	0	0
DENOVO1752	0	0	0	0	0	0	0	0	0	0	0	0	0	0	0	0	0	0	0	0	0	0	0	0	0	0	0	0	0	0	0	0	0	0	0	0	0	0	0	0	0	0	0	0	0	0	0	0	0
DENOVO1753	0	0	0	0	0	0	0	0	0	0	0	0	0	0	0	0	0	0	0	0	0	0	0	0	0	0	0	0	0	0	0	0	0	0	0	0	0	0	0	0	0	0	0	0	92	0	0	0	0
DENOVO1754	0	0	0	0	0	0	0	0	0	0	0	0	0	0	0	0	0	0	0	0	0	0	0	0	0	0	0	0	0	0	0	0	0	0	0	0	0	0	0	0	0	0	0	0	0	0	0	0	0
DENOVO1755	0	0	0	21	5	7	0	0	1	0	0	0	2	0	0	0	0	0	2	0	0	1	0	0	0	8	0	5	0	0	0	0	0	0	14	3	0	0	0	0	0	0	0	0	0	0	0	0	0
DENOVO1756	0	0	0	0	0	0	0	0	0	0	0	0	0	0	2	4	0	0	1	0	1	0	0	0	1	0	0	0	0	2	1	0	0	0	5	0	2	0	2	2	0	0	0	4	0	5	0	4	3
DENOVO1757	0	0	0	0	0	0	0	0	0	0	0	0	0	0	0	0	0	0	0	0	0	0	0	0	0	0	0	0	0	0	0	0	0	0	0	0	0	0	0	0	0	0	0	0	0	0	0	0	0
DENOVO1758	0	0	0	0	0	0	0	0	0	0	0	0	0	0	0	0	0	0	0	0	0	0	0	0	0	0	0	0	0	0	0	0	0	0	0	0	0	0	0	0	0	0	0	0	20	0	0	0	0
DENOVO1759	0	0	0	0	0	0	0	0	0	0	0	0	0	0	0	0	0	0	0	0	0	0	0	0	0	0	0	0	0	0	0	0	0	0	0	0	0	0	0	0	1	0	0	0	0	8	0	0	0
DENOVO1760	0	0	0	0	0	0	0	0	0	0	0	0	0	0	0	0	0	0	0	0	0	0	0	0	0	0	0	0	0	0	0	0	0	0	0	0	0	0	0	0	0	0	0	0	0	0	3	0	0
DENOVO1761	0	3	0	6	5	2	0	4	0	0	0	0	0	0	0	0	0	0	2	0	1	5	0	4	0	0	0	4	4	2	5	0	0	0	0	4	0	0	0	0	0	31	0	5	0	1	0	0	0
DENOVO1762	0	0	0	0	0	0	0	0	0	0	0	0	0	0	0	0	0	0	0	0	0	0	0	0	0	0	0	0	0	0	0	0	0	0	0	0	0	0	0	0	0	0	0	0	0	0	0	0	0
DENOVO1763	2	2	0	13	0	2	4	1	1	2	0	1	0	1	0	0	0	0	0	1	0	0	6	3	3	0	0	1	1	1	12	3	0	0	4	3	0	0	0	2	4	3	1	4	0	0	0	0	0
DENOVO1764	0	0	0	0	0	0	0	0	0	0	0	0	0	0	0	0	0	0	0	0	0	0	0	0	0	0	0	0	0	0	0	0	0	0	0	0	0	0	0	0	0	0	0	0	6	0	64	2	11
DENOVO1765	0	0	0	0	0	0	0	0	0	0	0	0	0	0	0	0	0	0	0	0	0	100	0	0	0	0	0	0	0	0	0	0	0	0	0	0	0	0	0	0	0	0	0	0	0	0	2	0	0
DENOVO1766	74	0	0	0	0	0	18	0	0	0	0	0	0	0	0	0	0	0	0	0	0	0	0	0	0	0	0	0	0	0	0	0	0	0	0	0	0	0	2	0	0	0	0	0	0	0	0	0	0
DENOVO1767	0	0	0	0	0	0	0	0	0	0	0	0	0	0	0	0	0	0	0	0	0	0	0	0	0	0	0	0	0	0	0	0	0	0	0	0	0	0	0	0	0	0	0	0	0	7	0	0	0
DENOVO1768	17	84	0	0	1	0	0	0	0	0	0	0	0	0	0	0	0	0	0	0	0	0	0	0	0	0	0	0	0	0	0	0	0	0	7	0	0	0	0	0	0	0	0	0	0	0	0	0	0
DENOVO1769	0	0	0	0	0	0	0	0	0	0	0	0	0	0	0	0	0	0	0	0	0	0	0	0	0	0	0	0	0	0	0	0	0	0	0	0	0	0	0	0	0	0	0	0	0	13	1	0	2
DENOVO1770	0	0	0	0	0	0	0	0	0	0	0	0	0	0	0	0	0	0	0	0	0	0	0	0	0	0	0	0	0	0	0	0	0	0	0	0	0	0	0	0	0	0	0	0	0	21	0	4	0
DENOVO1771	2	4	0	0	0	4	0	0	0	0	0	8	0	0	0	0	0	8	0	10	0	6	5	4	0	6	0	3	0	0	18	2	0	3	0	0	1	0	0	0	2	0	0	9	0	1	0	0	0
DENOVO1772	16	0	0	3	2	5	5	8	7	5	3	9	2	11	0	0	0	0	1	2	0	0	0	3	1	2	1	0	1	0	0	1	0	0	4	0	2	0	1	0	0	6	1	0	0	0	0	1	0
DENOVO1773	0	0	0	0	0	0	0	0	0	0	0	0	0	0	0	0	0	0	0	0	0	0	0	0	0	0	0	0	0	0	0	0	1	0	0	0	0	0	0	0	0	0	0	0	0	0	1	9	0
DENOVO1774	0	2	0	0	5	0	0	0	1	0	10	1	0	9	0	0	0	0	0	0	0	1	2	7	0	0	0	10	0	0	0	0	0	0	0	23	0	1	0	15	3	0	2	0	0	0	0	0	0
DENOVO1775	0	0	0	0	0	0	0	0	0	0	0	0	0	0	0	0	0	0	0	0	0	0	0	0	0	0	0	0	0	0	0	0	0	0	0	0	0	0	0	0	0	0	0	0	0	0	0	33	1
DENOVO1776	14	3	1	1	4	1	4	2	0	2	1	3	2	8	0	0	0	1	2	1	0	1	3	4	0	0	3	0	1	5	9	1	0	0	0	2	2	2	7	2	1	0	1	0	0	0	0	2	0
DENOVO1777	13	9	0	0	0	0	15	6	0	8	0	0	0	0	0	0	0	0	0	0	0	0	0	0	0	0	0	0	1	0	0	1	0	0	15	2	4	0	0	0	1	0	0	0	0	0	0	0	0
DENOVO1778	0	0	0	0	0	0	0	0	0	0	0	0	0	0	0	0	0	0	0	0	0	0	0	0	0	0	0	1	0	0	0	0	2	0	0	0	0	0	0	0	0	0	0	0	0	13	0	0	0
DENOVO1779	0	0	0	0	0	0	0	0	0	0	0	0	0	0	0	0	0	0	0	0	0	0	0	0	0	0	0	0	0	0	0	0	0	0	0	0	0	0	0	0	0	0	0	0	0	0	0	0	0
DENOVO1780	1	1	0	0	0	0	0	0	0	0	0	0	0	0	0	0	0	0	0	0	0	0	0	0	0	0	0	0	0	0	0	0	0	0	0	0	0	0	0	0	0	0	0	0	0	5	0	0	0
DENOVO1781	0	0	0	0	0	0	0	0	2	0	0	0	0	0	1	2	0	0	0	0	0	0	0	0	0	0	0	0	0	0	0	0	0	0	0	0	0	0	0	6	4	0	0	0	1	0	0	3	2
DENOVO1782	0	0	0	0	0	0	0	0	0	0	0	0	0	0	0	0	0	0	0	0	0	0	0	0	0	0	0	0	0	0	0	0	0	0	0	0	0	0	0	0	0	0	0	0	0	0	0	0	0
DENOVO1783	0	0	0	0	0	0	0	0	0	0	0	0	0	0	0	0	0	0	0	0	0	0	0	0	0	0	0	0	0	0	0	0	2	0	0	0	0	0	0	0	0	0	0	0	0	0	0	1	0
DENOVO1784	0	0	0	0	0	0	0	0	0	0	0	0	0	0	0	0	0	0	0	0	0	0	0	0	0	0	0	0	0	0	0	0	0	0	0	0	0	0	0	0	2	0	0	0	0	0	0	6	0
DENOVO1785	0	1	0	0	0	0	0	0	0	5	3	0	3	2	20	18	0	10	0	0	0	0	0	0	0	0	0	9	0	0	1	0	0	7	28	0	6	0	7	1	0	2	0	0	0	1	0	3	0
DENOVO1786	15	136	10	0	22	60	173	29	136	33	101	132	86	32	1	0	0	7	8	30	129	47	103	12	29	70	34	23	0	90	7	59	1	8	277	126	128	82	212	36	58	103	45	50	1	1	6	2	0
DENOVO1787	0	2	0	0	0	0	0	0	0	0	0	0	0	0	0	0	0	0	0	0	0	0	0	0	0	0	0	2	0	0	0	0	0	0	0	0	0	0	0	0	0	0	0	0	0	13	0	0	4
DENOVO1788	0	0	0	0	0	0	0	0	0	0	0	0	0	0	0	0	0	0	0	0	0	0	0	0	0	0	0	0	0	0	0	0	0	1	0	0	0	0	0	0	0	0	0	0	0	0	0	0	0
DENOVO1789	0	0	0	0	0	0	0	0	0	0	0	0	0	0	0	0	0	0	0	0	0	2	0	0	0	0	0	0	0	0	0	0	0	0	0	0	0	0	0	0	0	0	0	0	1	0	0	0	2
DENOVO1790	0	0	0	0	0	0	0	0	0	0	0	0	0	0	0	0	0	0	0	0	0	2	0	0	0	0	1	0	0	0	0	0	2	0	0	0	0	0	0	0	0	0	0	0	24	0	1	7	1
DENOVO1791	0	0	0	0	0	0	0	0	0	0	0	0	0	0	0	0	0	0	0	0	0	0	0	0	0	0	0	0	0	0	0	0	0	0	0	0	0	0	0	0	0	0	0	0	0	0	0	0	0
DENOVO1792	76	0	0	0	0	0	0	0	0	0	0	0	0	0	0	0	0	0	0	0	0	0	0	0	0	0	0	0	0	0	0	0	0	0	0	0	0	0	0	0	0	0	0	0	0	0	0	0	0
DENOVO1793	0	0	0	0	0	0	0	0	0	0	0	0	0	0	0	0	0	0	0	0	0	0	0	0	0	0	0	0	0	0	0	0	0	0	0	0	0	0	0	0	0	0	0	0	22	0	10	14	11
DENOVO1794	5	10	1	15	7	5	22	4	0	2	0	3	1	0	0	0	5	1	3	2	0	0	2	2	0	0	2	1	0	0	1	1	0	0	2	5	0	1	0	1	0	1	0	1	0	0	0	0	0
DENOVO1795	0	0	0	0	0	0	0	0	0	0	0	0	0	0	0	0	0	0	0	0	0	0	0	0	0	0	0	0	0	0	0	0	0	0	0	0	0	0	0	0	0	0	0	0	0	0	0	0	0
DENOVO1796	0	0	1	0	0	0	0	0	0	0	0	0	0	0	0	0	0	0	0	0	0	0	0	0	0	0	0	0	0	0	0	0	0	0	0	0	0	0	0	0	0	0	0	0	0	2	0	0	0
DENOVO1797	9	0	1	0	0	5	0	0	0	0	0	4	4	0	0	0	0	0	0	0	13	0	10	0	0	3	0	0	2	0	0	0	0	0	10	0	12	0	10	0	4	0	2	0	0	0	0	0	0
DENOVO1798	15	0	0	0	0	0	0	5	0	0	0	0	0	0	0	0	0	4	0	1	0	0	9	5	0	0	0	10	0	0	0	0	0	2	0	7	0	1	11	3	1	12	0	0	0	0	0	0	0
DENOVO1799	1	0	0	0	0	0	25	0	3	0	3	7	0	0	0	0	0	0	0	0	2	0	0	0	0	0	2	0	0	0	0	0	0	0	29	0	0	1	0	0	0	0	3	9	0	0	0	0	0
DENOVO1800	0	0	0	0	0	0	0	0	0	0	0	0	0	0	0	0	0	0	0	0	0	0	0	0	0	0	0	0	0	0	0	0	0	0	0	0	0	0	0	0	0	0	0	0	2	16	1	2	0
DENOVO1801	12	14	0	2	1	0	0	0	0	0	0	5	0	0	0	0	0	0	3	0	0	0	0	2	0	3	0	4	0	0	0	0	0	0	0	6	0	1	0	10	1	0	0	0	0	1	0	2	0
DENOVO1802	3	0	0	0	1	0	0	8	0	0	0	1	0	0	0	0	0	0	4	0	0	0	2	0	0	3	0	0	0	2	0	0	0	2	0	56	0	0	0	1	0	0	0	0	1	0	0	0	0
DENOVO1803	0	0	0	0	0	0	0	0	0	0	0	0	0	0	0	0	0	0	0	0	0	2	0	0	0	0	1	0	0	0	0	0	2	0	1	0	0	0	0	0	0	0	0	0	6	4	2	32	25
DENOVO1804	2	3	0	0	0	3	2	3	0	3	0	6	2	6	0	0	0	0	4	9	2	2	5	1	0	0	3	0	1	1	0	0	0	0	0	0	1	0	0	2	0	13	0	7	0	0	0	0	0
DENOVO1805	4	0	0	23	0	0	2	8	0	0	0	6	0	0	0	0	0	0	0	0	0	0	4	0	0	0	0	1	0	0	0	0	0	4	0	0	5	0	0	0	8	9	0	0	0	0	0	0	0
DENOVO1806	0	0	1	0	5	0	0	0	6	2	2	6	5	0	0	0	1	0	5	1	3	3	0	0	0	5	0	0	0	0	0	0	0	0	11	6	0	1	18	2	2	0	2	4	0	0	0	0	0
DENOVO1807	2	2	1	3	7	0	11	1	1	1	2	0	1	0	0	0	0	0	0	7	1	0	0	1	1	0	0	0	7	0	5	0	0	0	9	2	0	1	2	0	1	7	1	1	0	0	0	0	1
DENOVO1808	0	0	0	0	0	0	0	0	0	0	0	0	0	0	0	0	0	0	0	0	0	0	0	0	0	0	0	0	0	0	0	0	0	0	0	0	0	0	0	0	0	0	0	0	0	0	0	0	0
DENOVO1809	24	0	0	25	5	0	0	7	0	0	1	0	0	0	0	0	0	6	13	0	5	0	0	15	4	0	0	0	0	10	0	0	0	0	0	0	0	0	0	0	0	0	0	0	1	0	0	0	0
DENOVO1810	0	6	0	0	0	0	0	0	0	0	0	0	0	0	0	0	0	0	0	0	0	0	0	0	0	0	0	0	0	0	0	0	0	0	0	0	0	0	0	0	0	0	0	0	0	5	0	0	0
DENOVO1811	0	0	0	0	0	0	0	0	0	0	0	0	0	0	0	0	0	0	0	0	0	0	0	0	0	0	0	0	0	0	0	0	0	0	0	0	0	0	0	0	0	0	0	0	0	85	0	0	0
DENOVO1812	0	18	0	0	0	0	0	0	0	0	0	0	0	0	0	0	0	0	0	0	0	0	0	0	0	0	0	0	0	0	0	0	0	0	0	0	0	0	0	0	0	0	0	0	32	0	0	0	0
DENOVO1813	0	27	0	14	0	0	0	0	0	0	0	0	7	0	0	0	0	0	7	0	2	0	0	0	0	0	1	0	0	0	0	0	0	2	0	0	0	3	20	0	2	2	0	0	0	0	0	0	0
DENOVO1814	0	0	0	0	0	0	0	0	0	0	0	0	0	0	0	0	0	0	0	0	0	0	0	0	0	0	0	0	0	0	0	0	0	0	0	0	0	0	0	0	0	0	0	0	0	37	0	0	0
DENOVO1815	7	0	0	23	0	0	0	0	0	0	6	14	3	1	0	0	0	2	0	0	0	0	4	0	0	3	0	0	4	1	2	0	0	1	4	0	0	0	0	0	0	0	1	4	0	0	0	0	0
DENOVO1816	0	2	0	0	0	0	0	0	0	0	0	0	0	0	0	0	0	0	0	0	0	0	0	0	0	0	0	0	1	0	0	0	0	0	0	0	0	0	0	0	0	0	0	0	3	13	0	7	0
DENOVO1817	0	0	0	0	0	0	0	0	0	0	0	0	0	0	0	0	0	0	0	0	0	0	0	0	0	0	0	0	0	0	0	0	0	0	0	0	0	0	0	0	0	0	0	0	1	29	0	2	0
DENOVO1818	0	0	0	0	0	0	0	0	0	0	0	0	0	0	0	0	0	0	0	0	0	0	0	0	0	0	0	0	0	0	0	0	1	0	0	0	0	0	0	0	0	0	0	0	1	8	2	0	1
DENOVO1819	0	0	0	0	0	0	0	0	0	0	0	0	0	0	0	0	0	0	0	0	0	0	0	0	0	0	0	0	0	0	0	0	0	0	0	0	0	0	0	0	0	0	0	0	0	0	0	0	0
DENOVO1820	0	0	0	0	0	0	0	0	0	0	0	0	0	0	0	0	0	0	0	0	0	0	0	0	0	0	0	0	0	0	0	0	0	0	0	0	0	0	0	0	0	0	0	0	0	5	0	0	0
DENOVO1821	0	0	0	0	0	0	0	0	0	0	0	0	0	0	0	0	0	0	0	0	0	3	0	0	0	0	0	0	0	0	0	0	0	0	0	0	0	0	0	0	0	0	0	0	14	7	0	0	0
DENOVO1822	0	0	0	2	1	0	0	2	0	0	1	0	5	0	0	0	0	3	0	0	2	0	0	0	6	0	1	0	0	0	2	0	0	0	43	13	2	0	0	0	0	0	0	0	0	0	0	0	0
DENOVO1823	0	0	0	0	0	0	0	0	0	0	0	0	0	0	0	0	0	0	0	0	0	0	0	0	0	0	0	0	0	0	0	0	0	0	0	0	0	0	0	0	0	0	0	0	0	0	0	0	0
DENOVO1824	10	2	0	6	0	4	2	6	3	2	1	4	1	1	0	0	0	0	1	3	3	2	0	1	2	2	0	0	0	2	0	0	0	0	11	2	0	1	0	2	3	1	2	2	0	0	0	0	0
DENOVO1825	0	0	0	0	0	0	0	0	0	0	0	0	0	0	0	0	0	0	0	0	0	1	0	0	0	0	0	0	0	0	0	0	1	0	0	0	0	0	0	0	0	0	0	1	151	4	263	20	84
DENOVO1826	0	0	0	0	0	0	0	0	0	0	0	0	0	0	0	0	0	0	0	0	0	0	0	0	0	0	0	0	0	0	0	0	0	0	0	0	0	0	0	0	0	0	0	0	0	0	0	0	1
DENOVO1827	0	0	0	0	0	0	0	0	0	0	0	0	0	0	0	0	0	0	0	0	0	0	0	0	0	0	0	0	0	0	0	0	0	0	0	0	0	0	0	0	0	0	0	0	0	5	1	0	0
DENOVO1828	0	80	0	0	0	0	0	0	0	0	0	0	0	0	0	0	0	0	1	0	0	0	0	0	0	0	0	0	0	0	0	0	0	0	0	0	0	0	5	0	0	0	0	0	0	0	0	0	0
DENOVO1829	0	0	0	0	0	0	0	0	0	0	0	0	0	0	0	0	0	0	0	0	0	0	0	0	0	0	0	0	0	0	0	0	0	0	0	0	0	0	0	0	0	0	0	0	0	0	0	0	0
DENOVO1830	23	0	1	11	0	0	0	0	0	0	0	0	0	4	0	0	0	0	4	7	0	0	0	2	0	0	3	3	2	0	6	0	0	7	0	0	0	0	0	1	0	3	2	1	0	1	0	0	0
DENOVO1831	0	0	0	0	0	0	0	0	0	0	0	0	0	0	0	0	0	0	0	0	0	0	0	0	0	0	0	0	0	0	0	0	0	0	0	0	0	0	0	0	0	0	0	0	12	0	0	52	0
DENOVO1832	0	28	0	0	0	0	0	0	0	0	0	0	0	0	0	0	0	0	0	0	0	0	0	0	0	0	0	0	0	0	0	0	0	0	0	0	0	0	0	0	0	0	0	0	0	0	0	0	0
DENOVO1833	0	0	0	0	0	0	0	0	0	0	0	0	0	0	0	0	0	0	0	0	0	0	0	0	0	0	0	0	0	0	0	0	0	0	0	0	0	0	0	0	0	0	0	0	0	5	0	0	0
DENOVO1834	0	19	0	0	0	0	0	0	0	0	0	0	0	0	0	0	0	0	0	0	0	0	0	0	0	0	0	0	0	0	0	0	0	0	0	0	0	0	0	0	0	0	0	0	0	46	0	0	1
DENOVO1835	0	0	0	0	0	0	0	0	0	0	0	0	0	0	0	0	0	0	0	0	0	0	0	0	0	0	0	0	0	0	0	0	0	0	0	0	0	0	0	0	0	0	0	0	0	0	0	0	0
DENOVO1836	0	0	0	0	0	0	0	0	0	0	0	0	0	0	0	0	0	0	0	0	0	0	0	0	0	0	0	0	0	0	0	0	0	0	0	0	0	0	0	0	0	0	0	0	0	0	0	0	0
DENOVO1837	13	7	2	6	3	2	8	5	4	4	1	1	2	2	0	0	0	3	5	6	5	0	4	2	1	4	0	1	3	1	7	2	0	2	12	3	7	1	2	1	5	8	5	8	2	0	0	0	2
DENOVO1838	0	0	0	0	0	0	0	0	0	0	0	0	0	0	0	0	0	0	0	0	0	0	0	0	0	0	0	0	0	0	0	0	0	0	0	0	0	0	0	0	0	0	0	0	0	0	0	0	0
DENOVO1839	10	1	0	0	1	0	0	0	0	88	0	0	0	0	0	0	0	1	0	4	1	0	0	0	0	0	0	0	3	0	0	0	0	2	0	0	0	0	8	0	0	2	0	0	0	0	0	0	0
DENOVO1840	0	10	0	0	0	0	0	0	0	0	0	0	0	1	0	0	0	10	12	0	0	0	6	0	6	0	0	0	0	25	0	0	0	0	0	0	0	0	0	0	0	3	0	4	0	0	0	9	0
DENOVO1841	0	0	0	0	0	0	0	0	0	0	0	0	0	0	0	0	0	0	0	0	0	0	0	0	0	0	0	0	0	0	0	0	0	0	0	0	0	0	0	0	0	0	0	0	3	0	0	0	0
DENOVO1842	0	0	0	0	0	0	0	0	0	0	0	0	0	0	0	0	0	0	0	0	0	0	0	0	0	0	0	0	0	0	0	0	0	0	0	0	0	0	0	0	0	0	0	0	0	0	1	0	4
DENOVO1843	1	10	2	15	2	1	11	0	11	3	3	5	1	16	0	0	0	2	1	8	0	4	3	3	13	5	1	3	1	3	12	7	0	1	11	9	9	2	17	1	0	0	0	9	0	0	0	0	1
DENOVO1844	0	5	0	20	0	0	1	3	10	0	0	1	0	3	0	0	0	1	11	4	2	0	7	0	12	1	0	0	5	3	6	0	0	0	0	0	5	1	0	0	0	0	0	5	0	0	0	2	0
DENOVO1845	0	0	0	0	74	0	0	1	0	0	0	0	0	0	0	0	0	0	0	1	0	0	0	0	0	2	0	0	0	0	0	0	0	0	0	4	0	0	0	0	0	0	0	0	0	0	0	0	1
DENOVO1846	0	2	0	0	0	0	0	0	0	0	0	0	0	0	0	0	0	0	0	0	0	1	0	0	0	0	0	0	0	4	0	0	58	1	0	0	0	0	0	0	0	0	0	0	0	0	0	0	0
DENOVO1847	0	0	0	0	0	0	0	0	0	0	0	0	0	0	0	0	85	7	0	0	0	0	0	0	0	0	0	0	14	0	0	0	0	0	0	0	0	0	0	0	0	0	0	0	3	0	0	0	0
DENOVO1848	0	0	0	0	0	0	0	0	0	0	0	0	0	0	0	0	0	0	0	0	0	0	0	0	0	0	0	0	0	0	0	0	0	0	0	0	0	0	0	0	0	0	0	0	0	0	0	0	0
DENOVO1849	0	0	0	0	0	0	0	0	0	0	0	0	0	0	0	0	0	0	0	0	0	0	0	0	0	0	0	0	0	0	0	0	0	0	0	0	0	0	0	0	0	0	0	0	0	6	0	0	0
DENOVO1850	0	0	0	0	0	0	0	0	0	0	0	0	0	0	0	0	0	0	0	0	0	0	0	0	0	0	0	0	0	0	0	0	0	0	0	0	0	0	0	0	0	0	0	0	0	0	0	0	0
DENOVO1851	0	9	0	0	0	0	0	0	0	0	0	0	0	0	0	1	0	0	0	0	0	0	0	0	0	0	0	0	0	0	0	0	0	0	0	0	0	0	0	0	0	0	0	8	0	1	1	0	2
DENOVO1852	0	0	0	0	0	0	0	0	0	0	0	0	0	0	11	10	0	0	0	0	0	2	0	0	0	0	0	9	0	0	0	0	5	0	0	4	0	0	0	0	0	0	0	6	6	1	1	1	2
DENOVO1853	0	0	0	0	0	0	0	0	0	0	0	0	0	0	0	0	0	0	0	0	0	0	0	0	0	0	0	0	0	0	0	0	0	0	0	0	0	0	0	0	2	0	0	0	0	0	15	0	0
DENOVO1854	0	0	0	0	0	0	0	0	0	0	0	0	0	0	0	0	0	0	0	0	0	0	0	0	0	0	0	0	0	0	0	0	0	0	0	0	0	0	0	0	0	0	0	0	0	0	4	0	0
DENOVO1855	0	0	0	0	0	0	10	0	1	0	1	0	0	5	1	0	0	0	0	0	2	0	0	0	4	0	0	0	0	8	26	0	0	0	7	0	5	1	12	0	0	0	0	7	1	0	0	0	0
DENOVO1856	0	0	0	0	0	0	0	0	0	0	0	0	0	0	0	0	0	0	0	0	0	0	0	0	0	0	0	0	0	0	0	0	0	0	0	0	0	0	0	0	0	0	0	0	0	0	0	0	0
DENOVO1857	0	0	0	0	0	0	0	0	0	2	3	6	0	0	17	20	0	3	0	3	9	0	0	0	0	4	2	1	5	3	0	5	0	2	19	0	0	0	7	0	0	0	0	8	0	1	0	0	0
DENOVO1858	0	0	0	0	0	0	0	0	0	0	0	0	0	0	0	0	0	0	0	0	0	0	0	0	0	0	0	0	0	0	0	0	0	0	0	0	0	0	0	0	1	2	0	0	0	0	1	0	0
DENOVO1859	0	0	0	0	0	0	0	0	0	0	0	0	0	0	0	0	0	0	0	0	0	0	0	0	0	0	0	0	0	0	0	0	0	0	0	0	0	0	0	0	0	0	0	0	0	0	0	0	0
DENOVO1860	20	0	0	0	5	2	0	0	4	0	10	0	0	0	0	0	0	0	1	7	1	0	2	0	0	0	3	1	0	2	0	0	0	0	20	0	2	0	3	0	0	7	0	10	0	0	0	0	0
DENOVO1861	0	0	0	0	0	0	0	0	0	0	0	0	0	0	0	0	0	0	0	0	0	0	0	0	0	0	0	0	0	0	0	0	0	0	0	0	0	0	0	0	0	0	0	0	0	96	0	0	0
DENOVO1862	0	0	0	0	0	0	0	0	0	0	0	0	0	0	0	0	0	0	0	0	0	0	0	0	0	0	0	0	0	0	0	0	0	0	0	0	0	0	0	0	0	0	0	0	0	79	0	0	0
DENOVO1863	9	11	0	0	0	0	17	4	0	0	0	0	0	0	0	0	1	1	15	0	0	0	6	4	11	0	0	3	0	0	0	0	0	0	6	0	0	0	0	0	0	0	1	0	0	0	0	0	0
DENOVO1864	0	0	0	0	0	6	5	10	0	1	0	0	0	0	0	0	0	3	4	15	0	0	2	0	0	0	0	21	5	19	0	0	0	0	0	0	0	0	0	0	0	0	0	0	0	0	0	0	1
DENOVO1865	0	0	0	0	0	0	0	0	0	0	0	0	0	0	0	0	0	0	0	0	0	0	0	0	0	0	0	0	0	0	0	0	0	0	0	0	0	0	0	0	0	0	0	0	0	15	0	0	0
DENOVO1866	31	0	0	0	0	0	0	0	0	0	0	0	0	0	0	0	0	4	0	6	0	0	0	0	0	0	0	0	0	0	0	0	0	0	48	0	0	0	0	9	0	0	0	0	0	0	0	0	0
DENOVO1867	0	0	0	0	0	0	0	0	0	0	0	0	0	0	0	0	0	0	0	0	0	0	0	0	0	0	0	0	0	0	0	0	0	0	0	0	0	0	0	0	0	0	0	0	0	0	0	0	0
DENOVO1868	0	4	0	0	0	0	0	0	0	0	0	0	0	0	0	0	0	0	0	0	0	0	0	0	0	0	0	0	0	0	0	0	0	0	0	0	0	0	0	0	0	0	0	0	1	0	1	0	0
DENOVO1869	0	0	0	0	0	0	0	0	0	0	0	0	0	0	0	0	0	0	0	0	0	0	0	0	0	0	0	0	0	0	0	0	0	0	0	0	0	0	0	0	0	0	0	0	0	0	17	3	40
DENOVO1870	0	0	0	0	0	0	0	0	0	0	0	0	0	0	0	0	0	0	0	0	0	8	0	0	0	0	0	0	0	0	0	0	0	0	0	0	0	0	0	0	0	0	0	0	0	0	0	3	0
DENOVO1871	0	0	0	0	0	0	0	0	0	0	0	0	0	0	0	0	0	0	0	0	0	0	0	0	0	0	0	0	0	0	0	0	0	0	0	0	0	0	0	0	0	0	0	0	2	15	1	0	2
DENOVO1872	0	1	0	0	0	0	0	0	0	0	0	0	0	0	0	0	0	0	0	0	0	0	0	0	0	0	0	0	0	0	0	0	0	0	0	0	0	0	0	0	0	0	0	0	0	0	0	0	0
DENOVO1873	0	0	0	0	0	0	0	0	0	0	0	0	0	0	0	0	0	0	0	0	0	0	0	0	0	0	0	0	0	0	0	0	0	0	0	0	0	0	0	0	0	0	0	0	5	0	0	0	0
DENOVO1874	0	0	0	0	0	0	0	0	0	0	0	0	0	0	0	0	0	3	0	0	0	0	0	0	0	0	0	0	0	0	0	0	0	0	0	0	0	0	0	0	0	0	0	0	1	0	0	0	0
DENOVO1875	0	0	0	0	0	0	0	0	0	0	0	0	0	0	0	0	0	0	2	0	0	0	0	0	0	0	0	0	0	0	0	0	0	0	0	0	0	0	0	0	0	0	0	0	0	0	0	0	0
DENOVO1876	0	0	0	0	0	0	0	0	0	0	0	0	0	0	0	0	0	0	0	0	0	0	0	0	0	0	0	0	0	0	0	0	0	0	0	0	0	0	0	0	0	0	0	0	0	1	0	0	1
DENOVO1877	0	0	0	0	2	2	0	1	9	0	6	0	0	0	0	0	0	3	0	0	2	0	0	0	0	0	3	0	3	0	0	0	0	0	0	0	0	8	12	0	0	0	0	0	0	0	0	0	0
DENOVO1878	0	0	0	0	0	0	0	0	0	0	0	0	0	0	0	0	0	0	0	0	0	0	0	0	0	0	0	0	0	0	0	0	0	0	0	0	0	0	0	0	0	0	0	0	0	0	0	0	0
DENOVO1879	0	0	0	0	0	0	0	0	0	0	0	0	0	0	0	0	0	0	0	0	0	0	0	0	0	0	0	0	0	0	0	0	0	0	0	0	0	0	0	0	0	0	0	0	0	0	0	0	0
DENOVO1880	0	0	0	0	0	0	0	0	0	0	0	0	0	0	0	0	0	0	0	0	0	0	0	0	0	0	0	0	0	0	0	0	0	0	0	0	0	0	0	0	0	0	0	0	0	0	0	0	0
DENOVO1881	0	0	0	0	0	0	0	0	0	0	0	0	0	0	0	0	0	0	0	0	0	0	0	0	0	0	0	0	0	0	0	0	0	0	0	0	0	0	0	0	0	0	0	0	0	0	0	0	0
DENOVO1882	0	0	0	10	5	1	5	0	1	0	0	5	0	12	0	0	0	0	5	0	1	3	1	2	2	1	0	0	2	3	0	2	0	0	0	3	4	4	0	3	0	0	0	0	1	0	0	0	0
DENOVO1883	0	0	0	0	0	0	0	0	0	0	0	2	0	0	0	0	0	0	0	0	0	0	0	44	0	0	0	0	0	0	0	0	0	0	0	0	0	0	0	0	0	0	0	0	0	0	0	0	0
DENOVO1884	5	0	1	0	0	1	0	0	2	0	4	0	2	1	0	0	0	0	9	2	0	1	3	2	4	2	0	0	4	3	0	6	0	3	0	1	3	0	6	0	0	13	0	7	0	0	1	0	0
DENOVO1885	8	0	0	20	1	0	0	1	0	6	0	0	0	0	0	0	0	5	16	7	0	0	0	0	0	0	0	0	0	0	0	0	0	0	0	0	0	0	0	4	0	0	0	0	0	0	0	0	0
DENOVO1886	23	4	1	70	7	7	7	5	7	9	2	22	4	4	0	0	0	2	6	16	6	2	7	2	6	21	4	15	1	14	10	3	0	2	16	11	5	3	26	6	9	19	3	13	0	0	1	0	3
DENOVO1887	11	0	0	8	1	0	0	5	0	0	0	0	0	0	0	0	0	0	12	0	0	0	0	0	0	0	0	0	0	0	27	0	0	0	0	0	0	0	8	1	0	0	0	2	0	0	0	0	0
DENOVO1888	0	0	0	0	0	0	0	0	0	0	0	0	0	0	0	1	0	1	1	0	0	0	0	0	0	0	0	0	0	0	0	0	0	0	0	0	0	0	0	0	0	0	0	0	0	0	0	4	0
DENOVO1889	0	0	0	25	3	4	7	0	0	0	0	0	0	0	0	0	0	5	3	0	0	0	8	0	0	0	0	0	0	0	0	0	0	0	0	0	0	0	0	0	0	1	0	0	0	0	0	0	0
DENOVO1890	22	0	0	0	0	6	5	5	0	0	1	5	2	0	0	0	0	0	0	3	0	0	0	0	2	0	0	0	12	0	0	0	0	0	1	0	20	0	0	1	0	0	0	0	0	1	0	0	1
DENOVO1891	0	0	0	0	0	0	0	0	0	0	0	0	0	0	0	0	0	0	0	0	0	0	0	0	0	0	0	0	0	0	0	0	0	0	0	0	0	0	0	0	0	0	0	0	0	18	0	1	12
DENOVO1892	8	0	0	5	0	6	0	0	0	0	9	0	3	0	0	0	0	3	2	0	0	0	0	0	0	0	2	5	0	2	0	1	0	0	2	0	4	0	0	0	1	6	0	0	0	0	0	0	0
DENOVO1893	0	0	0	0	0	6	0	0	0	0	0	0	0	0	0	0	0	0	0	0	7	0	0	0	0	0	0	1	0	6	0	0	0	4	1	5	0	0	4	0	0	0	0	9	0	0	0	0	0
DENOVO1894	14	1	2	25	0	0	0	7	0	0	0	0	0	0	0	0	0	0	0	0	0	0	0	1	3	9	0	9	0	0	0	3	1	0	0	0	0	0	0	0	0	0	0	0	0	0	0	0	0
DENOVO1895	0	0	0	0	0	0	0	0	0	0	0	0	0	0	0	0	0	0	0	0	0	0	0	0	0	0	0	0	0	0	0	0	0	0	0	0	0	0	0	0	0	0	0	0	0	0	0	0	0
DENOVO1896	0	0	0	0	0	0	0	0	0	0	0	0	0	0	0	0	0	0	0	0	0	0	0	0	0	0	0	0	0	0	0	0	0	0	0	1	0	0	0	0	0	0	0	0	0	0	15	0	0
DENOVO1897	0	0	0	0	0	0	0	0	0	0	0	0	0	0	0	0	0	0	0	0	0	1	0	0	0	0	0	0	0	0	0	0	1	0	0	0	0	0	0	0	0	0	0	0	0	0	0	2	4
DENOVO1898	0	0	0	9	0	4	17	0	0	0	0	5	6	0	0	0	0	0	0	0	0	0	0	0	0	0	0	0	0	7	0	0	0	0	0	2	0	0	0	0	0	20	0	0	0	0	0	0	0
DENOVO1899	0	0	0	0	0	1	0	0	0	0	0	0	0	0	0	0	0	0	0	0	0	0	0	0	0	0	0	0	0	1	0	0	1	0	0	0	0	0	0	0	0	0	0	0	36	2	19	0	13
DENOVO1900	0	0	0	0	0	0	0	0	0	0	0	0	0	0	0	0	0	0	0	0	0	0	0	0	0	0	0	0	0	0	0	0	3	0	0	0	0	0	0	0	0	0	0	0	1	0	0	0	0
DENOVO1901	1	0	0	0	0	0	6	0	0	0	0	0	0	0	0	0	0	2	32	32	4	0	0	3	0	0	0	0	2	0	0	0	0	0	0	0	0	2	0	0	0	0	0	2	0	0	0	0	1
DENOVO1902	0	3	0	6	0	1	0	0	0	0	0	8	0	0	0	0	0	3	0	11	0	0	5	6	5	0	0	0	0	8	0	0	0	0	0	0	0	0	0	0	0	2	0	0	0	0	5	0	0
DENOVO1903	0	2	0	0	0	0	0	0	0	0	0	0	0	0	0	0	0	0	0	0	0	0	0	0	0	0	0	0	0	0	0	0	1	0	0	0	0	0	0	0	0	0	0	0	1	4	2	0	0
DENOVO1904	0	0	0	0	0	0	0	0	0	0	0	0	0	0	0	0	0	0	0	0	0	0	0	0	0	0	0	0	0	0	0	0	0	0	0	0	0	0	0	0	0	0	0	0	0	3	0	0	0
DENOVO1905	0	0	0	0	0	0	0	0	0	0	0	0	0	0	0	0	0	0	0	0	0	0	0	0	0	0	0	0	0	0	0	0	0	0	0	0	0	0	0	0	0	0	0	0	0	0	117	0	0
DENOVO1906	0	0	0	0	0	0	0	0	0	0	0	0	0	0	0	0	0	0	0	0	0	0	0	0	0	0	0	0	0	0	0	0	0	0	0	0	0	0	0	0	0	0	0	0	0	0	0	0	0
DENOVO1907	0	0	0	0	0	0	0	0	0	0	0	0	0	0	0	0	0	0	0	0	0	0	0	0	0	0	0	0	0	0	0	0	0	0	0	0	0	0	0	0	0	0	0	0	0	21	0	40	0
DENOVO1908	0	0	0	0	0	0	0	0	0	0	0	0	0	0	0	0	0	0	0	0	0	0	0	0	0	0	0	0	0	0	0	0	0	0	0	0	0	0	0	0	0	0	0	0	0	45	0	0	0
DENOVO1909	0	0	0	0	0	0	0	0	0	0	0	0	0	0	0	0	0	0	0	0	0	0	0	0	0	0	0	0	0	0	0	0	0	0	0	0	0	0	0	0	0	0	0	0	0	15	1	0	0
DENOVO1910	0	0	0	0	0	0	0	0	0	0	0	0	0	0	0	0	0	0	0	0	0	0	0	0	0	0	0	0	0	0	0	0	0	0	0	0	0	0	0	0	0	0	0	0	0	26	0	0	0
DENOVO1911	0	1	0	0	0	0	0	0	0	0	0	0	0	0	0	0	0	0	0	0	0	0	0	0	0	0	0	0	0	0	0	0	0	0	0	0	0	0	0	0	0	0	0	0	0	4	0	0	0
DENOVO1912	0	0	0	0	0	0	0	0	0	0	0	0	0	0	0	0	0	0	0	0	0	0	0	0	0	0	0	0	0	0	0	0	0	0	0	0	0	0	0	0	0	0	0	0	0	0	0	0	0
DENOVO1913	2	0	1	3	1	0	16	0	2	1	2	3	0	0	0	0	0	1	0	2	0	0	2	0	0	0	0	2	0	3	4	1	1	2	8	7	6	0	0	2	0	12	0	1	0	1	0	0	0
DENOVO1914	0	0	0	0	0	0	0	0	0	0	0	0	0	0	0	0	0	0	0	0	0	1	0	0	0	0	0	0	0	0	0	0	0	0	0	0	0	0	0	0	0	0	0	0	0	0	0	0	0
DENOVO1915	0	0	0	0	0	0	0	0	0	0	0	0	0	0	0	0	0	0	0	0	0	0	0	0	0	0	0	0	0	0	0	0	0	0	0	0	0	0	0	0	0	0	0	0	0	0	0	1	0
DENOVO1916	0	0	0	0	0	0	0	0	0	0	0	0	0	0	0	0	0	0	0	0	0	0	0	1	0	0	0	0	0	0	0	0	0	0	0	0	0	0	0	0	0	0	0	0	0	0	11	0	0
DENOVO1917	0	0	0	0	0	0	0	0	0	0	0	0	0	0	0	0	0	0	0	0	0	0	0	74	0	0	0	0	0	0	0	0	0	0	0	0	0	0	0	0	0	0	0	0	0	0	0	0	0
DENOVO1918	0	0	0	0	77	0	0	0	0	0	0	0	0	0	0	0	0	0	0	0	0	0	0	0	0	0	0	0	0	0	0	0	0	0	0	0	0	0	0	0	0	0	0	0	0	0	0	0	0
DENOVO1919	0	0	0	0	0	0	0	0	0	0	0	0	0	0	0	0	0	0	0	0	0	0	0	0	0	0	0	0	0	0	0	0	0	0	0	0	0	0	0	0	0	0	0	0	0	0	0	0	0
DENOVO1920	0	0	2	0	0	0	2	0	0	0	0	8	0	0	0	0	0	0	0	0	0	0	7	0	0	0	0	0	0	0	0	7	0	4	0	0	0	0	11	0	18	15	0	0	0	0	0	0	0
DENOVO1921	0	0	0	0	0	0	0	0	0	0	0	0	0	0	0	0	0	0	0	0	0	0	0	0	0	0	0	0	0	0	0	0	0	0	0	0	0	0	0	0	0	0	0	0	2	1	0	0	0
DENOVO1922	8	5	0	6	0	4	8	3	7	5	2	3	0	3	0	0	0	1	2	3	1	6	6	3	0	9	1	1	0	9	4	1	0	2	1	2	2	3	8	2	7	7	4	14	1	2	1	0	0
DENOVO1923	0	0	0	0	0	0	0	0	0	0	1	0	0	0	0	1	0	0	0	0	0	0	0	0	0	0	0	0	0	0	0	0	0	0	0	0	0	0	0	0	0	0	0	0	0	6	0	0	0
DENOVO1924	0	15	0	0	0	0	0	0	0	0	0	0	0	0	1	0	0	0	0	0	0	13	0	0	0	0	0	0	0	0	0	0	2	0	0	0	0	0	0	0	0	0	0	0	4	2	0	4	1
DENOVO1925	0	0	0	0	0	0	0	0	0	0	0	0	0	0	0	0	0	0	0	0	0	0	0	0	0	0	0	0	0	0	0	0	0	0	0	0	0	0	0	0	0	0	0	0	0	0	2	0	1
DENOVO1926	0	0	0	0	0	0	1	0	9	0	0	0	6	0	0	0	0	0	1	0	0	0	2	0	1	0	0	8	0	7	4	0	0	0	0	6	10	3	14	0	0	0	1	0	0	1	0	0	0
DENOVO1927	6	5	0	0	0	0	1	0	1	7	0	2	7	0	0	0	0	0	2	8	0	0	0	0	4	0	0	3	0	1	0	0	0	0	0	0	2	3	8	0	0	0	6	2	1	0	0	0	0
DENOVO1928	7	0	0	2	0	0	0	0	0	3	0	0	0	0	0	0	0	5	86	2	0	2	0	0	0	0	0	0	2	0	6	0	0	0	0	1	0	0	0	0	0	0	0	2	0	0	0	0	1
DENOVO1929	0	0	0	0	0	0	0	0	0	0	0	0	0	0	0	0	0	0	0	0	0	0	0	0	0	2	0	0	0	0	0	0	0	0	0	0	0	0	0	0	0	0	0	0	1	1	9	0	0
DENOVO1930	0	10	0	30	0	0	0	0	1	0	0	0	0	0	0	0	0	0	5	0	2	0	4	4	0	0	2	0	0	1	3	0	0	1	0	0	0	0	0	0	0	0	0	0	0	0	0	0	0
DENOVO1931	0	0	0	0	0	0	0	0	0	0	0	0	0	0	0	0	0	0	0	0	0	0	0	0	0	0	0	0	0	0	0	0	0	0	0	0	0	0	0	0	0	0	0	0	0	0	0	0	0
DENOVO1932	0	0	0	0	0	0	0	0	0	0	0	0	0	0	0	0	0	0	0	0	0	0	0	0	0	0	0	0	0	0	0	0	0	0	0	0	0	0	0	0	0	0	0	0	0	0	0	0	0
DENOVO1933	0	0	0	0	0	0	0	0	0	0	0	0	0	0	0	0	0	0	0	0	0	0	0	0	0	0	0	0	0	0	0	0	0	0	0	0	0	0	0	0	1	0	0	0	0	52	0	0	0
DENOVO1934	0	0	1	0	0	0	0	0	0	0	0	0	0	0	0	0	0	0	0	0	0	0	0	0	0	0	0	0	0	0	0	0	0	0	0	0	0	0	0	0	0	0	0	0	92	6	101	18	85
DENOVO1935	0	0	0	0	0	0	0	0	0	0	0	0	0	0	0	0	0	0	0	0	0	0	0	0	0	0	0	0	0	0	0	0	0	0	1	0	0	0	0	0	0	0	0	0	0	2	0	0	0
DENOVO1936	9	0	0	0	0	0	0	0	2	0	2	0	3	0	0	0	0	1	0	2	6	1	5	0	0	3	0	0	6	5	2	0	0	2	0	0	0	0	1	0	0	0	0	10	0	0	0	0	0
DENOVO1937	0	101	0	0	0	0	0	0	0	0	0	0	0	0	0	0	0	0	0	0	0	0	0	0	0	0	0	0	0	0	0	0	0	0	0	0	0	0	0	0	0	0	0	0	0	2	0	2	0
DENOVO1938	0	0	0	0	0	0	0	0	0	0	0	0	0	0	0	0	0	0	0	0	0	0	0	0	0	0	0	0	0	0	0	0	0	0	0	0	0	0	0	0	0	0	0	0	0	0	0	0	0
DENOVO1939	0	7	0	0	0	0	0	0	0	0	0	0	0	0	0	0	0	0	0	0	0	0	0	0	0	0	0	0	0	0	0	0	34	0	0	0	0	0	0	0	0	0	0	0	0	0	0	0	0
DENOVO1940	0	0	0	0	0	0	0	0	0	0	0	0	0	0	0	0	0	0	0	0	0	0	0	0	0	0	0	0	0	0	0	0	0	0	0	0	0	0	0	0	0	0	0	0	0	0	0	0	0
DENOVO1941	0	1	0	0	0	0	1	0	0	1	0	0	0	0	0	4	0	0	0	1	0	1	0	0	1	0	0	0	1	8	0	1	6	0	0	0	0	0	0	1	5	1	4	0	30	8	13	13	17
DENOVO1942	2	6	2	18	5	0	0	4	0	0	0	0	0	0	0	0	0	0	0	0	2	3	0	0	0	1	0	7	0	0	0	0	0	0	9	9	0	0	2	2	3	3	0	0	0	0	0	0	1
DENOVO1943	12	0	0	0	10	0	19	0	0	5	0	8	0	0	0	0	0	0	7	0	0	0	0	2	3	3	0	8	4	3	0	0	0	0	0	0	0	0	0	0	0	1	0	0	0	0	0	0	0
DENOVO1944	0	14	0	1	0	6	7	0	0	0	0	0	0	0	0	0	0	0	0	0	5	0	5	0	0	0	0	0	0	0	5	8	0	0	0	10	0	1	0	0	0	0	0	2	0	2	0	0	0
DENOVO1945	0	0	0	16	0	0	2	0	0	0	0	0	1	10	0	0	0	0	4	0	0	0	0	0	1	0	0	0	0	0	9	0	0	2	0	10	1	0	0	0	0	1	0	4	0	0	0	0	1
DENOVO1946	0	2	0	0	0	0	0	0	0	0	0	0	0	0	0	0	0	0	0	0	0	0	0	0	0	0	0	0	0	0	0	0	0	0	0	0	0	0	39	0	6	2	0	15	0	0	0	0	0
DENOVO1947	0	0	0	0	0	0	0	0	0	0	0	0	0	0	1	5	0	0	0	0	0	0	0	0	0	0	0	0	0	0	0	0	0	0	14	0	0	0	0	0	0	0	0	0	0	13	0	0	1
DENOVO1948	6	8	0	1	0	0	3	0	0	0	0	0	1	4	0	0	0	0	3	1	0	0	0	3	5	2	1	0	1	6	0	0	0	0	28	0	3	0	0	0	1	0	0	2	0	1	0	0	0
DENOVO1949	7	5	0	0	0	0	0	16	0	0	0	0	5	0	0	0	0	2	0	0	0	0	7	3	7	0	0	0	0	0	7	0	0	0	0	0	0	0	1	0	1	7	2	4	0	0	0	0	0
DENOVO1950	0	9	0	9	2	0	0	2	1	0	8	0	3	10	0	0	0	3	0	0	0	0	0	1	0	0	1	1	2	1	3	2	0	0	5	0	6	0	0	0	0	1	1	0	0	0	0	0	0
DENOVO1951	0	0	0	0	0	1	0	0	0	0	0	0	0	0	0	0	0	0	0	0	0	0	0	0	0	0	0	0	0	60	0	0	0	0	0	0	0	0	0	0	0	0	0	0	0	0	1	0	0
DENOVO1952	10	11	0	8	1	2	3	2	3	6	0	6	6	3	0	0	0	2	2	1	3	3	3	8	6	2	0	4	0	0	5	0	0	1	11	2	1	2	4	2	3	1	1	6	0	0	1	0	1
DENOVO1953	3	5	0	7	0	0	3	2	2	1	1	0	1	0	0	0	0	3	0	0	0	0	1	0	3	3	0	0	0	3	4	1	0	0	1	1	8	0	5	0	0	8	0	0	0	0	0	0	0
DENOVO1954	0	0	0	0	0	0	0	0	0	0	0	0	0	0	0	0	0	0	0	0	0	0	0	0	0	0	0	0	0	0	0	0	0	0	0	0	0	0	0	0	0	0	0	0	0	0	0	0	0
DENOVO1955	0	0	0	0	0	0	0	0	0	0	0	0	0	0	0	0	0	0	0	0	0	0	0	0	0	0	0	0	0	0	0	0	0	0	0	0	0	0	0	0	0	0	0	0	0	0	0	0	2
DENOVO1956	31	0	0	0	0	0	0	0	0	0	2	0	0	0	0	0	0	0	0	0	0	0	0	0	0	0	0	29	0	0	0	0	0	0	0	8	0	0	0	2	0	0	2	0	0	0	0	0	1
DENOVO1957	0	0	0	79	0	0	0	0	0	0	0	0	0	0	0	0	0	0	0	0	0	0	0	0	0	0	0	2	0	0	0	0	0	0	0	11	0	0	0	0	0	0	0	0	0	0	0	0	0
DENOVO1958	0	0	0	0	0	0	0	0	0	0	0	0	0	0	0	0	0	0	0	0	0	0	0	0	0	0	0	0	0	0	0	0	0	0	0	0	0	0	0	0	0	0	0	0	0	58	0	0	0
DENOVO1959	0	0	0	0	0	0	0	0	0	0	0	0	0	0	0	0	0	0	0	0	0	0	0	0	0	0	0	0	0	0	0	0	0	0	0	0	0	0	0	0	0	0	0	0	5	7	0	0	0
DENOVO1960	0	0	0	0	0	0	0	0	0	0	0	0	0	0	0	0	0	0	0	0	0	0	0	0	0	0	0	0	0	0	0	0	0	0	0	0	0	0	0	0	0	0	0	0	0	0	0	0	0
DENOVO1961	0	0	0	0	0	0	0	0	0	0	0	0	0	0	0	0	0	0	0	0	0	70	0	0	0	0	0	0	0	0	0	0	0	0	0	0	0	0	0	0	0	0	0	0	0	0	2	0	0
DENOVO1962	13	0	0	0	13	0	0	0	0	0	0	0	0	0	0	0	0	0	0	30	0	0	0	2	0	0	0	0	0	0	0	0	0	0	0	0	0	0	14	0	1	6	0	0	0	0	0	0	0
DENOVO1963	0	0	0	4	0	0	0	0	0	0	2	10	0	0	0	0	0	73	0	0	0	0	0	1	0	0	0	1	4	0	6	0	0	0	0	0	0	0	5	0	0	0	0	0	3	0	0	0	0
DENOVO1964	0	0	0	0	0	0	0	0	0	0	0	0	0	0	0	0	0	0	0	0	0	0	0	0	0	0	0	0	0	0	0	0	0	0	0	0	0	0	0	0	0	0	0	0	0	0	15	0	0
DENOVO1965	0	22	0	0	0	3	0	2	0	0	0	0	8	0	0	0	0	0	11	0	0	0	0	1	0	1	1	0	2	0	6	0	0	0	12	0	5	0	0	0	1	0	0	0	0	3	0	0	0
DENOVO1966	0	0	0	0	0	0	0	0	0	0	0	0	0	0	0	0	0	0	0	0	0	0	0	0	0	0	0	0	0	0	0	0	0	0	0	0	0	0	0	0	0	0	0	0	0	0	0	0	0
DENOVO1967	0	0	0	0	1	0	7	15	0	1	6	0	1	0	0	0	0	0	13	2	0	0	4	7	9	1	0	7	3	8	0	0	0	5	0	0	0	2	0	0	0	0	0	0	0	1	0	2	1
DENOVO1968	0	0	0	0	0	0	0	0	0	0	0	0	0	0	0	0	0	0	0	0	0	0	0	0	0	0	0	0	0	0	0	0	0	0	0	0	0	0	0	0	0	0	0	0	0	0	0	0	16
DENOVO1969	0	7	0	0	0	0	13	6	7	0	7	0	0	0	0	0	0	4	0	0	0	0	0	0	0	0	0	0	0	7	0	0	0	0	20	0	0	2	0	2	3	0	0	5	0	0	0	0	0
DENOVO1970	2	1	0	1	0	1	0	0	0	2	0	0	2	5	0	0	0	0	0	0	0	0	0	0	1	0	0	0	0	2	1	0	0	0	0	0	5	10	5	3	3	6	0	7	0	0	0	0	0
DENOVO1971	0	0	0	0	0	0	0	0	0	0	0	0	0	0	0	0	0	0	0	0	0	3	0	0	0	0	0	0	0	0	0	0	1	0	0	0	0	0	0	0	0	0	0	0	5	1	0	5	5
DENOVO1972	2	0	0	26	0	0	20	0	11	0	0	0	0	0	0	0	0	0	20	0	0	0	2	2	0	0	0	0	0	2	0	0	0	0	0	0	0	0	0	0	0	0	0	0	0	0	0	0	0
DENOVO1973	6	1	0	5	0	2	0	3	6	2	2	1	0	3	0	0	0	0	1	5	0	0	0	1	5	0	0	2	1	2	0	1	0	2	16	2	3	0	5	2	0	0	0	0	0	0	0	0	0
DENOVO1974	0	2	0	0	4	0	2	9	0	0	0	21	0	4	0	0	0	0	0	0	0	0	0	1	2	5	2	0	6	0	0	2	0	0	0	0	0	2	0	0	0	0	0	0	0	0	0	0	0
DENOVO1975	1	10	0	0	0	0	3	0	0	0	1	3	0	0	0	0	0	0	0	0	7	0	0	0	1	1	2	0	4	9	0	2	0	0	0	0	4	0	0	4	0	0	0	15	0	0	0	0	0
DENOVO1976	8	1	1	4	0	1	1	2	0	4	0	1	1	2	0	0	0	2	4	1	5	0	1	1	1	2	0	4	0	3	17	4	0	1	7	4	1	3	3	0	3	11	0	6	0	1	1	1	0
DENOVO1977	0	0	0	0	6	3	0	8	0	5	0	0	0	0	0	0	0	2	1	17	0	0	6	2	18	0	0	7	0	6	0	0	0	5	0	0	0	0	0	1	0	0	0	0	0	3	0	2	2
DENOVO1978	0	0	0	0	0	0	0	0	0	0	0	0	0	0	0	0	0	0	0	0	0	0	0	0	0	0	0	0	0	0	0	0	5	0	0	0	0	0	0	0	0	0	0	0	16	4	0	0	0
DENOVO1979	0	0	0	0	3	0	0	0	0	0	0	0	0	0	0	0	0	0	0	0	0	0	0	0	0	2	4	2	0	4	0	1	0	0	0	0	0	0	5	0	0	23	5	0	0	0	0	0	0
DENOVO1980	2	4	1	3	0	1	2	1	0	1	0	4	0	3	0	0	0	0	6	8	0	0	2	1	0	4	1	0	8	1	0	0	0	0	9	0	1	4	4	3	1	7	0	4	0	0	0	0	0
DENOVO1981	0	0	0	0	0	0	0	0	0	0	0	0	0	0	0	0	0	0	0	0	0	0	0	0	0	0	0	0	0	0	0	0	0	0	0	0	0	0	0	0	0	0	0	0	0	8	0	0	0
DENOVO1982	0	0	0	0	0	0	0	0	0	0	0	0	0	0	0	0	0	0	0	0	0	0	0	0	0	0	0	0	0	0	0	0	0	0	0	0	0	0	0	0	0	0	0	0	0	79	0	0	0
DENOVO1983	0	0	0	0	0	0	0	0	0	0	0	0	0	0	0	0	0	0	0	0	0	0	0	0	0	0	0	0	0	0	0	0	0	0	0	0	0	0	0	0	0	0	0	0	0	66	0	0	0
DENOVO1984	0	0	0	0	0	0	0	0	0	0	0	0	0	0	0	0	0	0	0	0	0	1	0	0	0	0	0	0	0	0	0	0	0	0	0	0	0	0	0	0	0	0	0	0	0	0	0	0	0
DENOVO1985	27	0	0	0	2	0	0	0	0	3	0	0	4	0	0	0	0	2	0	0	0	0	11	0	0	0	4	4	0	0	0	0	0	0	4	0	0	0	1	0	0	0	0	6	0	0	0	0	0
DENOVO1986	0	0	0	19	4	0	0	3	0	2	0	0	0	1	0	0	0	0	0	0	0	0	0	2	10	0	0	0	0	16	0	0	0	0	6	0	0	0	0	0	3	0	0	0	1	0	0	0	0
DENOVO1987	0	0	0	0	0	0	0	0	0	0	0	0	0	0	0	0	0	0	0	0	0	23	0	0	0	0	0	0	0	0	0	0	0	0	0	0	0	0	0	1	0	0	0	0	28	0	0	0	0
DENOVO1988	0	0	0	19	0	8	0	0	0	2	0	9	0	0	0	0	0	0	0	0	1	0	0	0	0	8	0	10	1	0	0	0	0	0	0	0	0	0	0	0	2	0	1	0	0	0	0	0	0
DENOVO1989	0	59	0	0	0	0	0	0	0	0	0	0	0	0	0	0	0	0	0	0	0	3	0	0	0	0	0	0	1	0	0	0	3	0	0	0	0	0	0	0	0	0	0	0	2	0	0	1	0
DENOVO1990	0	0	0	0	0	0	0	0	0	0	0	0	0	0	0	0	0	0	0	0	0	3	0	0	0	0	0	0	0	0	0	0	2	0	0	0	0	0	0	0	0	0	0	0	1	0	2	0	0
DENOVO1991	5	0	0	0	0	0	7	0	8	2	0	0	3	0	0	1	0	0	1	2	3	2	0	0	0	0	4	0	0	0	4	0	0	0	0	0	0	1	10	0	4	0	0	0	0	0	1	0	0
DENOVO1992	0	0	0	0	68	0	0	0	0	0	0	0	0	0	0	0	0	0	0	0	0	0	0	0	0	0	0	0	0	0	0	0	0	0	0	0	0	0	0	0	0	0	0	0	0	0	0	0	0
DENOVO1993	0	0	0	0	0	0	0	0	0	0	0	0	0	0	0	0	0	0	0	0	0	0	13	0	0	0	0	0	0	0	0	0	0	0	0	0	0	0	0	0	0	0	0	0	5	0	0	0	0
DENOVO1994	11	0	0	0	2	0	0	12	0	0	0	0	1	11	0	0	0	0	1	3	0	0	0	0	0	0	0	0	0	0	0	2	0	1	11	0	3	0	1	0	0	0	7	10	0	0	0	0	0
DENOVO1995	0	0	0	0	0	0	0	0	0	0	0	0	0	0	0	0	0	0	0	0	2	0	0	0	0	0	0	0	0	0	0	0	0	0	0	0	0	0	0	0	0	0	0	0	0	27	3	0	0
DENOVO1996	11	8	1	8	0	1	5	2	2	3	0	3	1	2	0	0	0	1	0	3	3	0	5	4	5	1	1	1	0	1	6	2	0	3	9	2	1	5	4	2	3	8	1	6	0	1	0	0	0
DENOVO1997	0	0	0	0	0	0	0	0	0	0	0	0	0	0	0	0	0	0	0	0	0	0	0	0	0	0	0	0	0	0	0	0	0	0	0	0	0	0	0	0	0	0	0	0	4	0	19	2	5
DENOVO1998	0	0	0	0	0	0	0	0	0	0	0	0	0	0	0	0	0	0	0	0	0	1	0	0	0	0	0	0	0	0	0	0	0	0	0	0	0	0	0	0	0	0	0	0	1	0	0	3	1
[truncated: 2,822 more rows]
[truncated: 32 more columns]
