# Supplementary material for: Nasopharyngeal and oral microbiota profiling in SARS-CoV-2 infected pregnant women
Source: Sci Rep. 2025 Oct 9;15:35306. doi: 10.1038/s41598-025-19344-5 (PMC12511543; doi:10.1038/s41598-025-19344-5)
Supplement: Supplementary file 9 — Supplementary Material 9 [file 41598_2025_19344_MOESM9_ESM.txt]

Table S10: Analysis of the differential abundant bacterial taxa in the oral microbiota of asymptomatic (SCoV-2_A) vs symptomatic (SCoV-2_S) patients by DESeq2 analysis.
baseMean	log2FoldChange	lfcSE	stat	pvalue	padj	Kingdom	Phylum	Class	Order	Family	Genus	Kingdom	Phylum	Class	Order	Family	Genus
DENOVO409	35.8897856200645	10.0214456686091	1.85761547819661	5.39479014157333	6.86036869651423e-08	5.87247560421618e-05	Bacteria	Bacteroidetes	Bacteroidia	Bacteroidales	Prevotellaceae	NA	Bacteria	Bacteroidetes	Bacteroidia	Bacteroidales	Prevotellaceae	NA
DENOVO47	117.679770258477	8.8037408687863	1.7673780387208	4.9812437836776	6.31768910425297e-07	0.000196708194143443	Bacteria	Proteobacteria	Betaproteobacteria	Neisseriales	Neisseriaceae	Neisseria	Bacteria	Proteobacteria	Betaproteobacteria	Neisseriales	Neisseriaceae	Neisseria
DENOVO68	407.315995990638	6.12150488510196	1.23614450241688	4.95209489920746	7.34187823690956e-07	0.000196708194143443	Bacteria	Firmicutes	Negativicutes	Selenomonadales	Veillonellaceae	Veillonella	Bacteria	Firmicutes	Negativicutes	Selenomonadales	Veillonellaceae	Veillonella
DENOVO42	620.098457600668	5.21115520904968	1.0713203493745	4.86423618490237	1.14899646111824e-06	0.000196708194143443	Bacteria	Firmicutes	Negativicutes	Selenomonadales	Veillonellaceae	Veillonella	Bacteria	Firmicutes	Negativicutes	Selenomonadales	Veillonellaceae	Veillonella
DENOVO117	192.677479206582	4.63248135629103	0.948120958701956	4.8859602920636	1.02925942256234e-06	0.000196708194143443	Bacteria	Firmicutes	Bacilli	Bacillales	Bacillales_Incertae Sedis XI	Gemella	Bacteria	Firmicutes	Bacilli	Bacillales	Bacillales_Incertae Sedis XI	Gemella
DENOVO81	284.690879696554	4.82748342204411	1.0766780206997	4.48368344967872	7.33654729458789e-06	0.00104668074736121	Bacteria	Firmicutes	Negativicutes	Selenomonadales	Veillonellaceae	Veillonella	Bacteria	Firmicutes	Negativicutes	Selenomonadales	Veillonellaceae	Veillonella
DENOVO986	8.04655899246331	6.19709996974887	1.50337163294354	4.12213443033723	3.75378024658663e-05	0.00459033698725451	Bacteria	Firmicutes	Clostridia	Clostridiales	Lachnospiraceae	Oribacterium	Bacteria	Firmicutes	Clostridia	Clostridiales	Lachnospiraceae	Oribacterium
DENOVO107	85.3795744691699	5.61153923485085	1.4125869793665	3.97252651823778	7.11143164303005e-05	0.00676376165159303	Bacteria	Proteobacteria	Gammaproteobacteria	Pasteurellales	Pasteurellaceae	Haemophilus	Bacteria	Proteobacteria	Gammaproteobacteria	Pasteurellales	Pasteurellaceae	Haemophilus
DENOVO2978	6.71355106449893	3.49211953781118	0.875860836528289	3.98707122429762	6.68939486616201e-05	0.00676376165159303	Bacteria	Firmicutes	Bacilli	Lactobacillales	Streptococcaceae	Streptococcus	Bacteria	Firmicutes	Bacilli	Lactobacillales	Streptococcaceae	Streptococcus
DENOVO225	20.6064756001516	6.03859155926189	1.5431634099664	3.91312515593754	9.11092826386285e-05	0.0077989545938666	Bacteria	Proteobacteria	Gammaproteobacteria	Pasteurellales	Pasteurellaceae	Haemophilus	Bacteria	Proteobacteria	Gammaproteobacteria	Pasteurellales	Pasteurellaceae	Haemophilus
DENOVO359	20.386245079138	3.73870416771955	1.00408692605473	3.72348655350956	0.000196490330686726	0.0152905202788943	Bacteria	Fusobacteria	Fusobacteriia	Fusobacteriales	Leptotrichiaceae	Leptotrichia	Bacteria	Fusobacteria	Fusobacteriia	Fusobacteriales	Leptotrichiaceae	Leptotrichia
DENOVO480	30.4203348979324	5.63780752575892	1.52326534904677	3.70113291770665	0.000214638999428681	0.0153109152925793	Bacteria	Bacteroidetes	Bacteroidia	Bacteroidales	Prevotellaceae	Alloprevotella	Bacteria	Bacteroidetes	Bacteroidia	Bacteroidales	Prevotellaceae	Alloprevotella
DENOVO353	37.4197892842659	6.38494885680903	1.74013445721211	3.66922730042276	0.000243284698616495	0.0160193616935169	Bacteria	Bacteroidetes	Bacteroidia	Bacteroidales	Prevotellaceae	Prevotella	Bacteria	Bacteroidetes	Bacteroidia	Bacteroidales	Prevotellaceae	Prevotella
DENOVO153	123.243423804225	-2.8183846900536	0.779349301819839	-3.6163305509769	0.000298808764190396	0.0182700215819271	Bacteria	Fusobacteria	Fusobacteriia	Fusobacteriales	Fusobacteriaceae	Fusobacterium	Bacteria	Fusobacteria	Fusobacteriia	Fusobacteriales	Fusobacteriaceae	Fusobacterium
DENOVO1182	33.9485863381415	3.56405277463908	1.00120002558924	3.55978094641129	0.000371164266682544	0.0209657548651318	Bacteria	Actinobacteria	Actinobacteria	Actinomycetales	Micrococcaceae	Rothia	Bacteria	Actinobacteria	Actinobacteria	Actinomycetales	Micrococcaceae	Rothia
DENOVO1793	24.9956861594171	3.21524766283785	0.906855555675961	3.54549039559143	0.000391883268507136	0.0209657548651318	Bacteria	NA	NA	NA	NA	NA	Bacteria	NA	NA	NA	NA	NA
DENOVO23	1206.61157951562	2.87811856877852	0.818311180795611	3.51714437774177	0.000436216440743176	0.0219647807809505	Bacteria	Actinobacteria	Actinobacteria	Actinomycetales	Micrococcaceae	Rothia	Bacteria	Actinobacteria	Actinobacteria	Actinomycetales	Micrococcaceae	Rothia
DENOVO1161	10.1264849266533	5.58687084414038	1.60869340290986	3.47292456973757	0.000514820022922571	0.0222067214223281	Bacteria	Actinobacteria	Actinobacteria	Actinomycetales	Micrococcaceae	Rothia	Bacteria	Actinobacteria	Actinobacteria	Actinomycetales	Micrococcaceae	Rothia
DENOVO884	30.3995682819932	3.15513261345431	0.909042175886023	3.47083193403988	0.000518848631362806	0.0222067214223281	Bacteria	Actinobacteria	Actinobacteria	Actinomycetales	Micrococcaceae	Rothia	Bacteria	Actinobacteria	Actinobacteria	Actinomycetales	Micrococcaceae	Rothia
DENOVO2679	10.2260925500669	3.75617367183559	1.07635323555196	3.48972209844236	0.00048352308240875	0.0222067214223281	Bacteria	NA	NA	NA	NA	NA	Bacteria	NA	NA	NA	NA	NA
DENOVO165	108.842320430306	-3.9776262835425	1.15296429359878	-3.44991280790407	0.000560767640712078	0.0228579571642638	Bacteria	Firmicutes	Bacilli	Lactobacillales	Streptococcaceae	Streptococcus	Bacteria	Firmicutes	Bacilli	Lactobacillales	Streptococcaceae	Streptococcus
DENOVO3984	3.67841139049553	5.35632288834433	1.57846762913598	3.39336885310487	0.000690386077640247	0.0268622946572751	Bacteria	Firmicutes	Negativicutes	Selenomonadales	Veillonellaceae	Veillonella	Bacteria	Firmicutes	Negativicutes	Selenomonadales	Veillonellaceae	Veillonella
DENOVO265	8.13301524382383	-2.28696027219488	0.680636288242319	-3.36003282766592	0.000779332116712294	0.0279505241082708	Bacteria	Bacteroidetes	Bacteroidia	Bacteroidales	Prevotellaceae	Prevotella	Bacteria	Bacteroidetes	Bacteroidia	Bacteroidales	Prevotellaceae	Prevotella
DENOVO56	512.133785476215	2.9437836784498	0.876516692316209	3.35850270081087	0.000783659554437498	0.0279505241082708	Bacteria	Fusobacteria	Fusobacteriia	Fusobacteriales	Fusobacteriaceae	Fusobacterium	Bacteria	Fusobacteria	Fusobacteriia	Fusobacteriales	Fusobacteriaceae	Fusobacterium
DENOVO949	7.08746869252229	5.51650333959106	1.66546138474257	3.31229735503218	0.000925331360383851	0.031683345779543	Bacteria	Actinobacteria	Actinobacteria	Actinomycetales	Actinomycetaceae	Actinomyces	Bacteria	Actinobacteria	Actinobacteria	Actinomycetales	Actinomycetaceae	Actinomyces
DENOVO2313	21.6957278783852	2.71146890233955	0.821706428731751	3.29980246902111	0.000967529028068512	0.0318540326164095	Bacteria	Firmicutes	Bacilli	Lactobacillales	Streptococcaceae	Streptococcus	Bacteria	Firmicutes	Bacilli	Lactobacillales	Streptococcaceae	Streptococcus
DENOVO328	36.1775346645474	-5.4393733839647	1.66570887831894	-3.26550062544796	0.00109270764178026	0.032253715219445	Bacteria	Bacteroidetes	Bacteroidia	Bacteroidales	Prevotellaceae	Prevotella	Bacteria	Bacteroidetes	Bacteroidia	Bacteroidales	Prevotellaceae	Prevotella
DENOVO3436	5.35524456224273	5.99934875023114	1.83505095606046	3.26930907853954	0.00107810466153147	0.032253715219445	Bacteria	Firmicutes	Negativicutes	Selenomonadales	Veillonellaceae	Veillonella	Bacteria	Firmicutes	Negativicutes	Selenomonadales	Veillonellaceae	Veillonella
DENOVO182	88.0073516095234	-2.51567953064352	0.765958951153545	-3.28435293674011	0.00102216828916696	0.032253715219445	Bacteria	Fusobacteria	Fusobacteriia	Fusobacteriales	Fusobacteriaceae	Fusobacterium	Bacteria	Fusobacteria	Fusobacteriia	Fusobacteriales	Fusobacteriaceae	Fusobacterium
DENOVO92	116.098402193181	3.71912263393913	1.15113246473626	3.23083810757715	0.00123427827728049	0.0350967936053715	Bacteria	Proteobacteria	Gammaproteobacteria	Pasteurellales	Pasteurellaceae	Haemophilus	Bacteria	Proteobacteria	Gammaproteobacteria	Pasteurellales	Pasteurellaceae	Haemophilus
DENOVO3972	5.83580443330275	2.65724470791181	0.824605894332975	3.222442049194	0.00127102874038144	0.0350967936053715	Bacteria	Firmicutes	Bacilli	Lactobacillales	Streptococcaceae	Streptococcus	Bacteria	Firmicutes	Bacilli	Lactobacillales	Streptococcaceae	Streptococcus
DENOVO1237	4.17781550747574	-6.86272471727084	2.14999341368345	-3.19197476308234	0.00141303678226374	0.0377987339255551	Bacteria	Bacteroidetes	Bacteroidia	Bacteroidales	Prevotellaceae	Prevotella	Bacteria	Bacteroidetes	Bacteroidia	Bacteroidales	Prevotellaceae	Prevotella
DENOVO1243	4.07100280588409	-5.60601736740611	1.77575020299954	-3.15698534508772	0.00159409357626202	0.0413498212509179	Bacteria	Firmicutes	Negativicutes	Selenomonadales	Veillonellaceae	Selenomonas	Bacteria	Firmicutes	Negativicutes	Selenomonadales	Veillonellaceae	Selenomonas
DENOVO2513	12.4825519827506	2.99031371995142	0.950038125756436	3.14757233302662	0.00164632367714555	0.0414486196363704	Bacteria	Actinobacteria	Actinobacteria	Actinomycetales	Micrococcaceae	Rothia	Bacteria	Actinobacteria	Actinobacteria	Actinomycetales	Micrococcaceae	Rothia
DENOVO515	24.7958111303727	3.14942012279174	1.01180870968772	3.11266358219408	0.0018540723175047	0.045333219103898	Bacteria	Actinobacteria	Actinobacteria	Actinomycetales	Corynebacteriaceae	Corynebacterium	Bacteria	Actinobacteria	Actinobacteria	Actinomycetales	Corynebacteriaceae	Corynebacterium
DENOVO2969	7.83258102715997	4.71598141651988	1.5231004836307	3.09630353821314	0.00195949662014512	0.045333219103898	Bacteria	Firmicutes	Negativicutes	Selenomonadales	Veillonellaceae	Veillonella	Bacteria	Firmicutes	Negativicutes	Selenomonadales	Veillonellaceae	Veillonella
DENOVO909	4.94659984481433	4.07133871713442	1.31152101078394	3.10428783348338	0.00190737672960023	0.045333219103898	Bacteria	Fusobacteria	Fusobacteriia	Fusobacteriales	Leptotrichiaceae	Leptotrichia	Bacteria	Fusobacteria	Fusobacteriia	Fusobacteriales	Leptotrichiaceae	Leptotrichia
DENOVO489	24.0088087694319	6.30566731341573	2.05205769564405	3.07285088855002	0.00212024402790138	0.0477612865232522	Bacteria	Bacteroidetes	Bacteroidia	Bacteroidales	Prevotellaceae	NA	Bacteria	Bacteroidetes	Bacteroidia	Bacteroidales	Prevotellaceae	NA
DENOVO80	202.08403784334	-6.04591859082399	1.98686290422626	-3.04294703875326	0.00234273560229967	0.0489117481845981	Bacteria	Bacteroidetes	Bacteroidia	Bacteroidales	Porphyromonadaceae	Porphyromonas	Bacteria	Bacteroidetes	Bacteroidia	Bacteroidales	Porphyromonadaceae	Porphyromonas
DENOVO41	609.04677681863	3.4088206202264	1.11680560294172	3.05229541403392	0.00227098479565185	0.0489117481845981	Bacteria	Bacteroidetes	Bacteroidia	Bacteroidales	Porphyromonadaceae	Porphyromonas	Bacteria	Bacteroidetes	Bacteroidia	Bacteroidales	Porphyromonadaceae	Porphyromonas
DENOVO321	10.7002114333156	5.65935702594483	1.85829446449146	3.04545761400283	0.00232326522679508	0.0489117481845981	Bacteria	Bacteroidetes	Flavobacteriia	Flavobacteriales	Flavobacteriaceae	NA	Bacteria	Bacteroidetes	Flavobacteriia	Flavobacteriales	Flavobacteriaceae	NA
DENOVO1486	3.62684505581007	-4.83749541097705	1.61949788266117	-2.98703410653927	0.00281698293405889	0.0574127950370098	Bacteria	Synergistetes	Synergistia	Synergistales	Synergistaceae	Fretibacterium	Bacteria	Synergistetes	Synergistia	Synergistales	Synergistaceae	Fretibacterium
DENOVO4513	3.83471933064488	3.25451617814049	1.09903178866707	2.96125754659712	0.00306385616280077	0.0609921133804061	Bacteria	Firmicutes	Bacilli	Lactobacillales	Streptococcaceae	NA	Bacteria	Firmicutes	Bacilli	Lactobacillales	Streptococcaceae	NA
DENOVO38	680.358103359381	4.01924718779175	1.37051833320002	2.93264751767838	0.00336085216882094	0.0653838512843347	Bacteria	Actinobacteria	Actinobacteria	Actinomycetales	Micrococcaceae	Rothia	Bacteria	Actinobacteria	Actinobacteria	Actinomycetales	Micrococcaceae	Rothia
DENOVO149	130.316506701302	3.86545505248756	1.32702237547373	2.91287857984131	0.00358113817543074	0.068121206181527	Bacteria	Firmicutes	Negativicutes	Selenomonadales	Veillonellaceae	Veillonella	Bacteria	Firmicutes	Negativicutes	Selenomonadales	Veillonellaceae	Veillonella
DENOVO51	396.911152895925	3.02445781258892	1.04092308065011	2.90555360795727	0.00366604044184053	0.0682202308307716	Bacteria	Bacteroidetes	Bacteroidia	Bacteroidales	Porphyromonadaceae	Porphyromonas	Bacteria	Bacteroidetes	Bacteroidia	Bacteroidales	Porphyromonadaceae	Porphyromonas
DENOVO2059	2.90893725916586	3.26728831276001	1.12801934708336	2.89648251265193	0.00377371673889004	0.0687298197551038	Bacteria	Firmicutes	Bacilli	Lactobacillales	Streptococcaceae	Streptococcus	Bacteria	Firmicutes	Bacilli	Lactobacillales	Streptococcaceae	Streptococcus
DENOVO386	25.8267509554086	4.60907174184915	1.6087162496846	2.86506196649209	0.00416927646934103	0.0743520970365817	Bacteria	Actinobacteria	Actinobacteria	Actinomycetales	Actinomycetaceae	Actinomyces	Bacteria	Actinobacteria	Actinobacteria	Actinomycetales	Actinomycetaceae	Actinomyces
DENOVO2894	6.87542008229127	2.72878267383902	0.957660832995609	2.8494249527813	0.0043798337208134	0.0749827533003255	Bacteria	Firmicutes	Bacilli	Lactobacillales	Streptococcaceae	Streptococcus	Bacteria	Firmicutes	Bacilli	Lactobacillales	Streptococcaceae	Streptococcus
DENOVO940	4.30675608957321	4.0306983367723	1.41254732869368	2.85349613063931	0.00432410544861481	0.0749827533003255	Bacteria	Fusobacteria	Fusobacteriia	Fusobacteriales	Leptotrichiaceae	Leptotrichia	Bacteria	Fusobacteria	Fusobacteriia	Fusobacteriales	Leptotrichiaceae	Leptotrichia
DENOVO34	784.947370876356	3.06846578612164	1.07973204522368	2.8418771117291	0.00448487752488202	0.0752755913980199	Bacteria	Bacteroidetes	Bacteroidia	Bacteroidales	Porphyromonadaceae	Porphyromonas	Bacteria	Bacteroidetes	Bacteroidia	Bacteroidales	Porphyromonadaceae	Porphyromonas
DENOVO273	49.584793944928	-5.80400550497863	2.07362985202395	-2.7989592739098	0.00512676032043682	0.0756639109361021	Bacteria	Bacteroidetes	Bacteroidia	Bacteroidales	Porphyromonadaceae	Porphyromonas	Bacteria	Bacteroidetes	Bacteroidia	Bacteroidales	Porphyromonadaceae	Porphyromonas
DENOVO218	3.666595745857	4.84889766793678	1.72860616872928	2.8050910355719	0.00503023703606155	0.0756639109361021	Bacteria	Actinobacteria	Actinobacteria	Actinomycetales	Micrococcaceae	Rothia	Bacteria	Actinobacteria	Actinobacteria	Actinomycetales	Micrococcaceae	Rothia
DENOVO1343	19.2909139568521	4.01314450419561	1.42166460000948	2.82284900683948	0.00475989831705174	0.0756639109361021	Bacteria	Proteobacteria	Betaproteobacteria	Neisseriales	Neisseriaceae	Neisseria	Bacteria	Proteobacteria	Betaproteobacteria	Neisseriales	Neisseriaceae	Neisseria
DENOVO4162	4.665329093313	4.68152766533111	1.65384161454566	2.83069891587968	0.00464464202154131	0.0756639109361021	Bacteria	Firmicutes	Negativicutes	Selenomonadales	Veillonellaceae	Veillonella	Bacteria	Firmicutes	Negativicutes	Selenomonadales	Veillonellaceae	Veillonella
DENOVO2572	6.55073297261424	2.76732885194594	0.98607933364432	2.8063957508556	0.0050099120440367	0.0756639109361021	Bacteria	Firmicutes	Bacilli	Lactobacillales	Streptococcaceae	Streptococcus	Bacteria	Firmicutes	Bacilli	Lactobacillales	Streptococcaceae	Streptococcus
DENOVO2447	15.3940167998522	2.72475130253678	0.971806911174801	2.80379905843937	0.00505043702584978	0.0756639109361021	Bacteria	Firmicutes	Bacilli	Lactobacillales	NA	NA	Bacteria	Firmicutes	Bacilli	Lactobacillales	NA	NA
DENOVO3041	5.91484514578561	2.48881544150131	0.883636692106722	2.81655963783894	0.00485410300039735	0.0756639109361021	Bacteria	Firmicutes	Bacilli	Lactobacillales	Streptococcaceae	Streptococcus	Bacteria	Firmicutes	Bacilli	Lactobacillales	Streptococcaceae	Streptococcus
DENOVO37	563.662229415868	3.45535756560984	1.25443230423352	2.75451895965095	0.00587784842824926	0.0811522299126027	Bacteria	Actinobacteria	Actinobacteria	Actinomycetales	Micrococcaceae	Rothia	Bacteria	Actinobacteria	Actinobacteria	Actinomycetales	Micrococcaceae	Rothia
DENOVO113	207.565532639236	2.91418844386527	1.05775732646509	2.75506335049853	0.00586807723069315	0.0811522299126027	Bacteria	Actinobacteria	Actinobacteria	Actinomycetales	Actinomycetaceae	Actinomyces	Bacteria	Actinobacteria	Actinobacteria	Actinomycetales	Actinomycetaceae	Actinomyces
DENOVO1216	9.92587504607785	2.80836394417579	1.01880384634742	2.75653056694303	0.00584181522853716	0.0811522299126027	Bacteria	Actinobacteria	Actinobacteria	Actinomycetales	Actinomycetaceae	Actinomyces	Bacteria	Actinobacteria	Actinobacteria	Actinomycetales	Actinomycetaceae	Actinomyces
DENOVO1000	16.1574478037521	1.92698884135988	0.697167128799271	2.76402710592327	0.00570927963460035	0.0811522299126027	Bacteria	Firmicutes	Bacilli	Lactobacillales	Streptococcaceae	Streptococcus	Bacteria	Firmicutes	Bacilli	Lactobacillales	Streptococcaceae	Streptococcus
DENOVO1008	5.56297519890233	3.73422988643572	1.3672711051827	2.73115541773752	0.00631127011548371	0.0831145725977547	Bacteria	Bacteroidetes	Bacteroidia	Bacteroidales	Porphyromonadaceae	Tannerella	Bacteria	Bacteroidetes	Bacteroidia	Bacteroidales	Porphyromonadaceae	Tannerella
DENOVO288	13.4561181178534	7.14160852102951	2.61270222932893	2.73341846646789	0.00626806399172215	0.0831145725977547	Bacteria	Bacteroidetes	Bacteroidia	Bacteroidales	Porphyromonadaceae	NA	Bacteria	Bacteroidetes	Bacteroidia	Bacteroidales	Porphyromonadaceae	NA
DENOVO297	48.991439876766	3.02548292059503	1.1052989859049	2.73725295976645	0.00619546329878893	0.0831145725977547	Bacteria	Firmicutes	Clostridia	Clostridiales	Lachnospiraceae	Oribacterium	Bacteria	Firmicutes	Clostridia	Clostridiales	Lachnospiraceae	Oribacterium
DENOVO67	6.32508105856168	4.20949489226111	1.55364804088642	2.70942631888457	0.00673996736014961	0.0874153342467889	Bacteria	Actinobacteria	Actinobacteria	Actinomycetales	Micrococcaceae	Rothia	Bacteria	Actinobacteria	Actinobacteria	Actinomycetales	Micrococcaceae	Rothia
DENOVO126	44.0428072811359	2.1689656895594	0.802192393992999	2.70379737554371	0.00685520773612203	0.087582952568962	Bacteria	Bacteroidetes	Bacteroidia	Bacteroidales	Prevotellaceae	NA	Bacteria	Bacteroidetes	Bacteroidia	Bacteroidales	Prevotellaceae	NA
DENOVO3981	50.538526595009	3.3131553647192	1.23029483392377	2.69297673481451	0.00708172104653984	0.0880415706429432	Bacteria	Proteobacteria	Betaproteobacteria	Neisseriales	Neisseriaceae	Morococcus	Bacteria	Proteobacteria	Betaproteobacteria	Neisseriales	Neisseriaceae	Morococcus
DENOVO646	12.5404194430447	-3.40392645704147	1.26433461496994	-2.6922670760876	0.007096808848555	0.0880415706429432	Bacteria	Firmicutes	Negativicutes	Selenomonadales	Veillonellaceae	Selenomonas	Bacteria	Firmicutes	Negativicutes	Selenomonadales	Veillonellaceae	Selenomonas
DENOVO308	22.7749313084369	5.87713660485331	2.19487580855831	2.6776624818302	0.00741378842007478	0.0893831392617467	Bacteria	Bacteroidetes	Flavobacteriia	Flavobacteriales	Flavobacteriaceae	NA	Bacteria	Bacteroidetes	Flavobacteriia	Flavobacteriales	Flavobacteriaceae	NA
DENOVO1123	8.458501867152	2.18328024968039	0.814716247381937	2.67980448002147	0.00736651738679617	0.0893831392617467	Bacteria	Firmicutes	Bacilli	Lactobacillales	Streptococcaceae	Streptococcus	Bacteria	Firmicutes	Bacilli	Lactobacillales	Streptococcaceae	Streptococcus
DENOVO506	7.65970693266164	5.63922299048899	2.11181621385983	2.67031901425836	0.00757792118415939	0.0900930629672283	Bacteria	SR1	SR1_genera_incertae_sedis	SR1_genera_incertae_sedis	SR1_genera_incertae_sedis	SR1_genera_incertae_sedis	Bacteria	SR1	SR1_genera_incertae_sedis	SR1_genera_incertae_sedis	SR1_genera_incertae_sedis	SR1_genera_incertae_sedis
DENOVO3338	3.02846468845601	2.73908814648305	1.02869342134505	2.66268655913207	0.00775195850573064	0.0908996778206223	Bacteria	Firmicutes	Bacilli	Lactobacillales	Streptococcaceae	Streptococcus	Bacteria	Firmicutes	Bacilli	Lactobacillales	Streptococcaceae	Streptococcus
DENOVO76	57.3366232527535	-2.17218761331379	0.819154456149548	-2.65174363272612	0.00800773177634053	0.0926299783857769	Bacteria	Bacteroidetes	Bacteroidia	Bacteroidales	Prevotellaceae	Prevotella	Bacteria	Bacteroidetes	Bacteroidia	Bacteroidales	Prevotellaceae	Prevotella
DENOVO178	117.144287164976	5.19694563361419	1.9744760243201	2.63206317504095	0.00848680802808358	0.0968627689605273	Bacteria	Bacteroidetes	Bacteroidia	Bacteroidales	Prevotellaceae	Alloprevotella	Bacteria	Bacteroidetes	Bacteroidia	Bacteroidales	Prevotellaceae	Alloprevotella
DENOVO137	165.649098128114	3.80106940825192	1.45882428601824	2.60557042042854	0.00917214168382396	0.101965627030562	Bacteria	Bacteroidetes	Bacteroidia	Bacteroidales	Prevotellaceae	Prevotella	Bacteria	Bacteroidetes	Bacteroidia	Bacteroidales	Prevotellaceae	Prevotella
DENOVO1415	7.09138626613921	3.75978383438007	1.44223544888787	2.60691403562387	0.0091362294154488	0.101965627030562	Bacteria	Firmicutes	Negativicutes	Selenomonadales	Veillonellaceae	Veillonella	Bacteria	Firmicutes	Negativicutes	Selenomonadales	Veillonellaceae	Veillonella
DENOVO357	15.7769375583961	4.08640032401228	1.57628633252185	2.59242260730293	0.00953026213250362	0.104299398596914	Bacteria	Bacteroidetes	Bacteroidia	Bacteroidales	Prevotellaceae	Prevotella	Bacteria	Bacteroidetes	Bacteroidia	Bacteroidales	Prevotellaceae	Prevotella
DENOVO1773	7.87808382203756	4.16608464699452	1.61185238654064	2.5846564373899	0.00974760734550601	0.104299398596914	Bacteria	Actinobacteria	Actinobacteria	Actinomycetales	Micrococcaceae	Rothia	Bacteria	Actinobacteria	Actinobacteria	Actinomycetales	Micrococcaceae	Rothia
DENOVO1760	3.14040929037623	3.75496488435797	1.45142160471339	2.58709452316541	0.00967890368033088	0.104299398596914	Bacteria	Actinobacteria	Actinobacteria	Actinomycetales	Micrococcaceae	Rothia	Bacteria	Actinobacteria	Actinobacteria	Actinomycetales	Micrococcaceae	Rothia
DENOVO595	24.5167754289148	4.06812117601037	1.58277662043383	2.5702434086342	0.0101627081074584	0.106088757804687	Bacteria	Bacteroidetes	Bacteroidia	Bacteroidales	Prevotellaceae	Prevotella	Bacteria	Bacteroidetes	Bacteroidia	Bacteroidales	Prevotellaceae	Prevotella
DENOVO1434	3.13409327540062	-4.37042531863536	1.69851765563525	-2.57308206608003	0.0100797303654094	0.106088757804687	Bacteria	Synergistetes	Synergistia	Synergistales	Synergistaceae	Fretibacterium	Bacteria	Synergistetes	Synergistia	Synergistales	Synergistaceae	Fretibacterium
DENOVO50	480.598990898851	3.41383619137292	1.33632225977964	2.55465039693036	0.0106294498525782	0.108319155640559	Bacteria	Actinobacteria	Actinobacteria	Actinomycetales	Micrococcaceae	Rothia	Bacteria	Actinobacteria	Actinobacteria	Actinomycetales	Micrococcaceae	Rothia
DENOVO83	95.1986072799595	2.79778016034679	1.09355571279491	2.55842489560611	0.0105147530190847	0.108319155640559	Bacteria	Firmicutes	Negativicutes	Selenomonadales	Veillonellaceae	Veillonella	Bacteria	Firmicutes	Negativicutes	Selenomonadales	Veillonellaceae	Veillonella
DENOVO64	419.039224692556	4.8900472363603	1.9227639220171	2.54323850180751	0.0109830232502981	0.10931939421227	Bacteria	Bacteroidetes	Bacteroidia	Bacteroidales	Prevotellaceae	Alloprevotella	Bacteria	Bacteroidetes	Bacteroidia	Bacteroidales	Prevotellaceae	Alloprevotella
DENOVO4200	3.53615479940745	3.7419010104545	1.47120410490368	2.54342752170303	0.010977082772735	0.10931939421227	Bacteria	Firmicutes	Bacilli	Lactobacillales	Carnobacteriaceae	Granulicatella	Bacteria	Firmicutes	Bacilli	Lactobacillales	Carnobacteriaceae	Granulicatella
DENOVO4456	7.83459781183913	2.18065158467447	0.863289114856871	2.52598063284513	0.01153758414489	0.113519218712941	Bacteria	Firmicutes	Bacilli	Lactobacillales	Streptococcaceae	Streptococcus	Bacteria	Firmicutes	Bacilli	Lactobacillales	Streptococcaceae	Streptococcus
DENOVO234	66.2443301274137	2.99170113601603	1.18998530280213	2.51406561826545	0.011934822556479	0.116093273958477	Bacteria	Bacteroidetes	Flavobacteriia	Flavobacteriales	Flavobacteriaceae	Capnocytophaga	Bacteria	Bacteroidetes	Flavobacteriia	Flavobacteriales	Flavobacteriaceae	Capnocytophaga
DENOVO243	69.6857390651993	3.37369061511271	1.34410986101622	2.50998129911943	0.0120737555466126	0.116125109526971	Bacteria	Proteobacteria	Gammaproteobacteria	Pasteurellales	Pasteurellaceae	Haemophilus	Bacteria	Proteobacteria	Gammaproteobacteria	Pasteurellales	Pasteurellaceae	Haemophilus
DENOVO1899	16.3793178065189	3.03925362528386	1.2193184092924	2.49258405525725	0.0126817309902389	0.120617352529384	Bacteria	Proteobacteria	Gammaproteobacteria	Pasteurellales	Pasteurellaceae	Haemophilus	Bacteria	Proteobacteria	Gammaproteobacteria	Pasteurellales	Pasteurellaceae	Haemophilus
DENOVO553	9.04916314916474	4.26596992322122	1.71475434101353	2.48780237564511	0.0128535135731256	0.120907776028522	Bacteria	Fusobacteria	Fusobacteriia	Fusobacteriales	Fusobacteriaceae	Fusobacterium	Bacteria	Fusobacteria	Fusobacteriia	Fusobacteriales	Fusobacteriaceae	Fusobacterium
DENOVO1616	3.33393626500211	4.10358141965891	1.65406333819489	2.48090948206205	0.0131047646988688	0.121931288937301	Bacteria	Firmicutes	Negativicutes	Selenomonadales	Veillonellaceae	Veillonella	Bacteria	Firmicutes	Negativicutes	Selenomonadales	Veillonellaceae	Veillonella
DENOVO701	12.8582615734095	3.85384255764185	1.56691940413774	2.45950273349418	0.013912963811756	0.125774553974547	Bacteria	Bacteroidetes	Bacteroidia	Bacteroidales	Prevotellaceae	Prevotella	Bacteria	Bacteroidetes	Bacteroidia	Bacteroidales	Prevotellaceae	Prevotella
DENOVO1490	4.08537336736329	4.61085184396409	1.87724796415836	2.45617623883338	0.0140424271677538	0.125774553974547	Bacteria	Actinobacteria	Actinobacteria	Actinomycetales	Micrococcaceae	Rothia	Bacteria	Actinobacteria	Actinobacteria	Actinomycetales	Micrococcaceae	Rothia
DENOVO2079	4.77845880228653	3.24622190561993	1.31833757701823	2.4623601437214	0.0138025991959648	0.125774553974547	Bacteria	Firmicutes	Negativicutes	Selenomonadales	Veillonellaceae	Veillonella	Bacteria	Firmicutes	Negativicutes	Selenomonadales	Veillonellaceae	Veillonella
DENOVO209	36.7585954412318	2.1596708316063	0.879859265908034	2.45456394594819	0.0141055574550894	0.125774553974547	Bacteria	Candidatus Saccharibacteria	Saccharibacteria_genera_incertae_sedis	Saccharibacteria_genera_incertae_sedis	Saccharibacteria_genera_incertae_sedis	Saccharibacteria_genera_incertae_sedis	Bacteria	Candidatus Saccharibacteria	Saccharibacteria_genera_incertae_sedis	Saccharibacteria_genera_incertae_sedis	Saccharibacteria_genera_incertae_sedis	Saccharibacteria_genera_incertae_sedis
DENOVO435	33.0688534313166	2.93165450155179	1.20248040007986	2.43800605927307	0.0147685264542064	0.13032843963712	Bacteria	Firmicutes	Clostridia	Clostridiales	Lachnospiraceae	Lachnoanaerobaculum	Bacteria	Firmicutes	Clostridia	Clostridiales	Lachnospiraceae	Lachnoanaerobaculum
DENOVO681	8.0961611487663	3.56106737834626	1.46452236544919	2.43155547662396	0.0150341457955931	0.130838680018389	Bacteria	Bacteroidetes	Flavobacteriia	Flavobacteriales	Flavobacteriaceae	Capnocytophaga	Bacteria	Bacteroidetes	Flavobacteriia	Flavobacteriales	Flavobacteriaceae	Capnocytophaga
DENOVO3808	3.07371064426455	3.93726103959026	1.62080341374122	2.42920332361719	0.0151320436002576	0.130838680018389	Bacteria	Proteobacteria	Betaproteobacteria	Neisseriales	Neisseriaceae	Neisseria	Bacteria	Proteobacteria	Betaproteobacteria	Neisseriales	Neisseriaceae	Neisseria
DENOVO470	19.449388521149	-3.13027646459381	1.29267120601665	-2.42155657991309	0.0154541950462503	0.130978128312774	Bacteria	Firmicutes	Clostridia	Clostridiales	Lachnospiraceae	Stomatobaculum	Bacteria	Firmicutes	Clostridia	Clostridiales	Lachnospiraceae	Stomatobaculum
DENOVO4480	3.78964907606314	4.39081982960195	1.81267661978359	2.42228524474826	0.0154232388813353	0.130978128312774	Bacteria	Actinobacteria	Actinobacteria	Actinomycetales	Micrococcaceae	Rothia	Bacteria	Actinobacteria	Actinobacteria	Actinomycetales	Micrococcaceae	Rothia
DENOVO1513	4.90770784542685	2.8263892588066	1.17164562661273	2.41232433647858	0.0158511737393793	0.133025536479497	Bacteria	Candidatus Saccharibacteria	Saccharibacteria_genera_incertae_sedis	Saccharibacteria_genera_incertae_sedis	Saccharibacteria_genera_incertae_sedis	Saccharibacteria_genera_incertae_sedis	Bacteria	Candidatus Saccharibacteria	Saccharibacteria_genera_incertae_sedis	Saccharibacteria_genera_incertae_sedis	Saccharibacteria_genera_incertae_sedis	Saccharibacteria_genera_incertae_sedis
DENOVO937	8.42034205037861	4.35144724191404	1.80664407463212	2.40858025275406	0.0160147048946574	0.133093081454628	Bacteria	Bacteroidetes	Bacteroidia	Bacteroidales	Prevotellaceae	Prevotella	Bacteria	Bacteroidetes	Bacteroidia	Bacteroidales	Prevotellaceae	Prevotella
DENOVO669	7.29811243602966	2.64651848452699	1.10115289069284	2.40340692640948	0.0162431012602328	0.133693218064993	Bacteria	Candidatus Saccharibacteria	Saccharibacteria_genera_incertae_sedis	Saccharibacteria_genera_incertae_sedis	Saccharibacteria_genera_incertae_sedis	Saccharibacteria_genera_incertae_sedis	Bacteria	Candidatus Saccharibacteria	Saccharibacteria_genera_incertae_sedis	Saccharibacteria_genera_incertae_sedis	Saccharibacteria_genera_incertae_sedis	Saccharibacteria_genera_incertae_sedis
DENOVO3717	4.08489416513519	5.05458842546345	2.11071304810356	2.39473026899839	0.0166325959138656	0.135595258116847	Bacteria	Bacteroidetes	NA	NA	NA	NA	Bacteria	Bacteroidetes	NA	NA	NA	NA
DENOVO1160	4.34151626249153	4.30165953417588	1.81025949142654	2.37626680293555	0.0174888120928828	0.138615029180626	Bacteria	Proteobacteria	Gammaproteobacteria	Pasteurellales	Pasteurellaceae	Haemophilus	Bacteria	Proteobacteria	Gammaproteobacteria	Pasteurellales	Pasteurellaceae	Haemophilus
DENOVO246	14.0489578068442	4.19551325111625	1.76526552151052	2.37670378761275	0.0174681093616358	0.138615029180626	Bacteria	Proteobacteria	Betaproteobacteria	Neisseriales	Neisseriaceae	Neisseria	Bacteria	Proteobacteria	Betaproteobacteria	Neisseriales	Neisseriaceae	Neisseria
DENOVO1670	2.86405544578016	2.97845466960812	1.25089850618391	2.38105222356883	0.0172632643721127	0.138615029180626	Bacteria	Candidatus Saccharibacteria	Saccharibacteria_genera_incertae_sedis	Saccharibacteria_genera_incertae_sedis	Saccharibacteria_genera_incertae_sedis	Saccharibacteria_genera_incertae_sedis	Bacteria	Candidatus Saccharibacteria	Saccharibacteria_genera_incertae_sedis	Saccharibacteria_genera_incertae_sedis	Saccharibacteria_genera_incertae_sedis	Saccharibacteria_genera_incertae_sedis
DENOVO1143	6.02416913553074	2.72755669733212	1.15051209806453	2.37073273885654	0.0177528629481683	0.139416978748918	Bacteria	Fusobacteria	Fusobacteriia	Fusobacteriales	Leptotrichiaceae	Leptotrichia	Bacteria	Fusobacteria	Fusobacteriia	Fusobacteriales	Leptotrichiaceae	Leptotrichia
DENOVO533	18.4858848320428	2.90729906374992	1.23088162214174	2.36196479941849	0.0181783681759342	0.14146075598727	Bacteria	Fusobacteria	Fusobacteriia	Fusobacteriales	Fusobacteriaceae	Fusobacterium	Bacteria	Fusobacteria	Fusobacteriia	Fusobacteriales	Fusobacteriaceae	Fusobacterium
DENOVO84	230.518210025074	2.97955005672474	1.26432367622932	2.35663549828542	0.0184413384091139	0.142214285389203	Bacteria	Proteobacteria	Gammaproteobacteria	Pasteurellales	Pasteurellaceae	Haemophilus	Bacteria	Proteobacteria	Gammaproteobacteria	Pasteurellales	Pasteurellaceae	Haemophilus
DENOVO582	11.6013393909617	3.24390599968755	1.38368094663646	2.34440317153534	0.0190575582264082	0.14565419501612	Bacteria	Actinobacteria	Actinobacteria	Actinomycetales	Actinomycetaceae	Actinomyces	Bacteria	Actinobacteria	Actinobacteria	Actinomycetales	Actinomycetaceae	Actinomyces
DENOVO15	1742.66575579925	2.72769143645948	1.16516484440877	2.34103478966838	0.0192303750841584	0.145674345770262	Bacteria	Proteobacteria	Betaproteobacteria	Neisseriales	Neisseriaceae	Neisseria	Bacteria	Proteobacteria	Betaproteobacteria	Neisseriales	Neisseriaceae	Neisseria
DENOVO27	772.096230398751	1.93019133391812	0.825809350331291	2.33733286398826	0.0194218829974172	0.145834489875343	Bacteria	Firmicutes	Bacilli	Lactobacillales	Carnobacteriaceae	Granulicatella	Bacteria	Firmicutes	Bacilli	Lactobacillales	Carnobacteriaceae	Granulicatella
DENOVO1105	9.7852319487738	3.71696945544091	1.61242884363592	2.30519906048033	0.0211554274735143	0.149927380705145	Bacteria	Bacteroidetes	Bacteroidia	Bacteroidales	Prevotellaceae	Prevotella	Bacteria	Bacteroidetes	Bacteroidia	Bacteroidales	Prevotellaceae	Prevotella
DENOVO121	14.1307302021213	4.90796792471517	2.13603385678481	2.29770137262839	0.0215787913881066	0.149927380705145	Bacteria	Bacteroidetes	Bacteroidia	Bacteroidales	Prevotellaceae	Alloprevotella	Bacteria	Bacteroidetes	Bacteroidia	Bacteroidales	Prevotellaceae	Alloprevotella
DENOVO175	106.240005844548	1.43818714018438	0.623276717746827	2.30746167670676	0.021029096311483	0.149927380705145	Bacteria	Bacteroidetes	Flavobacteriia	Flavobacteriales	Flavobacteriaceae	NA	Bacteria	Bacteroidetes	Flavobacteriia	Flavobacteriales	Flavobacteriaceae	NA
DENOVO2625	6.30905893991113	3.43309076333374	1.49263196080387	2.30002495825214	0.0214468060972345	0.149927380705145	Bacteria	Actinobacteria	Actinobacteria	Actinomycetales	Micrococcaceae	Rothia	Bacteria	Actinobacteria	Actinobacteria	Actinomycetales	Micrococcaceae	Rothia
DENOVO128	6.88273751822917	4.13153783874289	1.79136596815324	2.30636168833898	0.0210904308423499	0.149927380705145	Bacteria	Proteobacteria	Gammaproteobacteria	Pasteurellales	Pasteurellaceae	Haemophilus	Bacteria	Proteobacteria	Gammaproteobacteria	Pasteurellales	Pasteurellaceae	Haemophilus
DENOVO407	3.81355523382601	4.64156678355076	2.0158607969217	2.30252346324638	0.0213056697961402	0.149927380705145	Bacteria	Proteobacteria	Betaproteobacteria	Neisseriales	Neisseriaceae	Neisseria	Bacteria	Proteobacteria	Betaproteobacteria	Neisseriales	Neisseriaceae	Neisseria
DENOVO745	3.76988797088873	4.62163403516692	1.99302842945738	2.31890020576636	0.0204004479788645	0.149927380705145	Bacteria	Proteobacteria	Gammaproteobacteria	Cardiobacteriales	Cardiobacteriaceae	Cardiobacterium	Bacteria	Proteobacteria	Gammaproteobacteria	Cardiobacteriales	Cardiobacteriaceae	Cardiobacterium
DENOVO2791	12.1987422664526	-2.03066477830368	0.878135947722593	-2.31247198519787	0.0207516874173628	0.149927380705145	Bacteria	Firmicutes	Bacilli	Lactobacillales	Streptococcaceae	Streptococcus	Bacteria	Firmicutes	Bacilli	Lactobacillales	Streptococcaceae	Streptococcus
DENOVO46	30.3994016905402	1.54279421612752	0.664002738951304	2.3234756810855	0.0201536126060137	0.149927380705145	Bacteria	Firmicutes	Bacilli	Lactobacillales	Streptococcaceae	Streptococcus	Bacteria	Firmicutes	Bacilli	Lactobacillales	Streptococcaceae	Streptococcus
DENOVO4410	4.10551232876289	2.50725178091039	1.09381477468777	2.29220873490768	0.0218936011543728	0.149927380705145	Bacteria	Firmicutes	Bacilli	Lactobacillales	Streptococcaceae	NA	Bacteria	Firmicutes	Bacilli	Lactobacillales	Streptococcaceae	NA
DENOVO3787	4.32291667276651	2.41983182606668	1.05446049983002	2.29485298544304	0.0217415509226813	0.149927380705145	Bacteria	Firmicutes	Bacilli	Lactobacillales	Streptococcaceae	Streptococcus	Bacteria	Firmicutes	Bacilli	Lactobacillales	Streptococcaceae	Streptococcus
DENOVO841	8.47880999433645	-4.82308687001719	2.11295404964003	-2.28262742904365	0.0224523238446285	0.152533247706365	Bacteria	Actinobacteria	Actinobacteria	Actinomycetales	Actinomycetaceae	Actinomyces	Bacteria	Actinobacteria	Actinobacteria	Actinomycetales	Actinomycetaceae	Actinomyces
DENOVO530	3.08495651835732	2.74933162561622	1.21534006462097	2.26219122174143	0.0236855914375373	0.159360450093101	Bacteria	Actinobacteria	Actinobacteria	Actinomycetales	Actinomycetaceae	Actinomyces	Bacteria	Actinobacteria	Actinobacteria	Actinomycetales	Actinomycetaceae	Actinomyces
DENOVO4074	3.3514756232816	2.68081914263445	1.18627376218432	2.25986549487378	0.0238296000139217	0.159360450093101	Bacteria	Proteobacteria	Gammaproteobacteria	Pasteurellales	Pasteurellaceae	Haemophilus	Bacteria	Proteobacteria	Gammaproteobacteria	Pasteurellales	Pasteurellaceae	Haemophilus
DENOVO1322	4.9901088772984	2.83182948704243	1.25532519482319	2.25585330296926	0.0240798198420244	0.15978547119979	Bacteria	Bacteroidetes	Flavobacteriia	Flavobacteriales	Flavobacteriaceae	Capnocytophaga	Bacteria	Bacteroidetes	Flavobacteriia	Flavobacteriales	Flavobacteriaceae	Capnocytophaga
DENOVO966	5.36518100280969	-3.03689789543839	1.35077158451365	-2.2482690117677	0.0245590414406374	0.161711842101428	Bacteria	Bacteroidetes	Bacteroidia	Bacteroidales	Prevotellaceae	Prevotella	Bacteria	Bacteroidetes	Bacteroidia	Bacteroidales	Prevotellaceae	Prevotella
DENOVO389	12.0019078112752	2.23466975032958	0.996215454236903	2.24315908855412	0.0248865574394138	0.162617505100292	Bacteria	Firmicutes	Clostridia	Clostridiales	Lachnospiraceae	Catonella	Bacteria	Firmicutes	Clostridia	Clostridiales	Lachnospiraceae	Catonella
DENOVO163	89.2771849280895	3.58198589753906	1.61368616707451	2.21975373565538	0.026435488984373	0.170141192260326	Bacteria	Bacteroidetes	Bacteroidia	Bacteroidales	Porphyromonadaceae	Porphyromonas	Bacteria	Bacteroidetes	Bacteroidia	Bacteroidales	Porphyromonadaceae	Porphyromonas
DENOVO1308	16.394176827879	-1.8221949844652	0.820424851551019	-2.22103825965331	0.0263483701391579	0.170141192260326	Bacteria	Firmicutes	Bacilli	Lactobacillales	Streptococcaceae	Streptococcus	Bacteria	Firmicutes	Bacilli	Lactobacillales	Streptococcaceae	Streptococcus
DENOVO373	8.83831545597288	3.87831061362452	1.76526679623616	2.19701102512873	0.0280196588174056	0.178574452346712	Bacteria	Firmicutes	Clostridia	Clostridiales	Lachnospiraceae	Stomatobaculum	Bacteria	Firmicutes	Clostridia	Clostridiales	Lachnospiraceae	Stomatobaculum
DENOVO221	5.21030967241665	2.73811131876946	1.25017034738084	2.19019058043244	0.0285104181000762	0.178574452346712	Bacteria	Proteobacteria	Betaproteobacteria	Neisseriales	Neisseriaceae	Neisseria	Bacteria	Proteobacteria	Betaproteobacteria	Neisseriales	Neisseriaceae	Neisseria
DENOVO125	152.571837822094	-4.10896995757958	1.87583947722225	-2.19046992425181	0.0284901736901344	0.178574452346712	Bacteria	Firmicutes	Negativicutes	Selenomonadales	Veillonellaceae	Veillonella	Bacteria	Firmicutes	Negativicutes	Selenomonadales	Veillonellaceae	Veillonella
DENOVO635	3.36656995616907	2.78311585290633	1.27127717226962	2.18922821365352	0.0285802569760509	0.178574452346712	Bacteria	Firmicutes	Negativicutes	Selenomonadales	Veillonellaceae	Veillonella	Bacteria	Firmicutes	Negativicutes	Selenomonadales	Veillonellaceae	Veillonella
DENOVO918	5.79307160938344	-7.17029482976522	3.27999774429354	-2.18606700027155	0.0288107038633687	0.178709873239447	Bacteria	Bacteroidetes	Bacteroidia	Bacteroidales	Prevotellaceae	Prevotella	Bacteria	Bacteroidetes	Bacteroidia	Bacteroidales	Prevotellaceae	Prevotella
DENOVO1400	3.21746737912011	4.35266267558435	2.0042988602613	2.17166349883415	0.0298810536356694	0.18401569720959	Bacteria	Bacteroidetes	Flavobacteriia	Flavobacteriales	Flavobacteriaceae	Capnocytophaga	Bacteria	Bacteroidetes	Flavobacteriia	Flavobacteriales	Flavobacteriaceae	Capnocytophaga
DENOVO2285	4.40151102101107	2.6488154970475	1.23112557072294	2.15153966422131	0.0314336286153251	0.192194186390845	Bacteria	Proteobacteria	Betaproteobacteria	Neisseriales	Neisseriaceae	Neisseria	Bacteria	Proteobacteria	Betaproteobacteria	Neisseriales	Neisseriaceae	Neisseria
DENOVO280	12.9523039792939	2.15306303192613	1.01000891535688	2.13172675922902	0.0330293156634114	0.200518398637448	Bacteria	Firmicutes	Bacilli	Lactobacillales	Streptococcaceae	Streptococcus	Bacteria	Firmicutes	Bacilli	Lactobacillales	Streptococcaceae	Streptococcus
DENOVO779	11.4567975176347	-3.56278778766751	1.68079328381872	-2.1197061066147	0.034030837697449	0.204207356206272	Bacteria	Bacteroidetes	Bacteroidia	Bacteroidales	Prevotellaceae	Prevotella	Bacteria	Bacteroidetes	Bacteroidia	Bacteroidales	Prevotellaceae	Prevotella
DENOVO131	60.1908062500265	1.83442109363792	0.865815446395208	2.11872068265294	0.0341140793662348	0.204207356206272	Bacteria	Bacteroidetes	Bacteroidia	Bacteroidales	Prevotellaceae	Prevotella	Bacteria	Bacteroidetes	Bacteroidia	Bacteroidales	Prevotellaceae	Prevotella
DENOVO94	192.938406209972	2.87422850953441	1.35949265332719	2.11419201310143	0.0344988707636204	0.20507662065041	Bacteria	Proteobacteria	Betaproteobacteria	Burkholderiales	Burkholderiaceae	Lautropia	Bacteria	Proteobacteria	Betaproteobacteria	Burkholderiales	Burkholderiaceae	Lautropia
DENOVO345	38.145355962543	2.81160556652933	1.34412587844923	2.09177251298307	0.0364588703152998	0.209454986509373	Bacteria	Actinobacteria	Actinobacteria	Actinomycetales	Actinomycetaceae	Actinomyces	Bacteria	Actinobacteria	Actinobacteria	Actinomycetales	Actinomycetaceae	Actinomyces
DENOVO238	97.8520042073576	3.11485250784648	1.48639659413345	2.09557295821335	0.0361200901468549	0.209454986509373	Bacteria	Proteobacteria	Gammaproteobacteria	Pasteurellales	Pasteurellaceae	Haemophilus	Bacteria	Proteobacteria	Gammaproteobacteria	Pasteurellales	Pasteurellaceae	Haemophilus
DENOVO10	977.777347828573	1.69990809763043	0.810429137722712	2.09754069604054	0.0359457385762666	0.209454986509373	Bacteria	Firmicutes	Negativicutes	Selenomonadales	Veillonellaceae	Veillonella	Bacteria	Firmicutes	Negativicutes	Selenomonadales	Veillonellaceae	Veillonella
DENOVO3519	7.5202797651397	2.18611853812571	1.04442573868086	2.09312970483363	0.036337577678302	0.209454986509373	Bacteria	Firmicutes	Bacilli	Bacillales	NA	NA	Bacteria	Firmicutes	Bacilli	Bacillales	NA	NA
DENOVO2936	4.42533436520603	2.29630986289962	1.09248195014128	2.10192018513684	0.0355602680393259	0.209454986509373	Bacteria	Fusobacteria	Fusobacteriia	Fusobacteriales	Fusobacteriaceae	Fusobacterium	Bacteria	Fusobacteria	Fusobacteriia	Fusobacteriales	Fusobacteriaceae	Fusobacterium
DENOVO3321	5.95227454316575	2.40758864858061	1.15432610150246	2.08570926833148	0.0370049663790363	0.211175008136367	Bacteria	Actinobacteria	Actinobacteria	Actinomycetales	Micrococcaceae	Rothia	Bacteria	Actinobacteria	Actinobacteria	Actinomycetales	Micrococcaceae	Rothia
DENOVO812	10.055512413933	2.72616641079401	1.32009717595899	2.06512555321056	0.0389111221966603	0.218224021499757	Bacteria	Bacteroidetes	Bacteroidia	Bacteroidales	NA	NA	Bacteria	Bacteroidetes	Bacteroidia	Bacteroidales	NA	NA
DENOVO1217	55.933596224116	1.10190406682222	0.534528097317597	2.06145209644144	0.0392599291015918	0.218224021499757	Bacteria	Firmicutes	Bacilli	Lactobacillales	Streptococcaceae	Streptococcus	Bacteria	Firmicutes	Bacilli	Lactobacillales	Streptococcaceae	Streptococcus
DENOVO438	3.4461145137457	-2.00416836432716	0.971811166272351	-2.06230225982553	0.0391789680217022	0.218224021499757	Bacteria	Fusobacteria	Fusobacteriia	Fusobacteriales	Fusobacteriaceae	Fusobacterium	Bacteria	Fusobacteria	Fusobacteriia	Fusobacteriales	Fusobacteriaceae	Fusobacterium
DENOVO877	8.10155889295701	-3.73008683531405	1.80275656762961	-2.06910178683671	0.0385365361029753	0.218224021499757	Bacteria	Fusobacteria	Fusobacteriia	Fusobacteriales	Fusobacteriaceae	Fusobacterium	Bacteria	Fusobacteria	Fusobacteriia	Fusobacteriales	Fusobacteriaceae	Fusobacterium
DENOVO222	18.2259969206003	3.48470831968402	1.69940269900724	2.05054889092487	0.0403108979456343	0.222620184783632	Bacteria	Firmicutes	Bacilli	Lactobacillales	Streptococcaceae	Streptococcus	Bacteria	Firmicutes	Bacilli	Lactobacillales	Streptococcaceae	Streptococcus
DENOVO4727	6.82359851664617	2.95606631490158	1.44597666343229	2.04433888157283	0.0409200806461974	0.223105662631497	Bacteria	Firmicutes	Negativicutes	Selenomonadales	Veillonellaceae	Veillonella	Bacteria	Firmicutes	Negativicutes	Selenomonadales	Veillonellaceae	Veillonella
DENOVO1315	3.63840924146406	4.47336615492686	2.18686693031751	2.04555937670948	0.0407997417040096	0.223105662631497	Bacteria	SR1	SR1_genera_incertae_sedis	SR1_genera_incertae_sedis	SR1_genera_incertae_sedis	SR1_genera_incertae_sedis	Bacteria	SR1	SR1_genera_incertae_sedis	SR1_genera_incertae_sedis	SR1_genera_incertae_sedis	SR1_genera_incertae_sedis
DENOVO906	5.42011242423591	-5.40253427212669	2.64707933980066	-2.04094157318818	0.0412566349011454	0.223516958704939	Bacteria	Bacteroidetes	Bacteroidia	Bacteroidales	Porphyromonadaceae	Porphyromonas	Bacteria	Bacteroidetes	Bacteroidia	Bacteroidales	Porphyromonadaceae	Porphyromonas
DENOVO576	3.17254619767329	3.41326348020062	1.67828026830225	2.03378633751888	0.0419731426446923	0.224948592952189	Bacteria	Bacteroidetes	Bacteroidia	Bacteroidales	Prevotellaceae	Prevotella	Bacteria	Bacteroidetes	Bacteroidia	Bacteroidales	Prevotellaceae	Prevotella
DENOVO4227	2.79732149725728	1.91325320363947	0.941070723314363	2.03305995632418	0.0420464659723717	0.224948592952189	Bacteria	Firmicutes	Bacilli	Lactobacillales	Streptococcaceae	Streptococcus	Bacteria	Firmicutes	Bacilli	Lactobacillales	Streptococcaceae	Streptococcus
DENOVO143	26.9949159164415	-3.56288062135074	1.75951486624731	-2.02492214740398	0.0428753590353966	0.227163462656516	Bacteria	Bacteroidetes	Bacteroidia	Bacteroidales	Prevotellaceae	Alloprevotella	Bacteria	Bacteroidetes	Bacteroidia	Bacteroidales	Prevotellaceae	Alloprevotella
DENOVO1650	4.93205890141216	3.06414290984878	1.51645020492169	2.02060239096806	0.0433209412397021	0.227163462656516	Bacteria	Actinobacteria	Actinobacteria	Actinomycetales	Micrococcaceae	Rothia	Bacteria	Actinobacteria	Actinobacteria	Actinomycetales	Micrococcaceae	Rothia
DENOVO4359	9.10914976225316	2.86443681565655	1.41897528678262	2.018665752912	0.0435219718173699	0.227163462656516	Bacteria	Proteobacteria	Betaproteobacteria	NA	NA	NA	Bacteria	Proteobacteria	Betaproteobacteria	NA	NA	NA
DENOVO2768	21.5380393292752	1.91496233467518	0.947204308755891	2.02169934930975	0.0432074211450204	0.227163462656516	Bacteria	NA	NA	NA	NA	NA	Bacteria	NA	NA	NA	NA	NA
DENOVO518	16.9707719868244	-2.43522579678653	1.21978702438264	-1.99643523673245	0.0458865685564024	0.238053955662306	Bacteria	Synergistetes	Synergistia	Synergistales	Synergistaceae	Fretibacterium	Bacteria	Synergistetes	Synergistia	Synergistales	Synergistaceae	Fretibacterium
DENOVO346	8.81131944723622	2.82249169818518	1.42500059918714	1.98069509570397	0.0476254770912715	0.241057184843947	Bacteria	Proteobacteria	Betaproteobacteria	Neisseriales	Neisseriaceae	Neisseria	Bacteria	Proteobacteria	Betaproteobacteria	Neisseriales	Neisseriaceae	Neisseria
DENOVO173	88.7376112400705	4.59253578890221	2.31794945353933	1.98129246601549	0.047558484789133	0.241057184843947	Bacteria	Proteobacteria	Betaproteobacteria	Neisseriales	Neisseriaceae	Neisseria	Bacteria	Proteobacteria	Betaproteobacteria	Neisseriales	Neisseriaceae	Neisseria
DENOVO78	256.698236229027	2.05852912146691	1.04069215825352	1.97803846713088	0.0479243672733427	0.241057184843947	Bacteria	Firmicutes	Negativicutes	Selenomonadales	Veillonellaceae	Veillonella	Bacteria	Firmicutes	Negativicutes	Selenomonadales	Veillonellaceae	Veillonella
DENOVO30	235.004945374539	1.82166298909751	0.921303989506202	1.97726592942888	0.0480115787053937	0.241057184843947	Bacteria	Firmicutes	Bacilli	Lactobacillales	Streptococcaceae	Streptococcus	Bacteria	Firmicutes	Bacilli	Lactobacillales	Streptococcaceae	Streptococcus
DENOVO1089	6.57069834971677	-2.31934508895712	1.17375940878086	-1.975997015748	0.0481551151966296	0.241057184843947	Bacteria	Spirochaetes	Spirochaetia	Spirochaetales	Spirochaetaceae	Treponema	Bacteria	Spirochaetes	Spirochaetia	Spirochaetales	Spirochaetaceae	Treponema
DENOVO1465	3.07053758007998	-3.91981518002649	1.97789785294445	-1.98180870371599	0.0475006549645439	0.241057184843947	Bacteria	Fusobacteria	Fusobacteriia	Fusobacteriales	Leptotrichiaceae	Leptotrichia	Bacteria	Fusobacteria	Fusobacteriia	Fusobacteriales	Leptotrichiaceae	Leptotrichia
DENOVO482	18.5615179527016	-2.53383917420014	1.28709760084607	-1.96864571306366	0.0489937892905838	0.243829556004301	Bacteria	Bacteroidetes	Bacteroidia	Bacteroidales	Prevotellaceae	Prevotella	Bacteria	Bacteroidetes	Bacteroidia	Bacteroidales	Prevotellaceae	Prevotella
DENOVO4318	5.12448257631935	2.90630628018804	1.47944465637841	1.96445758728313	0.0494770501800421	0.24481130031281	Bacteria	Bacteroidetes	Bacteroidia	Bacteroidales	Prevotellaceae	Prevotella	Bacteria	Bacteroidetes	Bacteroidia	Bacteroidales	Prevotellaceae	Prevotella
DENOVO567	14.387209185463	2.37676734646658	1.21463701075997	1.95677171485124	0.0503743139851983	0.247818464203045	Bacteria	Actinobacteria	Actinobacteria	Actinomycetales	Corynebacteriaceae	Corynebacterium	Bacteria	Actinobacteria	Actinobacteria	Actinomycetales	Corynebacteriaceae	Corynebacterium
DENOVO1584	3.11278750294527	3.0084791437271	1.54070039693345	1.95266980505429	0.0508587338154983	0.248063394165651	Bacteria	Candidatus Saccharibacteria	Saccharibacteria_genera_incertae_sedis	Saccharibacteria_genera_incertae_sedis	Saccharibacteria_genera_incertae_sedis	Saccharibacteria_genera_incertae_sedis	Bacteria	Candidatus Saccharibacteria	Saccharibacteria_genera_incertae_sedis	Saccharibacteria_genera_incertae_sedis	Saccharibacteria_genera_incertae_sedis	Saccharibacteria_genera_incertae_sedis
DENOVO52	258.927201846166	-1.34516242405202	0.689314762765198	-1.95144873824533	0.0510036885200404	0.248063394165651	Bacteria	Fusobacteria	Fusobacteriia	Fusobacteriales	Fusobacteriaceae	Fusobacterium	Bacteria	Fusobacteria	Fusobacteriia	Fusobacteriales	Fusobacteriaceae	Fusobacterium
DENOVO976	4.98252327609086	-7.05434268907316	3.64793173818521	-1.9337924049485	0.0531386569925477	0.256986951331191	Bacteria	Bacteroidetes	Flavobacteriia	Flavobacteriales	Flavobacteriaceae	Capnocytophaga	Bacteria	Bacteroidetes	Flavobacteriia	Flavobacteriales	Flavobacteriaceae	Capnocytophaga
DENOVO379	6.36735371110231	3.96360843265418	2.06531113902666	1.91913380882754	0.0549674017366958	0.258527999376987	Bacteria	Bacteroidetes	Bacteroidia	Bacteroidales	Porphyromonadaceae	Porphyromonas	Bacteria	Bacteroidetes	Bacteroidia	Bacteroidales	Porphyromonadaceae	Porphyromonas
DENOVO1832	3.80263669027614	-5.52380489722465	2.8770438201478	-1.91995855556377	0.0548631345921254	0.258527999376987	Bacteria	Bacteroidetes	Flavobacteriia	Flavobacteriales	Flavobacteriaceae	Capnocytophaga	Bacteria	Bacteroidetes	Flavobacteriia	Flavobacteriales	Flavobacteriaceae	Capnocytophaga
DENOVO70	224.928202248695	1.62974387504909	0.84577407153666	1.92692579483794	0.0539888783242864	0.258527999376987	Bacteria	Actinobacteria	Actinobacteria	Actinomycetales	Micrococcaceae	Rothia	Bacteria	Actinobacteria	Actinobacteria	Actinomycetales	Micrococcaceae	Rothia
DENOVO1790	16.1689244993426	2.40964074905105	1.25386103304168	1.92177656498793	0.0546338783396806	0.258527999376987	Bacteria	Proteobacteria	Betaproteobacteria	Neisseriales	Neisseriaceae	Neisseria	Bacteria	Proteobacteria	Betaproteobacteria	Neisseriales	Neisseriaceae	Neisseria
DENOVO1941	25.5394235668996	-1.10728423126603	0.576941244958761	-1.91923222848312	0.0549549505310804	0.258527999376987	Bacteria	Firmicutes	Bacilli	Lactobacillales	Streptococcaceae	Streptococcus	Bacteria	Firmicutes	Bacilli	Lactobacillales	Streptococcaceae	Streptococcus
DENOVO4700	4.52117652957298	1.64387533172126	0.860917206392233	1.90944648279257	0.0562045192921984	0.262711911239087	Bacteria	Firmicutes	Bacilli	Lactobacillales	Streptococcaceae	NA	Bacteria	Firmicutes	Bacilli	Lactobacillales	Streptococcaceae	NA
DENOVO1208	4.71932965071441	-3.12751753274889	1.63968887633895	-1.90738473492113	0.0564707846588692	0.262711911239087	Bacteria	NA	NA	NA	NA	NA	Bacteria	NA	NA	NA	NA	NA
DENOVO4525	98.737521110474	1.29903619587712	0.684384330697587	1.89810920211019	0.0576816982161676	0.266894776611024	Bacteria	Firmicutes	Bacilli	Lactobacillales	NA	NA	Bacteria	Firmicutes	Bacilli	Lactobacillales	NA	NA
DENOVO557	6.07931912829215	3.79261984048802	2.00366535387219	1.8928409542834	0.0583790234108322	0.267232321067767	Bacteria	Bacteroidetes	Bacteroidia	Bacteroidales	Porphyromonadaceae	NA	Bacteria	Bacteroidetes	Bacteroidia	Bacteroidales	Porphyromonadaceae	NA
DENOVO592	17.0897353074026	2.51825559790082	1.32957461850311	1.8940310403458	0.0582208898865108	0.267232321067767	Bacteria	Bacteroidetes	Flavobacteriia	Flavobacteriales	Flavobacteriaceae	Capnocytophaga	Bacteria	Bacteroidetes	Flavobacteriia	Flavobacteriales	Flavobacteriaceae	Capnocytophaga
DENOVO711	13.2037109771241	-4.84342593021461	2.56596347326386	-1.88756620298023	0.0590842108626923	0.269021726055663	Bacteria	Bacteroidetes	Bacteroidia	Bacteroidales	Prevotellaceae	Prevotella	Bacteria	Bacteroidetes	Bacteroidia	Bacteroidales	Prevotellaceae	Prevotella
DENOVO28	1115.08640764014	-3.01807995701718	1.60148023643598	-1.88455647990622	0.0594897426545959	0.269435024932985	Bacteria	Firmicutes	Negativicutes	Selenomonadales	Veillonellaceae	Veillonella	Bacteria	Firmicutes	Negativicutes	Selenomonadales	Veillonellaceae	Veillonella
DENOVO639	6.7124004178747	3.10167927361956	1.65491278019917	1.87422522245932	0.060899389101289	0.271741573869422	Bacteria	Bacteroidetes	Bacteroidia	Bacteroidales	Prevotellaceae	Prevotella	Bacteria	Bacteroidetes	Bacteroidia	Bacteroidales	Prevotellaceae	Prevotella
DENOVO82	7.74192198737983	2.98038281333173	1.59246733269538	1.87155036222137	0.0612688361644842	0.271741573869422	Bacteria	Proteobacteria	Betaproteobacteria	Neisseriales	Neisseriaceae	Neisseria	Bacteria	Proteobacteria	Betaproteobacteria	Neisseriales	Neisseriaceae	Neisseria
DENOVO2879	6.57764662718553	1.57744959677734	0.842360319269356	1.87265420829128	0.0611161505379545	0.271741573869422	Bacteria	Firmicutes	Bacilli	Bacillales	Bacillales_Incertae Sedis XI	Gemella	Bacteria	Firmicutes	Bacilli	Bacillales	Bacillales_Incertae Sedis XI	Gemella
DENOVO416	33.8569662167692	-3.09036529798486	1.64617045405644	-1.87730577375489	0.060476197348227	0.271741573869422	Bacteria	Candidatus Saccharibacteria	Saccharibacteria_genera_incertae_sedis	Saccharibacteria_genera_incertae_sedis	Saccharibacteria_genera_incertae_sedis	Saccharibacteria_genera_incertae_sedis	Bacteria	Candidatus Saccharibacteria	Saccharibacteria_genera_incertae_sedis	Saccharibacteria_genera_incertae_sedis	Saccharibacteria_genera_incertae_sedis	Saccharibacteria_genera_incertae_sedis
DENOVO196	12.523648909509	3.12246713492879	1.67429669405784	1.86494254334406	0.0621894583030599	0.272995775935484	Bacteria	Bacteroidetes	Bacteroidia	Bacteroidales	Prevotellaceae	Prevotella	Bacteria	Bacteroidetes	Bacteroidia	Bacteroidales	Prevotellaceae	Prevotella
DENOVO3772	25.5210888207148	1.59540833176314	0.855262058388769	1.86540290910219	0.0621249499113204	0.272995775935484	Bacteria	Firmicutes	Bacilli	Lactobacillales	NA	NA	Bacteria	Firmicutes	Bacilli	Lactobacillales	NA	NA
DENOVO707	8.00809872988608	3.05703113959142	1.64249521009396	1.86121160098636	0.0627143007495816	0.27299615896069	Bacteria	Firmicutes	Clostridia	Clostridiales	Clostridiales_Incertae Sedis XI	Parvimonas	Bacteria	Firmicutes	Clostridia	Clostridiales	Clostridiales_Incertae Sedis XI	Parvimonas
DENOVO1028	3.15389225736143	4.64035572729901	2.50018775288484	1.85600290295988	0.0634531442806818	0.27299615896069	Bacteria	Actinobacteria	Actinobacteria	Actinomycetales	Actinomycetaceae	Actinomyces	Bacteria	Actinobacteria	Actinobacteria	Actinomycetales	Actinomycetaceae	Actinomyces
DENOVO1905	15.4157344215458	-3.39486975001714	1.82921309794173	-1.85591812885942	0.0634652285434314	0.27299615896069	Bacteria	Firmicutes	Negativicutes	Selenomonadales	Veillonellaceae	Veillonella	Bacteria	Firmicutes	Negativicutes	Selenomonadales	Veillonellaceae	Veillonella
DENOVO1610	74.7921666179643	-1.24960812641946	0.671920573867399	-1.85975571372528	0.0629200956286998	0.27299615896069	Bacteria	Firmicutes	Bacilli	Lactobacillales	Streptococcaceae	Streptococcus	Bacteria	Firmicutes	Bacilli	Lactobacillales	Streptococcaceae	Streptococcus
DENOVO277	11.2114328870717	-2.43689815120103	1.32134720156221	-1.84425270536004	0.0651463205218697	0.278826251833602	Bacteria	Firmicutes	Negativicutes	Selenomonadales	Veillonellaceae	Selenomonas	Bacteria	Firmicutes	Negativicutes	Selenomonadales	Veillonellaceae	Selenomonas
DENOVO1270	3.29115317237904	-3.1677605962319	1.72974724916775	-1.83134304607568	0.0670493564231064	0.285543527851637	Bacteria	Bacteroidetes	Bacteroidia	Bacteroidales	Prevotellaceae	Prevotella	Bacteria	Bacteroidetes	Bacteroidia	Bacteroidales	Prevotellaceae	Prevotella
DENOVO4783	5.81031103922903	1.93830495714388	1.05988635136926	1.82878565672611	0.0674317245219593	0.285750278172263	Bacteria	Firmicutes	Bacilli	Bacillales	Bacillales_Incertae Sedis XI	Gemella	Bacteria	Firmicutes	Bacilli	Bacillales	Bacillales_Incertae Sedis XI	Gemella
DENOVO2505	3.56451419459932	-2.68817871959966	1.4723400534301	-1.82578658601117	0.0678824146371058	0.285787828292439	Bacteria	Bacteroidetes	Bacteroidia	Bacteroidales	Prevotellaceae	Prevotella	Bacteria	Bacteroidetes	Bacteroidia	Bacteroidales	Prevotellaceae	Prevotella
DENOVO147	104.383289268878	-1.57047684304696	0.86291038019342	-1.81997676594752	0.068762543200224	0.285787828292439	Bacteria	Bacteroidetes	Bacteroidia	Bacteroidales	Prevotellaceae	Prevotella	Bacteria	Bacteroidetes	Bacteroidia	Bacteroidales	Prevotellaceae	Prevotella
DENOVO187	46.2341479474885	-1.43965292580842	0.789748365751077	-1.82292612209367	0.0683145809455537	0.285787828292439	Bacteria	Bacteroidetes	Bacteroidia	Bacteroidales	Porphyromonadaceae	Tannerella	Bacteria	Bacteroidetes	Bacteroidia	Bacteroidales	Porphyromonadaceae	Tannerella
DENOVO138	40.3092673516941	1.42591952327179	0.784463364745887	1.81770059298268	0.0691099070753912	0.285787828292439	Bacteria	Firmicutes	Clostridia	Clostridiales	Peptostreptococcaceae	Peptostreptococcus	Bacteria	Firmicutes	Clostridia	Clostridiales	Peptostreptococcaceae	Peptostreptococcus
DENOVO934	2.96923723446514	-5.92050377101194	3.25523295682061	-1.81876500070659	0.0689472901473627	0.285787828292439	Bacteria	Spirochaetes	Spirochaetia	Spirochaetales	Spirochaetaceae	Treponema	Bacteria	Spirochaetes	Spirochaetia	Spirochaetales	Spirochaetaceae	Treponema
DENOVO2286	3.00707569455326	2.76009576774627	1.52797089739356	1.80637980242587	0.0708590342559608	0.291612179437992	Bacteria	Proteobacteria	Betaproteobacteria	Neisseriales	Neisseriaceae	Neisseria	Bacteria	Proteobacteria	Betaproteobacteria	Neisseriales	Neisseriaceae	Neisseria
DENOVO323	4.4811142434372	4.35366999472793	2.42905989082059	1.79232715141378	0.0730805764879097	0.295518719276028	Bacteria	Bacteroidetes	Bacteroidia	Bacteroidales	Prevotellaceae	Alloprevotella	Bacteria	Bacteroidetes	Bacteroidia	Bacteroidales	Prevotellaceae	Alloprevotella
DENOVO3531	6.76267279316493	2.61518758907006	1.46098973526803	1.79001092611392	0.0734521549301717	0.295518719276028	Bacteria	Actinobacteria	Actinobacteria	Actinomycetales	Micrococcaceae	Rothia	Bacteria	Actinobacteria	Actinobacteria	Actinomycetales	Micrococcaceae	Rothia
DENOVO842	14.9408296531592	-3.98151049671903	2.2243798293743	-1.78994182744365	0.073463263717209	0.295518719276028	Bacteria	Proteobacteria	Gammaproteobacteria	Cardiobacteriales	Cardiobacteriaceae	Cardiobacterium	Bacteria	Proteobacteria	Gammaproteobacteria	Cardiobacteriales	Cardiobacteriaceae	Cardiobacterium
DENOVO2472	40.8644815577371	1.61487205589019	0.902415607680002	1.78949925305683	0.0735344476703201	0.295518719276028	Bacteria	NA	NA	NA	NA	NA	Bacteria	NA	NA	NA	NA	NA
DENOVO458	3.84419160750681	-2.3445014277992	1.30916065071433	-1.79084318377577	0.073318463247395	0.295518719276028	Bacteria	Candidatus Saccharibacteria	Saccharibacteria_genera_incertae_sedis	Saccharibacteria_genera_incertae_sedis	Saccharibacteria_genera_incertae_sedis	Saccharibacteria_genera_incertae_sedis	Bacteria	Candidatus Saccharibacteria	Saccharibacteria_genera_incertae_sedis	Saccharibacteria_genera_incertae_sedis	Saccharibacteria_genera_incertae_sedis	Saccharibacteria_genera_incertae_sedis
DENOVO2626	5.8283585743264	-2.06585664160662	1.15620308665517	-1.78675932061644	0.0739763967644407	0.295905587057763	Bacteria	Firmicutes	Bacilli	Lactobacillales	Streptococcaceae	Streptococcus	Bacteria	Firmicutes	Bacilli	Lactobacillales	Streptococcaceae	Streptococcus
DENOVO1677	4.11926297103447	2.01808493370226	1.13103348827975	1.78428397975349	0.0743775320786355	0.29612636027587	Bacteria	Actinobacteria	Actinobacteria	Actinomycetales	Actinomycetaceae	Actinomyces	Bacteria	Actinobacteria	Actinobacteria	Actinomycetales	Actinomycetaceae	Actinomyces
DENOVO3124	3.29741356307703	2.16433728665475	1.22069859652482	1.77303168269084	0.0762234570890372	0.300678706305142	Bacteria	Actinobacteria	Actinobacteria	Actinomycetales	Micrococcaceae	Rothia	Bacteria	Actinobacteria	Actinobacteria	Actinomycetales	Micrococcaceae	Rothia
DENOVO4463	4.06120774719598	2.06973990477952	1.166671684114	1.77405514590108	0.0760540290854141	0.300678706305142	Bacteria	Actinobacteria	Actinobacteria	Actinomycetales	Actinomycetaceae	Actinomyces	Bacteria	Actinobacteria	Actinobacteria	Actinomycetales	Actinomycetaceae	Actinomyces
DENOVO3287	13.6119659637112	1.86717770077172	1.05571929716781	1.76863083376503	0.0769555016863194	0.302173896529768	Bacteria	NA	NA	NA	NA	NA	Bacteria	NA	NA	NA	NA	NA
DENOVO3314	3.74575988951974	-3.64746919966898	2.072654047366	-1.75980608259459	0.0784406914101996	0.30659923217868	Bacteria	Firmicutes	Negativicutes	Selenomonadales	Veillonellaceae	Veillonella	Bacteria	Firmicutes	Negativicutes	Selenomonadales	Veillonellaceae	Veillonella
DENOVO823	10.1083482422416	2.16189341266656	1.23123863526027	1.75586872500112	0.0791108262489676	0.306632514653338	Bacteria	Bacteroidetes	Flavobacteriia	Flavobacteriales	Flavobacteriaceae	Capnocytophaga	Bacteria	Bacteroidetes	Flavobacteriia	Flavobacteriales	Flavobacteriaceae	Capnocytophaga
DENOVO1297	3.55629530265626	2.58857228339678	1.48153434544721	1.74722394479178	0.0805984997628516	0.306632514653338	Bacteria	Actinobacteria	Actinobacteria	Actinomycetales	Micrococcaceae	Rothia	Bacteria	Actinobacteria	Actinobacteria	Actinomycetales	Micrococcaceae	Rothia
DENOVO1870	2.95729170655531	-3.25014229055832	1.85627569406482	-1.75089416995018	0.0799641412322524	0.306632514653338	Bacteria	Firmicutes	Negativicutes	Selenomonadales	Veillonellaceae	Selenomonas	Bacteria	Firmicutes	Negativicutes	Selenomonadales	Veillonellaceae	Selenomonas
DENOVO405	21.7091716582759	-2.21117453252049	1.26478228187246	-1.7482649497959	0.0804181595227891	0.306632514653338	Bacteria	Firmicutes	Negativicutes	Selenomonadales	Veillonellaceae	Dialister	Bacteria	Firmicutes	Negativicutes	Selenomonadales	Veillonellaceae	Dialister
DENOVO3625	21.3884090483357	1.71501847528725	0.979102274607928	1.75162342051959	0.079838582655242	0.306632514653338	Bacteria	Firmicutes	Bacilli	Lactobacillales	Carnobacteriaceae	Granulicatella	Bacteria	Firmicutes	Bacilli	Lactobacillales	Carnobacteriaceae	Granulicatella
DENOVO552	10.2415310024766	-3.76247638752406	2.15336727825129	-1.7472525126227	0.0805935463875408	0.306632514653338	Bacteria	Spirochaetes	Spirochaetia	Spirochaetales	Spirochaetaceae	Treponema	Bacteria	Spirochaetes	Spirochaetia	Spirochaetales	Spirochaetaceae	Treponema
DENOVO617	18.2794628055971	-2.3237877608174	1.3335247066864	-1.74259070654315	0.0814051345398241	0.308330952062343	Bacteria	Bacteroidetes	Bacteroidia	Bacteroidales	Prevotellaceae	Prevotella	Bacteria	Bacteroidetes	Bacteroidia	Bacteroidales	Prevotellaceae	Prevotella
DENOVO3159	3.64972835007545	-2.70371595728942	1.55508568729508	-1.73862828227316	0.0821001684079641	0.309593586595671	Bacteria	Actinobacteria	Actinobacteria	Actinomycetales	Actinomycetaceae	Actinomyces	Bacteria	Actinobacteria	Actinobacteria	Actinomycetales	Actinomycetaceae	Actinomyces
DENOVO716	4.22253642115399	-2.67253998467059	1.5396495617305	-1.73581057085924	0.0825973343839182	0.310102272950149	Bacteria	Bacteroidetes	Flavobacteriia	Flavobacteriales	Flavobacteriaceae	Capnocytophaga	Bacteria	Bacteroidetes	Flavobacteriia	Flavobacteriales	Flavobacteriaceae	Capnocytophaga
DENOVO4511	10.3447272454535	3.05278320346192	1.76178556162581	1.73277796682857	0.0831351404680275	0.310758428998391	Bacteria	Proteobacteria	Gammaproteobacteria	Pasteurellales	Pasteurellaceae	Haemophilus	Bacteria	Proteobacteria	Gammaproteobacteria	Pasteurellales	Pasteurellaceae	Haemophilus
DENOVO1929	2.92323499203037	-3.6467924570874	2.1085022069843	-1.7295653971846	0.0837079528418931	0.311539163620263	Bacteria	Spirochaetes	Spirochaetia	Spirochaetales	Spirochaetaceae	Treponema	Bacteria	Spirochaetes	Spirochaetia	Spirochaetales	Spirochaetaceae	Treponema
DENOVO4767	3.95021037471304	3.79609925016729	2.19786644830633	1.72717466663753	0.0841362991088629	0.311777801026782	Bacteria	Bacteroidetes	Flavobacteriia	Flavobacteriales	Flavobacteriaceae	NA	Bacteria	Bacteroidetes	Flavobacteriia	Flavobacteriales	Flavobacteriaceae	NA
DENOVO2316	6.3197214454601	2.41711521357264	1.40224460184607	1.72374720529535	0.0847534891760645	0.312711149718583	Bacteria	Proteobacteria	Betaproteobacteria	Neisseriales	Neisseriaceae	Neisseria	Bacteria	Proteobacteria	Betaproteobacteria	Neisseriales	Neisseriaceae	Neisseria
DENOVO4755	18.2922095336068	1.71348559456088	1.00178341689748	1.71043517556674	0.0871854310732204	0.320303557934234	Bacteria	Firmicutes	Bacilli	Lactobacillales	Streptococcaceae	Streptococcus	Bacteria	Firmicutes	Bacilli	Lactobacillales	Streptococcaceae	Streptococcus
DENOVO586	6.52044273912444	2.3638814271062	1.38916574448083	1.70165542628583	0.0888199807689237	0.32491411768461	Bacteria	Fusobacteria	Fusobacteriia	Fusobacteriales	Fusobacteriaceae	Fusobacterium	Bacteria	Fusobacteria	Fusobacteriia	Fusobacteriales	Fusobacteriaceae	Fusobacterium
DENOVO1071	17.8584287750121	-3.15917196859875	1.85994736662019	-1.69852761712255	0.0894082248216515	0.325674214669505	Bacteria	Firmicutes	Negativicutes	Selenomonadales	Veillonellaceae	Veillonella	Bacteria	Firmicutes	Negativicutes	Selenomonadales	Veillonellaceae	Veillonella
DENOVO1321	3.38158028228804	-2.00768024016833	1.1875678433418	-1.69058151197387	0.0909167581530823	0.329765868555248	Bacteria	Candidatus Saccharibacteria	Saccharibacteria_genera_incertae_sedis	Saccharibacteria_genera_incertae_sedis	Saccharibacteria_genera_incertae_sedis	Saccharibacteria_genera_incertae_sedis	Bacteria	Candidatus Saccharibacteria	Saccharibacteria_genera_incertae_sedis	Saccharibacteria_genera_incertae_sedis	Saccharibacteria_genera_incertae_sedis	Saccharibacteria_genera_incertae_sedis
DENOVO201	35.6907123078786	2.96207539413331	1.75495547111702	1.68783507210469	0.0914428930626094	0.330274753002505	Bacteria	Proteobacteria	Betaproteobacteria	Neisseriales	Neisseriaceae	Neisseria	Bacteria	Proteobacteria	Betaproteobacteria	Neisseriales	Neisseriaceae	Neisseria
DENOVO3401	16.9557500261065	1.56179515761147	0.926503116856469	1.68568796930817	0.091855915311862	0.330372535743504	Bacteria	Firmicutes	Bacilli	Lactobacillales	NA	NA	Bacteria	Firmicutes	Bacilli	Lactobacillales	NA	NA
DENOVO677	10.4791348797774	-2.07219661580416	1.23650357390038	-1.67585169953671	0.0937672445519401	0.335835821491467	Bacteria	Bacteroidetes	Bacteroidia	Bacteroidales	Prevotellaceae	Prevotella	Bacteria	Bacteroidetes	Bacteroidia	Bacteroidales	Prevotellaceae	Prevotella
DENOVO968	3.95743288918482	-2.2171258448228	1.3282633421626	-1.66919147314042	0.095079439434896	0.338870002875027	Bacteria	Firmicutes	Negativicutes	Selenomonadales	Veillonellaceae	Anaeroglobus	Bacteria	Firmicutes	Negativicutes	Selenomonadales	Veillonellaceae	Anaeroglobus
DENOVO1852	6.25767383441286	2.10251103986714	1.26084243837061	1.66754463197179	0.0954061573514972	0.338870002875027	Bacteria	Firmicutes	Bacilli	Lactobacillales	Carnobacteriaceae	Granulicatella	Bacteria	Firmicutes	Bacilli	Lactobacillales	Carnobacteriaceae	Granulicatella
DENOVO181	73.6411937172644	-1.74630226839445	1.05062067551501	-1.66216248080062	0.0964802005785159	0.338971619303601	Bacteria	Bacteroidetes	Bacteroidia	Bacteroidales	Porphyromonadaceae	Tannerella	Bacteria	Bacteroidetes	Bacteroidia	Bacteroidales	Porphyromonadaceae	Tannerella
DENOVO512	4.25233525571048	-2.63280384480112	1.5846405658701	-1.66145175221833	0.0966227512968209	0.338971619303601	Bacteria	Firmicutes	Negativicutes	Selenomonadales	Veillonellaceae	Selenomonas	Bacteria	Firmicutes	Negativicutes	Selenomonadales	Veillonellaceae	Selenomonas
DENOVO1478	5.42018813783141	-2.92438769248048	1.75605798077027	-1.66531385894089	0.0958501549953445	0.338971619303601	Bacteria	Candidatus Saccharibacteria	Saccharibacteria_genera_incertae_sedis	Saccharibacteria_genera_incertae_sedis	Saccharibacteria_genera_incertae_sedis	Saccharibacteria_genera_incertae_sedis	Bacteria	Candidatus Saccharibacteria	Saccharibacteria_genera_incertae_sedis	Saccharibacteria_genera_incertae_sedis	Saccharibacteria_genera_incertae_sedis	Saccharibacteria_genera_incertae_sedis
DENOVO1910	3.09214923151931	-3.93157827708806	2.36994114624247	-1.65893498381661	0.0971288942160843	0.339356463057013	Bacteria	Proteobacteria	Gammaproteobacteria	Cardiobacteriales	Cardiobacteriaceae	Cardiobacterium	Bacteria	Proteobacteria	Gammaproteobacteria	Cardiobacteriales	Cardiobacteriaceae	Cardiobacterium
DENOVO4732	4.36145266797372	1.90067433770162	1.14753748166729	1.6563069773896	0.0976596682156716	0.339823886148841	Bacteria	Firmicutes	Negativicutes	Selenomonadales	Veillonellaceae	Veillonella	Bacteria	Firmicutes	Negativicutes	Selenomonadales	Veillonellaceae	Veillonella
DENOVO3700	48.1971156087846	1.00178521891396	0.608725137065751	1.64571028517548	0.0998234204689023	0.345946752718139	Bacteria	Firmicutes	Bacilli	NA	NA	NA	Bacteria	Firmicutes	Bacilli	NA	NA	NA
DENOVO1292	5.05084930532157	-2.4040101062986	1.46739472525015	-1.63828454943422	0.101362349214547	0.349443259937065	Bacteria	Bacteroidetes	Bacteroidia	Bacteroidales	Prevotellaceae	Prevotella	Bacteria	Bacteroidetes	Bacteroidia	Bacteroidales	Prevotellaceae	Prevotella
DENOVO575	11.8628204461669	-3.45752098957415	2.11222129752343	-1.63691228453575	0.101648798743375	0.349443259937065	Bacteria	Spirochaetes	Spirochaetia	Spirochaetales	Spirochaetaceae	Treponema	Bacteria	Spirochaetes	Spirochaetia	Spirochaetales	Spirochaetaceae	Treponema
DENOVO4784	7.03503226164626	1.88901358131968	1.15646427431111	1.63343876960223	0.102376748693526	0.350537987526635	Bacteria	Proteobacteria	Gammaproteobacteria	Pasteurellales	Pasteurellaceae	Haemophilus	Bacteria	Proteobacteria	Gammaproteobacteria	Pasteurellales	Pasteurellaceae	Haemophilus
DENOVO1329	5.89014264320394	2.10760000394038	1.29372829425772	1.62909013685105	0.103293938890163	0.352269369282787	Bacteria	Actinobacteria	Actinobacteria	Actinomycetales	Micrococcaceae	Rothia	Bacteria	Actinobacteria	Actinobacteria	Actinomycetales	Micrococcaceae	Rothia
DENOVO4634	8.51711331251161	-4.1561455473417	2.55830509885331	-1.62456993468237	0.1042542276838	0.354133408322748	Bacteria	Proteobacteria	Gammaproteobacteria	Pasteurellales	Pasteurellaceae	NA	Bacteria	Proteobacteria	Gammaproteobacteria	Pasteurellales	Pasteurellaceae	NA
DENOVO4381	4.37166719191536	2.36506381369555	1.45758863916369	1.62258661336201	0.104677804068216	0.354166799535151	Bacteria	Proteobacteria	Betaproteobacteria	Neisseriales	Neisseriaceae	Neisseria	Bacteria	Proteobacteria	Betaproteobacteria	Neisseriales	Neisseriaceae	Neisseria
DENOVO219	7.38898579485473	2.8595690200125	1.76496619408758	1.62018345144043	0.105192875165561	0.354508272211498	Bacteria	Bacteroidetes	Bacteroidia	Bacteroidales	Prevotellaceae	Alloprevotella	Bacteria	Bacteroidetes	Bacteroidia	Bacteroidales	Prevotellaceae	Alloprevotella
DENOVO1061	5.70362434275025	-2.12302349121217	1.31353219159397	-1.6162706211531	0.106035815821472	0.355947679777175	Bacteria	Synergistetes	Synergistia	Synergistales	Synergistaceae	Fretibacterium	Bacteria	Synergistetes	Synergistia	Synergistales	Synergistaceae	Fretibacterium
DENOVO223	4.57187053364978	4.36457056586533	2.72562608847248	1.6013093594622	0.109308417044961	0.365500019494087	Bacteria	Spirochaetes	Spirochaetia	Spirochaetales	Spirochaetaceae	Treponema	Bacteria	Spirochaetes	Spirochaetia	Spirochaetales	Spirochaetaceae	Treponema
DENOVO4142	4.73269186812751	1.92948924586442	1.2129677869551	1.59071763208815	0.111673136994594	0.371954106098726	Bacteria	Proteobacteria	Betaproteobacteria	Neisseriales	Neisseriaceae	Neisseria	Bacteria	Proteobacteria	Betaproteobacteria	Neisseriales	Neisseriaceae	Neisseria
DENOVO356	5.98267017028103	-3.85682796477047	2.43413422820333	-1.58447628733164	0.11308537364856	0.373749343023812	Bacteria	Bacteroidetes	Bacteroidia	Bacteroidales	Prevotellaceae	Prevotella	Bacteria	Bacteroidetes	Bacteroidia	Bacteroidales	Prevotellaceae	Prevotella
DENOVO2167	5.09354145784057	1.98250755308142	1.25035246957553	1.5855589534321	0.112839393660715	0.373749343023812	Bacteria	Actinobacteria	Actinobacteria	Actinomycetales	Actinomycetaceae	Actinomyces	Bacteria	Actinobacteria	Actinobacteria	Actinomycetales	Actinomycetaceae	Actinomyces
DENOVO1188	4.54724706230093	-3.59686501982734	2.28105718825064	-1.57684122886274	0.114832062356978	0.375549345510135	Bacteria	Bacteroidetes	Bacteroidia	Bacteroidales	Prevotellaceae	Prevotella	Bacteria	Bacteroidetes	Bacteroidia	Bacteroidales	Prevotellaceae	Prevotella
DENOVO4621	6.50372388558281	1.65349746540976	1.0475408937154	1.57845624483945	0.114460832597379	0.375549345510135	Bacteria	Actinobacteria	Actinobacteria	Actinomycetales	NA	NA	Bacteria	Actinobacteria	Actinobacteria	Actinomycetales	NA	NA
DENOVO1190	7.11749289019805	-1.69688117827925	1.07646519834647	-1.57634559936149	0.11494617818184	0.375549345510135	Bacteria	Proteobacteria	Epsilonproteobacteria	Campylobacterales	Campylobacteraceae	Campylobacter	Bacteria	Proteobacteria	Epsilonproteobacteria	Campylobacterales	Campylobacteraceae	Campylobacter
DENOVO1399	3.73681531164633	-2.26399620637365	1.4471761697014	-1.56442336031611	0.11771817825129	0.383143576361612	Bacteria	Bacteroidetes	Bacteroidia	Bacteroidales	Prevotellaceae	Prevotella	Bacteria	Bacteroidetes	Bacteroidia	Bacteroidales	Prevotellaceae	Prevotella
DENOVO4780	5.9673726368076	1.77071254702936	1.13636357696079	1.55822712284138	0.119179417595092	0.383952165090489	Bacteria	Actinobacteria	Actinobacteria	Actinomycetales	Micrococcaceae	Rothia	Bacteria	Actinobacteria	Actinobacteria	Actinomycetales	Micrococcaceae	Rothia
DENOVO4297	12.563359458184	1.51180916865361	0.968290862730364	1.56131718974467	0.118448929708378	0.383952165090489	Bacteria	Firmicutes	Bacilli	Lactobacillales	NA	NA	Bacteria	Firmicutes	Bacilli	Lactobacillales	NA	NA
DENOVO778	26.2638144030895	1.25558212552552	0.806065886518202	1.55766686883253	0.119312238217372	0.383952165090489	Bacteria	Firmicutes	Bacilli	Bacillales	Bacillales_Incertae Sedis XI	Gemella	Bacteria	Firmicutes	Bacilli	Bacillales	Bacillales_Incertae Sedis XI	Gemella
DENOVO4332	4.30395295536512	2.31709262808974	1.49750466918671	1.54730243969667	0.121790333729776	0.390458897650517	Bacteria	Proteobacteria	Betaproteobacteria	Neisseriales	Neisseriaceae	Neisseria	Bacteria	Proteobacteria	Betaproteobacteria	Neisseriales	Neisseriaceae	Neisseria
DENOVO1397	4.24377658311785	-4.34947530670551	2.82297602018415	-1.54074114537529	0.123379798553315	0.394078759558351	Bacteria	Spirochaetes	Spirochaetia	Spirochaetales	Spirochaetaceae	Treponema	Bacteria	Spirochaetes	Spirochaetia	Spirochaetales	Spirochaetaceae	Treponema
DENOVO324	41.7941757051179	1.84031204623152	1.20105574711883	1.53224531887565	0.12546190908217	0.397760719164212	Bacteria	Bacteroidetes	Bacteroidia	Bacteroidales	NA	NA	Bacteria	Bacteroidetes	Bacteroidia	Bacteroidales	NA	NA
DENOVO55	435.672842421923	2.21907590439284	1.44657949330026	1.53401587307877	0.125025747839655	0.397760719164212	Bacteria	Proteobacteria	Gammaproteobacteria	Pasteurellales	Pasteurellaceae	Haemophilus	Bacteria	Proteobacteria	Gammaproteobacteria	Pasteurellales	Pasteurellaceae	Haemophilus
DENOVO1398	4.41809664953997	-2.00480306201359	1.31053328900376	-1.52976126500198	0.126075832739626	0.398232150646198	Bacteria	Firmicutes	Negativicutes	Selenomonadales	Veillonellaceae	Selenomonas	Bacteria	Firmicutes	Negativicutes	Selenomonadales	Veillonellaceae	Selenomonas
DENOVO4437	2.92599690492447	2.37320822262748	1.55465461005901	1.52651798494163	0.126880914901662	0.399301702778759	Bacteria	Actinobacteria	Actinobacteria	Actinomycetales	Micrococcaceae	Rothia	Bacteria	Actinobacteria	Actinobacteria	Actinomycetales	Micrococcaceae	Rothia
DENOVO2035	7.04733640027266	1.42196797718272	0.933273235644446	1.52363522586268	0.127599858498761	0.400093329212234	Bacteria	Firmicutes	Negativicutes	Selenomonadales	Veillonellaceae	Veillonella	Bacteria	Firmicutes	Negativicutes	Selenomonadales	Veillonellaceae	Veillonella
DENOVO863	6.80003197836777	1.73912994327169	1.14932428511941	1.51317601636774	0.130234954632602	0.406299885459058	Bacteria	Bacteroidetes	Flavobacteriia	Flavobacteriales	Flavobacteriaceae	Capnocytophaga	Bacteria	Bacteroidetes	Flavobacteriia	Flavobacteriales	Flavobacteriaceae	Capnocytophaga
DENOVO712	3.64125024823582	3.12872149846084	2.06923185735876	1.51202074689419	0.130528584697712	0.406299885459058	Bacteria	Proteobacteria	Gammaproteobacteria	Pasteurellales	Pasteurellaceae	Haemophilus	Bacteria	Proteobacteria	Gammaproteobacteria	Pasteurellales	Pasteurellaceae	Haemophilus
DENOVO2714	5.6032888296058	2.44152564222982	1.62300133769255	1.50432756001359	0.132497046188393	0.407632406586903	Bacteria	Actinobacteria	Actinobacteria	Actinomycetales	Micrococcaceae	Rothia	Bacteria	Actinobacteria	Actinobacteria	Actinomycetales	Micrococcaceae	Rothia
DENOVO336	46.6644716236839	-1.58837487655964	1.05816243243424	-1.50106904939507	0.133337703089174	0.407632406586903	Bacteria	Proteobacteria	Epsilonproteobacteria	Campylobacterales	Campylobacteraceae	Campylobacter	Bacteria	Proteobacteria	Epsilonproteobacteria	Campylobacterales	Campylobacteraceae	Campylobacter
DENOVO2549	4.14030270696145	1.7394324429802	1.15532023807049	1.50558467311647	0.132173825460727	0.407632406586903	Bacteria	Firmicutes	Negativicutes	Selenomonadales	Veillonellaceae	Veillonella	Bacteria	Firmicutes	Negativicutes	Selenomonadales	Veillonellaceae	Veillonella
DENOVO1562	2.87245680661861	-3.5994054177172	2.38624165713321	-1.50839937227542	0.131452343588453	0.407632406586903	Bacteria	Spirochaetes	Spirochaetia	Spirochaetales	Spirochaetaceae	Treponema	Bacteria	Spirochaetes	Spirochaetia	Spirochaetales	Spirochaetaceae	Treponema
DENOVO686	15.3347683375082	1.6615938473364	1.1060016002443	1.50234307705286	0.133008529009828	0.407632406586903	Bacteria	Fusobacteria	Fusobacteriia	Fusobacteriales	Fusobacteriaceae	Fusobacterium	Bacteria	Fusobacteria	Fusobacteriia	Fusobacteriales	Fusobacteriaceae	Fusobacterium
DENOVO2853	10.080526496881	-2.86382339972361	1.9210016544821	-1.49079694597957	0.136014813846056	0.414336941822862	Bacteria	Firmicutes	Negativicutes	Selenomonadales	Veillonellaceae	NA	Bacteria	Firmicutes	Negativicutes	Selenomonadales	Veillonellaceae	NA
DENOVO400	3.33113431024811	1.72412721940187	1.16040307874718	1.4858002800745	0.137331956061839	0.416865795705441	Bacteria	Proteobacteria	Betaproteobacteria	Neisseriales	Neisseriaceae	Gulbenkiania	Bacteria	Proteobacteria	Betaproteobacteria	Neisseriales	Neisseriaceae	Gulbenkiania
DENOVO148	22.3461909737489	-3.71983078928737	2.51774482974164	-1.47744550811731	0.139556255019699	0.420634346115714	Bacteria	Bacteroidetes	Bacteroidia	Bacteroidales	Prevotellaceae	Prevotella	Bacteria	Bacteroidetes	Bacteroidia	Bacteroidales	Prevotellaceae	Prevotella
DENOVO1382	3.91267714761196	-2.67375654440832	1.80814473086041	-1.47872927358863	0.139212685191977	0.420634346115714	Bacteria	Firmicutes	Clostridia	Clostridiales	Lachnospiraceae	Lachnoanaerobaculum	Bacteria	Firmicutes	Clostridia	Clostridiales	Lachnospiraceae	Lachnoanaerobaculum
DENOVO2236	7.20551365069612	1.92478012332536	1.31022712888157	1.46904310015957	0.141821099347206	0.425960915934064	Bacteria	Firmicutes	Bacilli	Lactobacillales	Carnobacteriaceae	Granulicatella	Bacteria	Firmicutes	Bacilli	Lactobacillales	Carnobacteriaceae	Granulicatella
DENOVO1145	3.68058104135993	-4.06669730388462	2.77453254544992	-1.46572341007633	0.142723653848221	0.427172894035236	Bacteria	Bacteroidetes	Bacteroidia	Bacteroidales	Porphyromonadaceae	Porphyromonas	Bacteria	Bacteroidetes	Bacteroidia	Bacteroidales	Porphyromonadaceae	Porphyromonas
DENOVO697	15.3953958227385	1.5707002267568	1.07535580840421	1.46063304301827	0.144116173157481	0.42834529244029	Bacteria	Bacteroidetes	Bacteroidia	Bacteroidales	Prevotellaceae	Prevotella	Bacteria	Bacteroidetes	Bacteroidia	Bacteroidales	Prevotellaceae	Prevotella
DENOVO1376	3.02555085642186	-4.46728973171524	3.05783595093297	-1.4609317842418	0.144034162947857	0.42834529244029	Bacteria	Spirochaetes	Spirochaetia	Spirochaetales	Spirochaetaceae	Treponema	Bacteria	Spirochaetes	Spirochaetia	Spirochaetales	Spirochaetaceae	Treponema
DENOVO65	126.583932392551	1.1293650036805	0.779508249302443	1.44881725715043	0.14738862313274	0.435340249622487	Bacteria	Firmicutes	Bacilli	Lactobacillales	Streptococcaceae	Streptococcus	Bacteria	Firmicutes	Bacilli	Lactobacillales	Streptococcaceae	Streptococcus
DENOVO215	2.878650365241	1.60888488355147	1.1107508759693	1.44846600471728	0.147486766811357	0.435340249622487	Bacteria	Cyanobacteria/Chloroplast	Chloroplast	Chloroplast	Chloroplast	Streptophyta	Bacteria	Cyanobacteria/Chloroplast	Chloroplast	Chloroplast	Chloroplast	Streptophyta
DENOVO4443	4.53435873433064	2.24179311824957	1.55306335684982	1.44346533472835	0.148889430868213	0.437481107014474	Bacteria	Actinobacteria	Actinobacteria	Actinomycetales	Micrococcaceae	Rothia	Bacteria	Actinobacteria	Actinobacteria	Actinomycetales	Micrococcaceae	Rothia
DENOVO450	12.5857902549161	2.2603606709825	1.57119349724772	1.43862654405202	0.150256361521326	0.437481107014474	Bacteria	Actinobacteria	Actinobacteria	Actinomycetales	Actinomycetaceae	Actinomyces	Bacteria	Actinobacteria	Actinobacteria	Actinomycetales	Actinomycetaceae	Actinomyces
DENOVO2646	4.409420327819	1.77642134188738	1.23455508525477	1.438916224237	0.150174260159217	0.437481107014474	Bacteria	Firmicutes	Bacilli	Lactobacillales	Streptococcaceae	Streptococcus	Bacteria	Firmicutes	Bacilli	Lactobacillales	Streptococcaceae	Streptococcus
DENOVO945	7.6031264619045	-1.60283151084574	1.1115246444453	-1.44201167185603	0.149299080942168	0.437481107014474	Bacteria	Fusobacteria	Fusobacteriia	Fusobacteriales	Leptotrichiaceae	Leptotrichia	Bacteria	Fusobacteria	Fusobacteriia	Fusobacteriales	Leptotrichiaceae	Leptotrichia
DENOVO693	18.2542680767526	-1.7628768997732	1.22907152357946	-1.43431595798357	0.151482118404268	0.439554892725604	Bacteria	Fusobacteria	Fusobacteriia	Fusobacteriales	Fusobacteriaceae	Fusobacterium	Bacteria	Fusobacteria	Fusobacteriia	Fusobacteriales	Fusobacteriaceae	Fusobacterium
DENOVO932	7.66676269867987	2.32579930888971	1.62406416375242	1.43208585030034	0.152119253428257	0.439912435589824	Bacteria	Bacteroidetes	Bacteroidia	Bacteroidales	Prevotellaceae	Prevotella	Bacteria	Bacteroidetes	Bacteroidia	Bacteroidales	Prevotellaceae	Prevotella
DENOVO207	25.0914245052158	1.88863196729216	1.32669581213525	1.42356066101732	0.154573690396889	0.444010332146768	Bacteria	Bacteroidetes	Bacteroidia	Bacteroidales	Prevotellaceae	Prevotella	Bacteria	Bacteroidetes	Bacteroidia	Bacteroidales	Prevotellaceae	Prevotella
DENOVO235	39.9489942634747	1.43454596411868	1.00665551364836	1.42506144820043	0.154139439360416	0.444010332146768	Bacteria	Bacteroidetes	Flavobacteriia	Flavobacteriales	Flavobacteriaceae	Capnocytophaga	Bacteria	Bacteroidetes	Flavobacteriia	Flavobacteriales	Flavobacteriaceae	Capnocytophaga
DENOVO360	34.5568593757302	-1.59858966301592	1.12666513554683	-1.41886849302392	0.155937359422754	0.444941265552924	Bacteria	Actinobacteria	Actinobacteria	Actinomycetales	Actinomycetaceae	Actinomyces	Bacteria	Actinobacteria	Actinobacteria	Actinomycetales	Actinomycetaceae	Actinomyces
DENOVO1528	3.97227802260456	-1.92183685989316	1.3530137604441	-1.42041191012156	0.155487797443608	0.444941265552924	Bacteria	Proteobacteria	Epsilonproteobacteria	Campylobacterales	Campylobacteraceae	Campylobacter	Bacteria	Proteobacteria	Epsilonproteobacteria	Campylobacterales	Campylobacteraceae	Campylobacter
DENOVO4349	3.02637590460235	1.30576487909845	0.921523462625281	1.41696324842183	0.156493672804292	0.4450451293039	Bacteria	Firmicutes	Bacilli	Lactobacillales	Streptococcaceae	Streptococcus	Bacteria	Firmicutes	Bacilli	Lactobacillales	Streptococcaceae	Streptococcus
DENOVO751	11.5890250180161	-2.98174881656819	2.11511057189716	-1.40973661433393	0.158617469080325	0.449591236863439	Bacteria	Bacteroidetes	Bacteroidia	Bacteroidales	Prevotellaceae	Prevotella	Bacteria	Bacteroidetes	Bacteroidia	Bacteroidales	Prevotellaceae	Prevotella
DENOVO618	12.6565051870654	-2.95263172275674	2.10239222438943	-1.40441526015167	0.160195229322943	0.452564740265477	Bacteria	Bacteroidetes	Bacteroidia	Bacteroidales	Prevotellaceae	Prevotella	Bacteria	Bacteroidetes	Bacteroidia	Bacteroidales	Prevotellaceae	Prevotella
DENOVO1356	3.39548328568864	5.76659116797796	4.11426008809191	1.40161075005162	0.161031515079553	0.453430845092425	Bacteria	Bacteroidetes	Bacteroidia	Bacteroidales	Prevotellaceae	Prevotella	Bacteria	Bacteroidetes	Bacteroidia	Bacteroidales	Prevotellaceae	Prevotella
DENOVO4718	4.89138728370089	2.40568353026951	1.71855290703409	1.3998309394043	0.161563950488047	0.453438497107438	Bacteria	Bacteroidetes	Bacteroidia	Bacteroidales	Prevotellaceae	Alloprevotella	Bacteria	Bacteroidetes	Bacteroidia	Bacteroidales	Prevotellaceae	Alloprevotella
DENOVO327	31.1268268520183	-1.90666758297832	1.36653546950414	-1.39525656342471	0.162938485500715	0.453755847109245	Bacteria	Bacteroidetes	Bacteroidia	Bacteroidales	Prevotellaceae	Prevotella	Bacteria	Bacteroidetes	Bacteroidia	Bacteroidales	Prevotellaceae	Prevotella
DENOVO1595	3.46571288605781	-1.68374773909002	1.20770910503122	-1.39416663505778	0.163267290782298	0.453755847109245	Bacteria	Proteobacteria	Epsilonproteobacteria	Campylobacterales	Campylobacteraceae	Campylobacter	Bacteria	Proteobacteria	Epsilonproteobacteria	Campylobacterales	Campylobacteraceae	Campylobacter
DENOVO3483	5.19811134872208	1.26082764277949	0.904275988190814	1.39429517010844	0.16322848883715	0.453755847109245	Bacteria	Firmicutes	Bacilli	Lactobacillales	Streptococcaceae	Streptococcus	Bacteria	Firmicutes	Bacilli	Lactobacillales	Streptococcaceae	Streptococcus
DENOVO109	9.41765966345996	0.952444042628553	0.684758724593644	1.39091917842122	0.164249936437256	0.454214071162073	Bacteria	Bacteroidetes	Bacteroidia	Bacteroidales	Porphyromonadaceae	NA	Bacteria	Bacteroidetes	Bacteroidia	Bacteroidales	Porphyromonadaceae	NA
DENOVO2586	3.56387769453205	1.36259742041334	0.980203551128348	1.39011679650089	0.164493413621779	0.454214071162073	Bacteria	Firmicutes	Bacilli	Bacillales	Bacillales_Incertae Sedis XI	Gemella	Bacteria	Firmicutes	Bacilli	Bacillales	Bacillales_Incertae Sedis XI	Gemella
DENOVO1503	3.17806503078694	-2.1841809518927	1.5798466074478	-1.38252722865367	0.16680987592208	0.457657864709296	Bacteria	Bacteroidetes	Bacteroidia	Bacteroidales	Porphyromonadaceae	Tannerella	Bacteria	Bacteroidetes	Bacteroidia	Bacteroidales	Porphyromonadaceae	Tannerella
DENOVO605	11.3411282648387	1.74939450368208	1.26494519712453	1.3829804703467	0.166670854216956	0.457657864709296	Bacteria	Bacteroidetes	Flavobacteriia	Flavobacteriales	Flavobacteriaceae	Capnocytophaga	Bacteria	Bacteroidetes	Flavobacteriia	Flavobacteriales	Flavobacteriaceae	Capnocytophaga
DENOVO245	48.7304619791234	-2.02542665422649	1.4679054598645	-1.37980728977836	0.167645987537041	0.458482317353698	Bacteria	Firmicutes	Clostridia	Clostridiales	Peptostreptococcaceae	Filifactor	Bacteria	Firmicutes	Clostridia	Clostridiales	Peptostreptococcaceae	Filifactor
DENOVO4765	8.38935207715563	1.35753200822949	0.992000559152404	1.36847907564629	0.171162167256523	0.466607691629248	Bacteria	Proteobacteria	Gammaproteobacteria	Pasteurellales	Pasteurellaceae	Haemophilus	Bacteria	Proteobacteria	Gammaproteobacteria	Pasteurellales	Pasteurellaceae	Haemophilus
DENOVO673	4.91764996648988	-1.90669653010701	1.39768500745863	-1.36418185780922	0.172510336614176	0.468789994100746	Bacteria	Firmicutes	Negativicutes	Selenomonadales	Veillonellaceae	Selenomonas	Bacteria	Firmicutes	Negativicutes	Selenomonadales	Veillonellaceae	Selenomonas
DENOVO255	8.42543940118168	2.39091585377295	1.75855517862709	1.3595910340667	0.173959376985851	0.471231730062937	Bacteria	Proteobacteria	Betaproteobacteria	Neisseriales	Neisseriaceae	Neisseria	Bacteria	Proteobacteria	Betaproteobacteria	Neisseriales	Neisseriaceae	Neisseria
DENOVO816	4.43382970558565	1.86228646495672	1.37700160431572	1.35242141993158	0.176240540980237	0.474544973917756	Bacteria	Bacteroidetes	Bacteroidia	Bacteroidales	Prevotellaceae	Prevotella	Bacteria	Bacteroidetes	Bacteroidia	Bacteroidales	Prevotellaceae	Prevotella
DENOVO3971	37.0421963171576	0.927817441473441	0.686122104954947	1.35226286221221	0.176291240310568	0.474544973917756	Bacteria	Firmicutes	Bacilli	Bacillales	Bacillales_Incertae Sedis XI	Gemella	Bacteria	Firmicutes	Bacilli	Bacillales	Bacillales_Incertae Sedis XI	Gemella
DENOVO403	13.0145399420444	2.2855105636972	1.69968398629862	1.34466793952347	0.178732492505543	0.478109417452327	Bacteria	Proteobacteria	Epsilonproteobacteria	Campylobacterales	Campylobacteraceae	Campylobacter	Bacteria	Proteobacteria	Epsilonproteobacteria	Campylobacterales	Campylobacteraceae	Campylobacter
DENOVO3755	13.895291819423	1.36955898232523	1.01743112796962	1.34609502763918	0.178271872042925	0.478109417452327	Bacteria	Firmicutes	Bacilli	Lactobacillales	NA	NA	Bacteria	Firmicutes	Bacilli	Lactobacillales	NA	NA
DENOVO741	14.6683339362178	-1.39894437455271	1.04391743458285	-1.34009101506359	0.180215756815893	0.480575351509049	Bacteria	Proteobacteria	Epsilonproteobacteria	Campylobacterales	Campylobacteraceae	Campylobacter	Bacteria	Proteobacteria	Epsilonproteobacteria	Campylobacterales	Campylobacteraceae	Campylobacter
DENOVO913	5.25561065609796	-1.83030152298157	1.37112470700497	-1.33489062929922	0.181912145172276	0.481211216082021	Bacteria	Firmicutes	Clostridia	Clostridiales	NA	NA	Bacteria	Firmicutes	Clostridia	Clostridiales	NA	NA
DENOVO4757	4.25641233036242	1.55778920773882	1.16909105145467	1.33247894233772	0.182702856573197	0.481211216082021	Bacteria	Proteobacteria	Gammaproteobacteria	Pasteurellales	Pasteurellaceae	Haemophilus	Bacteria	Proteobacteria	Gammaproteobacteria	Pasteurellales	Pasteurellaceae	Haemophilus
DENOVO596	136.219388564454	-0.766078423754553	0.574801858845542	-1.33276956566073	0.182607436119488	0.481211216082021	Bacteria	Firmicutes	Bacilli	Lactobacillales	Streptococcaceae	Streptococcus	Bacteria	Firmicutes	Bacilli	Lactobacillales	Streptococcaceae	Streptococcus
DENOVO2350	3.8713709035404	-2.07072427824387	1.55263227493578	-1.33368622543256	0.182306710963627	0.481211216082021	Bacteria	NA	NA	NA	NA	NA	Bacteria	NA	NA	NA	NA	NA
DENOVO292	11.3570795044756	-1.62959685242703	1.22556316313268	-1.32967186143356	0.183626409802117	0.482160143529485	Bacteria	Bacteroidetes	Bacteroidia	Bacteroidales	Prevotellaceae	Prevotella	Bacteria	Bacteroidetes	Bacteroidia	Bacteroidales	Prevotellaceae	Prevotella
DENOVO4431	5.40814538792861	1.07402783175497	0.809536638029266	1.32671923826645	0.184601574598849	0.483238372650197	Bacteria	Firmicutes	Bacilli	NA	NA	NA	Bacteria	Firmicutes	Bacilli	NA	NA	NA
DENOVO4793	9.67765364614488	1.9693640980861	1.49954550351223	1.31330732776928	0.18907941032728	0.489321948881846	Bacteria	Bacteroidetes	Bacteroidia	Bacteroidales	Prevotellaceae	Prevotella	Bacteria	Bacteroidetes	Bacteroidia	Bacteroidales	Prevotellaceae	Prevotella
DENOVO152	20.5882135229782	0.937286863419336	0.712170256508946	1.31609942264917	0.188140674742077	0.489321948881846	Bacteria	Bacteroidetes	Bacteroidia	Bacteroidales	Prevotellaceae	Prevotella	Bacteria	Bacteroidetes	Bacteroidia	Bacteroidales	Prevotellaceae	Prevotella
DENOVO105	79.1455905295465	-1.55104783226496	1.1813785693586	-1.31291346609331	0.189212108738191	0.489321948881846	Bacteria	Bacteroidetes	Bacteroidia	Bacteroidales	Porphyromonadaceae	Porphyromonas	Bacteria	Bacteroidetes	Bacteroidia	Bacteroidales	Porphyromonadaceae	Porphyromonas
DENOVO1242	4.02757472696205	-1.78936362552753	1.36218735637639	-1.31359582597176	0.188982254128232	0.489321948881846	Bacteria	Synergistetes	Synergistia	Synergistales	Synergistaceae	Fretibacterium	Bacteria	Synergistetes	Synergistia	Synergistales	Synergistaceae	Fretibacterium
DENOVO425	5.16163637989119	-2.57310075508556	1.96903091685589	-1.30678534961464	0.191285622155413	0.490240995703693	Bacteria	Bacteroidetes	Bacteroidia	Bacteroidales	Prevotellaceae	Prevotella	Bacteria	Bacteroidetes	Bacteroidia	Bacteroidales	Prevotellaceae	Prevotella
DENOVO381	27.3887195892635	1.28831151916919	0.985801047023627	1.30686767178724	0.191257657221465	0.490240995703693	Bacteria	Firmicutes	Negativicutes	Selenomonadales	Veillonellaceae	Veillonella	Bacteria	Firmicutes	Negativicutes	Selenomonadales	Veillonellaceae	Veillonella
DENOVO2574	9.15332270769334	0.977554285770638	0.747748932085497	1.30732956454275	0.191100807526787	0.490240995703693	Bacteria	Firmicutes	Bacilli	Lactobacillales	Streptococcaceae	Streptococcus	Bacteria	Firmicutes	Bacilli	Lactobacillales	Streptococcaceae	Streptococcus
DENOVO1638	2.94368857247866	-1.48926925627044	1.14688318046951	-1.29853613831948	0.194103166516518	0.495977046382505	Bacteria	Fusobacteria	Fusobacteriia	Fusobacteriales	Leptotrichiaceae	Leptotrichia	Bacteria	Fusobacteria	Fusobacteriia	Fusobacteriales	Leptotrichiaceae	Leptotrichia
DENOVO670	8.64549285426362	1.85995228708402	1.4404247176386	1.2912526870083	0.19661607088801	0.500902847262312	Bacteria	Actinobacteria	Actinobacteria	Actinomycetales	Actinomycetaceae	Actinomyces	Bacteria	Actinobacteria	Actinobacteria	Actinomycetales	Actinomycetaceae	Actinomyces
DENOVO2358	5.76344788604595	1.92588526936101	1.50550452937166	1.27922914331238	0.200816376011152	0.507076158895415	Bacteria	Actinobacteria	Actinobacteria	Actinomycetales	Micrococcaceae	Rothia	Bacteria	Actinobacteria	Actinobacteria	Actinomycetales	Micrococcaceae	Rothia
DENOVO413	24.2832747800807	-2.03047117880604	1.58491735353925	-1.28112117283077	0.200151108071586	0.507076158895415	Bacteria	Tenericutes	Mollicutes	Mycoplasmatales	Mycoplasmataceae	Mycoplasma	Bacteria	Tenericutes	Mollicutes	Mycoplasmatales	Mycoplasmataceae	Mycoplasma
DENOVO4372	139.566770842939	0.845864490056299	0.660992609761339	1.27968827119219	0.200654791202198	0.507076158895415	Bacteria	Firmicutes	Bacilli	Bacillales	NA	NA	Bacteria	Firmicutes	Bacilli	Bacillales	NA	NA
DENOVO1205	5.28027645997136	-1.51543376583529	1.18777357782033	-1.27586081567519	0.202004724751049	0.508576601137936	Bacteria	Bacteroidetes	Bacteroidia	Bacteroidales	Prevotellaceae	Prevotella	Bacteria	Bacteroidetes	Bacteroidia	Bacteroidales	Prevotellaceae	Prevotella
DENOVO26	926.067638107493	1.62638948367798	1.28257545525699	1.26806534228592	0.20477461695877	0.5140383346531	Bacteria	Proteobacteria	Betaproteobacteria	Neisseriales	Neisseriaceae	Neisseria	Bacteria	Proteobacteria	Betaproteobacteria	Neisseriales	Neisseriaceae	Neisseria
DENOVO3912	11.6379261955683	1.41416999258098	1.11959373999937	1.26310994966957	0.206549668782944	0.516978118357311	Bacteria	Actinobacteria	Actinobacteria	Actinomycetales	NA	NA	Bacteria	Actinobacteria	Actinobacteria	Actinomycetales	NA	NA
DENOVO923	4.75732279381587	-1.61020778415732	1.28597288151201	-1.25213199073381	0.210521772448995	0.525383781971837	Bacteria	Firmicutes	Negativicutes	Selenomonadales	Veillonellaceae	NA	Bacteria	Firmicutes	Negativicutes	Selenomonadales	Veillonellaceae	NA
DENOVO4477	3.78305848401671	-2.46834459175977	1.98180776930548	-1.24550152138358	0.212947456629278	0.529892508356576	Bacteria	Proteobacteria	Gammaproteobacteria	Pasteurellales	Pasteurellaceae	Haemophilus	Bacteria	Proteobacteria	Gammaproteobacteria	Pasteurellales	Pasteurellaceae	Haemophilus
DENOVO1150	2.94783655739356	-1.41905949371912	1.14834236868353	-1.23574600434359	0.216552991396013	0.537302494594165	Bacteria	Actinobacteria	Actinobacteria	Coriobacteriales	Coriobacteriaceae	Atopobium	Bacteria	Actinobacteria	Actinobacteria	Coriobacteriales	Coriobacteriaceae	Atopobium
DENOVO4361	3.41958627903639	1.56097182841516	1.26655302359714	1.23245675414507	0.217778511601769	0.538781520032123	Bacteria	Actinobacteria	Actinobacteria	Actinomycetales	Micrococcaceae	Rothia	Bacteria	Actinobacteria	Actinobacteria	Actinomycetales	Micrococcaceae	Rothia
DENOVO1647	3.11660792786956	-1.89879132671471	1.54750350265959	-1.22700292661786	0.219821490940893	0.542268577076092	Bacteria	Fusobacteria	Fusobacteriia	Fusobacteriales	Leptotrichiaceae	Leptotrichia	Bacteria	Fusobacteria	Fusobacteriia	Fusobacteriales	Leptotrichiaceae	Leptotrichia
DENOVO57	390.518563089022	-0.783725476334098	0.642098512605549	-1.22056890173105	0.222249286869984	0.546682153910076	Bacteria	Firmicutes	Bacilli	Lactobacillales	Streptococcaceae	Streptococcus	Bacteria	Firmicutes	Bacilli	Lactobacillales	Streptococcaceae	Streptococcus
DENOVO191	83.1609184098642	1.07054539774713	0.878949347335985	1.21798303962777	0.223230417950752	0.547522171248836	Bacteria	Proteobacteria	Epsilonproteobacteria	Campylobacterales	Campylobacteraceae	Campylobacter	Bacteria	Proteobacteria	Epsilonproteobacteria	Campylobacterales	Campylobacteraceae	Campylobacter
DENOVO162	4.76255668668109	0.808988851638298	0.669801266427019	1.20780430284009	0.227122546013975	0.555476855394179	Bacteria	Firmicutes	Clostridia	Clostridiales	Lachnospiraceae	NA	Bacteria	Firmicutes	Clostridia	Clostridiales	Lachnospiraceae	NA
DENOVO333	48.4403709300182	-1.90210818908905	1.58420074760003	-1.20067371005261	0.229877796005882	0.560613656356225	Bacteria	Fusobacteria	Fusobacteriia	Fusobacteriales	Fusobacteriaceae	Fusobacterium	Bacteria	Fusobacteria	Fusobacteriia	Fusobacteriales	Fusobacteriaceae	Fusobacterium
DENOVO406	27.1269261710911	2.00084830794088	1.6744930993127	1.19489791194848	0.232126918806402	0.563300446074739	Bacteria	Bacteroidetes	Bacteroidia	Bacteroidales	Prevotellaceae	Prevotella	Bacteria	Bacteroidetes	Bacteroidia	Bacteroidales	Prevotellaceae	Prevotella
DENOVO4316	2.81448088913955	1.90135069010859	1.59179940041824	1.19446626855684	0.232295627878952	0.563300446074739	Bacteria	Actinobacteria	Actinobacteria	Actinomycetales	Micrococcaceae	Rothia	Bacteria	Actinobacteria	Actinobacteria	Actinomycetales	Micrococcaceae	Rothia
DENOVO141	4.30531916252816	-2.22602364276603	1.89867876910465	-1.17240666456483	0.24103382504936	0.576326687827519	Bacteria	Bacteroidetes	Bacteroidia	Bacteroidales	Porphyromonadaceae	Porphyromonas	Bacteria	Bacteroidetes	Bacteroidia	Bacteroidales	Porphyromonadaceae	Porphyromonas
DENOVO236	3.72336802257808	0.802735796647965	0.682789974905621	1.17567015649127	0.239726708654368	0.576326687827519	Bacteria	Bacteroidetes	Bacteroidia	Bacteroidales	Porphyromonadaceae	NA	Bacteria	Bacteroidetes	Bacteroidia	Bacteroidales	Porphyromonadaceae	NA
DENOVO2778	3.84718515660049	1.47368197656366	1.25112516628761	1.17788532776175	0.238842325146176	0.576326687827519	Bacteria	Proteobacteria	Gammaproteobacteria	Pasteurellales	Pasteurellaceae	Haemophilus	Bacteria	Proteobacteria	Gammaproteobacteria	Pasteurellales	Pasteurellaceae	Haemophilus
DENOVO110	137.848507756955	-1.06054149171953	0.903883043810112	-1.17331716639916	0.240668640793149	0.576326687827519	Bacteria	Firmicutes	Negativicutes	Selenomonadales	Veillonellaceae	Veillonella	Bacteria	Firmicutes	Negativicutes	Selenomonadales	Veillonellaceae	Veillonella
DENOVO139	88.9890154015502	1.5219182783964	1.29791595021792	1.17258615871149	0.240961802638792	0.576326687827519	Bacteria	Firmicutes	Negativicutes	Selenomonadales	Veillonellaceae	Veillonella	Bacteria	Firmicutes	Negativicutes	Selenomonadales	Veillonellaceae	Veillonella
DENOVO1549	3.22266897851488	-2.55592678779214	2.19580655996659	-1.16400362144424	0.24442254416766	0.582801386650466	Bacteria	Firmicutes	Negativicutes	Selenomonadales	Veillonellaceae	Schwartzia	Bacteria	Firmicutes	Negativicutes	Selenomonadales	Veillonellaceae	Schwartzia
DENOVO95	21.8804681012787	0.980909142972171	0.846389037255911	1.15893413051803	0.246483035467999	0.584458388810545	Bacteria	Bacteroidetes	Bacteroidia	Bacteroidales	Prevotellaceae	Prevotella	Bacteria	Bacteroidetes	Bacteroidia	Bacteroidales	Prevotellaceae	Prevotella
DENOVO1272	3.21723520393567	1.91744291389396	1.65401828274396	1.15926343372275	0.246348821865836	0.584458388810545	Bacteria	Candidatus Saccharibacteria	Saccharibacteria_genera_incertae_sedis	Saccharibacteria_genera_incertae_sedis	Saccharibacteria_genera_incertae_sedis	Saccharibacteria_genera_incertae_sedis	Bacteria	Candidatus Saccharibacteria	Saccharibacteria_genera_incertae_sedis	Saccharibacteria_genera_incertae_sedis	Saccharibacteria_genera_incertae_sedis	Saccharibacteria_genera_incertae_sedis
DENOVO429	5.18594329312647	-1.81218728119414	1.57051627964729	-1.15387997226054	0.248549381186605	0.586110937453813	Bacteria	Proteobacteria	Gammaproteobacteria	Pasteurellales	Pasteurellaceae	Haemophilus	Bacteria	Proteobacteria	Gammaproteobacteria	Pasteurellales	Pasteurellaceae	Haemophilus
DENOVO4712	90.9780293293743	0.826679553804374	0.71596926728764	1.15462994233837	0.248241999666839	0.586110937453813	Bacteria	Firmicutes	Bacilli	Lactobacillales	Streptococcaceae	Streptococcus	Bacteria	Firmicutes	Bacilli	Lactobacillales	Streptococcaceae	Streptococcus
DENOVO668	16.3707321274197	-1.66107496592177	1.44298740493609	-1.15113615007287	0.249676227933028	0.587150689864483	Bacteria	Fusobacteria	Fusobacteriia	Fusobacteriales	Fusobacteriaceae	Fusobacterium	Bacteria	Fusobacteria	Fusobacteriia	Fusobacteriales	Fusobacteriaceae	Fusobacterium
DENOVO782	4.58321750083696	2.19266946415897	1.90786592449932	1.14927859238033	0.250441122520922	0.587335892816189	Bacteria	Proteobacteria	Epsilonproteobacteria	Campylobacterales	Campylobacteraceae	Campylobacter	Bacteria	Proteobacteria	Epsilonproteobacteria	Campylobacterales	Campylobacteraceae	Campylobacter
DENOVO545	3.01756326513688	1.52349731497004	1.33197984086111	1.14378406356745	0.252713200531332	0.589434603964089	Bacteria	Firmicutes	Negativicutes	Selenomonadales	Veillonellaceae	Selenomonas	Bacteria	Firmicutes	Negativicutes	Selenomonadales	Veillonellaceae	Selenomonas
DENOVO1506	3.55752395070058	1.55144451169935	1.35615594621728	1.14400155529811	0.252622991991603	0.589434603964089	Bacteria	Firmicutes	Negativicutes	Selenomonadales	Veillonellaceae	NA	Bacteria	Firmicutes	Negativicutes	Selenomonadales	Veillonellaceae	NA
DENOVO650	5.2578514893903	1.11366919329561	0.985981014582703	1.12950368904106	0.258685414222486	0.601724767865348	Bacteria	Firmicutes	Negativicutes	Selenomonadales	Veillonellaceae	Megasphaera	Bacteria	Firmicutes	Negativicutes	Selenomonadales	Veillonellaceae	Megasphaera
DENOVO1555	3.56088711643961	2.04228190106753	1.81575175068722	1.12475832684428	0.260691457990804	0.604747664065387	Bacteria	Bacteroidetes	Flavobacteriia	Flavobacteriales	Flavobacteriaceae	Capnocytophaga	Bacteria	Bacteroidetes	Flavobacteriia	Flavobacteriales	Flavobacteriaceae	Capnocytophaga
DENOVO2392	2.94181890286053	1.47135897545406	1.3145888592131	1.11925410377721	0.263031749805105	0.608527507657215	Bacteria	Proteobacteria	Betaproteobacteria	Neisseriales	Neisseriaceae	NA	Bacteria	Proteobacteria	Betaproteobacteria	Neisseriales	Neisseriaceae	NA
DENOVO4561	10.8042850233419	1.5227597772907	1.36598942097389	1.11476688904738	0.264950328813943	0.611313966212224	Bacteria	Firmicutes	NA	NA	NA	NA	Bacteria	Firmicutes	NA	NA	NA	NA
DENOVO3959	7.02741791456882	-1.99889856958378	1.79816113246086	-1.11163484378522	0.266295184741398	0.612765263813539	Bacteria	Firmicutes	Negativicutes	Selenomonadales	Veillonellaceae	Veillonella	Bacteria	Firmicutes	Negativicutes	Selenomonadales	Veillonellaceae	Veillonella
DENOVO158	3.29593619410071	-0.900679671538203	0.811472813367731	-1.10993203555428	0.267028314579294	0.612804925683314	Bacteria	Firmicutes	Bacilli	Bacillales	Bacillaceae 1	Bacillus	Bacteria	Firmicutes	Bacilli	Bacillales	Bacillaceae 1	Bacillus
DENOVO4599	8.89433411887651	1.19030276712093	1.07485322531091	1.10740958773848	0.268116882512144	0.613657891525121	Bacteria	Proteobacteria	Betaproteobacteria	Neisseriales	Neisseriaceae	Morococcus	Bacteria	Proteobacteria	Betaproteobacteria	Neisseriales	Neisseriaceae	Morococcus
DENOVO1231	3.95018575176625	-1.60222167590304	1.4497502819361	-1.10517079794137	0.269085587803196	0.614232701758763	Bacteria	Firmicutes	Clostridia	Clostridiales	Lachnospiraceae	Catonella	Bacteria	Firmicutes	Clostridia	Clostridiales	Lachnospiraceae	Catonella
DENOVO343	41.9177216879969	1.00166021973783	0.910447186601965	1.10018487011454	0.271251581368905	0.617530195882402	Bacteria	Actinobacteria	Actinobacteria	Actinomycetales	Corynebacteriaceae	Corynebacterium	Bacteria	Actinobacteria	Actinobacteria	Actinomycetales	Corynebacteriaceae	Corynebacterium
DENOVO132	89.3334365385307	1.42201280643066	1.29806668927013	1.09548516897096	0.273304139515102	0.619834298071872	Bacteria	Bacteroidetes	Bacteroidia	Bacteroidales	Prevotellaceae	Alloprevotella	Bacteria	Bacteroidetes	Bacteroidia	Bacteroidales	Prevotellaceae	Alloprevotella
DENOVO4731	3.89358060041202	1.666601767033	1.52263027847494	1.0945544631506	0.27371187461585	0.619834298071872	Bacteria	Bacteroidetes	Bacteroidia	Bacteroidales	Porphyromonadaceae	NA	Bacteria	Bacteroidetes	Bacteroidia	Bacteroidales	Porphyromonadaceae	NA
DENOVO212	23.4467352129224	2.44135508096876	2.23987947696978	1.08994930578655	0.275735475559794	0.62276930627753	Bacteria	Bacteroidetes	Bacteroidia	Bacteroidales	Prevotellaceae	Alloprevotella	Bacteria	Bacteroidetes	Bacteroidia	Bacteroidales	Prevotellaceae	Alloprevotella
DENOVO3935	6.89505185769852	-1.69780919931798	1.56012151517107	-1.08825446146854	0.276482788017427	0.622813859323468	Bacteria	Bacteroidetes	Bacteroidia	Bacteroidales	Prevotellaceae	Prevotella	Bacteria	Bacteroidetes	Bacteroidia	Bacteroidales	Prevotellaceae	Prevotella
DENOVO368	8.77228485546659	1.02895689372429	0.963899099716488	1.06749440270973	0.285748639844798	0.641996944113248	Bacteria	Fusobacteria	Fusobacteriia	Fusobacteriales	Leptotrichiaceae	Leptotrichia	Bacteria	Fusobacteria	Fusobacteriia	Fusobacteriales	Leptotrichiaceae	Leptotrichia
DENOVO610	5.01179249411718	1.8232124264377	1.72201622164432	1.05876611585967	0.289706308783781	0.649184817588786	Bacteria	Bacteroidetes	Flavobacteriia	Flavobacteriales	Flavobacteriaceae	Capnocytophaga	Bacteria	Bacteroidetes	Flavobacteriia	Flavobacteriales	Flavobacteriaceae	Capnocytophaga
DENOVO4099	2.95495722802512	1.42499106776374	1.35370767468612	1.05265789240218	0.29249781378861	0.650356221572368	Bacteria	Proteobacteria	Betaproteobacteria	Neisseriales	Neisseriaceae	NA	Bacteria	Proteobacteria	Betaproteobacteria	Neisseriales	Neisseriaceae	NA
DENOVO1540	2.81461704206323	1.47626412971922	1.40244647473191	1.05263491785055	0.292508347319348	0.650356221572368	Bacteria	Proteobacteria	Epsilonproteobacteria	Campylobacterales	Campylobacteraceae	Campylobacter	Bacteria	Proteobacteria	Epsilonproteobacteria	Campylobacterales	Campylobacteraceae	Campylobacter
DENOVO4066	60.8349417365613	0.643065782285678	0.609532643035025	1.05501450928646	0.2914186889578	0.650356221572368	Bacteria	Firmicutes	NA	NA	NA	NA	Bacteria	Firmicutes	NA	NA	NA	NA
DENOVO156	22.0572157397199	0.915741717608358	0.875036385545672	1.04651844510135	0.295321733439352	0.653218097736655	Bacteria	Bacteroidetes	Bacteroidia	Bacteroidales	Prevotellaceae	Prevotella	Bacteria	Bacteroidetes	Bacteroidia	Bacteroidales	Prevotellaceae	Prevotella
DENOVO214	11.0596082867608	-1.01300538410128	0.966862215594419	-1.04772465793225	0.294765483502588	0.653218097736655	Bacteria	Bacteroidetes	Bacteroidia	Bacteroidales	Prevotellaceae	Prevotella	Bacteria	Bacteroidetes	Bacteroidia	Bacteroidales	Prevotellaceae	Prevotella
DENOVO99	198.939674258269	1.10104194416416	1.05853423617811	1.04015714044312	0.298266900119001	0.658032130159446	Bacteria	Firmicutes	Negativicutes	Selenomonadales	Veillonellaceae	Veillonella	Bacteria	Firmicutes	Negativicutes	Selenomonadales	Veillonellaceae	Veillonella
DENOVO370	30.9301841181393	-1.11165379415126	1.07264002689329	-1.03637172423163	0.300028756512916	0.658524655320656	Bacteria	Bacteroidetes	Bacteroidia	Bacteroidales	Prevotellaceae	Prevotella	Bacteria	Bacteroidetes	Bacteroidia	Bacteroidales	Prevotellaceae	Prevotella
DENOVO564	4.36168841917943	-1.9300188849488	1.85961733130806	-1.03785808642212	0.299336129300342	0.658524655320656	Bacteria	Proteobacteria	Betaproteobacteria	Neisseriales	Neisseriaceae	Kingella	Bacteria	Proteobacteria	Betaproteobacteria	Neisseriales	Neisseriaceae	Kingella
DENOVO2172	4.09122687207538	0.937172561585733	0.912525355970273	1.02700988575737	0.304415809118301	0.663826447641318	Bacteria	Actinobacteria	Actinobacteria	Actinomycetales	Micrococcaceae	Rothia	Bacteria	Actinobacteria	Actinobacteria	Actinomycetales	Micrococcaceae	Rothia
DENOVO4232	5.84044805532444	1.58200220167122	1.53686106414442	1.02937229563554	0.303304762540482	0.663826447641318	Bacteria	Proteobacteria	Gammaproteobacteria	Pasteurellales	Pasteurellaceae	Haemophilus	Bacteria	Proteobacteria	Gammaproteobacteria	Pasteurellales	Pasteurellaceae	Haemophilus
DENOVO3137	6.9132748916387	1.38645218269195	1.35153388515731	1.02583605037071	0.304968870155718	0.663826447641318	Bacteria	Proteobacteria	Betaproteobacteria	Neisseriales	Neisseriaceae	NA	Bacteria	Proteobacteria	Betaproteobacteria	Neisseriales	Neisseriaceae	NA
DENOVO2446	5.34044883226204	1.28159881676473	1.25139374543109	1.02413714423931	0.305770502245697	0.663826447641318	Bacteria	Firmicutes	Bacilli	Lactobacillales	Streptococcaceae	Streptococcus	Bacteria	Firmicutes	Bacilli	Lactobacillales	Streptococcaceae	Streptococcus
DENOVO3415	7.26715143673447	-1.51000520162093	1.47609844991131	-1.02297052185893	0.306321783666262	0.663826447641318	Bacteria	Firmicutes	Bacilli	Lactobacillales	Streptococcaceae	Streptococcus	Bacteria	Firmicutes	Bacilli	Lactobacillales	Streptococcaceae	Streptococcus
DENOVO247	3.97940979914795	-0.717759120474032	0.707231588977004	-1.01488555044926	0.310160386813975	0.668232780397645	Bacteria	Bacteroidetes	Bacteroidia	Bacteroidales	Porphyromonadaceae	NA	Bacteria	Bacteroidetes	Bacteroidia	Bacteroidales	Porphyromonadaceae	NA
DENOVO1099	4.61126910537308	1.91023601965465	1.88038486795686	1.01587502229276	0.309688904592524	0.668232780397645	Bacteria	Bacteroidetes	Flavobacteriia	Flavobacteriales	Flavobacteriaceae	Capnocytophaga	Bacteria	Bacteroidetes	Flavobacteriia	Flavobacteriales	Flavobacteriaceae	Capnocytophaga
DENOVO1558	3.1771471143215	-1.88508834665629	1.85950057006481	-1.01376056399412	0.310697017054045	0.668232780397645	Bacteria	Firmicutes	Negativicutes	Selenomonadales	Veillonellaceae	Selenomonas	Bacteria	Firmicutes	Negativicutes	Selenomonadales	Veillonellaceae	Selenomonas
DENOVO4369	5.54416388013681	-2.26191061985927	2.24670199143512	-1.00676931274469	0.314045644728179	0.673742034805316	Bacteria	Proteobacteria	Gammaproteobacteria	Pasteurellales	Pasteurellaceae	Haemophilus	Bacteria	Proteobacteria	Gammaproteobacteria	Pasteurellales	Pasteurellaceae	Haemophilus
DENOVO1265	5.59193229404269	1.3556304858387	1.34978911545762	1.00432761704342	0.31522072627879	0.673887894326984	Bacteria	Proteobacteria	Gammaproteobacteria	Cardiobacteriales	Cardiobacteriaceae	Cardiobacterium	Bacteria	Proteobacteria	Gammaproteobacteria	Cardiobacteriales	Cardiobacteriaceae	Cardiobacterium
DENOVO155	8.94409533119145	-0.697115008768459	0.694781897217775	-1.00335804884961	0.315688137412524	0.673887894326984	Bacteria	Firmicutes	Bacilli	Lactobacillales	Lactobacillaceae	Lactobacillus	Bacteria	Firmicutes	Bacilli	Lactobacillales	Lactobacillaceae	Lactobacillus
DENOVO960	13.6782180562023	-2.29842730374937	2.29551571020063	-1.00126838319415	0.316697073943411	0.674359938546169	Bacteria	Bacteroidetes	Bacteroidia	Bacteroidales	Prevotellaceae	Alloprevotella	Bacteria	Bacteroidetes	Bacteroidia	Bacteroidales	Prevotellaceae	Alloprevotella
DENOVO217	2.95576575302163	0.748638158195517	0.750369553028202	0.99769261049346	0.31842843754641	0.676364125408752	Bacteria	Bacteroidetes	Bacteroidia	Bacteroidales	Porphyromonadaceae	NA	Bacteria	Bacteroidetes	Bacteroidia	Bacteroidales	Porphyromonadaceae	NA
DENOVO555	19.0266061634303	-1.22642061307167	1.23308470655565	-0.994595591488119	0.31993299250663	0.676541623406593	Bacteria	Fusobacteria	Fusobacteriia	Fusobacteriales	Leptotrichiaceae	Leptotrichia	Bacteria	Fusobacteria	Fusobacteriia	Fusobacteriales	Leptotrichiaceae	Leptotrichia
DENOVO752	11.4427019903342	1.30899547189182	1.31654269796249	0.994267389821576	0.320092707336063	0.676541623406593	Bacteria	Fusobacteria	Fusobacteriia	Fusobacteriales	Leptotrichiaceae	Leptotrichia	Bacteria	Fusobacteria	Fusobacteriia	Fusobacteriales	Leptotrichiaceae	Leptotrichia
DENOVO73	81.0789404779462	2.06988454471359	2.09521299681824	0.987911275778113	0.323196102653614	0.6797686016387	Bacteria	Bacteroidetes	Bacteroidia	Bacteroidales	Prevotellaceae	Alloprevotella	Bacteria	Bacteroidetes	Bacteroidia	Bacteroidales	Prevotellaceae	Alloprevotella
DENOVO4220	3.8952892992617	1.01706427236891	1.02953448080279	0.987887527162605	0.323207734657653	0.6797686016387	Bacteria	Firmicutes	Negativicutes	Selenomonadales	Veillonellaceae	Veillonella	Bacteria	Firmicutes	Negativicutes	Selenomonadales	Veillonellaceae	Veillonella
DENOVO1151	3.06312422388964	-3.92955048374331	3.99864146800407	-0.982721385547167	0.325744582456709	0.681359436275316	Bacteria	Bacteroidetes	Bacteroidia	Bacteroidales	Prevotellaceae	Prevotella	Bacteria	Bacteroidetes	Bacteroidia	Bacteroidales	Prevotellaceae	Prevotella
DENOVO2222	3.03614121135626	2.00985505379695	2.04776289686446	0.981488167831563	0.32635206644028	0.681359436275316	Bacteria	Actinobacteria	Actinobacteria	Actinomycetales	Corynebacteriaceae	Corynebacterium	Bacteria	Actinobacteria	Actinobacteria	Actinomycetales	Corynebacteriaceae	Corynebacterium
DENOVO3379	4.41520653167389	-1.37806371650708	1.40177483433413	-0.983084931155642	0.325565640033279	0.681359436275316	Bacteria	Firmicutes	Bacilli	Lactobacillales	Streptococcaceae	Streptococcus	Bacteria	Firmicutes	Bacilli	Lactobacillales	Streptococcaceae	Streptococcus
DENOVO312	6.15765117953335	1.1316668055071	1.16150755443215	0.974308605388593	0.329903333174247	0.687097939652446	Bacteria	Proteobacteria	Betaproteobacteria	Burkholderiales	Burkholderiaceae	Burkholderia	Bacteria	Proteobacteria	Betaproteobacteria	Burkholderiales	Burkholderiaceae	Burkholderia
DENOVO4616	10.8834643701822	1.05237785307939	1.08368326088897	0.971112031587623	0.33149249304212	0.688731975835084	Bacteria	NA	NA	NA	NA	NA	Bacteria	NA	NA	NA	NA	NA
DENOVO1023	5.729547828119	-1.95905255499947	2.02641559353102	-0.966757540384809	0.333665254809428	0.691567695198234	Bacteria	Spirochaetes	Spirochaetia	Spirochaetales	Spirochaetaceae	Treponema	Bacteria	Spirochaetes	Spirochaetia	Spirochaetales	Spirochaetaceae	Treponema
DENOVO4206	3.96273170459774	0.949004902535023	0.984242815404498	0.964197947581672	0.334946693182951	0.692546785904845	Bacteria	Proteobacteria	Gammaproteobacteria	Pasteurellales	Pasteurellaceae	Haemophilus	Bacteria	Proteobacteria	Gammaproteobacteria	Pasteurellales	Pasteurellaceae	Haemophilus
DENOVO184	3.53482115144946	0.778525232358501	0.810149386615619	0.960965033388191	0.3365697495369	0.693606543487937	Bacteria	Firmicutes	Clostridia	Clostridiales	Lachnospiraceae	NA	Bacteria	Firmicutes	Clostridia	Clostridiales	Lachnospiraceae	NA
DENOVO2063	7.52026851836779	0.820941885444011	0.855191339529334	0.959951121459938	0.337079815526848	0.693606543487937	Bacteria	Firmicutes	Bacilli	Bacillales	Bacillales_Incertae Sedis XI	Gemella	Bacteria	Firmicutes	Bacilli	Bacillales	Bacillales_Incertae Sedis XI	Gemella
DENOVO4243	6.18915019451561	0.813701674378211	0.849719300189365	0.957612324678129	0.338258282046883	0.694362324777295	Bacteria	Fusobacteria	Fusobacteriia	Fusobacteriales	Fusobacteriaceae	Fusobacterium	Bacteria	Fusobacteria	Fusobacteriia	Fusobacteriales	Fusobacteriaceae	Fusobacterium
DENOVO231	47.3939844043675	0.850995740557254	0.892372684839344	0.953632663812945	0.340269615718473	0.696820074294289	Bacteria	Proteobacteria	Gammaproteobacteria	Cardiobacteriales	Cardiobacteriaceae	Cardiobacterium	Bacteria	Proteobacteria	Gammaproteobacteria	Cardiobacteriales	Cardiobacteriaceae	Cardiobacterium
DENOVO98	174.567596501695	-0.822836546257251	0.86469879813923	-0.951587475347412	0.341306235908067	0.697274792213138	Bacteria	Proteobacteria	Epsilonproteobacteria	Campylobacterales	Campylobacteraceae	Campylobacter	Bacteria	Proteobacteria	Epsilonproteobacteria	Campylobacterales	Campylobacteraceae	Campylobacter
DENOVO16	2248.02203614407	-1.2455546699712	1.31915203581311	-0.944208579569414	0.345063071802605	0.701600925090332	Bacteria	Proteobacteria	Gammaproteobacteria	Pasteurellales	Pasteurellaceae	Haemophilus	Bacteria	Proteobacteria	Gammaproteobacteria	Pasteurellales	Pasteurellaceae	Haemophilus
DENOVO3854	3.23359871224306	1.09487800647799	1.15916106283238	0.944543464738784	0.344892001721032	0.701600925090332	Bacteria	Proteobacteria	Betaproteobacteria	Neisseriales	Neisseriaceae	Kingella	Bacteria	Proteobacteria	Betaproteobacteria	Neisseriales	Neisseriaceae	Kingella
DENOVO1053	6.32950723052451	-1.14935853911637	1.22154024424676	-0.940909269694263	0.3467513568543	0.70170014531272	Bacteria	Firmicutes	Clostridia	Clostridiales	Lachnospiraceae	Lachnoanaerobaculum	Bacteria	Firmicutes	Clostridia	Clostridiales	Lachnospiraceae	Lachnoanaerobaculum
DENOVO3300	3.4027980353481	1.19139158054747	1.26592180462186	0.941125728459465	0.346640432137	0.70170014531272	Bacteria	Firmicutes	Bacilli	Lactobacillales	Streptococcaceae	Streptococcus	Bacteria	Firmicutes	Bacilli	Lactobacillales	Streptococcaceae	Streptococcus
DENOVO953	8.24563486214074	-1.28597222262791	1.37074284671045	-0.93815716471841	0.348163648042667	0.702896421520101	Bacteria	Proteobacteria	Epsilonproteobacteria	Campylobacterales	Campylobacteraceae	Campylobacter	Bacteria	Proteobacteria	Epsilonproteobacteria	Campylobacterales	Campylobacteraceae	Campylobacter
DENOVO118	8.94640221015771	-0.586631420080898	0.627851595838345	-0.934347262903095	0.350124791867884	0.705192521973903	Bacteria	Bacteroidetes	Bacteroidia	Bacteroidales	Porphyromonadaceae	NA	Bacteria	Bacteroidetes	Bacteroidia	Bacteroidales	Porphyromonadaceae	NA
DENOVO393	2.99510955880706	-3.69942903719914	4.03271122901016	-0.917355304437996	0.358956485762968	0.711096904563054	Bacteria	Bacteroidetes	Bacteroidia	Bacteroidales	Prevotellaceae	Prevotella	Bacteria	Bacteroidetes	Bacteroidia	Bacteroidales	Prevotellaceae	Prevotella
DENOVO261	30.2259211900783	1.0690659811011	1.17643137744183	0.90873637136898	0.363489300424031	0.711096904563054	Bacteria	Bacteroidetes	Bacteroidia	Bacteroidales	NA	NA	Bacteria	Bacteroidetes	Bacteroidia	Bacteroidales	NA	NA
DENOVO339	28.6771696766497	0.984353830566603	1.08526930496189	0.907013426129443	0.364399697328978	0.711096904563054	Bacteria	Firmicutes	Clostridia	NA	NA	NA	Bacteria	Firmicutes	Clostridia	NA	NA	NA
DENOVO154	43.9620923612305	1.35192207997402	1.45966440748549	0.926186918747255	0.354348849489486	0.711096904563054	Bacteria	Proteobacteria	Gammaproteobacteria	Pasteurellales	Pasteurellaceae	Haemophilus	Bacteria	Proteobacteria	Gammaproteobacteria	Pasteurellales	Pasteurellaceae	Haemophilus
DENOVO920	5.92432044695538	-1.56898260241911	1.70951382643607	-0.917794625674403	0.35872639643198	0.711096904563054	Bacteria	Firmicutes	Negativicutes	Selenomonadales	Veillonellaceae	Selenomonas	Bacteria	Firmicutes	Negativicutes	Selenomonadales	Veillonellaceae	Selenomonas
DENOVO351	22.0607455447001	-1.3590639199221	1.48615455699891	-0.914483566680004	0.360462808975505	0.711096904563054	Bacteria	Firmicutes	Negativicutes	Selenomonadales	Veillonellaceae	Selenomonas	Bacteria	Firmicutes	Negativicutes	Selenomonadales	Veillonellaceae	Selenomonas
DENOVO29	833.291094330609	0.903080681699337	0.99570534669421	0.906975828439215	0.364419579663774	0.711096904563054	Bacteria	Firmicutes	Bacilli	Lactobacillales	Carnobacteriaceae	Granulicatella	Bacteria	Firmicutes	Bacilli	Lactobacillales	Carnobacteriaceae	Granulicatella
DENOVO3096	4.26210676719433	1.01413357492902	1.10738541057717	0.91579098409871	0.359776533198916	0.711096904563054	Bacteria	Firmicutes	Bacilli	Lactobacillales	Carnobacteriaceae	Granulicatella	Bacteria	Firmicutes	Bacilli	Lactobacillales	Carnobacteriaceae	Granulicatella
DENOVO806	62.4319287280356	0.786449182168384	0.862133679976679	0.91221257263683	0.361656826752751	0.711096904563054	Bacteria	Firmicutes	Bacilli	Bacillales	Bacillales_Incertae Sedis XI	Gemella	Bacteria	Firmicutes	Bacilli	Bacillales	Bacillales_Incertae Sedis XI	Gemella
DENOVO364	5.76281308269001	2.93467858288017	3.18354802561488	0.921826389697184	0.356619139939266	0.711096904563054	Bacteria	NA	NA	NA	NA	NA	Bacteria	NA	NA	NA	NA	NA
DENOVO179	79.6546403107788	-0.922555945259048	1.01290856465543	-0.910798839550615	0.362401374043858	0.711096904563054	Bacteria	Fusobacteria	Fusobacteriia	Fusobacteriales	Fusobacteriaceae	Fusobacterium	Bacteria	Fusobacteria	Fusobacteriia	Fusobacteriales	Fusobacteriaceae	Fusobacterium
DENOVO1134	5.22549738584955	-1.08679036945728	1.18835324487998	-0.914534776708626	0.360435912896363	0.711096904563054	Bacteria	Fusobacteria	Fusobacteriia	Fusobacteriales	Leptotrichiaceae	Leptotrichia	Bacteria	Fusobacteria	Fusobacteriia	Fusobacteriales	Leptotrichiaceae	Leptotrichia
DENOVO1762	4.59340465790576	-2.03404323308916	2.23855634327272	-0.908640624213832	0.363539855440112	0.711096904563054	Bacteria	Fusobacteria	Fusobacteriia	Fusobacteriales	Leptotrichiaceae	Leptotrichia	Bacteria	Fusobacteria	Fusobacteriia	Fusobacteriales	Leptotrichiaceae	Leptotrichia
DENOVO855	10.9333454972808	1.1177325956687	1.23305882320542	0.906471430749008	0.364686379793435	0.711096904563054	Bacteria	Fusobacteria	Fusobacteriia	Fusobacteriales	Leptotrichiaceae	Leptotrichia	Bacteria	Fusobacteria	Fusobacteriia	Fusobacteriales	Leptotrichiaceae	Leptotrichia
DENOVO4118	4.13315135001561	0.941156916869919	1.04644206086859	0.899387507502059	0.368446290967382	0.714673109552215	Bacteria	Proteobacteria	Gammaproteobacteria	Pasteurellales	Pasteurellaceae	Haemophilus	Bacteria	Proteobacteria	Gammaproteobacteria	Pasteurellales	Pasteurellaceae	Haemophilus
DENOVO1451	4.04188705718782	-1.2233482009999	1.36184673973258	-0.898300936007028	0.369025133670653	0.714673109552215	Bacteria	Firmicutes	Negativicutes	Selenomonadales	Veillonellaceae	Selenomonas	Bacteria	Firmicutes	Negativicutes	Selenomonadales	Veillonellaceae	Selenomonas
DENOVO257	68.1354443998352	-0.838947600612851	0.930722287693929	-0.901394123365768	0.367378804852839	0.714673109552215	Bacteria	Fusobacteria	Fusobacteriia	Fusobacteriales	Fusobacteriaceae	Fusobacterium	Bacteria	Fusobacteria	Fusobacteriia	Fusobacteriales	Fusobacteriaceae	Fusobacterium
DENOVO90	7.48157838506902	1.48047263256881	1.65292411417118	0.895668845215655	0.370429654435583	0.715773779225415	Bacteria	Proteobacteria	Betaproteobacteria	Burkholderiales	Burkholderiaceae	Lautropia	Bacteria	Proteobacteria	Betaproteobacteria	Burkholderiales	Burkholderiaceae	Lautropia
DENOVO4	3310.03882204426	0.608381182392201	0.680572139762701	0.893926076086995	0.371361444889707	0.715958100958535	Bacteria	Firmicutes	Bacilli	Bacillales	Bacillales_Incertae Sedis XI	Gemella	Bacteria	Firmicutes	Bacilli	Bacillales	Bacillales_Incertae Sedis XI	Gemella
DENOVO428	24.8991410511515	-1.57893218858779	1.77284549302102	-0.890620302109467	0.373132903821371	0.717756776788974	Bacteria	Proteobacteria	Gammaproteobacteria	Pasteurellales	Pasteurellaceae	Aggregatibacter	Bacteria	Proteobacteria	Gammaproteobacteria	Pasteurellales	Pasteurellaceae	Aggregatibacter
DENOVO2203	34.6589039363862	0.750757321693143	0.848122736438921	0.885198909824546	0.376049360215368	0.721744960413351	Bacteria	Firmicutes	NA	NA	NA	NA	Bacteria	Firmicutes	NA	NA	NA	NA
DENOVO695	11.5211244901351	-1.61328356376316	1.8318728208254	-0.880674436250576	0.378494057018131	0.724811885475436	Bacteria	Firmicutes	Clostridia	Clostridiales	Lachnospiraceae	Catonella	Bacteria	Firmicutes	Clostridia	Clostridiales	Lachnospiraceae	Catonella
DENOVO4459	4.47139746206313	0.629895691951814	0.720907883161339	0.87375336941744	0.382252579773657	0.730375464924667	Bacteria	Firmicutes	Bacilli	Lactobacillales	Streptococcaceae	Streptococcus	Bacteria	Firmicutes	Bacilli	Lactobacillales	Streptococcaceae	Streptococcus
DENOVO536	18.4988477913612	1.08960271419357	1.27904531040847	0.851887501816176	0.394276534274367	0.748338610507447	Bacteria	Bacteroidetes	Bacteroidia	Bacteroidales	Prevotellaceae	Prevotella	Bacteria	Bacteroidetes	Bacteroidia	Bacteroidales	Prevotellaceae	Prevotella
DENOVO53	23.2339983289346	-0.506882468549194	0.594420574596133	-0.852733721226902	0.393806986228909	0.748338610507447	Bacteria	Bacteroidetes	Bacteroidia	Bacteroidales	Bacteroidaceae	Bacteroides	Bacteria	Bacteroidetes	Bacteroidia	Bacteroidales	Bacteroidaceae	Bacteroides
DENOVO269	52.5228842733044	0.937001381298874	1.09909929207779	0.85251750051401	0.39392693000922	0.748338610507447	Bacteria	Proteobacteria	Epsilonproteobacteria	Campylobacterales	Campylobacteraceae	Campylobacter	Bacteria	Proteobacteria	Epsilonproteobacteria	Campylobacterales	Campylobacteraceae	Campylobacter
DENOVO1411	3.49184204251349	2.4186711584483	2.86096495885042	0.845403978460528	0.397885323968966	0.748495790191885	Bacteria	Bacteroidetes	Bacteroidia	Bacteroidales	Porphyromonadaceae	NA	Bacteria	Bacteroidetes	Bacteroidia	Bacteroidales	Porphyromonadaceae	NA
DENOVO86	93.2856691718449	1.51885173918076	1.79978622398805	0.843906747888767	0.39872151715857	0.748495790191885	Bacteria	Actinobacteria	Actinobacteria	Actinomycetales	Micrococcaceae	Rothia	Bacteria	Actinobacteria	Actinobacteria	Actinomycetales	Micrococcaceae	Rothia
DENOVO3636	4.36343988510763	0.823076742030641	0.978122036985171	0.841486758204098	0.400075300225834	0.748495790191885	Bacteria	Firmicutes	Bacilli	NA	NA	NA	Bacteria	Firmicutes	Bacilli	NA	NA	NA
DENOVO2891	73.2043073201368	0.563495998661321	0.665306346028552	0.846972228695889	0.397010600988925	0.748495790191885	Bacteria	Firmicutes	NA	NA	NA	NA	Bacteria	Firmicutes	NA	NA	NA	NA
DENOVO715	10.658619325982	-1.67938608931746	1.97913407851507	-0.848545890623784	0.396134026638473	0.748495790191885	Bacteria	Candidatus Saccharibacteria	Saccharibacteria_genera_incertae_sedis	Saccharibacteria_genera_incertae_sedis	Saccharibacteria_genera_incertae_sedis	Saccharibacteria_genera_incertae_sedis	Bacteria	Candidatus Saccharibacteria	Saccharibacteria_genera_incertae_sedis	Saccharibacteria_genera_incertae_sedis	Saccharibacteria_genera_incertae_sedis	Saccharibacteria_genera_incertae_sedis
DENOVO369	14.1551668001164	0.998289041872929	1.18918048548262	0.839476474815999	0.4012019851497	0.748495790191885	Bacteria	NA	NA	NA	NA	NA	Bacteria	NA	NA	NA	NA	NA
DENOVO765	4.40794826761964	-1.74051252310404	2.06276749487987	-0.843775426665525	0.398794909615552	0.748495790191885	Bacteria	Spirochaetes	Spirochaetia	Spirochaetales	Spirochaetaceae	Treponema	Bacteria	Spirochaetes	Spirochaetia	Spirochaetales	Spirochaetaceae	Treponema
DENOVO4379	8.195013585855	-0.957824508655627	1.14134833214362	-0.839204370550654	0.401354635161303	0.748495790191885	Bacteria	Fusobacteria	Fusobacteriia	Fusobacteriales	Leptotrichiaceae	Leptotrichia	Bacteria	Fusobacteria	Fusobacteriia	Fusobacteriales	Leptotrichiaceae	Leptotrichia
DENOVO290	3.46531636725714	-0.602111805637208	0.719292310965597	-0.837089172868978	0.402542445856865	0.74907898620321	Bacteria	Bacteroidetes	Bacteroidia	Bacteroidales	Porphyromonadaceae	NA	Bacteria	Bacteroidetes	Bacteroidia	Bacteroidales	Porphyromonadaceae	NA
DENOVO174	43.6536657618012	0.881824371406674	1.05847409063688	0.833109075798049	0.404783215466452	0.749987949002777	Bacteria	Firmicutes	Bacilli	Bacillales	Bacillales_Incertae Sedis XI	Gemella	Bacteria	Firmicutes	Bacilli	Bacillales	Bacillales_Incertae Sedis XI	Gemella
DENOVO1474	3.39082305601775	-1.8070789120904	2.16655745765978	-0.834078461986568	0.404236771142193	0.749987949002777	Bacteria	Fusobacteria	Fusobacteriia	Fusobacteriales	Leptotrichiaceae	Leptotrichia	Bacteria	Fusobacteria	Fusobacteriia	Fusobacteriales	Leptotrichiaceae	Leptotrichia
DENOVO516	8.03355953225492	-1.10284217878332	1.32714755898227	-0.830986856976958	0.405981054149629	0.750582683265838	Bacteria	Firmicutes	Negativicutes	Selenomonadales	Veillonellaceae	Schwartzia	Bacteria	Firmicutes	Negativicutes	Selenomonadales	Veillonellaceae	Schwartzia
DENOVO8	1779.08591882537	0.777633513916588	0.942021363955448	0.825494562725613	0.40909086834636	0.753079103880612	Bacteria	Bacteroidetes	Bacteroidia	Bacteroidales	Prevotellaceae	Prevotella	Bacteria	Bacteroidetes	Bacteroidia	Bacteroidales	Prevotellaceae	Prevotella
DENOVO259	3.29143949334465	0.673163561673199	0.815242593346082	0.825721775539556	0.408961936839749	0.753079103880612	Bacteria	Bacteroidetes	Bacteroidia	Bacteroidales	Rikenellaceae	Alistipes	Bacteria	Bacteroidetes	Bacteroidia	Bacteroidales	Rikenellaceae	Alistipes
DENOVO40	596.150907683869	-0.635084264222792	0.771910873633819	-0.822742995228312	0.410654159657442	0.754334679542426	Bacteria	Firmicutes	Bacilli	Lactobacillales	Streptococcaceae	Streptococcus	Bacteria	Firmicutes	Bacilli	Lactobacillales	Streptococcaceae	Streptococcus
DENOVO1169	3.80265552325466	1.01793630586263	1.24342128394375	0.818657617500362	0.412981783913948	0.756985882291947	Bacteria	Firmicutes	Clostridia	Clostridiales	Peptostreptococcaceae	Peptostreptococcaceae_incertae_sedis	Bacteria	Firmicutes	Clostridia	Clostridiales	Peptostreptococcaceae	Peptostreptococcaceae_incertae_sedis
DENOVO426	22.3137032272648	0.947944048368775	1.16615518003742	0.812879850465836	0.416286948100226	0.758776970071551	Bacteria	Bacteroidetes	Bacteroidia	Bacteroidales	Prevotellaceae	Prevotella	Bacteria	Bacteroidetes	Bacteroidia	Bacteroidales	Prevotellaceae	Prevotella
DENOVO103	7.48015607151833	0.547627661833241	0.673352593232453	0.813285145608982	0.416054591648845	0.758776970071551	Bacteria	Firmicutes	Clostridia	Clostridiales	Lachnospiraceae	NA	Bacteria	Firmicutes	Clostridia	Clostridiales	Lachnospiraceae	NA
DENOVO548	6.69492662051034	-1.90238355632404	2.34196502576718	-0.812302291192781	0.416618196184146	0.758776970071551	Bacteria	Firmicutes	Negativicutes	Selenomonadales	Veillonellaceae	Veillonella	Bacteria	Firmicutes	Negativicutes	Selenomonadales	Veillonellaceae	Veillonella
DENOVO45	192.556676642421	1.42802304382879	1.76440466021883	0.809351208385317	0.418313158775083	0.760246420194207	Bacteria	Bacteroidetes	Bacteroidia	Bacteroidales	Prevotellaceae	Alloprevotella	Bacteria	Bacteroidetes	Bacteroidia	Bacteroidales	Prevotellaceae	Alloprevotella
DENOVO298	9.98180492662262	-1.09461193204042	1.37547556313846	-0.795806164336948	0.426144708254723	0.77283870819077	Bacteria	Firmicutes	Negativicutes	Selenomonadales	Veillonellaceae	Selenomonas	Bacteria	Firmicutes	Negativicutes	Selenomonadales	Veillonellaceae	Selenomonas
DENOVO4091	3.7228374454665	1.79265461966512	2.27458495486753	0.788123835879991	0.430624274115417	0.777667465491132	Bacteria	Bacteroidetes	Flavobacteriia	Flavobacteriales	Flavobacteriaceae	Soonwooa	Bacteria	Bacteroidetes	Flavobacteriia	Flavobacteriales	Flavobacteriaceae	Soonwooa
DENOVO2041	3.89672696278397	0.833689328656443	1.05653888000032	0.789075863120332	0.430067668231648	0.777667465491132	Bacteria	Proteobacteria	Gammaproteobacteria	Pasteurellales	Pasteurellaceae	Haemophilus	Bacteria	Proteobacteria	Gammaproteobacteria	Pasteurellales	Pasteurellaceae	Haemophilus
DENOVO994	3.95717312653206	1.30801831415654	1.66618734746085	0.785036758411271	0.432432017022363	0.779288013833985	Bacteria	Candidatus Saccharibacteria	Saccharibacteria_genera_incertae_sedis	Saccharibacteria_genera_incertae_sedis	Saccharibacteria_genera_incertae_sedis	Saccharibacteria_genera_incertae_sedis	Bacteria	Candidatus Saccharibacteria	Saccharibacteria_genera_incertae_sedis	Saccharibacteria_genera_incertae_sedis	Saccharibacteria_genera_incertae_sedis	Saccharibacteria_genera_incertae_sedis
DENOVO2403	3.42306192137414	-1.82934014216195	2.34535926783485	-0.779982908056014	0.435400935728696	0.782989918033117	Bacteria	Bacteroidetes	Bacteroidia	Bacteroidales	Prevotellaceae	Alloprevotella	Bacteria	Bacteroidetes	Bacteroidia	Bacteroidales	Prevotellaceae	Alloprevotella
DENOVO664	13.5093384698712	0.956458216127242	1.23223043103527	0.776200775469943	0.437630448295842	0.785349399876815	Bacteria	SR1	SR1_genera_incertae_sedis	SR1_genera_incertae_sedis	SR1_genera_incertae_sedis	SR1_genera_incertae_sedis	Bacteria	SR1	SR1_genera_incertae_sedis	SR1_genera_incertae_sedis	SR1_genera_incertae_sedis	SR1_genera_incertae_sedis
DENOVO868	6.05022932761208	-1.19109043879864	1.54506169248051	-0.770901540433903	0.440765294006472	0.786031440978209	Bacteria	Firmicutes	Clostridia	Clostridiales	Lachnospiraceae	NA	Bacteria	Firmicutes	Clostridia	Clostridiales	Lachnospiraceae	NA
DENOVO4746	21.872442862132	0.634130127565353	0.821906486018207	0.771535616706772	0.440389519651305	0.786031440978209	Bacteria	Firmicutes	Negativicutes	Selenomonadales	Veillonellaceae	NA	Bacteria	Firmicutes	Negativicutes	Selenomonadales	Veillonellaceae	NA
DENOVO266	46.692240405679	1.25136367789683	1.62016538318959	0.772367864960363	0.439896581028647	0.786031440978209	Bacteria	Candidatus Saccharibacteria	Saccharibacteria_genera_incertae_sedis	Saccharibacteria_genera_incertae_sedis	Saccharibacteria_genera_incertae_sedis	Saccharibacteria_genera_incertae_sedis	Bacteria	Candidatus Saccharibacteria	Saccharibacteria_genera_incertae_sedis	Saccharibacteria_genera_incertae_sedis	Saccharibacteria_genera_incertae_sedis	Saccharibacteria_genera_incertae_sedis
DENOVO687	2.85731523171983	-1.27423633112248	1.65649215193728	-0.769237771294148	0.441752171425888	0.786153552475177	Bacteria	Candidatus Saccharibacteria	Saccharibacteria_genera_incertae_sedis	Saccharibacteria_genera_incertae_sedis	Saccharibacteria_genera_incertae_sedis	Saccharibacteria_genera_incertae_sedis	Bacteria	Candidatus Saccharibacteria	Saccharibacteria_genera_incertae_sedis	Saccharibacteria_genera_incertae_sedis	Saccharibacteria_genera_incertae_sedis	Saccharibacteria_genera_incertae_sedis
DENOVO510	9.94773831276578	1.21964327487874	1.61237755060352	0.756425363539836	0.449394205782305	0.790879129093827	Bacteria	Bacteroidetes	Bacteroidia	Bacteroidales	Prevotellaceae	Prevotella	Bacteria	Bacteroidetes	Bacteroidia	Bacteroidales	Prevotellaceae	Prevotella
DENOVO48	27.7521538790003	-0.407454773366791	0.536920247348474	-0.758873920994719	0.447927980727449	0.790879129093827	Bacteria	Bacteroidetes	Bacteroidia	Bacteroidales	Prevotellaceae	Prevotella	Bacteria	Bacteroidetes	Bacteroidia	Bacteroidales	Prevotellaceae	Prevotella
DENOVO387	19.9332794636096	1.03524924075689	1.37028980719541	0.755496563807732	0.449951093304549	0.790879129093827	Bacteria	Bacteroidetes	Flavobacteriia	Flavobacteriales	Flavobacteriaceae	Capnocytophaga	Bacteria	Bacteroidetes	Flavobacteriia	Flavobacteriales	Flavobacteriaceae	Capnocytophaga
DENOVO1043	5.18998885219277	1.05828946410558	1.39124985716593	0.760675344298965	0.446851004935079	0.790879129093827	Bacteria	Actinobacteria	Actinobacteria	Bifidobacteriales	Bifidobacteriaceae	Scardovia	Bacteria	Actinobacteria	Actinobacteria	Bifidobacteriales	Bifidobacteriaceae	Scardovia
DENOVO3	6.47344676148332	0.630121375443286	0.829945324297407	0.759232393985372	0.447713551205697	0.790879129093827	Bacteria	Firmicutes	Bacilli	Lactobacillales	Carnobacteriaceae	Dolosigranulum	Bacteria	Firmicutes	Bacilli	Lactobacillales	Carnobacteriaceae	Dolosigranulum
DENOVO623	13.6380481769282	0.952951131684603	1.25874615792362	0.75706378580456	0.449011648887881	0.790879129093827	Bacteria	Fusobacteria	Fusobacteriia	Fusobacteriales	Leptotrichiaceae	Leptotrichia	Bacteria	Fusobacteria	Fusobacteriia	Fusobacteriales	Leptotrichiaceae	Leptotrichia
DENOVO11	3.08163544136566	-0.586540310876436	0.782244042120674	-0.749817549631081	0.453364597542881	0.795246097329317	Bacteria	Actinobacteria	Actinobacteria	Actinomycetales	Corynebacteriaceae	Corynebacterium	Bacteria	Actinobacteria	Actinobacteria	Actinomycetales	Corynebacteriaceae	Corynebacterium
DENOVO4348	4.09509548741587	-1.19048617700331	1.60223618955704	-0.743015408566222	0.45747235167194	0.80081049699628	Bacteria	Proteobacteria	Betaproteobacteria	Burkholderiales	Burkholderiaceae	Lautropia	Bacteria	Proteobacteria	Betaproteobacteria	Burkholderiales	Burkholderiaceae	Lautropia
DENOVO880	6.71889870824994	-1.06758261927042	1.44012831169971	-0.7413107641849	0.45850503654595	0.800980227108843	Bacteria	Fusobacteria	Fusobacteriia	Fusobacteriales	Fusobacteriaceae	Fusobacterium	Bacteria	Fusobacteria	Fusobacteriia	Fusobacteriales	Fusobacteriaceae	Fusobacterium
DENOVO420	3.99199188222637	1.17522254343331	1.60351169937785	0.732905499778571	0.463616068483351	0.805350015585705	Bacteria	Bacteroidetes	Bacteroidia	Bacteroidales	Prevotellaceae	Prevotella	Bacteria	Bacteroidetes	Bacteroidia	Bacteroidales	Prevotellaceae	Prevotella
DENOVO384	33.0298436755658	-0.834091907482783	1.13860407729059	-0.732556578813227	0.463828922527748	0.805350015585705	Bacteria	Actinobacteria	Actinobacteria	Actinomycetales	NA	NA	Bacteria	Actinobacteria	Actinobacteria	Actinomycetales	NA	NA
DENOVO142	73.2927474988644	-0.547753682932421	0.745254206915079	-0.734989051856285	0.462346161788765	0.805350015585705	Bacteria	Fusobacteria	Fusobacteriia	Fusobacteriales	Fusobacteriaceae	Fusobacterium	Bacteria	Fusobacteria	Fusobacteriia	Fusobacteriales	Fusobacteriaceae	Fusobacterium
DENOVO3248	2.89836114528843	-1.5076527035976	2.12586498940721	-0.709194944697782	0.478203510183478	0.80992331516801	Bacteria	Bacteroidetes	Bacteroidia	Bacteroidales	Prevotellaceae	Prevotella	Bacteria	Bacteroidetes	Bacteroidia	Bacteroidales	Prevotellaceae	Prevotella
DENOVO523	2.79072692550647	-1.17607927098687	1.64150898890919	-0.716462278874509	0.473705951269003	0.80992331516801	Bacteria	Bacteroidetes	Bacteroidia	Bacteroidales	Prevotellaceae	Prevotella	Bacteria	Bacteroidetes	Bacteroidia	Bacteroidales	Prevotellaceae	Prevotella
DENOVO260	12.0140914023133	0.710738025231748	1.00229243790081	0.709112429023522	0.478254710588251	0.80992331516801	Bacteria	Bacteroidetes	Bacteroidia	Bacteroidales	Prevotellaceae	Prevotella	Bacteria	Bacteroidetes	Bacteroidia	Bacteroidales	Prevotellaceae	Prevotella
DENOVO199	4.62719858573413	0.479439107594762	0.682771485080725	0.702195563334162	0.482557212086505	0.80992331516801	Bacteria	Bacteroidetes	Bacteroidia	Bacteroidales	Prevotellaceae	Alloprevotella	Bacteria	Bacteroidetes	Bacteroidia	Bacteroidales	Prevotellaceae	Alloprevotella
DENOVO674	5.08696646166925	0.856690875617758	1.21181762446885	0.70694703420678	0.479599393467465	0.80992331516801	Bacteria	Firmicutes	Clostridia	Clostridiales	Lachnospiraceae	Oribacterium	Bacteria	Firmicutes	Clostridia	Clostridiales	Lachnospiraceae	Oribacterium
DENOVO481	13.7520606840399	0.682501494021465	0.953557661419897	0.71574223734429	0.474150525173738	0.80992331516801	Bacteria	Actinobacteria	Actinobacteria	Actinomycetales	Actinomycetaceae	Actinomyces	Bacteria	Actinobacteria	Actinobacteria	Actinomycetales	Actinomycetaceae	Actinomyces
DENOVO447	3.60842402090073	0.548528025110059	0.779338717470131	0.703837770168377	0.481533809093901	0.80992331516801	Bacteria	Actinobacteria	Actinobacteria	Actinomycetales	Actinomycetaceae	Actinomyces	Bacteria	Actinobacteria	Actinobacteria	Actinomycetales	Actinomycetaceae	Actinomyces
DENOVO198	6.78912144515386	1.22149605848651	1.74349585142042	0.700601643239562	0.483551652641219	0.80992331516801	Bacteria	Proteobacteria	Gammaproteobacteria	Pasteurellales	Pasteurellaceae	Haemophilus	Bacteria	Proteobacteria	Gammaproteobacteria	Pasteurellales	Pasteurellaceae	Haemophilus
DENOVO1103	46.6732576875832	-1.0242636623242	1.42756252399849	-0.717491279790197	0.473071015145719	0.80992331516801	Bacteria	Proteobacteria	Gammaproteobacteria	Pasteurellales	Pasteurellaceae	Haemophilus	Bacteria	Proteobacteria	Gammaproteobacteria	Pasteurellales	Pasteurellaceae	Haemophilus
DENOVO176	95.2569997452578	0.846709312220419	1.17580424656479	0.720110779234003	0.471456791225059	0.80992331516801	Bacteria	Proteobacteria	Betaproteobacteria	Neisseriales	Neisseriaceae	Neisseria	Bacteria	Proteobacteria	Betaproteobacteria	Neisseriales	Neisseriaceae	Neisseria
DENOVO2436	3.87962848548702	-0.902248112121096	1.28902136775958	-0.699948142589189	0.483959690394936	0.80992331516801	Bacteria	Firmicutes	Negativicutes	Selenomonadales	Veillonellaceae	Veillonella	Bacteria	Firmicutes	Negativicutes	Selenomonadales	Veillonellaceae	Veillonella
DENOVO3134	4.98304465710029	0.660961259741303	0.935385822876914	0.70661885563801	0.479803368063474	0.80992331516801	Bacteria	Firmicutes	Negativicutes	Selenomonadales	Veillonellaceae	Veillonella	Bacteria	Firmicutes	Negativicutes	Selenomonadales	Veillonellaceae	Veillonella
DENOVO1781	3.06927622577868	-0.730365172295191	1.01927496153369	-0.716553628665829	0.473649565724547	0.80992331516801	Bacteria	Firmicutes	Negativicutes	Selenomonadales	Veillonellaceae	Veillonella	Bacteria	Firmicutes	Negativicutes	Selenomonadales	Veillonellaceae	Veillonella
DENOVO101	5.89582918581424	-0.401420230935116	0.57413076874739	-0.699179094356699	0.484440113745352	0.80992331516801	Bacteria	Firmicutes	Bacilli	Lactobacillales	Lactobacillaceae	Lactobacillus	Bacteria	Firmicutes	Bacilli	Lactobacillales	Lactobacillaceae	Lactobacillus
DENOVO1803	29.7403544591826	0.671089408279618	0.933593609695683	0.718823909364984	0.472249424034756	0.80992331516801	Bacteria	Firmicutes	Bacilli	Bacillales	Bacillales_Incertae Sedis XI	Gemella	Bacteria	Firmicutes	Bacilli	Bacillales	Bacillales_Incertae Sedis XI	Gemella
DENOVO517	8.11536321886758	0.84444151228847	1.19305562345927	0.707797269200245	0.47907116244742	0.80992331516801	Bacteria	Spirochaetes	Spirochaetia	Spirochaetales	Spirochaetaceae	Treponema	Bacteria	Spirochaetes	Spirochaetia	Spirochaetales	Spirochaetaceae	Treponema
DENOVO275	57.0693698327409	-0.677683685307492	0.935597691362665	-0.724332361616315	0.468861713874806	0.80992331516801	Bacteria	Fusobacteria	Fusobacteriia	Fusobacteriales	Fusobacteriaceae	Fusobacterium	Bacteria	Fusobacteria	Fusobacteriia	Fusobacteriales	Fusobacteriaceae	Fusobacterium
DENOVO341	43.2334760898439	0.902308787407775	1.27166509414466	0.709549071970623	0.477983810684704	0.80992331516801	Bacteria	Fusobacteria	Fusobacteriia	Fusobacteriales	Leptotrichiaceae	Leptotrichia	Bacteria	Fusobacteria	Fusobacteriia	Fusobacteriales	Leptotrichiaceae	Leptotrichia
DENOVO1153	5.44804951351122	0.966702061995788	1.34944678314606	0.716369162585314	0.473763430980282	0.80992331516801	Bacteria	Fusobacteria	Fusobacteriia	Fusobacteriales	Leptotrichiaceae	Leptotrichia	Bacteria	Fusobacteria	Fusobacteriia	Fusobacteriales	Leptotrichiaceae	Leptotrichia
DENOVO190	73.9847355144543	-0.95539868360589	1.3725460286802	-0.696077700596002	0.486380170760362	0.811581727428596	Bacteria	Bacteroidetes	Bacteroidia	Bacteroidales	Prevotellaceae	Prevotella	Bacteria	Bacteroidetes	Bacteroidia	Bacteroidales	Prevotellaceae	Prevotella
DENOVO306	47.1004171720783	0.825735992780361	1.19012819085974	0.693821051481739	0.487794438983062	0.812358054026266	Bacteria	Proteobacteria	Gammaproteobacteria	Pasteurellales	Pasteurellaceae	Aggregatibacter	Bacteria	Proteobacteria	Gammaproteobacteria	Pasteurellales	Pasteurellaceae	Aggregatibacter
DENOVO2662	3.19610341671965	1.02158427960612	1.50925523234088	0.676879733603191	0.498482263612556	0.817479413755501	Bacteria	Bacteroidetes	Bacteroidia	Bacteroidales	Prevotellaceae	Prevotella	Bacteria	Bacteroidetes	Bacteroidia	Bacteroidales	Prevotellaceae	Prevotella
DENOVO241	18.3128895160416	0.977022751868676	1.44351350444072	0.67683658577702	0.498509642500434	0.817479413755501	Bacteria	Proteobacteria	Betaproteobacteria	Neisseriales	Neisseriaceae	Neisseria	Bacteria	Proteobacteria	Betaproteobacteria	Neisseriales	Neisseriaceae	Neisseria
DENOVO380	32.8168685898211	-0.589121374346772	0.8671455448519	-0.679380039307459	0.496897093954612	0.817479413755501	Bacteria	Proteobacteria	Epsilonproteobacteria	Campylobacterales	Campylobacteraceae	Campylobacter	Bacteria	Proteobacteria	Epsilonproteobacteria	Campylobacterales	Campylobacteraceae	Campylobacter
DENOVO1711	18.3257978587862	-0.635282879066341	0.931259169660133	-0.682176240259937	0.495127516613106	0.817479413755501	Bacteria	Firmicutes	Negativicutes	Selenomonadales	Veillonellaceae	Veillonella	Bacteria	Firmicutes	Negativicutes	Selenomonadales	Veillonellaceae	Veillonella
DENOVO348	50.2607641910041	1.5557563455531	2.264623920449	0.686982209940029	0.492093939141375	0.817479413755501	Bacteria	Firmicutes	Bacilli	Lactobacillales	Aerococcaceae	Abiotrophia	Bacteria	Firmicutes	Bacilli	Lactobacillales	Aerococcaceae	Abiotrophia
DENOVO2378	6.39422558415477	-0.747846912939999	1.0912041842038	-0.685340950635806	0.493128796445119	0.817479413755501	Bacteria	Firmicutes	Bacilli	Bacillales	Bacillales_Incertae Sedis XI	Gemella	Bacteria	Firmicutes	Bacilli	Bacillales	Bacillales_Incertae Sedis XI	Gemella
DENOVO788	10.3799253079762	0.779383363026509	1.1508328465611	0.677234200740317	0.498257371403679	0.817479413755501	Bacteria	Fusobacteria	Fusobacteriia	Fusobacteriales	Leptotrichiaceae	Leptotrichia	Bacteria	Fusobacteria	Fusobacteriia	Fusobacteriales	Leptotrichiaceae	Leptotrichia
DENOVO1215	5.43478552791817	-0.934235257082051	1.37887206965972	-0.677535848059206	0.498066033321641	0.817479413755501	Bacteria	Fusobacteria	Fusobacteriia	Fusobacteriales	Leptotrichiaceae	Leptotrichia	Bacteria	Fusobacteria	Fusobacteriia	Fusobacteriales	Leptotrichiaceae	Leptotrichia
DENOVO3292	4.85067627122806	0.913552343866067	1.35721419766373	0.673108449232723	0.500878298973068	0.819793162372746	Bacteria	Proteobacteria	Betaproteobacteria	Neisseriales	Neisseriaceae	NA	Bacteria	Proteobacteria	Betaproteobacteria	Neisseriales	Neisseriaceae	NA
DENOVO168	4.67699341320591	0.491544689055159	0.734354864787798	0.669355801431503	0.503268538814734	0.820019893688436	Bacteria	Bacteroidetes	Bacteroidia	Bacteroidales	Rikenellaceae	Alistipes	Bacteria	Bacteroidetes	Bacteroidia	Bacteroidales	Rikenellaceae	Alistipes
DENOVO79	12.5014496375964	-0.393669610347519	0.588990254188641	-0.668380516566977	0.503890729065557	0.820019893688436	Bacteria	Bacteroidetes	Bacteroidia	Bacteroidales	Porphyromonadaceae	NA	Bacteria	Bacteroidetes	Bacteroidia	Bacteroidales	Porphyromonadaceae	NA
DENOVO3459	12.1328073337629	-0.993889566528925	1.48119818807788	-0.671003768792529	0.502218128631144	0.820019893688436	Bacteria	Proteobacteria	Gammaproteobacteria	Pasteurellales	Pasteurellaceae	Haemophilus	Bacteria	Proteobacteria	Gammaproteobacteria	Pasteurellales	Pasteurellaceae	Haemophilus
DENOVO136	5.58217817001483	0.424320534438773	0.648423002097097	0.654388467198814	0.512861562642864	0.82202928708756	Bacteria	Firmicutes	Clostridia	Clostridiales	Ruminococcaceae	NA	Bacteria	Firmicutes	Clostridia	Clostridiales	Ruminococcaceae	NA
DENOVO159	18.6624012415918	-0.451572755045585	0.688129056460896	-0.656232651136781	0.511674443514321	0.82202928708756	Bacteria	Actinobacteria	Actinobacteria	Coriobacteriales	Coriobacteriaceae	Atopobium	Bacteria	Actinobacteria	Actinobacteria	Coriobacteriales	Coriobacteriaceae	Atopobium
DENOVO22	3.47666607077958	1.0582047637126	1.61300294982493	0.656046390880722	0.51179427590629	0.82202928708756	Bacteria	Proteobacteria	Gammaproteobacteria	Pseudomonadales	Moraxellaceae	Moraxella	Bacteria	Proteobacteria	Gammaproteobacteria	Pseudomonadales	Moraxellaceae	Moraxella
DENOVO2055	10.3787375010882	0.693516944001533	1.04818573418835	0.661635549293703	0.508204818960785	0.82202928708756	Bacteria	Proteobacteria	Gammaproteobacteria	Pasteurellales	Pasteurellaceae	Haemophilus	Bacteria	Proteobacteria	Gammaproteobacteria	Pasteurellales	Pasteurellaceae	Haemophilus
DENOVO4423	4.33120364067024	1.00256618021047	1.52422745315033	0.6577536562134	0.510696438085932	0.82202928708756	Bacteria	Proteobacteria	NA	NA	NA	NA	Bacteria	Proteobacteria	NA	NA	NA	NA
DENOVO2815	3.69453409987602	0.918359891677318	1.38815396555153	0.661569187905205	0.508247359827727	0.82202928708756	Bacteria	Proteobacteria	Betaproteobacteria	Neisseriales	Neisseriaceae	Neisseria	Bacteria	Proteobacteria	Betaproteobacteria	Neisseriales	Neisseriaceae	Neisseria
DENOVO4163	35.4008008822603	0.747285137836831	1.14551858826533	0.652355313560169	0.514171984664489	0.82202928708756	Bacteria	Firmicutes	Bacilli	Lactobacillales	Carnobacteriaceae	Granulicatella	Bacteria	Firmicutes	Bacilli	Lactobacillales	Carnobacteriaceae	Granulicatella
DENOVO87	157.111730663293	-0.67790639994419	1.03657081211346	-0.653989473774598	0.513118587287828	0.82202928708756	Bacteria	Firmicutes	Bacilli	Lactobacillales	Streptococcaceae	Streptococcus	Bacteria	Firmicutes	Bacilli	Lactobacillales	Streptococcaceae	Streptococcus
DENOVO1246	3.27876693976906	-2.08735362345239	3.19833223804672	-0.6526381464132	0.51398958709508	0.82202928708756	Bacteria	Spirochaetes	Spirochaetia	Spirochaetales	Spirochaetaceae	Treponema	Bacteria	Spirochaetes	Spirochaetia	Spirochaetales	Spirochaetaceae	Treponema
DENOVO1410	3.57460696109868	1.58569626730326	2.43394402094157	0.65149249681175	0.514728619017444	0.82202928708756	Bacteria	Fusobacteria	Fusobacteriia	Fusobacteriales	Leptotrichiaceae	Leptotrichia	Bacteria	Fusobacteria	Fusobacteriia	Fusobacteriales	Leptotrichiaceae	Leptotrichia
DENOVO253	18.597050693949	1.16089626153245	1.79185308811061	0.647874688631164	0.517066002921773	0.824224391994483	Bacteria	Candidatus Saccharibacteria	Saccharibacteria_genera_incertae_sedis	Saccharibacteria_genera_incertae_sedis	Saccharibacteria_genera_incertae_sedis	Saccharibacteria_genera_incertae_sedis	Bacteria	Candidatus Saccharibacteria	Saccharibacteria_genera_incertae_sedis	Saccharibacteria_genera_incertae_sedis	Saccharibacteria_genera_incertae_sedis	Saccharibacteria_genera_incertae_sedis
DENOVO448	16.9063930473078	0.819965649552145	1.27810082847938	0.641550049324123	0.521165374385777	0.827699809154557	Bacteria	Bacteroidetes	Bacteroidia	Bacteroidales	Prevotellaceae	Prevotella	Bacteria	Bacteroidetes	Bacteroidia	Bacteroidales	Prevotellaceae	Prevotella
DENOVO123	6.25306705998051	0.431246627748429	0.674292090954447	0.639554628526055	0.522462187565328	0.827699809154557	Bacteria	Bacteroidetes	Bacteroidia	Bacteroidales	Rikenellaceae	Alistipes	Bacteria	Bacteroidetes	Bacteroidia	Bacteroidales	Rikenellaceae	Alistipes
DENOVO608	4.40311298984649	-0.547195447065696	0.858043484923279	-0.637724610326273	0.523652962374051	0.827699809154557	Bacteria	Actinobacteria	Actinobacteria	Coriobacteriales	Coriobacteriaceae	Atopobium	Bacteria	Actinobacteria	Actinobacteria	Coriobacteriales	Coriobacteriaceae	Atopobium
DENOVO13	1490.51518597238	-0.524365943928277	0.823093378868515	-0.637067381891844	0.524080953927301	0.827699809154557	Bacteria	Firmicutes	Negativicutes	Selenomonadales	Veillonellaceae	Veillonella	Bacteria	Firmicutes	Negativicutes	Selenomonadales	Veillonellaceae	Veillonella
DENOVO242	50.4693778322038	0.913128931036363	1.4288773224841	0.639053413941019	0.522788184555335	0.827699809154557	Bacteria	Firmicutes	Bacilli	Bacillales	Bacillales_Incertae Sedis XI	Gemella	Bacteria	Firmicutes	Bacilli	Bacillales	Bacillales_Incertae Sedis XI	Gemella
DENOVO1059	3.84495845007299	1.37145599771397	2.17476482625705	0.630622668325183	0.528287273467225	0.832806456883876	Bacteria	Bacteroidetes	Bacteroidia	Bacteroidales	Prevotellaceae	Prevotella	Bacteria	Bacteroidetes	Bacteroidia	Bacteroidales	Prevotellaceae	Prevotella
DENOVO844	3.93110591616168	-1.05944519932239	1.68775217575121	-0.627725571647293	0.530183730620573	0.833868593511916	Bacteria	Firmicutes	Negativicutes	Selenomonadales	Veillonellaceae	Selenomonas	Bacteria	Firmicutes	Negativicutes	Selenomonadales	Veillonellaceae	Selenomonas
DENOVO63	165.037680192689	0.535287730311275	0.854248182145001	0.62661851848157	0.530909326476629	0.833868593511916	Bacteria	Firmicutes	Negativicutes	Selenomonadales	Veillonellaceae	Veillonella	Bacteria	Firmicutes	Negativicutes	Selenomonadales	Veillonellaceae	Veillonella
DENOVO4581	9.37315669704025	0.738828998400777	1.18749760856211	0.622173041085439	0.53382809084135	0.836917299927098	Bacteria	Proteobacteria	Gammaproteobacteria	Pasteurellales	Pasteurellaceae	NA	Bacteria	Proteobacteria	Gammaproteobacteria	Pasteurellales	Pasteurellaceae	NA
DENOVO643	3.14100513701828	0.801730552790997	1.31669585540543	0.608895782195755	0.542593520114321	0.839677646990157	Bacteria	Bacteroidetes	Bacteroidia	Bacteroidales	Prevotellaceae	Prevotella	Bacteria	Bacteroidetes	Bacteroidia	Bacteroidales	Prevotellaceae	Prevotella
DENOVO263	35.5246180363183	0.724343648440627	1.22775314057565	0.589974991308928	0.555207416117323	0.839677646990157	Bacteria	Bacteroidetes	Flavobacteriia	Flavobacteriales	Flavobacteriaceae	Capnocytophaga	Bacteria	Bacteroidetes	Flavobacteriia	Flavobacteriales	Flavobacteriaceae	Capnocytophaga
DENOVO956	7.21799876753452	1.1604650171991	1.94927796789831	0.595330700038793	0.551622438543165	0.839677646990157	Bacteria	Bacteroidetes	Flavobacteriia	Flavobacteriales	Flavobacteriaceae	Capnocytophaga	Bacteria	Bacteroidetes	Flavobacteriia	Flavobacteriales	Flavobacteriaceae	Capnocytophaga
DENOVO114	6.58909507535013	0.394303877219437	0.664611779455558	0.593284514972704	0.552990760150186	0.839677646990157	Bacteria	Firmicutes	Clostridia	Clostridiales	Lachnospiraceae	NA	Bacteria	Firmicutes	Clostridia	Clostridiales	Lachnospiraceae	NA
DENOVO1175	4.77672251112532	0.749082877585835	1.26813180499599	0.590697965806643	0.554722811177047	0.839677646990157	Bacteria	Actinobacteria	Actinobacteria	Actinomycetales	Actinomycetaceae	Actinomyces	Bacteria	Actinobacteria	Actinobacteria	Actinomycetales	Actinomycetaceae	Actinomyces
DENOVO504	4.10863457704729	0.959274250994569	1.58117258851153	0.606685353619494	0.544059743917671	0.839677646990157	Bacteria	Actinobacteria	Actinobacteria	Actinomycetales	Actinomycetaceae	Actinomyces	Bacteria	Actinobacteria	Actinobacteria	Actinomycetales	Actinomycetaceae	Actinomyces
DENOVO1504	3.24684629364099	0.690395894748153	1.13161316216308	0.610098855185161	0.541796324963416	0.839677646990157	Bacteria	Actinobacteria	Actinobacteria	Actinomycetales	Actinomycetaceae	Actinomyces	Bacteria	Actinobacteria	Actinobacteria	Actinomycetales	Actinomycetaceae	Actinomyces
DENOVO558	5.13920215378088	0.694909458084537	1.17310865795515	0.592365808036773	0.553605657267852	0.839677646990157	Bacteria	Actinobacteria	Actinobacteria	Coriobacteriales	Coriobacteriaceae	Atopobium	Bacteria	Actinobacteria	Actinobacteria	Coriobacteriales	Coriobacteriaceae	Atopobium
DENOVO616	2.76772556703106	1.10332505971824	1.79672758063425	0.614074761032367	0.539165925522411	0.839677646990157	Bacteria	Proteobacteria	Betaproteobacteria	Burkholderiales	Comamonadaceae	NA	Bacteria	Proteobacteria	Betaproteobacteria	Burkholderiales	Comamonadaceae	NA
DENOVO239	5.41965477343753	1.52997095710214	2.56709747474717	0.59599254494722	0.551180207042328	0.839677646990157	Bacteria	Proteobacteria	Betaproteobacteria	Neisseriales	Neisseriaceae	Neisseria	Bacteria	Proteobacteria	Betaproteobacteria	Neisseriales	Neisseriaceae	Neisseria
DENOVO1094	8.31150780708983	0.579218235966725	0.9648492979994	0.600319901945023	0.548293057566059	0.839677646990157	Bacteria	Firmicutes	Negativicutes	Selenomonadales	Veillonellaceae	Veillonella	Bacteria	Firmicutes	Negativicutes	Selenomonadales	Veillonellaceae	Veillonella
DENOVO3945	3.0292932534643	-0.627081382323494	1.020760441026	-0.614327668980974	0.53899882214247	0.839677646990157	Bacteria	Firmicutes	Negativicutes	Selenomonadales	Veillonellaceae	Veillonella	Bacteria	Firmicutes	Negativicutes	Selenomonadales	Veillonellaceae	Veillonella
DENOVO150	8.42535945382751	0.556500821573858	0.92521534660998	0.601482480389993	0.547518677259291	0.839677646990157	Bacteria	Firmicutes	Bacilli	Lactobacillales	Enterococcaceae	Enterococcus	Bacteria	Firmicutes	Bacilli	Lactobacillales	Enterococcaceae	Enterococcus
DENOVO383	34.8614097067348	0.844195945744659	1.40946514900039	0.598947725911047	0.549207744032028	0.839677646990157	Bacteria	Firmicutes	Bacilli	Bacillales	Bacillales_Incertae Sedis XI	Gemella	Bacteria	Firmicutes	Bacilli	Bacillales	Bacillales_Incertae Sedis XI	Gemella
DENOVO1971	9.36852606172818	0.459118187062828	0.750130596952572	0.612051006755369	0.54050401098152	0.839677646990157	Bacteria	Firmicutes	Bacilli	Bacillales	Bacillales_Incertae Sedis XI	Gemella	Bacteria	Firmicutes	Bacilli	Bacillales	Bacillales_Incertae Sedis XI	Gemella
DENOVO3901	23.8970611621991	-0.989006282905563	1.65169280378751	-0.598783430331394	0.549317313173271	0.839677646990157	Bacteria	Proteobacteria	Gammaproteobacteria	Pasteurellales	Pasteurellaceae	NA	Bacteria	Proteobacteria	Gammaproteobacteria	Pasteurellales	Pasteurellaceae	NA
DENOVO490	11.5739892219222	0.641472546453349	1.08672612731591	0.590279860149965	0.555003039366105	0.839677646990157	Bacteria	Candidatus Saccharibacteria	Saccharibacteria_genera_incertae_sedis	Saccharibacteria_genera_incertae_sedis	Saccharibacteria_genera_incertae_sedis	Saccharibacteria_genera_incertae_sedis	Bacteria	Candidatus Saccharibacteria	Saccharibacteria_genera_incertae_sedis	Saccharibacteria_genera_incertae_sedis	Saccharibacteria_genera_incertae_sedis	Saccharibacteria_genera_incertae_sedis
DENOVO848	7.66799484134381	1.29914307941731	2.13642802101822	0.6080912001885	0.543126988261126	0.839677646990157	Bacteria	Candidatus Saccharibacteria	Saccharibacteria_genera_incertae_sedis	Saccharibacteria_genera_incertae_sedis	Saccharibacteria_genera_incertae_sedis	Saccharibacteria_genera_incertae_sedis	Bacteria	Candidatus Saccharibacteria	Saccharibacteria_genera_incertae_sedis	Saccharibacteria_genera_incertae_sedis	Saccharibacteria_genera_incertae_sedis	Saccharibacteria_genera_incertae_sedis
DENOVO531	16.7630793814061	-0.553890858385154	0.908493496128427	-0.60968059842539	0.542073409156212	0.839677646990157	Bacteria	Fusobacteria	Fusobacteriia	Fusobacteriales	Leptotrichiaceae	Leptotrichia	Bacteria	Fusobacteria	Fusobacteriia	Fusobacteriales	Leptotrichiaceae	Leptotrichia
DENOVO258	57.2599270835002	0.701268035365176	1.16166574343977	0.603674541773674	0.546060043143026	0.839677646990157	Bacteria	Fusobacteria	Fusobacteriia	Fusobacteriales	Leptotrichiaceae	Leptotrichia	Bacteria	Fusobacteria	Fusobacteriia	Fusobacteriales	Leptotrichiaceae	Leptotrichia
DENOVO4563	4.87510103097094	0.694608274926257	1.18541852118423	0.585960369703308	0.557902146913004	0.842264969590003	Bacteria	Proteobacteria	Gammaproteobacteria	Pasteurellales	Pasteurellaceae	Haemophilus	Bacteria	Proteobacteria	Gammaproteobacteria	Pasteurellales	Pasteurellaceae	Haemophilus
DENOVO746	3.90105933333709	1.27062916456787	2.1766857037193	0.583744893622792	0.55939195830231	0.84302731744151	Bacteria	Bacteroidetes	Bacteroidia	Bacteroidales	Prevotellaceae	Alloprevotella	Bacteria	Bacteroidetes	Bacteroidia	Bacteroidales	Prevotellaceae	Alloprevotella
DENOVO927	6.99058261064022	0.660496208573914	1.14297045511906	0.577876887032143	0.563347240832564	0.84749602487289	Bacteria	Bacteroidetes	Flavobacteriia	Flavobacteriales	Flavobacteriaceae	Capnocytophaga	Bacteria	Bacteroidetes	Flavobacteriia	Flavobacteriales	Flavobacteriaceae	Capnocytophaga
DENOVO2666	4.11185260378579	0.58485655004661	1.01505498751778	0.576182135193307	0.564492079083567	0.847728455606199	Bacteria	Actinobacteria	Actinobacteria	Actinomycetales	Micrococcaceae	Rothia	Bacteria	Actinobacteria	Actinobacteria	Actinomycetales	Micrococcaceae	Rothia
DENOVO77	8.02696872242605	-0.321152331765352	0.564232410328841	-0.569184481228544	0.569230951096558	0.85185610863401	Bacteria	Firmicutes	Clostridia	Clostridiales	Lachnospiraceae	NA	Bacteria	Firmicutes	Clostridia	Clostridiales	Lachnospiraceae	NA
DENOVO192	3.31321448989723	-0.508874119718702	0.893365823872626	-0.569614491757473	0.568939197251956	0.85185610863401	Bacteria	Firmicutes	Clostridia	Clostridiales	Lachnospiraceae	NA	Bacteria	Firmicutes	Clostridia	Clostridiales	Lachnospiraceae	NA
DENOVO995	5.09766130661727	1.00678471111261	1.77365411912096	0.567633057797979	0.570284155328336	0.851942821921564	Bacteria	Bacteroidetes	Bacteroidia	Bacteroidales	Prevotellaceae	Prevotella	Bacteria	Bacteroidetes	Bacteroidia	Bacteroidales	Prevotellaceae	Prevotella
DENOVO240	8.7036463908	-0.534191720170363	0.948481204056438	-0.563207492025932	0.573293601834692	0.854946556046161	Bacteria	Bacteroidetes	Bacteroidia	Bacteroidales	Prevotellaceae	Prevotella	Bacteria	Bacteroidetes	Bacteroidia	Bacteroidales	Prevotellaceae	Prevotella
DENOVO166	18.8091750501113	-1.3621784461544	2.4278444606781	-0.561064956267396	0.574753256695003	0.855632674314648	Bacteria	Candidatus Saccharibacteria	Saccharibacteria_genera_incertae_sedis	Saccharibacteria_genera_incertae_sedis	Saccharibacteria_genera_incertae_sedis	Saccharibacteria_genera_incertae_sedis	Bacteria	Candidatus Saccharibacteria	Saccharibacteria_genera_incertae_sedis	Saccharibacteria_genera_incertae_sedis	Saccharibacteria_genera_incertae_sedis	Saccharibacteria_genera_incertae_sedis
DENOVO267	3.87274697503602	0.470047211343297	0.85133380197122	0.552130328027533	0.580859064543943	0.860638000700796	Bacteria	Bacteroidetes	Bacteroidia	Bacteroidales	Porphyromonadaceae	NA	Bacteria	Bacteroidetes	Bacteroidia	Bacteroidales	Porphyromonadaceae	NA
DENOVO4529	4.05921594843224	0.954363343980366	1.72645875713503	0.55278664493792	0.58040951448541	0.860638000700796	Bacteria	Actinobacteria	Actinobacteria	Actinomycetales	Micrococcaceae	Rothia	Bacteria	Actinobacteria	Actinobacteria	Actinomycetales	Micrococcaceae	Rothia
DENOVO4044	4.21082967439595	0.696885514575189	1.2630861670184	0.55173236218732	0.581131734118061	0.860638000700796	Bacteria	Firmicutes	Bacilli	Bacillales	Bacillales_Incertae Sedis XI	Gemella	Bacteria	Firmicutes	Bacilli	Bacillales	Bacillales_Incertae Sedis XI	Gemella
DENOVO2208	4.40576409043731	-0.390975500482725	0.710998095975391	-0.549896691279265	0.582390233771571	0.861012159081976	Bacteria	Firmicutes	Bacilli	Lactobacillales	Streptococcaceae	Streptococcus	Bacteria	Firmicutes	Bacilli	Lactobacillales	Streptococcaceae	Streptococcus
DENOVO786	7.72537161343526	-1.28306534671651	2.36019504884866	-0.543626827512587	0.586698294754327	0.861069788480572	Bacteria	Bacteroidetes	Bacteroidia	Bacteroidales	Prevotellaceae	Prevotella	Bacteria	Bacteroidetes	Bacteroidia	Bacteroidales	Prevotellaceae	Prevotella
DENOVO262	3.07906370081254	-0.419884167776262	0.7740110975894	-0.542478226841915	0.587489102793638	0.861069788480572	Bacteria	Bacteroidetes	Bacteroidia	Bacteroidales	Rikenellaceae	Alistipes	Bacteria	Bacteroidetes	Bacteroidia	Bacteroidales	Rikenellaceae	Alistipes
DENOVO140	6.97701327346493	-0.344635224062811	0.644266661483266	-0.53492636615617	0.592700775493587	0.861069788480572	Bacteria	Bacteroidetes	Bacteroidia	Bacteroidales	Porphyromonadaceae	NA	Bacteria	Bacteroidetes	Bacteroidia	Bacteroidales	Porphyromonadaceae	NA
DENOVO200	4.16422836811664	-0.377018932892425	0.705969859459368	-0.53404395080145	0.593311126554146	0.861069788480572	Bacteria	Bacteroidetes	Bacteroidia	Bacteroidales	Porphyromonadaceae	NA	Bacteria	Bacteroidetes	Bacteroidia	Bacteroidales	Porphyromonadaceae	NA
DENOVO818	7.17144583368868	0.852576717199231	1.56509648334112	0.544743871239923	0.585929687044602	0.861069788480572	Bacteria	Bacteroidetes	NA	NA	NA	NA	Bacteria	Bacteroidetes	NA	NA	NA	NA
DENOVO577	8.27567196504658	0.638823710672483	1.19037915139824	0.536655661284146	0.591505488356815	0.861069788480572	Bacteria	Bacteroidetes	Flavobacteriia	Flavobacteriales	Flavobacteriaceae	Capnocytophaga	Bacteria	Bacteroidetes	Flavobacteriia	Flavobacteriales	Flavobacteriaceae	Capnocytophaga
DENOVO31	180.488551434355	0.610221996701536	1.14787265705643	0.531611231394229	0.59499528429051	0.861069788480572	Bacteria	Actinobacteria	Actinobacteria	Actinomycetales	Micrococcaceae	Rothia	Bacteria	Actinobacteria	Actinobacteria	Actinomycetales	Micrococcaceae	Rothia
DENOVO641	3.28631527082797	-1.24323852767894	2.33896620876516	-0.53153334281614	0.595049242153036	0.861069788480572	Bacteria	Actinobacteria	Actinobacteria	Bifidobacteriales	Bifidobacteriaceae	Bifidobacterium	Bacteria	Actinobacteria	Actinobacteria	Bifidobacteriales	Bifidobacteriaceae	Bifidobacterium
DENOVO1299	4.82051629290918	1.11302910658344	2.09445431353589	0.531417228530712	0.595129685291682	0.861069788480572	Bacteria	Proteobacteria	Gammaproteobacteria	Cardiobacteriales	Cardiobacteriaceae	Cardiobacterium	Bacteria	Proteobacteria	Gammaproteobacteria	Cardiobacteriales	Cardiobacteriaceae	Cardiobacterium
DENOVO1896	22.731430595242	-1.06264306472576	2.00168663495124	-0.53087383717864	0.595506208855723	0.861069788480572	Bacteria	Firmicutes	Negativicutes	Selenomonadales	Veillonellaceae	Veillonella	Bacteria	Firmicutes	Negativicutes	Selenomonadales	Veillonellaceae	Veillonella
DENOVO21	358.067680193095	0.239991751764797	0.442554099194065	0.542287942201519	0.587620160797079	0.861069788480572	Bacteria	Firmicutes	Bacilli	Lactobacillales	Streptococcaceae	Streptococcus	Bacteria	Firmicutes	Bacilli	Lactobacillales	Streptococcaceae	Streptococcus
DENOVO876	3.04552108054007	0.954484201868099	1.79188109771785	0.532671617041854	0.59426091699538	0.861069788480572	Bacteria	Candidatus Saccharibacteria	Saccharibacteria_genera_incertae_sedis	Saccharibacteria_genera_incertae_sedis	Saccharibacteria_genera_incertae_sedis	Saccharibacteria_genera_incertae_sedis	Bacteria	Candidatus Saccharibacteria	Saccharibacteria_genera_incertae_sedis	Saccharibacteria_genera_incertae_sedis	Saccharibacteria_genera_incertae_sedis	Saccharibacteria_genera_incertae_sedis
DENOVO1036	8.10762023766112	0.74098687705608	1.3909171653327	0.532732570655162	0.594218716328482	0.861069788480572	Bacteria	Fusobacteria	Fusobacteriia	Fusobacteriales	Leptotrichiaceae	Leptotrichia	Bacteria	Fusobacteria	Fusobacteriia	Fusobacteriales	Leptotrichiaceae	Leptotrichia
DENOVO115	186.733497930589	-0.802093193847952	1.5570963744171	-0.515121097849976	0.606468400578562	0.869798300066711	Bacteria	Proteobacteria	Betaproteobacteria	Burkholderiales	Burkholderiaceae	Lautropia	Bacteria	Proteobacteria	Betaproteobacteria	Burkholderiales	Burkholderiaceae	Lautropia
DENOVO583	6.06591667888718	1.0231249224157	1.99065465316074	0.51396404735055	0.607277127209362	0.869798300066711	Bacteria	Proteobacteria	Gammaproteobacteria	Pasteurellales	Pasteurellaceae	Aggregatibacter	Bacteria	Proteobacteria	Gammaproteobacteria	Pasteurellales	Pasteurellaceae	Aggregatibacter
DENOVO102	199.828583238936	0.465812712329242	0.90980207362836	0.511993460810158	0.608655586144813	0.869798300066711	Bacteria	Proteobacteria	Betaproteobacteria	Neisseriales	Neisseriaceae	Kingella	Bacteria	Proteobacteria	Betaproteobacteria	Neisseriales	Neisseriaceae	Kingella
DENOVO4293	26.1209010996452	-0.968005391647575	1.8902819895383	-0.512095759788734	0.608583991985708	0.869798300066711	Bacteria	Firmicutes	Negativicutes	Selenomonadales	Veillonellaceae	Veillonella	Bacteria	Firmicutes	Negativicutes	Selenomonadales	Veillonellaceae	Veillonella
DENOVO3643	4.35286271078487	-0.583848052849083	1.13151693694946	-0.515987020418024	0.605863474587517	0.869798300066711	Bacteria	Firmicutes	Negativicutes	Selenomonadales	Veillonellaceae	Veillonella	Bacteria	Firmicutes	Negativicutes	Selenomonadales	Veillonellaceae	Veillonella
DENOVO4422	93.5924376169707	0.307756069971076	0.592826757127196	0.519133231203065	0.603667836056281	0.869798300066711	Bacteria	Firmicutes	Negativicutes	Selenomonadales	Veillonellaceae	NA	Bacteria	Firmicutes	Negativicutes	Selenomonadales	Veillonellaceae	NA
DENOVO1588	48.7926748961191	-0.529370499224378	1.02594637031985	-0.515982623009173	0.605866545896806	0.869798300066711	Bacteria	Firmicutes	Bacilli	Lactobacillales	Streptococcaceae	Streptococcus	Bacteria	Firmicutes	Bacilli	Lactobacillales	Streptococcaceae	Streptococcus
DENOVO800	4.54870269488373	1.14208001199794	2.24086346584185	0.509660686341229	0.610289199998102	0.870679258663959	Bacteria	Firmicutes	Clostridia	Clostridiales	Clostridiales_Incertae Sedis XIII	Anaerovorax	Bacteria	Firmicutes	Clostridia	Clostridiales	Clostridiales_Incertae Sedis XIII	Anaerovorax
DENOVO1130	5.34021924929538	0.896473806156752	1.7689911423754	0.506771223824766	0.612315349440095	0.87211637124912	Bacteria	Bacteroidetes	Bacteroidia	Bacteroidales	Porphyromonadaceae	Tannerella	Bacteria	Bacteroidetes	Bacteroidia	Bacteroidales	Porphyromonadaceae	Tannerella
DENOVO232	3.3659481534854	0.34486009012501	0.687350127495084	0.50172405056763	0.615861644280504	0.873922096781393	Bacteria	Bacteroidetes	Bacteroidia	Bacteroidales	Porphyromonadaceae	NA	Bacteria	Bacteroidetes	Bacteroidia	Bacteroidales	Porphyromonadaceae	NA
DENOVO1179	3.97204653495357	0.557725315433395	1.10929997295152	0.502772315002815	0.615124360289863	0.873922096781393	Bacteria	Bacteroidetes	Flavobacteriia	Flavobacteriales	Flavobacteriaceae	Capnocytophaga	Bacteria	Bacteroidetes	Flavobacteriia	Flavobacteriales	Flavobacteriaceae	Capnocytophaga
DENOVO2231	19.6458133261912	-0.778162091812087	1.55442929127006	-0.500609513846899	0.616645965485936	0.873922096781393	Bacteria	Proteobacteria	Gammaproteobacteria	Pasteurellales	Pasteurellaceae	Haemophilus	Bacteria	Proteobacteria	Gammaproteobacteria	Pasteurellales	Pasteurellaceae	Haemophilus
DENOVO3335	7.19877198651931	0.713016293227804	1.43107953058637	0.498236665390395	0.618317242267033	0.87484224691005	Bacteria	Bacteroidetes	Bacteroidia	Bacteroidales	Prevotellaceae	Prevotella	Bacteria	Bacteroidetes	Bacteroidia	Bacteroidales	Prevotellaceae	Prevotella
DENOVO1	32628.9926702048	-0.23633825389701	0.47934571025899	-0.493043431575338	0.621981899694969	0.878575092638438	Bacteria	Firmicutes	Bacilli	Lactobacillales	Streptococcaceae	Streptococcus	Bacteria	Firmicutes	Bacilli	Lactobacillales	Streptococcaceae	Streptococcus
DENOVO363	30.6893121016977	0.598318017272644	1.21999124810878	0.490428122496906	0.623830980547261	0.879735287229746	Bacteria	Bacteroidetes	Flavobacteriia	Flavobacteriales	Flavobacteriaceae	Capnocytophaga	Bacteria	Bacteroidetes	Flavobacteriia	Flavobacteriales	Flavobacteriaceae	Capnocytophaga
DENOVO270	7.12569640395602	-0.522601008846823	1.07108629922016	-0.487916808596393	0.625608768164269	0.880791292020747	Bacteria	Proteobacteria	Betaproteobacteria	Neisseriales	Neisseriaceae	Gulbenkiania	Bacteria	Proteobacteria	Betaproteobacteria	Neisseriales	Neisseriaceae	Gulbenkiania
DENOVO513	2.90147343666352	-0.638095325974844	1.31205726885599	-0.486331916388997	0.626731853758739	0.880923590833301	Bacteria	Bacteroidetes	Flavobacteriia	Flavobacteriales	Flavobacteriaceae	Capnocytophaga	Bacteria	Bacteroidetes	Flavobacteriia	Flavobacteriales	Flavobacteriaceae	Capnocytophaga
DENOVO411	4.61267213759336	0.899341893225061	1.86857693994463	0.481297758738106	0.630304889754965	0.883534344391382	Bacteria	Actinobacteria	Actinobacteria	Actinomycetales	Actinomycetaceae	Actinomyces	Bacteria	Actinobacteria	Actinobacteria	Actinomycetales	Actinomycetaceae	Actinomyces
DENOVO1408	18.6020445627237	0.492422294086831	1.02679326839407	0.479572966870917	0.631531072481915	0.883534344391382	Bacteria	Proteobacteria	Gammaproteobacteria	Pasteurellales	Pasteurellaceae	Haemophilus	Bacteria	Proteobacteria	Gammaproteobacteria	Pasteurellales	Pasteurellaceae	Haemophilus
DENOVO3408	3.99855375052542	0.550784789882946	1.15578968401239	0.476544130391324	0.633686775528681	0.883534344391382	Bacteria	Firmicutes	Negativicutes	Selenomonadales	Veillonellaceae	Veillonella	Bacteria	Firmicutes	Negativicutes	Selenomonadales	Veillonellaceae	Veillonella
DENOVO14	158.479282175516	0.280517202009398	0.588758796085466	0.476455220498613	0.633750102168585	0.883534344391382	Bacteria	Firmicutes	Bacilli	Bacillales	Listeriaceae	Listeria	Bacteria	Firmicutes	Bacilli	Bacillales	Listeriaceae	Listeria
DENOVO1038	153.799297228444	-0.455278328058294	0.952256393334555	-0.478104774349718	0.632575634120659	0.883534344391382	Bacteria	Firmicutes	Bacilli	Lactobacillales	Streptococcaceae	Streptococcus	Bacteria	Firmicutes	Bacilli	Lactobacillales	Streptococcaceae	Streptococcus
DENOVO767	5.86762353444464	0.606499099395371	1.34281927712209	0.451661001393436	0.651513217040891	0.884760901859603	Bacteria	Bacteroidetes	Bacteroidia	Bacteroidales	Prevotellaceae	Prevotella	Bacteria	Bacteroidetes	Bacteroidia	Bacteroidales	Prevotellaceae	Prevotella
DENOVO169	13.9837387330628	-0.47593334707246	1.00586852209384	-0.473156617011682	0.636101446355542	0.884760901859603	Bacteria	Bacteroidetes	Bacteroidia	Bacteroidales	Prevotellaceae	Prevotella	Bacteria	Bacteroidetes	Bacteroidia	Bacteroidales	Prevotellaceae	Prevotella
DENOVO122	66.410297319563	0.336182925955258	0.720044657794072	0.466891771664812	0.640577312587811	0.884760901859603	Bacteria	Bacteroidetes	Bacteroidia	Bacteroidales	Prevotellaceae	Prevotella	Bacteria	Bacteroidetes	Bacteroidia	Bacteroidales	Prevotellaceae	Prevotella
DENOVO495	2.77028641881394	0.87194426121085	1.95522731773603	0.445955441242751	0.655629433140115	0.884760901859603	Bacteria	Bacteroidetes	Bacteroidia	Bacteroidales	Prevotellaceae	Prevotella	Bacteria	Bacteroidetes	Bacteroidia	Bacteroidales	Prevotellaceae	Prevotella
DENOVO304	11.2622808367858	0.780271986114633	1.79377556631619	0.434988635572202	0.663570676394702	0.884760901859603	Bacteria	Bacteroidetes	Bacteroidia	Bacteroidales	Prevotellaceae	Alloprevotella	Bacteria	Bacteroidetes	Bacteroidia	Bacteroidales	Prevotellaceae	Alloprevotella
DENOVO195	5.10132115167831	-0.276087595165486	0.588098938948252	-0.469457733862329	0.638742489315313	0.884760901859603	Bacteria	Bacteroidetes	Bacteroidia	Bacteroidales	Porphyromonadaceae	NA	Bacteria	Bacteroidetes	Bacteroidia	Bacteroidales	Porphyromonadaceae	NA
DENOVO1095	5.18661378532867	-0.571714828661685	1.29116306435195	-0.442790569561896	0.657917225093808	0.884760901859603	Bacteria	Bacteroidetes	Flavobacteriia	Flavobacteriales	Flavobacteriaceae	Capnocytophaga	Bacteria	Bacteroidetes	Flavobacteriia	Flavobacteriales	Flavobacteriaceae	Capnocytophaga
DENOVO61	15.0277538351167	0.241515805535977	0.544807146170827	0.443305135098665	0.657545042020615	0.884760901859603	Bacteria	Firmicutes	Clostridia	Clostridiales	Lachnospiraceae	NA	Bacteria	Firmicutes	Clostridia	Clostridiales	Lachnospiraceae	NA
DENOVO116	7.36721025942611	0.268517210096887	0.606732031274517	0.442563102417442	0.658081778152434	0.884760901859603	Bacteria	Firmicutes	Clostridia	Clostridiales	Lachnospiraceae	NA	Bacteria	Firmicutes	Clostridia	Clostridiales	Lachnospiraceae	NA
DENOVO89	8.3306418751189	-0.272679691965885	0.595412158697672	-0.457967960483557	0.64697545990072	0.884760901859603	Bacteria	Firmicutes	Clostridia	Clostridiales	Lachnospiraceae	NA	Bacteria	Firmicutes	Clostridia	Clostridiales	Lachnospiraceae	NA
DENOVO112	7.06262785978284	0.295868588816775	0.666734872170335	0.443757483171193	0.657217930686301	0.884760901859603	Bacteria	Firmicutes	Clostridia	Clostridiales	Lachnospiraceae	Clostridium XlVa	Bacteria	Firmicutes	Clostridia	Clostridiales	Lachnospiraceae	Clostridium XlVa
DENOVO1266	3.22399102925958	-0.541465373073209	1.21612353310503	-0.445238792222636	0.656147195537147	0.884760901859603	Bacteria	Firmicutes	Clostridia	Clostridiales	NA	NA	Bacteria	Firmicutes	Clostridia	Clostridiales	NA	NA
DENOVO1147	4.50320161987854	0.653175561315469	1.50053006541905	0.435296550444698	0.663347188452482	0.884760901859603	Bacteria	Actinobacteria	Actinobacteria	Actinomycetales	Actinomycetaceae	Actinomyces	Bacteria	Actinobacteria	Actinobacteria	Actinomycetales	Actinomycetaceae	Actinomyces
DENOVO1934	39.9879869512662	0.403247110459079	0.908875922501013	0.443676744510338	0.657276311291854	0.884760901859603	Bacteria	Proteobacteria	Gammaproteobacteria	Pasteurellales	Pasteurellaceae	Haemophilus	Bacteria	Proteobacteria	Gammaproteobacteria	Pasteurellales	Pasteurellaceae	Haemophilus
DENOVO189	21.7040529778138	0.732949443618047	1.63102339985391	0.449380090858105	0.65315749081854	0.884760901859603	Bacteria	Proteobacteria	Betaproteobacteria	Neisseriales	Neisseriaceae	Neisseria	Bacteria	Proteobacteria	Betaproteobacteria	Neisseriales	Neisseriaceae	Neisseria
DENOVO4502	3.02453986988614	1.24444971827029	2.67133958655801	0.465852310403468	0.641321218832565	0.884760901859603	Bacteria	Firmicutes	Negativicutes	Selenomonadales	Veillonellaceae	Veillonella	Bacteria	Firmicutes	Negativicutes	Selenomonadales	Veillonellaceae	Veillonella
DENOVO331	3.76147992472462	1.02624980582756	2.25306696737463	0.45549014773555	0.648756653934744	0.884760901859603	Bacteria	Firmicutes	Negativicutes	Selenomonadales	Veillonellaceae	Veillonella	Bacteria	Firmicutes	Negativicutes	Selenomonadales	Veillonellaceae	Veillonella
DENOVO679	24.8861035463003	-0.423333571971832	0.960254406318948	-0.440855641157269	0.659317509018204	0.884760901859603	Bacteria	Firmicutes	Negativicutes	Selenomonadales	Veillonellaceae	Veillonella	Bacteria	Firmicutes	Negativicutes	Selenomonadales	Veillonellaceae	Veillonella
DENOVO4385	3.45802937831058	0.701143748066671	1.55763108017086	0.45013466731144	0.652613341124818	0.884760901859603	Bacteria	Firmicutes	Negativicutes	Selenomonadales	Veillonellaceae	Veillonella	Bacteria	Firmicutes	Negativicutes	Selenomonadales	Veillonellaceae	Veillonella
DENOVO66	344.034173786351	0.644878115816196	1.43788470455139	0.448490837808441	0.653798997074301	0.884760901859603	Bacteria	Firmicutes	Bacilli	Bacillales	Bacillales_Incertae Sedis XI	Gemella	Bacteria	Firmicutes	Bacilli	Bacillales	Bacillales_Incertae Sedis XI	Gemella
DENOVO2000	7.04042354514142	0.575853621262008	1.30175024218002	0.442368745249962	0.658222392094416	0.884760901859603	Bacteria	Firmicutes	Bacilli	Lactobacillales	Streptococcaceae	Streptococcus	Bacteria	Firmicutes	Bacilli	Lactobacillales	Streptococcaceae	Streptococcus
DENOVO1924	3.05041670654096	0.45079372049148	1.03202273542462	0.436805997598498	0.662252049038182	0.884760901859603	Bacteria	Candidatus Saccharibacteria	Saccharibacteria_genera_incertae_sedis	Saccharibacteria_genera_incertae_sedis	Saccharibacteria_genera_incertae_sedis	Saccharibacteria_genera_incertae_sedis	Bacteria	Candidatus Saccharibacteria	Saccharibacteria_genera_incertae_sedis	Saccharibacteria_genera_incertae_sedis	Saccharibacteria_genera_incertae_sedis	Saccharibacteria_genera_incertae_sedis
DENOVO1296	2.86935303292092	-1.22577548829737	2.71758637386502	-0.451053000591127	0.651951350368711	0.884760901859603	Bacteria	Spirochaetes	Spirochaetia	Spirochaetales	Spirochaetaceae	Treponema	Bacteria	Spirochaetes	Spirochaetia	Spirochaetales	Spirochaetaceae	Treponema
DENOVO527	6.25059652043905	1.48994803640938	3.1663658743955	0.470554602820127	0.637958832877494	0.884760901859603	Bacteria	Spirochaetes	Spirochaetia	Spirochaetales	Spirochaetaceae	Treponema	Bacteria	Spirochaetes	Spirochaetia	Spirochaetales	Spirochaetaceae	Treponema
DENOVO819	20.1697676925226	0.508985248291029	1.10280161844253	0.461538358104572	0.644412407960041	0.884760901859603	Bacteria	Fusobacteria	Fusobacteriia	Fusobacteriales	Fusobacteriaceae	Fusobacterium	Bacteria	Fusobacteria	Fusobacteriia	Fusobacteriales	Fusobacteriaceae	Fusobacterium
DENOVO843	8.95302853126939	0.563756806274273	1.29399755301488	0.435670689608941	0.663075674514208	0.884760901859603	Bacteria	Fusobacteria	Fusobacteriia	Fusobacteriales	Leptotrichiaceae	Leptotrichia	Bacteria	Fusobacteria	Fusobacteriia	Fusobacteriales	Leptotrichiaceae	Leptotrichia
DENOVO71	247.155290387695	-0.396921497416733	0.873840622963867	-0.454226419539144	0.649665869382729	0.884760901859603	Bacteria	Fusobacteria	Fusobacteriia	Fusobacteriales	Leptotrichiaceae	Leptotrichia	Bacteria	Fusobacteria	Fusobacteriia	Fusobacteriales	Leptotrichiaceae	Leptotrichia
DENOVO1649	3.81377662800066	0.624327976474781	1.42170137434218	0.439141431345706	0.660559060032322	0.884760901859603	Bacteria	Fusobacteria	Fusobacteriia	Fusobacteriales	Leptotrichiaceae	Leptotrichia	Bacteria	Fusobacteria	Fusobacteriia	Fusobacteriales	Leptotrichiaceae	Leptotrichia
DENOVO167	5.75368505968166	-0.284552807893006	0.658283717560066	-0.432264691199872	0.665549046489953	0.885540888186342	Bacteria	Bacteroidetes	Bacteroidia	Bacteroidales	Porphyromonadaceae	NA	Bacteria	Bacteroidetes	Bacteroidia	Bacteroidales	Porphyromonadaceae	NA
DENOVO32	546.756349031	0.654658429643687	1.52974000608338	0.427954049080419	0.668684575358189	0.885540888186342	Bacteria	Proteobacteria	Betaproteobacteria	Neisseriales	Neisseriaceae	Neisseria	Bacteria	Proteobacteria	Betaproteobacteria	Neisseriales	Neisseriaceae	Neisseria
DENOVO1449	3.44017382522169	-0.743721685190777	1.73360749952003	-0.42900234649232	0.667921517054901	0.885540888186342	Bacteria	Firmicutes	Negativicutes	Selenomonadales	Veillonellaceae	NA	Bacteria	Firmicutes	Negativicutes	Selenomonadales	Veillonellaceae	NA
DENOVO1674	40.5382003174324	-0.416712469252896	0.975747071437308	-0.427070171616365	0.669328218056733	0.885540888186342	Bacteria	Firmicutes	Bacilli	Lactobacillales	Streptococcaceae	Streptococcus	Bacteria	Firmicutes	Bacilli	Lactobacillales	Streptococcaceae	Streptococcus
DENOVO1640	3.86255960188024	-0.431208267622863	0.999838411233459	-0.431277957296019	0.666266275921951	0.885540888186342	Bacteria	Fusobacteria	Fusobacteriia	Fusobacteriales	Leptotrichiaceae	Leptotrichia	Bacteria	Fusobacteria	Fusobacteriia	Fusobacteriales	Leptotrichiaceae	Leptotrichia
DENOVO93	8.74461118534961	-0.272885114181919	0.648716646509997	-0.420653787212032	0.674007911169088	0.888984240309305	Bacteria	Firmicutes	Clostridia	Clostridiales	Lachnospiraceae	NA	Bacteria	Firmicutes	Clostridia	Clostridiales	Lachnospiraceae	NA
DENOVO285	6.92555682909872	0.35064622267052	0.831274234985905	0.421817744268792	0.673158052936362	0.888984240309305	Bacteria	Firmicutes	Negativicutes	Selenomonadales	Veillonellaceae	Megasphaera	Bacteria	Firmicutes	Negativicutes	Selenomonadales	Veillonellaceae	Megasphaera
DENOVO19	39.6388655872413	0.403802068873576	0.979562578150385	0.412226924425836	0.680173104346696	0.89518883603071	Bacteria	Proteobacteria	Gammaproteobacteria	Enterobacteriales	Enterobacteriaceae	Serratia	Bacteria	Proteobacteria	Gammaproteobacteria	Enterobacteriales	Enterobacteriaceae	Serratia
DENOVO127	9.98697129244448	0.344130305680797	0.836553605232077	0.411366711623134	0.680803659177561	0.89518883603071	Bacteria	Firmicutes	Bacilli	Lactobacillales	Enterococcaceae	Enterococcus	Bacteria	Firmicutes	Bacilli	Lactobacillales	Enterococcaceae	Enterococcus
DENOVO3731	3.13101892407383	0.507975483090185	1.24234515646072	0.408884343009266	0.682624539632056	0.896206450805275	Bacteria	NA	NA	NA	NA	NA	Bacteria	NA	NA	NA	NA	NA
DENOVO60	319.865660616217	0.3795080072643	0.955093444462052	0.397351703610587	0.691108124969368	0.905954908076232	Bacteria	Proteobacteria	Betaproteobacteria	Burkholderiales	Burkholderiaceae	Lautropia	Bacteria	Proteobacteria	Betaproteobacteria	Burkholderiales	Burkholderiaceae	Lautropia
DENOVO1096	5.01129544356225	-0.663466124215268	1.68376904416624	-0.394036299998496	0.693554239253486	0.9075408888943	Bacteria	Bacteroidetes	Bacteroidia	Bacteroidales	Prevotellaceae	Prevotella	Bacteria	Bacteroidetes	Bacteroidia	Bacteroidales	Prevotellaceae	Prevotella
DENOVO1509	4.22878037843596	-0.657582127089545	1.67392281207179	-0.392838978205731	0.694438413815148	0.9075408888943	Bacteria	Actinobacteria	Actinobacteria	Actinomycetales	Micrococcaceae	Rothia	Bacteria	Actinobacteria	Actinobacteria	Actinomycetales	Micrococcaceae	Rothia
DENOVO2635	5.26422358316861	0.42219939128987	1.23719575925473	0.341255123234659	0.732911528744741	0.911961935996721	Bacteria	Bacteroidetes	Bacteroidia	Bacteroidales	Prevotellaceae	Prevotella	Bacteria	Bacteroidetes	Bacteroidia	Bacteroidales	Prevotellaceae	Prevotella
DENOVO320	2.88514571656334	-0.66727755512508	1.96401999103824	-0.339750897735179	0.734044128389884	0.911961935996721	Bacteria	Bacteroidetes	Bacteroidia	Bacteroidales	Prevotellaceae	Prevotella	Bacteria	Bacteroidetes	Bacteroidia	Bacteroidales	Prevotellaceae	Prevotella
DENOVO460	21.9424823163439	-0.454267571586614	1.28774299041019	-0.352762604781809	0.724266420747703	0.911961935996721	Bacteria	Bacteroidetes	Bacteroidia	Bacteroidales	Prevotellaceae	Prevotella	Bacteria	Bacteroidetes	Bacteroidia	Bacteroidales	Prevotellaceae	Prevotella
DENOVO130	35.6898492611125	-0.38028684336365	1.01585472678382	-0.374351601008574	0.708142746187071	0.911961935996721	Bacteria	Bacteroidetes	Bacteroidia	Bacteroidales	Prevotellaceae	Prevotella	Bacteria	Bacteroidetes	Bacteroidia	Bacteroidales	Prevotellaceae	Prevotella
DENOVO2944	7.75231712753019	-0.203240069661188	0.596118364529913	-0.34093911839381	0.73314941497931	0.911961935996721	Bacteria	Bacteroidetes	Bacteroidia	Bacteroidales	Porphyromonadaceae	NA	Bacteria	Bacteroidetes	Bacteroidia	Bacteroidales	Porphyromonadaceae	NA
DENOVO69	16.9896983892322	-0.193558536865858	0.54593388738294	-0.354545745078632	0.722929927886291	0.911961935996721	Bacteria	Bacteroidetes	Bacteroidia	Bacteroidales	Porphyromonadaceae	NA	Bacteria	Bacteroidetes	Bacteroidia	Bacteroidales	Porphyromonadaceae	NA
DENOVO287	2.82359204356802	0.24976814063092	0.724154154103239	0.344910181369078	0.730161896147907	0.911961935996721	Bacteria	Bacteroidetes	Bacteroidia	Bacteroidales	Porphyromonadaceae	NA	Bacteria	Bacteroidetes	Bacteroidia	Bacteroidales	Porphyromonadaceae	NA
DENOVO164	5.53703593829739	-0.239933168604384	0.665028667065463	-0.360786204394955	0.718259276497623	0.911961935996721	Bacteria	Bacteroidetes	Bacteroidia	Bacteroidales	Porphyromonadaceae	NA	Bacteria	Bacteroidetes	Bacteroidia	Bacteroidales	Porphyromonadaceae	NA
DENOVO100	10.4923734549947	0.192501280259459	0.547616372780982	0.35152579401867	0.725193924836743	0.911961935996721	Bacteria	Bacteroidetes	Bacteroidia	Bacteroidales	Porphyromonadaceae	NA	Bacteria	Bacteroidetes	Bacteroidia	Bacteroidales	Porphyromonadaceae	NA
DENOVO591	15.5837124729247	0.499086019925219	1.40031932922926	0.356408720145224	0.721534499859261	0.911961935996721	Bacteria	Bacteroidetes	Flavobacteriia	Flavobacteriales	Flavobacteriaceae	Capnocytophaga	Bacteria	Bacteroidetes	Flavobacteriia	Flavobacteriales	Flavobacteriaceae	Capnocytophaga
DENOVO194	87.2865732062394	0.34354197352944	0.97037961245969	0.354028432912599	0.723317575014314	0.911961935996721	Bacteria	Bacteroidetes	Flavobacteriia	Flavobacteriales	Flavobacteriaceae	Capnocytophaga	Bacteria	Bacteroidetes	Flavobacteriia	Flavobacteriales	Flavobacteriaceae	Capnocytophaga
DENOVO415	10.3090637739723	0.357566510603915	1.02051874927505	0.350377208510789	0.726055628636796	0.911961935996721	Bacteria	Firmicutes	Clostridia	Clostridiales	Lachnospiraceae	Lachnoanaerobaculum	Bacteria	Firmicutes	Clostridia	Clostridiales	Lachnospiraceae	Lachnoanaerobaculum
DENOVO979	3.89303710943747	-0.450264920042966	1.21999897702088	-0.369069916060479	0.712075611971515	0.911961935996721	Bacteria	Firmicutes	Clostridia	Clostridiales	Lachnospiraceae	Shuttleworthia	Bacteria	Firmicutes	Clostridia	Clostridiales	Lachnospiraceae	Shuttleworthia
DENOVO249	3.11353160464158	-0.262978932018262	0.76777182620004	-0.342522248204695	0.731957903793177	0.911961935996721	Bacteria	Firmicutes	Clostridia	Clostridiales	Lachnospiraceae	NA	Bacteria	Firmicutes	Clostridia	Clostridiales	Lachnospiraceae	NA
DENOVO565	15.5289109204605	0.363477166404622	0.945526252677971	0.384417847072107	0.700668774808039	0.911961935996721	Bacteria	Firmicutes	Clostridia	Clostridiales	NA	NA	Bacteria	Firmicutes	Clostridia	Clostridiales	NA	NA
DENOVO1136	3.24461026743787	-0.627864332365542	1.77202688076776	-0.354319869060626	0.723099179017254	0.911961935996721	Bacteria	Actinobacteria	Actinobacteria	Actinomycetales	Actinomycetaceae	Actinomyces	Bacteria	Actinobacteria	Actinobacteria	Actinomycetales	Actinomycetaceae	Actinomyces
DENOVO36	21.6252759419571	-0.397749676321965	1.11390820037865	-0.357075813057808	0.72103505088251	0.911961935996721	Bacteria	Proteobacteria	Gammaproteobacteria	Enterobacteriales	Enterobacteriaceae	Serratia	Bacteria	Proteobacteria	Gammaproteobacteria	Enterobacteriales	Enterobacteriaceae	Serratia
DENOVO85	19.5809812194006	-0.21790522932531	0.581373509871894	-0.37481107347551	0.707800978212098	0.911961935996721	Bacteria	Proteobacteria	Gammaproteobacteria	Pseudomonadales	Pseudomonadaceae	Pseudomonas	Bacteria	Proteobacteria	Gammaproteobacteria	Pseudomonadales	Pseudomonadaceae	Pseudomonas
DENOVO619	13.6046181914527	-0.837653895635716	2.22111528519637	-0.377132110709715	0.706075429135581	0.911961935996721	Bacteria	Firmicutes	Negativicutes	Selenomonadales	Veillonellaceae	Selenomonas	Bacteria	Firmicutes	Negativicutes	Selenomonadales	Veillonellaceae	Selenomonas
DENOVO204	7.71171392746715	0.276012776598074	0.791008342980332	0.34893788295345	0.727135944012295	0.911961935996721	Bacteria	Firmicutes	Negativicutes	Selenomonadales	Veillonellaceae	Veillonella	Bacteria	Firmicutes	Negativicutes	Selenomonadales	Veillonellaceae	Veillonella
DENOVO2443	5.4709157660743	-0.416914225712083	1.19227846010275	-0.349678568944501	0.726579939015836	0.911961935996721	Bacteria	Firmicutes	Negativicutes	Selenomonadales	Veillonellaceae	Veillonella	Bacteria	Firmicutes	Negativicutes	Selenomonadales	Veillonellaceae	Veillonella
DENOVO3996	3.84362546890458	0.332086432631257	0.909061247449632	0.36530699505993	0.714882257403116	0.911961935996721	Bacteria	Firmicutes	Negativicutes	Selenomonadales	Veillonellaceae	Veillonella	Bacteria	Firmicutes	Negativicutes	Selenomonadales	Veillonellaceae	Veillonella
DENOVO3840	2.77192238570007	0.408610421991959	1.1366318697555	0.359492314851118	0.719226825966921	0.911961935996721	Bacteria	Firmicutes	Negativicutes	Selenomonadales	Veillonellaceae	Veillonella	Bacteria	Firmicutes	Negativicutes	Selenomonadales	Veillonellaceae	Veillonella
DENOVO111	116.420423484478	0.31147057051447	0.915825458740914	0.340098178688637	0.733782593312522	0.911961935996721	Bacteria	Firmicutes	Negativicutes	Selenomonadales	Veillonellaceae	Veillonella	Bacteria	Firmicutes	Negativicutes	Selenomonadales	Veillonellaceae	Veillonella
DENOVO365	10.443661285498	0.392574052506744	1.04592444806408	0.375336911985723	0.707409917610905	0.911961935996721	Bacteria	Firmicutes	Negativicutes	Selenomonadales	Veillonellaceae	Megasphaera	Bacteria	Firmicutes	Negativicutes	Selenomonadales	Veillonellaceae	Megasphaera
DENOVO135	5.69897580770779	0.22557811408811	0.595882092891478	0.37856165972954	0.705013397762589	0.911961935996721	Bacteria	Firmicutes	Bacilli	Lactobacillales	Lactobacillaceae	Lactobacillus	Bacteria	Firmicutes	Bacilli	Lactobacillales	Lactobacillaceae	Lactobacillus
DENOVO4693	3.86118382130501	0.470677682245778	1.33916990332079	0.35146972843298	0.725235978877994	0.911961935996721	Bacteria	Firmicutes	Bacilli	Lactobacillales	Streptococcaceae	Streptococcus	Bacteria	Firmicutes	Bacilli	Lactobacillales	Streptococcaceae	Streptococcus
DENOVO211	104.312173218395	-0.266816060186063	0.70314760596092	-0.379459530152895	0.704346651294238	0.911961935996721	Bacteria	Firmicutes	Bacilli	Lactobacillales	Streptococcaceae	Streptococcus	Bacteria	Firmicutes	Bacilli	Lactobacillales	Streptococcaceae	Streptococcus
DENOVO936	7.90047959455332	-0.364373653844113	0.996223378506713	-0.365754971932389	0.714547922298488	0.911961935996721	Bacteria	Firmicutes	Erysipelotrichia	Erysipelotrichales	Erysipelotrichaceae	Solobacterium	Bacteria	Firmicutes	Erysipelotrichia	Erysipelotrichales	Erysipelotrichaceae	Solobacterium
DENOVO1002	4.11730006644515	-0.689068523265162	1.91187572280551	-0.360414913503905	0.718536875626089	0.911961935996721	Bacteria	Spirochaetes	Spirochaetia	Spirochaetales	Spirochaetaceae	Treponema	Bacteria	Spirochaetes	Spirochaetia	Spirochaetales	Spirochaetaceae	Treponema
DENOVO1473	3.16565345394664	-0.679615340696013	1.905025711362	-0.356748644725703	0.721279985250627	0.911961935996721	Bacteria	Spirochaetes	Spirochaetia	Spirochaetales	Spirochaetaceae	Treponema	Bacteria	Spirochaetes	Spirochaetia	Spirochaetales	Spirochaetaceae	Treponema
DENOVO559	6.87951583105674	-0.439475597740847	1.25661903383946	-0.349728585916831	0.726542398350828	0.911961935996721	Bacteria	Fusobacteria	Fusobacteriia	Fusobacteriales	Leptotrichiaceae	Leptotrichia	Bacteria	Fusobacteria	Fusobacteriia	Fusobacteriales	Leptotrichiaceae	Leptotrichia
DENOVO1816	3.06587492066361	-0.456825433388967	1.33941763650766	-0.341062728261571	0.733056359281968	0.911961935996721	Bacteria	Fusobacteria	Fusobacteriia	Fusobacteriales	Leptotrichiaceae	Leptotrichia	Bacteria	Fusobacteria	Fusobacteriia	Fusobacteriales	Leptotrichiaceae	Leptotrichia
DENOVO316	35.1972426784361	-0.350818880937945	0.929132814980069	-0.377576677178785	0.705745093223719	0.911961935996721	Bacteria	Fusobacteria	Fusobacteriia	Fusobacteriales	Leptotrichiaceae	Leptotrichia	Bacteria	Fusobacteria	Fusobacteriia	Fusobacteriales	Leptotrichiaceae	Leptotrichia
DENOVO377	30.4411091264728	0.454784719482762	1.35162090484024	0.336473576173725	0.73651377433986	0.912906970378035	Bacteria	Bacteroidetes	Flavobacteriia	Flavobacteriales	Flavobacteriaceae	Capnocytophaga	Bacteria	Bacteroidetes	Flavobacteriia	Flavobacteriales	Flavobacteriaceae	Capnocytophaga
DENOVO614	3.28931302238894	-0.334563820663576	0.995988575736601	-0.335911303416451	0.736937752957035	0.912906970378035	Bacteria	Actinobacteria	Actinobacteria	Coriobacteriales	Coriobacteriaceae	Atopobium	Bacteria	Actinobacteria	Actinobacteria	Coriobacteriales	Coriobacteriaceae	Atopobium
DENOVO607	7.62025369626449	0.414438346243402	1.24949039435054	0.331685900201592	0.740126448539223	0.915532138655455	Bacteria	Bacteroidetes	Bacteroidia	Bacteroidales	NA	NA	Bacteria	Bacteroidetes	Bacteroidia	Bacteroidales	NA	NA
DENOVO726	5.70446192917479	0.458149642709409	1.42598777045134	0.321285814789561	0.747993805212681	0.919342218106288	Bacteria	Bacteroidetes	Bacteroidia	Bacteroidales	Prevotellaceae	Prevotella	Bacteria	Bacteroidetes	Bacteroidia	Bacteroidales	Prevotellaceae	Prevotella
DENOVO699	3.39834114189354	0.656024733203485	2.0258965312675	0.323819466136824	0.746074717761266	0.919342218106288	Bacteria	Firmicutes	Clostridia	Clostridiales	Lachnospiraceae	NA	Bacteria	Firmicutes	Clostridia	Clostridiales	Lachnospiraceae	NA
DENOVO862	6.57798386322792	0.547403243312939	1.70408551524776	0.321229913883371	0.748036164425205	0.919342218106288	Bacteria	Proteobacteria	Betaproteobacteria	Neisseriales	Neisseriaceae	NA	Bacteria	Proteobacteria	Betaproteobacteria	Neisseriales	Neisseriaceae	NA
DENOVO4203	26.7600152033482	0.258547482505796	0.806657970822567	0.320516863227855	0.748576549088881	0.919342218106288	Bacteria	Firmicutes	Bacilli	Bacillales	Bacillales_Incertae Sedis XI	Gemella	Bacteria	Firmicutes	Bacilli	Bacillales	Bacillales_Incertae Sedis XI	Gemella
DENOVO4228	2.80414901965226	0.272868732015984	0.845113780950212	0.322878100164432	0.746787562314739	0.919342218106288	Bacteria	Firmicutes	Bacilli	Lactobacillales	Streptococcaceae	Streptococcus	Bacteria	Firmicutes	Bacilli	Lactobacillales	Streptococcaceae	Streptococcus
DENOVO24	35.4895648684179	-0.161298965472396	0.511909551073791	-0.31509270560405	0.752691266732617	0.923071238285273	Bacteria	Firmicutes	Bacilli	Lactobacillales	Lactobacillaceae	Lactobacillus	Bacteria	Firmicutes	Bacilli	Lactobacillales	Lactobacillaceae	Lactobacillus
DENOVO39	23.7112548265726	0.170072249505482	0.547045862163955	0.310892123071228	0.755882632841493	0.9252831675904	Bacteria	Firmicutes	Clostridia	Clostridiales	Lachnospiraceae	NA	Bacteria	Firmicutes	Clostridia	Clostridiales	Lachnospiraceae	NA
DENOVO988	6.07707520139183	0.389896510862433	1.26988697882682	0.307032450417468	0.75881867248652	0.9252831675904	Bacteria	Proteobacteria	Betaproteobacteria	Neisseriales	Neisseriaceae	NA	Bacteria	Proteobacteria	Betaproteobacteria	Neisseriales	Neisseriaceae	NA
DENOVO4024	9.11981285264163	-0.253449134027239	0.82540731693295	-0.30705947091553	0.758798105939971	0.9252831675904	Bacteria	Firmicutes	Bacilli	Lactobacillales	Streptococcaceae	Streptococcus	Bacteria	Firmicutes	Bacilli	Lactobacillales	Streptococcaceae	Streptococcus
DENOVO4352	12.5997238715676	-0.319838598711164	1.03425669599954	-0.309244890507633	0.757135248574501	0.9252831675904	Bacteria	NA	NA	NA	NA	NA	Bacteria	NA	NA	NA	NA	NA
DENOVO1383	3.16602648539758	0.457882879022652	1.51373472391744	0.302485549011971	0.762281948040598	0.925877902668203	Bacteria	Bacteroidetes	Bacteroidia	Bacteroidales	Prevotellaceae	Prevotella	Bacteria	Bacteroidetes	Bacteroidia	Bacteroidales	Prevotellaceae	Prevotella
DENOVO1512	16.0300512152939	0.506323513135171	1.67583450022356	0.302132169416268	0.76255131002463	0.925877902668203	Bacteria	Proteobacteria	Gammaproteobacteria	Pasteurellales	Pasteurellaceae	Haemophilus	Bacteria	Proteobacteria	Gammaproteobacteria	Pasteurellales	Pasteurellaceae	Haemophilus
DENOVO1107	5.2249554429017	0.275541745455344	0.906654844048878	0.303910299783817	0.761196230624648	0.925877902668203	Bacteria	Fusobacteria	Fusobacteriia	Fusobacteriales	Leptotrichiaceae	Leptotrichia	Bacteria	Fusobacteria	Fusobacteriia	Fusobacteriales	Leptotrichiaceae	Leptotrichia
DENOVO795	11.7191455495095	0.303355025475114	1.02298199539466	0.296539945806262	0.766817765636187	0.929739387230278	Bacteria	Bacteroidetes	Flavobacteriia	Flavobacteriales	Flavobacteriaceae	Capnocytophaga	Bacteria	Bacteroidetes	Flavobacteriia	Flavobacteriales	Flavobacteriaceae	Capnocytophaga
DENOVO74	36.3277204337737	-0.189978046151315	0.644486812923252	-0.294774140202522	0.768166422260911	0.930057224123535	Bacteria	Bacteroidetes	Bacteroidia	Bacteroidales	Prevotellaceae	Prevotella	Bacteria	Bacteroidetes	Bacteroidia	Bacteroidales	Prevotellaceae	Prevotella
DENOVO852	3.22510545780802	-0.493300299649813	1.68791251361417	-0.292254661110104	0.770091921395359	0.930384354018157	Bacteria	Bacteroidetes	Bacteroidia	Bacteroidales	Prevotellaceae	Prevotella	Bacteria	Bacteroidetes	Bacteroidia	Bacteroidales	Prevotellaceae	Prevotella
DENOVO665	2.98687773421276	0.36355620895002	1.25062327859969	0.290700017480155	0.771280758228577	0.930384354018157	Bacteria	Bacteroidetes	Bacteroidia	Bacteroidales	Prevotellaceae	Prevotella	Bacteria	Bacteroidetes	Bacteroidia	Bacteroidales	Prevotellaceae	Prevotella
DENOVO943	7.27334180094673	-0.578628554889549	1.99420179646137	-0.290155467674486	0.77169730298235	0.930384354018157	Bacteria	Bacteroidetes	Flavobacteriia	Flavobacteriales	Flavobacteriaceae	Capnocytophaga	Bacteria	Bacteroidetes	Flavobacteriia	Flavobacteriales	Flavobacteriaceae	Capnocytophaga
DENOVO3271	4.84967677538119	-0.331914655111427	1.15013439312171	-0.288587713832762	0.77289689860114	0.93052003544666	Bacteria	Bacteroidetes	Bacteroidia	Bacteroidales	Prevotellaceae	NA	Bacteria	Bacteroidetes	Bacteroidia	Bacteroidales	Prevotellaceae	NA
DENOVO1116	3.69557669553083	0.314512347766701	1.10210668441615	0.285373777524374	0.775357795135481	0.931388158231877	Bacteria	Firmicutes	Clostridia	Clostridiales	Lachnospiraceae	Lachnoanaerobaculum	Bacteria	Firmicutes	Clostridia	Clostridiales	Lachnospiraceae	Lachnoanaerobaculum
DENOVO1537	4.64697138986253	0.324293918126087	1.13865543403341	0.284804259860559	0.775794108433795	0.931388158231877	Bacteria	Actinobacteria	Actinobacteria	Actinomycetales	Actinomycetaceae	Actinomyces	Bacteria	Actinobacteria	Actinobacteria	Actinomycetales	Actinomycetaceae	Actinomyces
DENOVO172	3.79650562393074	0.226333847041044	0.807900134732289	0.280150772738815	0.779361832587904	0.934147309330241	Bacteria	Firmicutes	Clostridia	Clostridiales	Lachnospiraceae	Clostridium XlVa	Bacteria	Firmicutes	Clostridia	Clostridiales	Lachnospiraceae	Clostridium XlVa
DENOVO2488	4.69857441799031	0.247895675381339	0.888639844596575	0.278960792596329	0.780274913751311	0.934147309330241	Bacteria	Firmicutes	Bacilli	Lactobacillales	Streptococcaceae	Streptococcus	Bacteria	Firmicutes	Bacilli	Lactobacillales	Streptococcaceae	Streptococcus
DENOVO35	81.8867227329256	-0.46473942233219	1.70095796863736	-0.273222167097106	0.784682441137267	0.937226633298351	Bacteria	Bacteroidetes	Flavobacteriia	Flavobacteriales	Flavobacteriaceae	NA	Bacteria	Bacteroidetes	Flavobacteriia	Flavobacteriales	Flavobacteriaceae	NA
DENOVO1710	11.6042664210373	-0.269053337622212	0.986406231492718	-0.272761190098177	0.785036794480044	0.937226633298351	Bacteria	Firmicutes	Negativicutes	Selenomonadales	Veillonellaceae	Veillonella	Bacteria	Firmicutes	Negativicutes	Selenomonadales	Veillonellaceae	Veillonella
DENOVO160	4.15509979045645	0.221723867778875	0.818784035828476	0.270796520299186	0.786547536320585	0.937722410989445	Bacteria	Actinobacteria	Actinobacteria	Coriobacteriales	Coriobacteriaceae	Olsenella	Bacteria	Actinobacteria	Actinobacteria	Coriobacteriales	Coriobacteriaceae	Olsenella
DENOVO248	61.3802164787616	0.516545721234733	1.96600598469995	0.262738631140824	0.792752039179154	0.942494091024106	Bacteria	Bacteroidetes	Bacteroidia	Bacteroidales	Porphyromonadaceae	Porphyromonas	Bacteria	Bacteroidetes	Bacteroidia	Bacteroidales	Porphyromonadaceae	Porphyromonas
DENOVO1109	3.58070256776301	-0.652250272988876	2.47517725168519	-0.263516591607651	0.792152437082492	0.942494091024106	Bacteria	Spirochaetes	Spirochaetia	Spirochaetales	Spirochaetaceae	Treponema	Bacteria	Spirochaetes	Spirochaetia	Spirochaetales	Spirochaetaceae	Treponema
DENOVO762	12.5891317308172	-0.343953102121224	1.3268228657148	-0.259230610964732	0.79545731401288	0.943090665921088	Bacteria	Bacteroidetes	Flavobacteriia	Flavobacteriales	Flavobacteriaceae	Capnocytophaga	Bacteria	Bacteroidetes	Flavobacteriia	Flavobacteriales	Flavobacteriaceae	Capnocytophaga
DENOVO5	11.6538947179451	0.17301799448211	0.666085896236879	0.259753277256873	0.795054093416444	0.943090665921088	Bacteria	Firmicutes	Bacilli	Bacillales	Staphylococcaceae	Staphylococcus	Bacteria	Firmicutes	Bacilli	Bacillales	Staphylococcaceae	Staphylococcus
DENOVO296	2.88964396020875	0.190328999883033	0.752253298472646	0.253011851552492	0.800259054888516	0.943143013715086	Bacteria	Bacteroidetes	Bacteroidia	Bacteroidales	Porphyromonadaceae	NA	Bacteria	Bacteroidetes	Bacteroidia	Bacteroidales	Porphyromonadaceae	NA
DENOVO281	55.1456861374372	-0.303678401164821	1.1858548973761	-0.256083945714403	0.797886018219992	0.943143013715086	Bacteria	Bacteroidetes	Flavobacteriia	Flavobacteriales	Flavobacteriaceae	Capnocytophaga	Bacteria	Bacteroidetes	Flavobacteriia	Flavobacteriales	Flavobacteriaceae	Capnocytophaga
DENOVO625	14.7400383616415	0.276310247479927	1.09629710090464	0.252039567788623	0.801010480106153	0.943143013715086	Bacteria	Proteobacteria	Epsilonproteobacteria	Campylobacterales	Campylobacteraceae	Campylobacter	Bacteria	Proteobacteria	Epsilonproteobacteria	Campylobacterales	Campylobacteraceae	Campylobacter
DENOVO1869	8.5743396275264	0.408521486824415	1.61756084934699	0.252554014885645	0.800612868952237	0.943143013715086	Bacteria	Firmicutes	Bacilli	Bacillales	Bacillales_Incertae Sedis XI	Gemella	Bacteria	Firmicutes	Bacilli	Bacillales	Bacillales_Incertae Sedis XI	Gemella
DENOVO694	6.89886923637117	-0.322371039122117	1.260447797368	-0.255759135598694	0.798136829674096	0.943143013715086	Bacteria	Spirochaetes	Spirochaetia	Spirochaetales	Spirochaetaceae	Treponema	Bacteria	Spirochaetes	Spirochaetia	Spirochaetales	Spirochaetaceae	Treponema
DENOVO1011	8.17439754143861	-0.852536919863356	3.40467987491965	-0.250401491824096	0.80227687604921	0.943336546563357	Bacteria	Bacteroidetes	Bacteroidia	Bacteroidales	Prevotellaceae	Prevotella	Bacteria	Bacteroidetes	Bacteroidia	Bacteroidales	Prevotellaceae	Prevotella
DENOVO4290	33.6396304315401	0.194146807576536	0.803423474039417	0.241649408873273	0.809051833669055	0.944584192801514	Bacteria	NA	NA	NA	NA	NA	Bacteria	NA	NA	NA	NA	NA
DENOVO463	10.8727637835988	-0.3038461759259	1.27232848799819	-0.238811107974131	0.811252056497112	0.944584192801514	Bacteria	Bacteroidetes	Bacteroidia	Bacteroidales	Porphyromonadaceae	Porphyromonas	Bacteria	Bacteroidetes	Bacteroidia	Bacteroidales	Porphyromonadaceae	Porphyromonas
DENOVO2502	3.69391572509082	-0.452269589331212	1.86114104476991	-0.243006617151429	0.808000271334968	0.944584192801514	Bacteria	Actinobacteria	Actinobacteria	Actinomycetales	Micrococcaceae	Rothia	Bacteria	Actinobacteria	Actinobacteria	Actinomycetales	Micrococcaceae	Rothia
DENOVO1207	7.62676005592073	-0.251791237088676	1.040272578649	-0.24204352037778	0.808746441222152	0.944584192801514	Bacteria	Firmicutes	Bacilli	Lactobacillales	Streptococcaceae	Streptococcus	Bacteria	Firmicutes	Bacilli	Lactobacillales	Streptococcaceae	Streptococcus
DENOVO4178	3.91641550415597	0.199385497475173	0.830660851600943	0.240032375536773	0.810305158109969	0.944584192801514	Bacteria	Firmicutes	Bacilli	Lactobacillales	Streptococcaceae	Streptococcus	Bacteria	Firmicutes	Bacilli	Lactobacillales	Streptococcaceae	Streptococcus
DENOVO581	11.2334210944689	-0.49475333513899	2.03029169475922	-0.243685839042781	0.807474141613303	0.944584192801514	Bacteria	Spirochaetes	Spirochaetia	Spirochaetales	Spirochaetaceae	Treponema	Bacteria	Spirochaetes	Spirochaetia	Spirochaetales	Spirochaetaceae	Treponema
DENOVO1514	3.46454158958029	0.426542811817248	1.72691608195056	0.246996838048705	0.804910671149883	0.944584192801514	Bacteria	Fusobacteria	Fusobacteriia	Fusobacteriales	Leptotrichiaceae	Leptotrichia	Bacteria	Fusobacteria	Fusobacteriia	Fusobacteriales	Leptotrichiaceae	Leptotrichia
DENOVO1111	5.1396426621065	0.418963934986279	1.76307226009138	0.237632877829162	0.812165848016255	0.944584192801514	Bacteria	Fusobacteria	Fusobacteriia	Fusobacteriales	Leptotrichiaceae	Leptotrichia	Bacteria	Fusobacteria	Fusobacteriia	Fusobacteriales	Leptotrichiaceae	Leptotrichia
DENOVO43	19.0395399183953	0.133278009623986	0.567093835907348	0.235019323408342	0.814193735307027	0.944905801626554	Bacteria	Firmicutes	Clostridia	Clostridiales	Lachnospiraceae	NA	Bacteria	Firmicutes	Clostridia	Clostridiales	Lachnospiraceae	NA
DENOVO4552	10.3139986271369	0.219380995124026	0.935800446152873	0.234431385479579	0.814650095327566	0.944905801626554	Bacteria	Firmicutes	NA	NA	NA	NA	Bacteria	Firmicutes	NA	NA	NA	NA
DENOVO644	5.92110409060023	0.401115690085403	1.72636264734622	0.232347294296481	0.816268281800568	0.945501555103229	Bacteria	Firmicutes	Negativicutes	Selenomonadales	Veillonellaceae	Selenomonas	Bacteria	Firmicutes	Negativicutes	Selenomonadales	Veillonellaceae	Selenomonas
DENOVO484	3.13184403564408	-0.409796942727984	1.8421814685424	-0.22245199494501	0.823962039492183	0.948991406352553	Bacteria	Bacteroidetes	Bacteroidia	Bacteroidales	Prevotellaceae	Prevotella	Bacteria	Bacteroidetes	Bacteroidia	Bacteroidales	Prevotellaceae	Prevotella
DENOVO1525	3.59720208390647	0.456863780496175	2.03568512725483	0.224427527803509	0.822424652844166	0.948991406352553	Bacteria	Bacteroidetes	Bacteroidia	Bacteroidales	Prevotellaceae	Prevotella	Bacteria	Bacteroidetes	Bacteroidia	Bacteroidales	Prevotellaceae	Prevotella
DENOVO507	17.2348304639677	0.261815915982885	1.17709980320412	0.222424568647629	0.823983387780507	0.948991406352553	Bacteria	Bacteroidetes	Bacteroidia	Bacteroidales	Porphyromonadaceae	Porphyromonas	Bacteria	Bacteroidetes	Bacteroidia	Bacteroidales	Porphyromonadaceae	Porphyromonas
DENOVO1122	5.25838357384976	-0.339335412925516	1.57662429838564	-0.215229089944239	0.829588711854992	0.948991406352553	Bacteria	Firmicutes	Clostridia	Clostridiales	Clostridiales_Incertae Sedis XI	Parvimonas	Bacteria	Firmicutes	Clostridia	Clostridiales	Clostridiales_Incertae Sedis XI	Parvimonas
DENOVO7	5.60640294676086	0.213545106764863	0.994903364858045	0.214639043657604	0.83004875086614	0.948991406352553	Bacteria	Actinobacteria	Actinobacteria	Actinomycetales	Corynebacteriaceae	Corynebacterium	Bacteria	Actinobacteria	Actinobacteria	Actinomycetales	Corynebacteriaceae	Corynebacterium
DENOVO1078	8.91139295183872	0.611506515648826	2.85443543503284	0.214230284610306	0.830367480558484	0.948991406352553	Bacteria	Proteobacteria	Gammaproteobacteria	Pasteurellales	Pasteurellaceae	Haemophilus	Bacteria	Proteobacteria	Gammaproteobacteria	Pasteurellales	Pasteurellaceae	Haemophilus
DENOVO3083	6.22201653927735	0.404912404452989	1.84517350061077	0.21944408171858	0.826304134494661	0.948991406352553	Bacteria	Proteobacteria	Gammaproteobacteria	Pasteurellales	Pasteurellaceae	Haemophilus	Bacteria	Proteobacteria	Gammaproteobacteria	Pasteurellales	Pasteurellaceae	Haemophilus
DENOVO3146	3.91741635143519	-0.424099255682354	1.9721111897879	-0.215048349138958	0.829729623110923	0.948991406352553	Bacteria	Firmicutes	Negativicutes	Selenomonadales	Veillonellaceae	Veillonella	Bacteria	Firmicutes	Negativicutes	Selenomonadales	Veillonellaceae	Veillonella
DENOVO1698	15.9445365166555	0.191543348195653	0.877189931153471	0.218360176505652	0.827148491389089	0.948991406352553	Bacteria	Firmicutes	Bacilli	Lactobacillales	Streptococcaceae	Streptococcus	Bacteria	Firmicutes	Bacilli	Lactobacillales	Streptococcaceae	Streptococcus
DENOVO408	7.0451285070022	-0.282218665864136	1.30724577504222	-0.215887992336422	0.829075057131138	0.948991406352553	Bacteria	Fusobacteria	Fusobacteriia	Fusobacteriales	Leptotrichiaceae	Leptotrichia	Bacteria	Fusobacteria	Fusobacteriia	Fusobacteriales	Leptotrichiaceae	Leptotrichia
DENOVO587	14.27476912825	0.31912105436202	1.51278737936466	0.210949045923456	0.832927032027358	0.950647385887225	Bacteria	Actinobacteria	Actinobacteria	Actinomycetales	Actinomycetaceae	Actinomyces	Bacteria	Actinobacteria	Actinobacteria	Actinomycetales	Actinomycetaceae	Actinomyces
DENOVO478	21.4245710840229	0.331107320748115	1.6115542524509	0.205458376746893	0.837214014894481	0.954267905126066	Bacteria	Fusobacteria	Fusobacteriia	Fusobacteriales	Leptotrichiaceae	Leptotrichia	Bacteria	Fusobacteria	Fusobacteriia	Fusobacteriales	Leptotrichiaceae	Leptotrichia
DENOVO452	12.59022106629	0.28732929510674	1.41487597304396	0.203077372561908	0.839074557305146	0.955116783315432	Bacteria	Bacteroidetes	Bacteroidia	Bacteroidales	Prevotellaceae	Alloprevotella	Bacteria	Bacteroidetes	Bacteroidia	Bacteroidales	Prevotellaceae	Alloprevotella
DENOVO202	31.8874333132556	0.268331375646071	1.35276108764112	0.198358289647416	0.842764749034633	0.95525926128317	Bacteria	Bacteroidetes	Bacteroidia	Bacteroidales	Prevotellaceae	Prevotella	Bacteria	Bacteroidetes	Bacteroidia	Bacteroidales	Prevotellaceae	Prevotella
DENOVO2336	3.06635694874658	0.724010315900644	4.13064081796289	0.17527796480201	0.860861225271539	0.95525926128317	Bacteria	Bacteroidetes	Bacteroidia	Bacteroidales	Prevotellaceae	Prevotella	Bacteria	Bacteroidetes	Bacteroidia	Bacteroidales	Prevotellaceae	Prevotella
DENOVO170	5.16682730183912	-0.127514495323887	0.717010931137937	-0.177841773097538	0.858847240049041	0.95525926128317	Bacteria	Bacteroidetes	Bacteroidia	Bacteroidales	Porphyromonadaceae	Odoribacter	Bacteria	Bacteroidetes	Bacteroidia	Bacteroidales	Porphyromonadaceae	Odoribacter
DENOVO157	5.52674929111783	0.123113124422881	0.67705664848644	0.181835780946986	0.855711603461736	0.95525926128317	Bacteria	Bacteroidetes	Bacteroidia	Bacteroidales	Porphyromonadaceae	NA	Bacteria	Bacteroidetes	Bacteroidia	Bacteroidales	Porphyromonadaceae	NA
DENOVO146	6.39957658098009	-0.110010944937555	0.585305875355444	-0.187954622650503	0.850912223008534	0.95525926128317	Bacteria	Bacteroidetes	Bacteroidia	Bacteroidales	Porphyromonadaceae	NA	Bacteria	Bacteroidetes	Bacteroidia	Bacteroidales	Porphyromonadaceae	NA
DENOVO177	4.73150216794024	0.127166048703594	0.716384684814641	0.177510842148304	0.859107149667383	0.95525926128317	Bacteria	Bacteroidetes	Bacteroidia	Bacteroidales	Porphyromonadaceae	NA	Bacteria	Bacteroidetes	Bacteroidia	Bacteroidales	Porphyromonadaceae	NA
DENOVO929	3.75551532667023	-0.224694605252964	1.18854274890651	-0.18905050361856	0.850053234240076	0.95525926128317	Bacteria	Bacteroidetes	Flavobacteriia	Flavobacteriales	Flavobacteriaceae	Capnocytophaga	Bacteria	Bacteroidetes	Flavobacteriia	Flavobacteriales	Flavobacteriaceae	Capnocytophaga
DENOVO1192	6.15412617106715	0.305314004251872	1.64631355469486	0.18545313156245	0.852873638135253	0.95525926128317	Bacteria	Bacteroidetes	Flavobacteriia	Flavobacteriales	Flavobacteriaceae	Capnocytophaga	Bacteria	Bacteroidetes	Flavobacteriia	Flavobacteriales	Flavobacteriaceae	Capnocytophaga
DENOVO97	8.25828687115212	-0.0961445677181808	0.55564461805358	-0.17303248262347	0.862625895263755	0.95525926128317	Bacteria	Firmicutes	Clostridia	Clostridiales	Lachnospiraceae	NA	Bacteria	Firmicutes	Clostridia	Clostridiales	Lachnospiraceae	NA
DENOVO44	18.4324714076875	-0.10436458010383	0.539463141367952	-0.193460075584006	0.846598670435831	0.95525926128317	Bacteria	Firmicutes	Clostridia	Clostridiales	Lachnospiraceae	NA	Bacteria	Firmicutes	Clostridia	Clostridiales	Lachnospiraceae	NA
DENOVO1364	4.68478032374701	0.263981513022895	1.34168135907364	0.196754252593299	0.844019852377932	0.95525926128317	Bacteria	Actinobacteria	Actinobacteria	Coriobacteriales	Coriobacteriaceae	Atopobium	Bacteria	Actinobacteria	Actinobacteria	Coriobacteriales	Coriobacteriaceae	Atopobium
DENOVO3719	3.58080292676048	-0.237753695039956	1.26328811760277	-0.188202272883814	0.850718090823194	0.95525926128317	Bacteria	Proteobacteria	Betaproteobacteria	Burkholderiales	Burkholderiaceae	Lautropia	Bacteria	Proteobacteria	Betaproteobacteria	Burkholderiales	Burkholderiaceae	Lautropia
DENOVO4196	3.03259844599743	0.252325762020698	1.41727837573304	0.17803542786024	0.858695152768047	0.95525926128317	Bacteria	Proteobacteria	Gammaproteobacteria	Pasteurellales	Pasteurellaceae	Haemophilus	Bacteria	Proteobacteria	Gammaproteobacteria	Pasteurellales	Pasteurellaceae	Haemophilus
DENOVO727	5.43375156707883	-0.230507600658471	1.34992114288533	-0.170756345193455	0.864415356322107	0.95525926128317	Bacteria	Synergistetes	Synergistia	Synergistales	Synergistaceae	Fretibacterium	Bacteria	Synergistetes	Synergistia	Synergistales	Synergistaceae	Fretibacterium
DENOVO134	32.0180473082569	0.147296951646002	0.85538532542094	0.172199530747756	0.863280666780034	0.95525926128317	Bacteria	Firmicutes	Bacilli	Lactobacillales	Streptococcaceae	Streptococcus	Bacteria	Firmicutes	Bacilli	Lactobacillales	Streptococcaceae	Streptococcus
DENOVO1368	8.36340275813997	0.102391763610459	0.564966683851768	0.181235047193198	0.856183086397751	0.95525926128317	Bacteria	Firmicutes	Bacilli	Lactobacillales	Streptococcaceae	Streptococcus	Bacteria	Firmicutes	Bacilli	Lactobacillales	Streptococcaceae	Streptococcus
DENOVO119	156.481980265388	0.185904274468595	1.08666411674146	0.171077954636119	0.864162469965233	0.95525926128317	Bacteria	Firmicutes	Bacilli	Lactobacillales	Streptococcaceae	Streptococcus	Bacteria	Firmicutes	Bacilli	Lactobacillales	Streptococcaceae	Streptococcus
DENOVO352	16.8208604481182	-0.218661740091367	1.11545108742728	-0.19602987755895	0.844586780749099	0.95525926128317	Bacteria	Firmicutes	Erysipelotrichia	Erysipelotrichales	Erysipelotrichaceae	Solobacterium	Bacteria	Firmicutes	Erysipelotrichia	Erysipelotrichales	Erysipelotrichaceae	Solobacterium
DENOVO424	3.99370939002351	-0.132369600679573	0.753898325911353	-0.175580175907086	0.860623777720606	0.95525926128317	Bacteria	Cyanobacteria/Chloroplast	Chloroplast	Chloroplast	Chloroplast	Streptophyta	Bacteria	Cyanobacteria/Chloroplast	Chloroplast	Chloroplast	Chloroplast	Streptophyta
DENOVO838	2.91404530195324	0.266271872123372	1.37542388458237	0.193592589970344	0.846494900775163	0.95525926128317	Bacteria	Candidatus Saccharibacteria	Saccharibacteria_genera_incertae_sedis	Saccharibacteria_genera_incertae_sedis	Saccharibacteria_genera_incertae_sedis	Saccharibacteria_genera_incertae_sedis	Bacteria	Candidatus Saccharibacteria	Saccharibacteria_genera_incertae_sedis	Saccharibacteria_genera_incertae_sedis	Saccharibacteria_genera_incertae_sedis	Saccharibacteria_genera_incertae_sedis
DENOVO216	2.88634640452642	-0.281727098777176	1.65443439835206	-0.17028605005904	0.864785181477952	0.95525926128317	Bacteria	Spirochaetes	Spirochaetia	Spirochaetales	Spirochaetaceae	Treponema	Bacteria	Spirochaetes	Spirochaetia	Spirochaetales	Spirochaetaceae	Treponema
DENOVO563	13.6780866505245	-0.179062865830927	1.05218240098902	-0.170182342588712	0.864866737727169	0.95525926128317	Bacteria	Fusobacteria	Fusobacteriia	Fusobacteriales	Fusobacteriaceae	Fusobacterium	Bacteria	Fusobacteria	Fusobacteriia	Fusobacteriales	Fusobacteriaceae	Fusobacterium
DENOVO256	49.4517038111789	-0.182534892853104	0.973133831211633	-0.18757429553737	0.851210377745095	0.95525926128317	Bacteria	Fusobacteria	Fusobacteriia	Fusobacteriales	Leptotrichiaceae	Leptotrichia	Bacteria	Fusobacteria	Fusobacteriia	Fusobacteriales	Leptotrichiaceae	Leptotrichia
DENOVO500	11.1306025748483	0.197666535924819	1.17637110384513	0.168030764508511	0.866559076582852	0.955895063859435	Bacteria	Proteobacteria	Betaproteobacteria	Neisseriales	Neisseriaceae	Eikenella	Bacteria	Proteobacteria	Betaproteobacteria	Neisseriales	Neisseriaceae	Eikenella
DENOVO1224	6.47207874095839	-0.172654399720867	1.0428656937258	-0.165557655947079	0.868505072978491	0.956158777270645	Bacteria	Bacteroidetes	Flavobacteriia	Flavobacteriales	Flavobacteriaceae	Capnocytophaga	Bacteria	Bacteroidetes	Flavobacteriia	Flavobacteriales	Flavobacteriaceae	Capnocytophaga
DENOVO830	4.56536811219354	0.174358796828782	1.05743793585393	0.164887972066162	0.869032159715609	0.956158777270645	Bacteria	Firmicutes	Negativicutes	Selenomonadales	Veillonellaceae	NA	Bacteria	Firmicutes	Negativicutes	Selenomonadales	Veillonellaceae	NA
DENOVO171	5.38215843468344	-0.120986056223258	0.778708328869297	-0.155367615495949	0.876531513205141	0.957811452781927	Bacteria	Bacteroidetes	Bacteroidia	Bacteroidales	Porphyromonadaceae	NA	Bacteria	Bacteroidetes	Bacteroidia	Bacteroidales	Porphyromonadaceae	NA
DENOVO75	11.2607436201688	0.102981238683933	0.657894938900279	0.156531434724325	0.875614143298041	0.957811452781927	Bacteria	Actinobacteria	Actinobacteria	Actinomycetales	Corynebacteriaceae	Corynebacterium	Bacteria	Actinobacteria	Actinobacteria	Actinomycetales	Corynebacteriaceae	Corynebacterium
DENOVO3224	2.77840658125108	-0.289555265209879	1.82020257030379	-0.159078593742208	0.873606953165657	0.957811452781927	Bacteria	Proteobacteria	Betaproteobacteria	Neisseriales	Neisseriaceae	Neisseria	Bacteria	Proteobacteria	Betaproteobacteria	Neisseriales	Neisseriaceae	Neisseria
DENOVO284	48.1387452298644	-0.179337693062715	1.13330809388095	-0.158242665018463	0.874265585439259	0.957811452781927	Bacteria	Firmicutes	Bacilli	Lactobacillales	Streptococcaceae	Streptococcus	Bacteria	Firmicutes	Bacilli	Lactobacillales	Streptococcaceae	Streptococcus
DENOVO193	10.7702220989951	0.652274895837245	4.22296589753736	0.154458954124546	0.877247872641391	0.957811452781927	Bacteria	Fusobacteria	Fusobacteriia	Fusobacteriales	Leptotrichiaceae	Streptobacillus	Bacteria	Fusobacteria	Fusobacteriia	Fusobacteriales	Leptotrichiaceae	Streptobacillus
DENOVO824	11.2883244927798	-0.143541829873754	0.907867312608157	-0.158108820397313	0.874371050365752	0.957811452781927	Bacteria	Fusobacteria	Fusobacteriia	Fusobacteriales	Leptotrichiaceae	Leptotrichia	Bacteria	Fusobacteria	Fusobacteriia	Fusobacteriales	Leptotrichiaceae	Leptotrichia
DENOVO982	4.47303155037562	-0.507727565891727	3.41642343918958	-0.14861376961287	0.881858407095041	0.959535234873584	Bacteria	Bacteroidetes	Bacteroidia	Bacteroidales	Porphyromonadaceae	Porphyromonas	Bacteria	Bacteroidetes	Bacteroidia	Bacteroidales	Porphyromonadaceae	Porphyromonas
DENOVO9	979.838366616783	-0.233068124965388	1.603452360682	-0.145353944202157	0.884431425601937	0.959535234873584	Bacteria	Bacteroidetes	Flavobacteriia	Flavobacteriales	Flavobacteriaceae	NA	Bacteria	Bacteroidetes	Flavobacteriia	Flavobacteriales	Flavobacteriaceae	NA
DENOVO1764	12.1354947474692	0.238816210167919	1.6187873171968	0.147527848551142	0.882715400246889	0.959535234873584	Bacteria	Proteobacteria	Gammaproteobacteria	Pasteurellales	Pasteurellaceae	Haemophilus	Bacteria	Proteobacteria	Gammaproteobacteria	Pasteurellales	Pasteurellaceae	Haemophilus
DENOVO350	43.4409312106277	-0.216180699195248	1.47033921099524	-0.147027772624604	0.883110099148723	0.959535234873584	Bacteria	SR1	SR1_genera_incertae_sedis	SR1_genera_incertae_sedis	SR1_genera_incertae_sedis	SR1_genera_incertae_sedis	Bacteria	SR1	SR1_genera_incertae_sedis	SR1_genera_incertae_sedis	SR1_genera_incertae_sedis	SR1_genera_incertae_sedis
DENOVO1113	3.91679005817322	0.228747589503936	1.57288103488134	0.145432225598164	0.884369622778604	0.959535234873584	Bacteria	Fusobacteria	Fusobacteriia	Fusobacteriales	Leptotrichiaceae	Leptotrichia	Bacteria	Fusobacteria	Fusobacteriia	Fusobacteriales	Leptotrichiaceae	Leptotrichia
DENOVO502	12.5440055658531	-0.180181941865406	1.2581615006557	-0.143210503398413	0.886123934816089	0.960154542028572	Bacteria	Bacteroidetes	Flavobacteriia	Flavobacteriales	Flavobacteriaceae	Capnocytophaga	Bacteria	Bacteroidetes	Flavobacteriia	Flavobacteriales	Flavobacteriaceae	Capnocytophaga
DENOVO208	89.931694292698	-0.133010241925304	0.999038237671355	-0.133138289316469	0.894084014184979	0.964311040392513	Bacteria	Bacteroidetes	Bacteroidia	Bacteroidales	Prevotellaceae	Prevotella	Bacteria	Bacteroidetes	Bacteroidia	Bacteroidales	Prevotellaceae	Prevotella
DENOVO2218	6.94344318865264	-0.285101057765939	2.12801593693258	-0.133975057619586	0.893422297735522	0.964311040392513	Bacteria	Bacteroidetes	Flavobacteriia	Flavobacteriales	Flavobacteriaceae	NA	Bacteria	Bacteroidetes	Flavobacteriia	Flavobacteriales	Flavobacteriaceae	NA
DENOVO4539	6.53213863129414	-0.123495625751214	0.911213675035152	-0.135528722992936	0.892193856092865	0.964311040392513	Bacteria	Firmicutes	Negativicutes	Selenomonadales	Veillonellaceae	Veillonella	Bacteria	Firmicutes	Negativicutes	Selenomonadales	Veillonellaceae	Veillonella
DENOVO4130	10.8360503534398	0.0989436851040575	0.745871188677253	0.132655191145708	0.89446608185941	0.964311040392513	Bacteria	Firmicutes	NA	NA	NA	NA	Bacteria	Firmicutes	NA	NA	NA	NA
DENOVO2583	4.46281128665286	-0.160810645732679	1.22589682028267	-0.131177961368395	0.895634529573951	0.96435617272365	Bacteria	Firmicutes	Bacilli	Lactobacillales	Carnobacteriaceae	Granulicatella	Bacteria	Firmicutes	Bacilli	Lactobacillales	Carnobacteriaceae	Granulicatella
DENOVO203	7.84765434724682	-0.13445271694591	1.03813581837223	-0.129513609458855	0.89695125685595	0.964560648076248	Bacteria	Bacteroidetes	Bacteroidia	Bacteroidales	Prevotellaceae	Prevotella	Bacteria	Bacteroidetes	Bacteroidia	Bacteroidales	Prevotellaceae	Prevotella
DENOVO597	10.80408091047	-0.290117191391796	2.2855157520506	-0.126937296814296	0.898990026807424	0.965066022969952	Bacteria	Bacteroidetes	Bacteroidia	Bacteroidales	Prevotellaceae	Prevotella	Bacteria	Bacteroidetes	Bacteroidia	Bacteroidales	Prevotellaceae	Prevotella
DENOVO598	5.54459557073436	0.168609881988657	1.42764570616774	0.118103449098208	0.905985690596282	0.965066022969952	Bacteria	Bacteroidetes	Bacteroidia	Bacteroidales	Prevotellaceae	Prevotella	Bacteria	Bacteroidetes	Bacteroidia	Bacteroidales	Prevotellaceae	Prevotella
DENOVO106	10.5329539711671	-0.0759935021521021	0.602883741626187	-0.12605001081489	0.89969233733816	0.965066022969952	Bacteria	Bacteroidetes	Bacteroidia	Bacteroidales	Porphyromonadaceae	Odoribacter	Bacteria	Bacteroidetes	Bacteroidia	Bacteroidales	Porphyromonadaceae	Odoribacter
DENOVO237	10.164308461005	0.202641052859493	1.72417272569727	0.117529438808136	0.906440516901684	0.965066022969952	Bacteria	Bacteroidetes	Flavobacteriia	Flavobacteriales	Flavobacteriaceae	NA	Bacteria	Bacteroidetes	Flavobacteriia	Flavobacteriales	Flavobacteriaceae	NA
DENOVO120	6.5611393580181	0.0704951701124301	0.591932136876128	0.119093331347851	0.905201413957014	0.965066022969952	Bacteria	Firmicutes	Clostridia	Clostridiales	Lachnospiraceae	NA	Bacteria	Firmicutes	Clostridia	Clostridiales	Lachnospiraceae	NA
DENOVO747	11.5097095373209	-0.177309387879888	1.50704869437391	-0.117653390060863	0.906342299526	0.965066022969952	Bacteria	Proteobacteria	Gammaproteobacteria	Pasteurellales	Pasteurellaceae	Aggregatibacter	Bacteria	Proteobacteria	Gammaproteobacteria	Pasteurellales	Pasteurellaceae	Aggregatibacter
DENOVO17	57.3334355536569	0.0632921566027771	0.538373914231358	0.117561707448512	0.906414947508975	0.965066022969952	Bacteria	Firmicutes	Bacilli	Lactobacillales	Lactobacillaceae	Lactobacillus	Bacteria	Firmicutes	Bacilli	Lactobacillales	Lactobacillaceae	Lactobacillus
DENOVO570	3.32449288091229	-0.464053247437882	3.75921923079367	-0.12344405019973	0.9017554767797	0.965066022969952	Bacteria	Candidatus Saccharibacteria	Saccharibacteria_genera_incertae_sedis	Saccharibacteria_genera_incertae_sedis	Saccharibacteria_genera_incertae_sedis	Saccharibacteria_genera_incertae_sedis	Bacteria	Candidatus Saccharibacteria	Saccharibacteria_genera_incertae_sedis	Saccharibacteria_genera_incertae_sedis	Saccharibacteria_genera_incertae_sedis	Saccharibacteria_genera_incertae_sedis
DENOVO362	6.89983412063987	0.257989150357688	2.32542551976902	0.110942770759355	0.911661728766393	0.965819851267367	Bacteria	Bacteroidetes	Bacteroidia	Bacteroidales	Porphyromonadaceae	Porphyromonas	Bacteria	Bacteroidetes	Bacteroidia	Bacteroidales	Porphyromonadaceae	Porphyromonas
DENOVO151	6.75034506762301	-0.0713759915714758	0.631915875808301	-0.112951730291911	0.910068823866493	0.965819851267367	Bacteria	Bacteroidetes	Bacteroidia	Bacteroidales	Porphyromonadaceae	NA	Bacteria	Bacteroidetes	Bacteroidia	Bacteroidales	Porphyromonadaceae	NA
DENOVO432	12.4270869542036	-0.121525156071917	1.08323474593592	-0.112187276606345	0.910674917278221	0.965819851267367	Bacteria	Bacteroidetes	Flavobacteriia	Flavobacteriales	Flavobacteriaceae	Capnocytophaga	Bacteria	Bacteroidetes	Flavobacteriia	Flavobacteriales	Flavobacteriaceae	Capnocytophaga
DENOVO655	6.64376888089326	0.136746218107189	1.20735026667403	0.113261430325346	0.909823294566318	0.965819851267367	Bacteria	Firmicutes	Clostridia	Clostridiales	Lachnospiraceae	Oribacterium	Bacteria	Firmicutes	Clostridia	Clostridiales	Lachnospiraceae	Oribacterium
DENOVO3067	8.42934134593666	-0.118554760600578	1.09433168341435	-0.108335308569961	0.913729715238398	0.966814136272026	Bacteria	Firmicutes	Bacilli	Bacillales	Bacillales_Incertae Sedis XI	Gemella	Bacteria	Firmicutes	Bacilli	Bacillales	Bacillales_Incertae Sedis XI	Gemella
DENOVO186	10.7419931610776	0.100144344182345	0.937213794358711	0.106853254599042	0.914905398215706	0.96686298873166	Bacteria	Proteobacteria	Betaproteobacteria	Burkholderiales	Burkholderiaceae	Burkholderia	Bacteria	Proteobacteria	Betaproteobacteria	Burkholderiales	Burkholderiaceae	Burkholderia
DENOVO4190	4.27065499600804	0.147541975646694	1.45753911323239	0.101226769358861	0.919370446983325	0.970383603720994	Bacteria	Firmicutes	Negativicutes	Selenomonadales	Veillonellaceae	Veillonella	Bacteria	Firmicutes	Negativicutes	Selenomonadales	Veillonellaceae	Veillonella
DENOVO183	62.0257290142297	0.121067956625307	1.22262002968901	0.0990233708637196	0.921119714032595	0.971032604940765	Bacteria	Firmicutes	Bacilli	Lactobacillales	Aerococcaceae	Abiotrophia	Bacteria	Firmicutes	Bacilli	Lactobacillales	Aerococcaceae	Abiotrophia
DENOVO4759	5.29949519679467	0.10953900225026	1.13908391179108	0.0961641202341467	0.923390226615032	0.972228824086676	Bacteria	Proteobacteria	Betaproteobacteria	Burkholderiales	Burkholderiaceae	Lautropia	Bacteria	Proteobacteria	Betaproteobacteria	Burkholderiales	Burkholderiaceae	Lautropia
DENOVO483	23.5438610410732	-0.0956054847896355	1.04166621381834	-0.0917813052985404	0.926871797570792	0.974695649533904	Bacteria	Bacteroidetes	Flavobacteriia	Flavobacteriales	Flavobacteriaceae	Capnocytophaga	Bacteria	Bacteroidetes	Flavobacteriia	Flavobacteriales	Flavobacteriaceae	Capnocytophaga
DENOVO12	1464.13435669981	0.0876855007312277	0.972065799695114	0.0902053140422491	0.928124061550546	0.974763434855386	Bacteria	Firmicutes	Bacilli	Lactobacillales	Streptococcaceae	Streptococcus	Bacteria	Firmicutes	Bacilli	Lactobacillales	Streptococcaceae	Streptococcus
DENOVO883	10.7124327569471	0.0873677969104274	0.98349370325497	0.088834119243748	0.929213741637845	0.974763434855386	Bacteria	Fusobacteria	Fusobacteriia	Fusobacteriales	Leptotrichiaceae	Leptotrichia	Bacteria	Fusobacteria	Fusobacteriia	Fusobacteriales	Leptotrichiaceae	Leptotrichia
DENOVO3701	7.22062770057611	-0.0772296646544059	1.10446547710624	-0.0699249240969955	0.944253415119783	0.97545688570376	Bacteria	Bacteroidetes	Bacteroidia	Bacteroidales	Prevotellaceae	Prevotella	Bacteria	Bacteroidetes	Bacteroidia	Bacteroidales	Prevotellaceae	Prevotella
DENOVO62	63.3155986533331	-0.0634193720456968	0.846278862870772	-0.0749390949344566	0.940263170734315	0.97545688570376	Bacteria	Bacteroidetes	Bacteroidia	Bacteroidales	Prevotellaceae	Prevotella	Bacteria	Bacteroidetes	Bacteroidia	Bacteroidales	Prevotellaceae	Prevotella
DENOVO404	3.25521596693546	-0.106433243899325	1.46739049876324	-0.0725323245509836	0.942178281934253	0.97545688570376	Bacteria	Bacteroidetes	Bacteroidia	Bacteroidales	Prevotellaceae	Prevotella	Bacteria	Bacteroidetes	Bacteroidia	Bacteroidales	Prevotellaceae	Prevotella
DENOVO391	4.29296754143029	-0.125794787745536	1.69701889118993	-0.0741269224512459	0.940909393169018	0.97545688570376	Bacteria	Bacteroidetes	Bacteroidia	Bacteroidales	Prevotellaceae	Prevotella	Bacteria	Bacteroidetes	Bacteroidia	Bacteroidales	Prevotellaceae	Prevotella
DENOVO252	22.3336071956228	0.0832583927897098	1.07157652112789	0.0776971043580498	0.938068997532185	0.97545688570376	Bacteria	Bacteroidetes	Bacteroidia	Bacteroidales	Prevotellaceae	Prevotella	Bacteria	Bacteroidetes	Bacteroidia	Bacteroidales	Prevotellaceae	Prevotella
DENOVO446	22.0757763856034	0.142799175014626	1.98069244812817	0.0720955821029039	0.942525842049381	0.97545688570376	Bacteria	Bacteroidetes	Bacteroidia	Bacteroidales	Porphyromonadaceae	Porphyromonas	Bacteria	Bacteroidetes	Bacteroidia	Bacteroidales	Porphyromonadaceae	Porphyromonas
DENOVO562	12.6497960098321	0.104220085276941	1.44463732830018	0.0721427331519747	0.942488318665107	0.97545688570376	Bacteria	Bacteroidetes	Flavobacteriia	Flavobacteriales	Flavobacteriaceae	Capnocytophaga	Bacteria	Bacteroidetes	Flavobacteriia	Flavobacteriales	Flavobacteriaceae	Capnocytophaga
DENOVO272	2.8760895945867	0.0521830172025768	0.751918682857286	0.0693998146239454	0.944671376473915	0.97545688570376	Bacteria	Firmicutes	Clostridia	Clostridiales	Lachnospiraceae	Lachnospiracea_incertae_sedis	Bacteria	Firmicutes	Clostridia	Clostridiales	Lachnospiraceae	Lachnospiracea_incertae_sedis
DENOVO268	44.5288108894297	-0.0777571229746277	0.952608612187197	-0.0816254671434229	0.934944549014607	0.97545688570376	Bacteria	Firmicutes	Clostridia	Clostridiales	Clostridiales_Incertae Sedis XI	Parvimonas	Bacteria	Firmicutes	Clostridia	Clostridiales	Clostridiales_Incertae Sedis XI	Parvimonas
DENOVO777	9.42455072395302	0.113848936012167	1.37870660407561	0.0825766233915301	0.934188189609424	0.97545688570376	Bacteria	Actinobacteria	Actinobacteria	Actinomycetales	Corynebacteriaceae	Corynebacterium	Bacteria	Actinobacteria	Actinobacteria	Actinomycetales	Corynebacteriaceae	Corynebacterium
DENOVO802	8.43570117885499	-0.119642562365776	1.7245100769312	-0.0693777113663971	0.944688969916375	0.97545688570376	Bacteria	Firmicutes	Negativicutes	Selenomonadales	Veillonellaceae	Selenomonas	Bacteria	Firmicutes	Negativicutes	Selenomonadales	Veillonellaceae	Selenomonas
DENOVO4386	5.25146393692693	-0.0966127065304494	1.2267969674907	-0.0787519932724171	0.937229889209693	0.97545688570376	Bacteria	Firmicutes	Bacilli	Bacillales	Bacillales_Incertae Sedis XI	Gemella	Bacteria	Firmicutes	Bacilli	Bacillales	Bacillales_Incertae Sedis XI	Gemella
DENOVO933	4.22697627912412	0.313861767398065	4.12293548233988	0.0761258013234637	0.939319013209103	0.97545688570376	Bacteria	Spirochaetes	Spirochaetia	Spirochaetales	Spirochaetaceae	Treponema	Bacteria	Spirochaetes	Spirochaetia	Spirochaetales	Spirochaetaceae	Treponema
DENOVO72	11.9433772470904	0.0392373338837676	0.589767761279473	0.0665301436596739	0.946955759696007	0.976363361661914	Bacteria	Firmicutes	Clostridia	Clostridiales	Lachnospiraceae	NA	Bacteria	Firmicutes	Clostridia	Clostridiales	Lachnospiraceae	NA
DENOVO133	59.8422833471667	-0.0442472838315347	0.676467218892667	-0.0654093540614794	0.947848076566647	0.976363361661914	Bacteria	Firmicutes	Negativicutes	Selenomonadales	Veillonellaceae	Dialister	Bacteria	Firmicutes	Negativicutes	Selenomonadales	Veillonellaceae	Dialister
DENOVO315	23.4190076219724	0.0691146979915212	1.11485426515963	0.061994379132258	0.950567308195832	0.977987519009174	Bacteria	Firmicutes	Clostridia	Clostridiales	Lachnospiraceae	Catonella	Bacteria	Firmicutes	Clostridia	Clostridiales	Lachnospiraceae	Catonella
DENOVO430	8.51910549176575	-0.0555846364543986	0.938096802617698	-0.0592525593300108	0.952750946852848	0.979057395565472	Bacteria	Proteobacteria	Epsilonproteobacteria	Campylobacterales	Campylobacteraceae	Campylobacter	Bacteria	Proteobacteria	Epsilonproteobacteria	Campylobacterales	Campylobacteraceae	Campylobacter
DENOVO985	6.44433490893288	0.147791618430982	2.7084595459342	0.0545666700663256	0.956483692613829	0.979537288893636	Bacteria	Bacteroidetes	Bacteroidia	Bacteroidales	Porphyromonadaceae	Porphyromonas	Bacteria	Bacteroidetes	Bacteroidia	Bacteroidales	Porphyromonadaceae	Porphyromonas
DENOVO722	7.02613142237544	0.0911557853259518	1.67698982019146	0.0543567910958127	0.956650903639112	0.979537288893636	Bacteria	Bacteroidetes	Flavobacteriia	Flavobacteriales	Flavobacteriaceae	Capnocytophaga	Bacteria	Bacteroidetes	Flavobacteriia	Flavobacteriales	Flavobacteriaceae	Capnocytophaga
DENOVO3515	8.93343265705195	-0.0539530322966913	0.984132121092384	-0.0548229563290787	0.956279511397073	0.979537288893636	Bacteria	Proteobacteria	Gammaproteobacteria	Pasteurellales	Pasteurellaceae	Haemophilus	Bacteria	Proteobacteria	Gammaproteobacteria	Pasteurellales	Pasteurellaceae	Haemophilus
DENOVO129	6.33771905844338	0.0309040086340223	0.593519204893856	0.0520690962974806	0.958473637131994	0.98023110320787	Bacteria	Bacteroidetes	Bacteroidia	Bacteroidales	Bacteroidaceae	Bacteroides	Bacteria	Bacteroidetes	Bacteroidia	Bacteroidales	Bacteroidaceae	Bacteroides
DENOVO651	11.2499808793735	-0.0560066064055453	1.1244262983979	-0.0498090506112714	0.960274554292407	0.980900976699643	Bacteria	Spirochaetes	Spirochaetia	Spirochaetales	Spirochaetaceae	Treponema	Bacteria	Spirochaetes	Spirochaetia	Spirochaetales	Spirochaetaceae	Treponema
DENOVO299	2.7958948931202	0.0393499192452658	0.833467829781514	0.0472122832330326	0.962344037835493	0.981222875521954	Bacteria	Bacteroidetes	Bacteroidia	Bacteroidales	Porphyromonadaceae	Parabacteroides	Bacteria	Bacteroidetes	Bacteroidia	Bacteroidales	Porphyromonadaceae	Parabacteroides
DENOVO486	3.44553337637496	-0.0703239457110206	1.51114118774612	-0.0465369789939411	0.962882261026217	0.981222875521954	Bacteria	Bacteroidetes	Bacteroidia	Bacteroidales	Porphyromonadaceae	Porphyromonas	Bacteria	Bacteroidetes	Bacteroidia	Bacteroidales	Porphyromonadaceae	Porphyromonas
DENOVO1825	56.8276370956677	0.0405108067953436	0.924353166854806	0.0438261134899177	0.965043011523515	0.982255431467454	Bacteria	Firmicutes	Bacilli	Lactobacillales	Streptococcaceae	Streptococcus	Bacteria	Firmicutes	Bacilli	Lactobacillales	Streptococcaceae	Streptococcus
DENOVO1097	4.44283803253329	-0.0635346404729471	1.54515588585608	-0.041118595899951	0.967201349755658	0.983283082411928	Bacteria	Bacteroidetes	Bacteroidia	Bacteroidales	Prevotellaceae	Prevotella	Bacteria	Bacteroidetes	Bacteroidia	Bacteroidales	Prevotellaceae	Prevotella
DENOVO188	5.43349475365243	-0.0240991984014122	0.636016993269923	-0.0378908089821818	0.969774741158001	0.984729749028765	Bacteria	Bacteroidetes	Bacteroidia	Bacteroidales	Porphyromonadaceae	NA	Bacteria	Bacteroidetes	Bacteroidia	Bacteroidales	Porphyromonadaceae	NA
DENOVO1065	3.04328037628997	0.0528080434802404	1.6398112451768	0.0322037329818085	0.974309579235713	0.985924726193132	Bacteria	Bacteroidetes	Flavobacteriia	Flavobacteriales	Flavobacteriaceae	Capnocytophaga	Bacteria	Bacteroidetes	Flavobacteriia	Flavobacteriales	Flavobacteriaceae	Capnocytophaga
DENOVO96	7.68458907621433	-0.0199164960341603	0.620805914387105	-0.0320816789476353	0.97440691397125	0.985924726193132	Bacteria	Firmicutes	Clostridia	Clostridiales	Lachnospiraceae	NA	Bacteria	Firmicutes	Clostridia	Clostridiales	Lachnospiraceae	NA
DENOVO629	12.9748188900216	0.0312225133642623	0.946971499435859	0.0329709113556876	0.9736977843998	0.985924726193132	Bacteria	Candidatus Saccharibacteria	Saccharibacteria_genera_incertae_sedis	Saccharibacteria_genera_incertae_sedis	Saccharibacteria_genera_incertae_sedis	Saccharibacteria_genera_incertae_sedis	Bacteria	Candidatus Saccharibacteria	Saccharibacteria_genera_incertae_sedis	Saccharibacteria_genera_incertae_sedis	Saccharibacteria_genera_incertae_sedis	Saccharibacteria_genera_incertae_sedis
DENOVO20	48.0825373819737	-0.0134026014332807	0.520844269866053	-0.0257324544181459	0.9794707375399	0.986384648628417	Bacteria	Firmicutes	Clostridia	Clostridiales	Lachnospiraceae	NA	Bacteria	Firmicutes	Clostridia	Clostridiales	Lachnospiraceae	NA
DENOVO2	4686.84053728849	0.0248957501071696	0.877235349780692	0.0283797844140612	0.977359247407483	0.986384648628417	Bacteria	Proteobacteria	Gammaproteobacteria	Pasteurellales	Pasteurellaceae	Haemophilus	Bacteria	Proteobacteria	Gammaproteobacteria	Pasteurellales	Pasteurellaceae	Haemophilus
DENOVO337	5.87743789874018	-0.0278105950054778	1.01977734931249	-0.0272712421238097	0.978243393795124	0.986384648628417	Bacteria	Firmicutes	Negativicutes	Selenomonadales	Veillonellaceae	Megasphaera	Bacteria	Firmicutes	Negativicutes	Selenomonadales	Veillonellaceae	Megasphaera
DENOVO1450	3.0802955088226	-0.0924511179972381	3.4972813413239	-0.0264351388905534	0.978910267154273	0.986384648628417	Bacteria	Fusobacteria	Fusobacteriia	Fusobacteriales	Leptotrichiaceae	Leptotrichia	Bacteria	Fusobacteria	Fusobacteriia	Fusobacteriales	Leptotrichiaceae	Leptotrichia
DENOVO718	3.26060947327836	-0.025635666271629	1.56116634396525	-0.0164208422572807	0.986898652273615	0.991531979279595	Bacteria	Bacteroidetes	Bacteroidia	Bacteroidales	Prevotellaceae	Prevotella	Bacteria	Bacteroidetes	Bacteroidia	Bacteroidales	Prevotellaceae	Prevotella
DENOVO4745	3.27305016844924	-0.0251129359270949	1.45422145487304	-0.0172689901135363	0.986222024217931	0.991531979279595	Bacteria	Proteobacteria	Betaproteobacteria	Neisseriales	Neisseriaceae	Neisseria	Bacteria	Proteobacteria	Betaproteobacteria	Neisseriales	Neisseriaceae	Neisseria
DENOVO185	5.0385561678104	-0.00964685263294743	0.648788333912488	-0.0148690291250654	0.98813666836869	0.991611943872918	Bacteria	Bacteroidetes	Bacteroidia	Bacteroidales	Porphyromonadaceae	NA	Bacteria	Bacteroidetes	Bacteroidia	Bacteroidales	Porphyromonadaceae	NA
DENOVO49	18.5564402373765	0.00508190915701209	0.558498209074101	0.00909923984436239	0.99273995719723	0.993915057095655	Bacteria	Firmicutes	Clostridia	Clostridiales	Lachnospiraceae	NA	Bacteria	Firmicutes	Clostridia	Clostridiales	Lachnospiraceae	NA
DENOVO1997	2.81231916745804	-0.0140498836882754	1.54705223344137	-0.00908171255279589	0.992753941374748	0.993915057095655	Bacteria	Firmicutes	Bacilli	Lactobacillales	Streptococcaceae	Streptococcus	Bacteria	Firmicutes	Bacilli	Lactobacillales	Streptococcaceae	Streptococcus
DENOVO1203	4.4883156078913	-0.00188847453889913	1.40594477495398	-0.00134320676924237	0.998928276379124	0.998928276379124	Bacteria	Fusobacteria	Fusobacteriia	Fusobacteriales	Leptotrichiaceae	Leptotrichia	Bacteria	Fusobacteria	Fusobacteriia	Fusobacteriales	Leptotrichiaceae	Leptotrichia
