# Supplementary material for: Nasopharyngeal and oral microbiota profiling in SARS-CoV-2 infected pregnant women
Source: Sci Rep. 2025 Oct 9;15:35306. doi: 10.1038/s41598-025-19344-5 (PMC12511543; doi:10.1038/s41598-025-19344-5)
Supplement: Supplementary file 10 — Supplementary Material 10 [file 41598_2025_19344_MOESM10_ESM.txt]

Table S7:Analysis of the differential abundant bacterial taxa in the nasopharyngeal microbiota of asymptomatic (SCoV-2_A) vs symptomatic (SCoV-2_S) patients by DESeq2 analysis.
baseMean	log2FoldChange	lfcSE	stat	pvalue	padj	Kingdom	Phylum	Class	Order	Family	Genus
DENOVO998	124.077570666395	-7.15889372949139	1.15581800975433	-6.19378973945304	5.87345674416264e-10	4.73400613579509e-07	Bacteria	Firmicutes	Negativicutes	Selenomonadales	Veillonellaceae	Megasphaera
DENOVO447	268.577385351147	-7.13415374620747	1.19736333508243	-5.95821964576553	2.55000641428673e-09	1.02765258495755e-06	Bacteria	Actinobacteria	Actinobacteria	Actinomycetales	Actinomycetaceae	Actinomyces
DENOVO139	517.145478859839	-6.25513675378516	1.07983942542914	-5.79265454333576	6.92825228213618e-09	1.86139044646725e-06	Bacteria	Firmicutes	Negativicutes	Selenomonadales	Veillonellaceae	Veillonella
DENOVO531	43.382646459807	-6.56462169072488	1.147564245825	-5.72048293993816	1.06221694004557e-08	2.14036713419183e-06	Bacteria	Fusobacteria	Fusobacteriia	Fusobacteriales	Leptotrichiaceae	Leptotrichia
DENOVO547	278.049595446299	-6.63762342344429	1.17087815311393	-5.66892755304353	1.43694105592255e-08	2.31634898214715e-06	Bacteria	Firmicutes	Negativicutes	Selenomonadales	Veillonellaceae	Megasphaera
DENOVO665	62.3498921101755	-6.05762466639504	1.08966915130036	-5.55914119360555	2.71105317996907e-08	2.73138607881884e-06	Bacteria	Bacteroidetes	Bacteroidia	Bacteroidales	Prevotellaceae	Prevotella
DENOVO183	295.179465483992	-6.01152827871724	1.07454727093181	-5.59447540498077	2.21289835105626e-08	2.73138607881884e-06	Bacteria	Firmicutes	Bacilli	Lactobacillales	Aerococcaceae	Abiotrophia
DENOVO1307	96.4404585055037	-7.13331358771841	1.28306342857746	-5.55959544075477	2.7040069849475e-08	2.73138607881884e-06	Bacteria	Fusobacteria	Fusobacteriia	Fusobacteriales	Leptotrichiaceae	Leptotrichia
DENOVO260	193.818171513917	-5.96492283037662	1.107019799164	-5.38827113560319	7.11386764748962e-08	6.37086369319626e-06	Bacteria	Bacteroidetes	Bacteroidia	Bacteroidales	Prevotellaceae	Prevotella
DENOVO454	142.33710747012	-6.31726505762816	1.18216579745442	-5.34380631822648	9.10148176049763e-08	7.33579429896109e-06	Bacteria	Bacteroidetes	Bacteroidia	Bacteroidales	Prevotellaceae	Prevotella
DENOVO113	87.8313621756129	-5.50318734231429	1.03757176613793	-5.30391007341917	1.13348166203609e-07	7.61321849667571e-06	Bacteria	Actinobacteria	Actinobacteria	Actinomycetales	Actinomycetaceae	Actinomyces
DENOVO2404	50.4761253529034	-7.68525125133854	1.44529294277338	-5.31743498075296	1.05240272157897e-07	7.61321849667571e-06	Bacteria	Fusobacteria	Fusobacteriia	Fusobacteriales	Leptotrichiaceae	Leptotrichia
DENOVO99	335.14174933351	-5.39030666836914	1.04188964515603	-5.17358694697642	2.2964218562103e-07	1.36028654818461e-05	Bacteria	Firmicutes	Negativicutes	Selenomonadales	Veillonellaceae	Veillonella
DENOVO1285	119.181654403014	-6.44991316838977	1.25111016660358	-5.15535189510891	2.53155064798626e-07	1.36028654818461e-05	Bacteria	Firmicutes	Negativicutes	Selenomonadales	Veillonellaceae	Megasphaera
DENOVO165	191.215971412716	-7.12070885234235	1.37926201976567	-5.16269479641881	2.43419848576238e-07	1.36028654818461e-05	Bacteria	Firmicutes	Bacilli	Lactobacillales	Streptococcaceae	Streptococcus
DENOVO110	538.873070809858	-5.69613491718018	1.11303945188318	-5.1176397274533	3.0938284944842e-07	1.46683868620839e-05	Bacteria	Firmicutes	Negativicutes	Selenomonadales	Veillonellaceae	Veillonella
DENOVO256	63.6575961716498	-5.56277193578886	1.08651132809913	-5.11984715844706	3.0578337986113e-07	1.46683868620839e-05	Bacteria	Fusobacteria	Fusobacteriia	Fusobacteriales	Leptotrichiaceae	Leptotrichia
DENOVO214	370.38686688617	-5.70976526464351	1.12068875972049	-5.09487153780998	3.48977807779218e-07	1.56264507261139e-05	Bacteria	Bacteroidetes	Bacteroidia	Bacteroidales	Prevotellaceae	Prevotella
DENOVO2858	47.7360182203839	-7.6212618720298	1.50495787103151	-5.06410313453235	4.10327475900245e-07	1.74065234513472e-05	Bacteria	Fusobacteria	Fusobacteriia	Fusobacteriales	Leptotrichiaceae	Leptotrichia
DENOVO824	30.4361476784327	-6.83082951328177	1.35910781161668	-5.02596589828764	5.00904901666326e-07	2.01864675371529e-05	Bacteria	Fusobacteria	Fusobacteriia	Fusobacteriales	Leptotrichiaceae	Leptotrichia
DENOVO883	28.2033638847205	-5.90680918018175	1.19468049300041	-4.94425849822571	7.64342277805927e-07	2.93361845672179e-05	Bacteria	Fusobacteria	Fusobacteriia	Fusobacteriales	Leptotrichiaceae	Leptotrichia
DENOVO635	183.991733167002	-5.67406606712788	1.1560647192756	-4.90808686790761	9.19691200668774e-07	3.36941412608651e-05	Bacteria	Firmicutes	Negativicutes	Selenomonadales	Veillonellaceae	Veillonella
DENOVO1107	25.2575636082998	-6.63144092674476	1.36891248558361	-4.84431327537903	1.27050336300517e-06	4.45228569818333e-05	Bacteria	Fusobacteria	Fusobacteriia	Fusobacteriales	Leptotrichiaceae	Leptotrichia
DENOVO182	138.586033499806	-5.64003431026299	1.16854963788826	-4.82652523041758	1.38935799674591e-06	4.66592727240501e-05	Bacteria	Fusobacteria	Fusobacteriia	Fusobacteriales	Fusobacteriaceae	Fusobacterium
DENOVO71	262.557789149229	-5.0161647143468	1.04252556576869	-4.81155079458237	1.49763660518442e-06	4.82838041511458e-05	Bacteria	Fusobacteria	Fusobacteriia	Fusobacteriales	Leptotrichiaceae	Leptotrichia
DENOVO756	97.9101841760485	-5.9864515475064	1.2508146169878	-4.78604220497753	1.70102301556325e-06	5.27317134824608e-05	Bacteria	Firmicutes	Bacilli	Lactobacillales	Lactobacillaceae	Lactobacillus
DENOVO130	113.959583790794	-8.55340717852317	1.84330956157988	-4.64024456705586	3.47997082086682e-06	0.000103883573393284	Bacteria	Bacteroidetes	Bacteroidia	Bacteroidales	Prevotellaceae	Prevotella
DENOVO2886	37.9643503559004	-6.58258893340681	1.42235804869341	-4.62794086162317	3.69319437730093e-06	0.000106311238146591	Bacteria	Fusobacteria	Fusobacteriia	Fusobacteriales	Leptotrichiaceae	Leptotrichia
DENOVO1708	60.5830577626203	-6.92864109800852	1.51478619204945	-4.57400597812048	4.78486176710743e-06	0.000132986158078917	Bacteria	Fusobacteria	Fusobacteriia	Fusobacteriales	Leptotrichiaceae	Leptotrichia
DENOVO3098	27.6570890280149	-7.54984974192113	1.65793200262394	-4.55377526338373	5.26916465434878e-06	0.00014156489038017	Bacteria	Fusobacteria	Fusobacteriia	Fusobacteriales	Leptotrichiaceae	Leptotrichia
DENOVO536	170.275518445758	-6.73781459647383	1.48465860743536	-4.53829221258678	5.67116389076648e-06	0.000142778332723703	Bacteria	Bacteroidetes	Bacteroidia	Bacteroidales	Prevotellaceae	Prevotella
DENOVO6	20.6966139473208	-7.78101035372457	1.71694508442634	-4.53189238508716	5.84576300233523e-06	0.000142778332723703	Bacteria	Proteobacteria	Betaproteobacteria	Burkholderiales	Comamonadaceae	Delftia
DENOVO828	155.621020656726	-5.88955942375549	1.2974719446361	-4.53925762950299	5.64526278034697e-06	0.000142778332723703	Bacteria	Firmicutes	Erysipelotrichia	Erysipelotrichales	Erysipelotrichaceae	Solobacterium
DENOVO990	106.389699746295	-5.880182980967	1.31104543398453	-4.48510999584196	7.28763297956036e-06	0.000172759770044872	Bacteria	Bacteroidetes	Bacteroidia	Bacteroidales	Prevotellaceae	Prevotella
DENOVO1409	69.9359059333753	-6.29248582899026	1.41993597408937	-4.43152786027958	9.3567720514972e-06	0.000215473093528764	Bacteria	Fusobacteria	Fusobacteriia	Fusobacteriales	Leptotrichiaceae	Leptotrichia
DENOVO386	76.9721329527034	-5.81938636392465	1.31722108233229	-4.41792683246518	9.96521412795535e-06	0.000223110071864778	Bacteria	Actinobacteria	Actinobacteria	Actinomycetales	Actinomycetaceae	Actinomyces
DENOVO78	274.835601692551	-5.10530711400606	1.16238164508172	-4.39210919718811	1.12256290065673e-05	0.000238721192593084	Bacteria	Firmicutes	Negativicutes	Selenomonadales	Veillonellaceae	Veillonella
DENOVO204	119.765735963213	-6.27757193109518	1.42946800840772	-4.39154419278523	1.12548453083588e-05	0.000238721192593084	Bacteria	Firmicutes	Negativicutes	Selenomonadales	Veillonellaceae	Veillonella
DENOVO2891	80.7415455584585	-6.75628472252384	1.54137372521763	-4.38328785030373	1.16901486198846e-05	0.000241596404810949	Bacteria	Firmicutes	NA	NA	NA	NA
DENOVO637	65.3668335123399	-8.16939436906421	1.88288874962262	-4.3387557393933	1.43291673839007e-05	0.000288732722785599	Bacteria	Actinobacteria	Actinobacteria	Actinomycetales	Actinomycetaceae	NA
DENOVO1153	32.8230158109927	-6.93475611757798	1.60969038549253	-4.30813042065608	1.64640298869662e-05	0.000323658733875482	Bacteria	Fusobacteria	Fusobacteriia	Fusobacteriales	Leptotrichiaceae	Leptotrichia
DENOVO268	105.067735307454	-7.90483421511423	1.85013366806486	-4.27257465315047	1.93228830777599e-05	0.000370815327635106	Bacteria	Firmicutes	Clostridia	Clostridiales	Clostridiales_Incertae Sedis XI	Parvimonas
DENOVO1469	61.3669190544398	-6.1218172153655	1.43467132695131	-4.26705204206904	1.98072965683962e-05	0.00037127165195645	Bacteria	Fusobacteria	Fusobacteriia	Fusobacteriales	Leptotrichiaceae	Leptotrichia
DENOVO2036	97.9795603607723	-7.71420024370603	1.8109569647055	-4.25973692034175	2.04667655422362e-05	0.000374913932432781	Bacteria	Actinobacteria	Actinobacteria	Actinomycetales	Actinomycetaceae	Actinomyces
DENOVO351	30.7967017187836	-8.70078259292123	2.06385934955833	-4.2157827251083	2.48913328164793e-05	0.000445831427779607	Bacteria	Firmicutes	Negativicutes	Selenomonadales	Veillonellaceae	Selenomonas
DENOVO1857	93.1699756784454	-7.27465676757549	1.73547771749966	-4.19173158734429	2.76833403864951e-05	0.000485060268511197	Bacteria	Firmicutes	Bacilli	Lactobacillales	Lactobacillaceae	Lactobacillus
DENOVO1785	95.784720072173	-7.80762068214774	1.8672252400832	-4.18140271165135	2.89716211427276e-05	0.000496832481724223	Bacteria	Bacteroidetes	Bacteroidia	Bacteroidales	Prevotellaceae	Prevotella
DENOVO83	67.0412544731511	-5.36652504531883	1.31649303110457	-4.0763793795522	4.57423663816207e-05	0.000768090568824714	Bacteria	Firmicutes	Negativicutes	Selenomonadales	Veillonellaceae	Veillonella
DENOVO133	54.3483485344506	-7.61417659760562	1.87170950533317	-4.06803330105987	4.74116068289273e-05	0.000779872553145213	Bacteria	Firmicutes	Negativicutes	Selenomonadales	Veillonellaceae	Dialister
DENOVO767	72.9859160839918	-5.95777359763246	1.46983458807537	-4.05336331446227	5.04865029495917e-05	0.000813842427547418	Bacteria	Bacteroidetes	Bacteroidia	Bacteroidales	Prevotellaceae	Prevotella
DENOVO1353	109.579546410698	-6.27815286342364	1.55156257645545	-4.04634202879919	5.20242041514216e-05	0.00082218644207933	Bacteria	Firmicutes	Clostridia	Clostridiales	Eubacteriaceae	Eubacterium
DENOVO909	91.0259621881091	-4.99486908418843	1.24266824232647	-4.01947109780261	5.83289363561348e-05	0.00090409851352009	Bacteria	Fusobacteria	Fusobacteriia	Fusobacteriales	Leptotrichiaceae	Leptotrichia
DENOVO222	75.940909828017	-6.80315876761366	1.71808398039107	-3.95973587162202	7.50327037756848e-05	0.00114106338194721	Bacteria	Firmicutes	Bacilli	Lactobacillales	Streptococcaceae	Streptococcus
DENOVO292	52.8452085917209	-7.67209218954038	1.94874706745579	-3.93693584850741	8.25286578767188e-05	0.00120941996815701	Bacteria	Bacteroidetes	Bacteroidia	Bacteroidales	Prevotellaceae	Prevotella
DENOVO187	31.1141526049283	-6.62588416294915	1.68264994128685	-3.93776744667511	8.22432427519907e-05	0.00120941996815701	Bacteria	Bacteroidetes	Bacteroidia	Bacteroidales	Porphyromonadaceae	Tannerella
DENOVO1421	68.1088445016923	-6.8934007056582	1.76076874584292	-3.91499492589992	9.04061091125774e-05	0.00130120221329888	Bacteria	Fusobacteria	Fusobacteriia	Fusobacteriales	Leptotrichiaceae	Leptotrichia
DENOVO975	104.83318661731	-5.81710775302762	1.48925269213242	-3.90605824233782	9.38139092332692e-05	0.00131741085197153	Bacteria	Bacteroidetes	Bacteroidia	Bacteroidales	Prevotellaceae	Alloprevotella
DENOVO12	1266.90712089911	-4.13967768884568	1.06049696160179	-3.90352621340191	9.48012771890183e-05	0.00131741085197153	Bacteria	Firmicutes	Bacilli	Lactobacillales	Streptococcaceae	Streptococcus
DENOVO481	28.0023705074417	-7.67288914201115	2.00725598498638	-3.82257629291024	0.000132064598456377	0.00180413671789559	Bacteria	Actinobacteria	Actinobacteria	Actinomycetales	Actinomycetaceae	Actinomyces
DENOVO3117	47.9349004785756	-8.69338062119301	2.31270876975787	-3.75896037359826	0.000170620855545142	0.00229200682615641	Bacteria	Firmicutes	Negativicutes	Selenomonadales	Veillonellaceae	NA
DENOVO4190	85.2186882374471	-7.76468236637034	2.07055280642338	-3.750052808256	0.000176797334162596	0.00229836534411375	Bacteria	Firmicutes	Negativicutes	Selenomonadales	Veillonellaceae	Veillonella
DENOVO554	88.2145932573654	-8.17185797829098	2.17899341004755	-3.75029035912166	0.000176629923094207	0.00229836534411375	Bacteria	Firmicutes	Bacilli	Lactobacillales	Streptococcaceae	Streptococcus
DENOVO979	88.6566762577084	-6.82595848174623	1.82229652759122	-3.7458000815976	0.000179819754007582	0.0023005511385732	Bacteria	Firmicutes	Clostridia	Clostridiales	Lachnospiraceae	Shuttleworthia
DENOVO316	22.5918676187662	-3.78040827851278	1.03156121475806	-3.66474449061119	0.000247585630039073	0.00311803152830458	Bacteria	Fusobacteria	Fusobacteriia	Fusobacteriales	Leptotrichiaceae	Leptotrichia
DENOVO15	116.252679466974	4.87733152052027	1.33890599295005	3.6427736870263	0.000269715959184265	0.00334447789388489	Bacteria	Proteobacteria	Betaproteobacteria	Neisseriales	Neisseriaceae	Neisseria
DENOVO105	14.0256155576108	-6.59755742065392	1.8185805079998	-3.62786106616218	0.000285778964005692	0.00340398605088064	Bacteria	Bacteroidetes	Bacteroidia	Bacteroidales	Porphyromonadaceae	Porphyromonas
DENOVO512	50.3530026671951	-7.86309963003546	2.16660569998894	-3.62922502699758	0.00028427335812618	0.00340398605088064	Bacteria	Firmicutes	Negativicutes	Selenomonadales	Veillonellaceae	Selenomonas
DENOVO769	65.1732027469245	-6.22512413149167	1.71830881820948	-3.62282033678812	0.000291408235125017	0.00340398605088064	Bacteria	Firmicutes	Bacilli	Lactobacillales	Lactobacillaceae	Lactobacillus
DENOVO4352	130.533015677562	-7.91329450859543	2.18365940053657	-3.62386849645644	0.00029022920988375	0.00340398605088064	Bacteria	NA	NA	NA	NA	NA
DENOVO23	79.3698301427478	-3.49730704419192	0.968745087424661	-3.61014170764908	0.000306029766088875	0.00352371416382333	Bacteria	Actinobacteria	Actinobacteria	Actinomycetales	Micrococcaceae	Rothia
DENOVO499	43.3523562760044	-5.35566159064703	1.49074147604615	-3.59261594092872	0.000327374916666142	0.0037163969413086	Bacteria	Firmicutes	Bacilli	Lactobacillales	Streptococcaceae	Streptococcus
DENOVO21	376.303760483973	-4.23569612649894	1.18175990390661	-3.58422731427657	0.00033807755922269	0.00378459045463178	Bacteria	Firmicutes	Bacilli	Lactobacillales	Streptococcaceae	Streptococcus
DENOVO190	37.6235770406759	-7.68109864223499	2.17149332748367	-3.53724257174479	0.000404328129208851	0.0044214226639706	Bacteria	Bacteroidetes	Bacteroidia	Bacteroidales	Prevotellaceae	Prevotella
DENOVO1308	65.4769377569257	-6.75044124822894	1.90895691444111	-3.53619361294243	0.000405937068404248	0.0044214226639706	Bacteria	Firmicutes	Bacilli	Lactobacillales	Streptococcaceae	Streptococcus
DENOVO1666	65.9600475645787	-7.13680271818211	2.02485264097552	-3.52460350632913	0.00042411708405818	0.00455784493001191	Bacteria	Bacteroidetes	Bacteroidia	Bacteroidales	Prevotellaceae	Prevotella
DENOVO513	52.7174175229338	-7.78536234734594	2.22263005865478	-3.50277020551856	0.00046044650730617	0.00482713476722202	Bacteria	Bacteroidetes	Flavobacteriia	Flavobacteriales	Flavobacteriaceae	Capnocytophaga
DENOVO337	160.423652114427	-4.45308324754249	1.2714515499317	-3.5023617280436	0.000461153073295404	0.00482713476722202	Bacteria	Firmicutes	Negativicutes	Selenomonadales	Veillonellaceae	Megasphaera
DENOVO4552	60.6345065277499	-6.44818256305864	1.86480052530465	-3.45784038322555	0.000544523894187505	0.00562674690660421	Bacteria	Firmicutes	NA	NA	NA	NA
DENOVO596	73.9127212828185	-5.85134106825635	1.70602482273066	-3.42981004162103	0.000604003941608385	0.00616236932830834	Bacteria	Firmicutes	Bacilli	Lactobacillales	Streptococcaceae	Streptococcus
DENOVO2437	30.4937364665547	-7.23162322100303	2.11576359634358	-3.41797317691852	0.000630893241628995	0.00631929956785942	Bacteria	Bacteroidetes	Bacteroidia	Bacteroidales	Prevotellaceae	Prevotella
DENOVO617	62.2472818895407	-5.70262157269583	1.66929848829229	-3.41617848017683	0.000635066085603738	0.00631929956785942	Bacteria	Bacteroidetes	Bacteroidia	Bacteroidales	Prevotellaceae	Prevotella
DENOVO88	54.5386980800766	-6.20432280309183	1.8258560740837	-3.39803497721224	0.000678717418951673	0.00657791245468454	Bacteria	Actinobacteria	Actinobacteria	Actinomycetales	Mycobacteriaceae	Mycobacterium
DENOVO348	35.4214170603032	-7.8872081832528	2.32112268578029	-3.39801434520096	0.000678768607812312	0.00657791245468454	Bacteria	Firmicutes	Bacilli	Lactobacillales	Aerococcaceae	Abiotrophia
DENOVO1132	39.9068323876238	-8.97947778399019	2.64468027285133	-3.39529805404759	0.000685539263267372	0.00657791245468454	Bacteria	Firmicutes	Bacilli	Lactobacillales	Streptococcaceae	Streptococcus
DENOVO2353	32.8109068741441	-8.82527043025702	2.60319572474588	-3.39016784115168	0.000698498440246283	0.00662340873927652	Bacteria	Bacteroidetes	Bacteroidia	Bacteroidales	Prevotellaceae	Prevotella
DENOVO2791	57.5266906852714	-7.49250413360668	2.21364827798226	-3.38468590883648	0.000712597445936529	0.00667852955145165	Bacteria	Firmicutes	Bacilli	Lactobacillales	Streptococcaceae	Streptococcus
DENOVO360	35.916481492554	-6.01567150990729	1.78593433298752	-3.3683609743054	0.000756165222439771	0.00700539275041902	Bacteria	Actinobacteria	Actinobacteria	Actinomycetales	Actinomycetaceae	Actinomyces
DENOVO940	72.5780529029296	-4.35954500042278	1.30645018507042	-3.33693932630719	0.00084706437726347	0.0077583396372086	Bacteria	Fusobacteria	Fusobacteriia	Fusobacteriales	Leptotrichiaceae	Leptotrichia
DENOVO235	68.9990541000405	-5.62135063559769	1.69384712090992	-3.3186883079377	0.000904413194638648	0.00819052848178372	Bacteria	Bacteroidetes	Flavobacteriia	Flavobacteriales	Flavobacteriaceae	Capnocytophaga
DENOVO4746	20.1850959551171	-7.62951540240532	2.30211529677521	-3.31413262102584	0.000919278941698784	0.00823265363343577	Bacteria	Firmicutes	Negativicutes	Selenomonadales	Veillonellaceae	NA
DENOVO42	24.3181709372076	4.28288389870289	1.29614696645945	3.3043196562825	0.000952072085980146	0.00843263847582415	Bacteria	Firmicutes	Negativicutes	Selenomonadales	Veillonellaceae	Veillonella
DENOVO1216	26.0790151938913	-5.74319842220445	1.75039708485631	-3.28108317357939	0.00103409245306465	0.00905954909967505	Bacteria	Actinobacteria	Actinobacteria	Actinomycetales	Actinomycetaceae	Actinomyces
DENOVO582	74.4193233297188	-4.34494412212757	1.32686627367336	-3.27459082225282	0.00105815118758546	0.00917064362574062	Bacteria	Actinobacteria	Actinobacteria	Actinomycetales	Actinomycetaceae	Actinomyces
DENOVO703	88.3859886404848	-6.50179364274612	1.99042903163732	-3.26652874300059	0.00108874754721692	0.00923716340059829	Bacteria	Bacteroidetes	Bacteroidia	Bacteroidales	Prevotellaceae	Prevotella
DENOVO180	13.9919693185051	-5.21957535577743	1.59784458696563	-3.26663518990267	0.00108833829511677	0.00923716340059829	Bacteria	Actinobacteria	Actinobacteria	Actinomycetales	Corynebacteriaceae	Corynebacterium
DENOVO608	47.4996976603454	-5.50295053157903	1.69058979456946	-3.25504776454685	0.00113373296692668	0.00951863303482195	Bacteria	Actinobacteria	Actinobacteria	Coriobacteriales	Coriobacteriaceae	Atopobium
DENOVO1188	80.4556810193099	-6.76358965837339	2.08327714692965	-3.24661059539852	0.0011678806237653	0.00970424518303954	Bacteria	Bacteroidetes	Bacteroidia	Bacteroidales	Prevotellaceae	Prevotella
DENOVO3669	42.5876215272085	-8.04954368310087	2.48375641465029	-3.24087484409546	0.001191634893863	0.00980058902503653	Bacteria	Bacteroidetes	Bacteroidia	Bacteroidales	Prevotellaceae	Prevotella
DENOVO3248	82.5281406150359	-8.14738880028689	2.54843279903078	-3.19701928313963	0.00138855643635616	0.0113048130071017	Bacteria	Bacteroidetes	Bacteroidia	Bacteroidales	Prevotellaceae	Prevotella
DENOVO3996	22.7082761157553	-7.91064928481558	2.47916244866611	-3.19085556054297	0.00141852177325608	0.011433285492444	Bacteria	Firmicutes	Negativicutes	Selenomonadales	Veillonellaceae	Veillonella
DENOVO4612	40.1754601191559	-8.21838907689871	2.59050731257634	-3.17250178642625	0.00151131629525139	0.0120606033066596	Bacteria	Firmicutes	NA	NA	NA	NA
DENOVO1270	58.133462046931	-7.04508527265149	2.2307493630785	-3.15816980125866	0.0015876305341174	0.0125453942205748	Bacteria	Bacteroidetes	Bacteroidia	Bacteroidales	Prevotellaceae	Prevotella
DENOVO3935	22.738914746928	-6.39987518918669	2.03287634049795	-3.14818715811266	0.00164286469919368	0.012732201418751	Bacteria	Bacteroidetes	Bacteroidia	Bacteroidales	Prevotellaceae	Prevotella
DENOVO51	40.2131643669261	5.2129791600888	1.65535680604665	3.14915741491318	0.00163741968048477	0.012732201418751	Bacteria	Bacteroidetes	Bacteroidia	Bacteroidales	Porphyromonadaceae	Porphyromonas
DENOVO4290	52.9969489681866	-7.00670601022766	2.22769356383301	-3.14527371447435	0.00165931504695929	0.0127372183604684	Bacteria	NA	NA	NA	NA	NA
DENOVO33	166.391348090266	3.99610411703278	1.29032384524214	3.09697765546824	0.00195504609819367	0.0148657278787179	Bacteria	Proteobacteria	Betaproteobacteria	Neisseriales	Neisseriaceae	NA
DENOVO654	62.8830210002831	-6.79797887763806	2.20400011660577	-3.08438226768661	0.00203975323371179	0.0153648701530066	Bacteria	Actinobacteria	Actinobacteria	Actinomycetales	Actinomycetaceae	Actinomyces
DENOVO359	352.583367061355	-3.83899964169262	1.24699003941261	-3.07861291618735	0.00207966701606539	0.0155204779161917	Bacteria	Fusobacteria	Fusobacteriia	Fusobacteriales	Leptotrichiaceae	Leptotrichia
DENOVO4131	52.7472594284153	-8.05934322620066	2.62901906214802	-3.06553244220901	0.00217282803542919	0.0160669669408801	Bacteria	Firmicutes	NA	NA	NA	NA
DENOVO2105	30.674816160982	-6.90542139974246	2.26739966113516	-3.04552457959058	0.00232274792068458	0.0170194074915615	Bacteria	Bacteroidetes	Bacteroidia	Bacteroidales	Prevotellaceae	Prevotella
DENOVO3101	103.063879261174	-5.98804154039531	1.97340238714826	-3.034374326996	0.00241035155029234	0.0175021923381588	Bacteria	Firmicutes	Bacilli	Lactobacillales	Streptococcaceae	Streptococcus
DENOVO2880	17.5725835024786	-6.15300808624206	2.04730406406663	-3.00541975871436	0.00265214562991036	0.0190859765866763	Bacteria	Fusobacteria	Fusobacteriia	Fusobacteriales	Leptotrichiaceae	Leptotrichia
DENOVO3327	22.6808042655202	-8.2721656980992	2.75901515104505	-2.9982313417039	0.00271551457012167	0.0191991644168251	Bacteria	Firmicutes	Clostridia	Clostridiales	Eubacteriaceae	Eubacterium
DENOVO1043	27.9380044787626	-6.3309576999606	2.11114767473816	-2.99882276153222	0.00271024919359121	0.0191991644168251	Bacteria	Actinobacteria	Actinobacteria	Bifidobacteriales	Bifidobacteriaceae	Scardovia
DENOVO4319	25.3169796547629	-8.44938611148261	2.83220148048145	-2.9833280470026	0.00285132203300677	0.0199840483356822	Bacteria	Firmicutes	Negativicutes	Selenomonadales	Veillonellaceae	Veillonella
DENOVO3245	23.5375550115046	-4.36132812696675	1.4885852421385	-2.9298477530929	0.0033912811472782	0.0235635569371226	Bacteria	Candidatus Saccharibacteria	Saccharibacteria_genera_incertae_sedis	Saccharibacteria_genera_incertae_sedis	Saccharibacteria_genera_incertae_sedis	Saccharibacteria_genera_incertae_sedis
DENOVO4016	20.0500539009005	-6.83241974572439	2.33708758251357	-2.92347612337918	0.00346146771516795	0.0238456664822681	Bacteria	Fusobacteria	Fusobacteriia	Fusobacteriales	Leptotrichiaceae	Leptotrichia
DENOVO1	1450.88512329794	2.02669401875627	0.694442908059998	2.91844584375995	0.00351780975156514	0.0240284293200127	Bacteria	Firmicutes	Bacilli	Lactobacillales	Streptococcaceae	Streptococcus
DENOVO155	111.045452257448	-1.23939265556102	0.427050899731303	-2.90221295948758	0.00370536555240291	0.0250968456742584	Bacteria	Firmicutes	Bacilli	Lactobacillales	Lactobacillaceae	Lactobacillus
DENOVO605	16.8658336408661	5.66293253779555	1.96422896917298	2.88303075999325	0.00393868977522819	0.026454866323616	Bacteria	Bacteroidetes	Flavobacteriia	Flavobacteriales	Flavobacteriaceae	Capnocytophaga
DENOVO880	40.7088827568293	-6.61753493750065	2.30310681437693	-2.87330787099899	0.00406198061415086	0.0270574907025256	Bacteria	Fusobacteria	Fusobacteriia	Fusobacteriales	Fusobacteriaceae	Fusobacterium
DENOVO203	30.5810627726727	-6.23210744850174	2.1902281681743	-2.84541471023844	0.00443536356252337	0.0293024838638839	Bacteria	Bacteroidetes	Bacteroidia	Bacteroidales	Prevotellaceae	Prevotella
DENOVO3408	27.8823791143075	-7.01435463707474	2.46854360880858	-2.84149512775274	0.00449025380845535	0.0294239395903659	Bacteria	Firmicutes	Negativicutes	Selenomonadales	Veillonellaceae	Veillonella
DENOVO3140	15.2478078327999	-6.9701724573467	2.45608154199107	-2.83792387922764	0.00454080102647103	0.0295152066720617	Bacteria	Bacteroidetes	Bacteroidia	Bacteroidales	Prevotellaceae	Prevotella
DENOVO1245	58.3005079439262	-5.14116929263573	1.82330007316671	-2.81970552642306	0.00480677379512567	0.0307480926894547	Bacteria	Firmicutes	Clostridia	Clostridiales	Lachnospiraceae	Catonella
DENOVO257	33.3651605859396	-6.16590159679173	2.18657941534876	-2.81988458937737	0.00480409243542618	0.0307480926894547	Bacteria	Fusobacteria	Fusobacteriia	Fusobacteriales	Fusobacteriaceae	Fusobacterium
DENOVO4069	32.818139280455	-6.70017150641461	2.39941404701831	-2.79241988882275	0.00523154201546807	0.0332017548383249	Bacteria	Firmicutes	Bacilli	Lactobacillales	Streptococcaceae	Streptococcus
DENOVO3676	35.0703442933591	-7.83700071499422	2.81440317674453	-2.78460484260092	0.00535929919670423	0.033746837129247	Bacteria	Bacteroidetes	Bacteroidia	Bacteroidales	Prevotellaceae	Prevotella
DENOVO1756	15.1207093414555	-5.41386824785338	1.94814529210084	-2.77898587431083	0.00545288962827892	0.0340699925611846	Bacteria	Actinobacteria	Actinobacteria	Coriobacteriales	Coriobacteriaceae	Atopobium
DENOVO3125	15.1636852117969	-5.45607570460342	1.96634785052982	-2.77472559249032	0.00552483020338993	0.0342539472610176	Bacteria	Fusobacteria	Fusobacteriia	Fusobacteriales	Leptotrichiaceae	Leptotrichia
DENOVO3689	32.4003856850755	-8.42184023784163	3.04859390476042	-2.76253266290758	0.00573548227689681	0.0352885398105254	Bacteria	Bacteroidetes	Bacteroidia	Bacteroidales	Prevotellaceae	Prevotella
DENOVO28	32.1338419657419	4.28772941427739	1.55668658453522	2.75439478754008	0.00588007922969003	0.0359041201449255	Bacteria	Firmicutes	Negativicutes	Selenomonadales	Veillonellaceae	Veillonella
DENOVO269	18.0141153950462	-6.00860698301599	2.18474026980881	-2.75026146862841	0.00595477281676927	0.0360868187241807	Bacteria	Proteobacteria	Epsilonproteobacteria	Campylobacterales	Campylobacteraceae	Campylobacter
DENOVO4154	22.7694534688305	-7.81254131613113	2.85175068371523	-2.73955972404749	0.00615215360352805	0.0370047448092807	Bacteria	Bacteroidetes	Bacteroidia	Bacteroidales	Prevotellaceae	Prevotella
DENOVO2	25.1619967653839	2.48860411201348	0.909380242028303	2.73659355789701	0.00620789397702232	0.0370634262628147	Bacteria	Proteobacteria	Gammaproteobacteria	Pasteurellales	Pasteurellaceae	Haemophilus
DENOVO542	9.34322926588086	-1.67239385765237	0.611934622645747	-2.73296165270344	0.00627676397012237	0.0371990570582252	Bacteria	Verrucomicrobia	Verrucomicrobiae	Verrucomicrobiales	Verrucomicrobiaceae	Akkermansia
DENOVO163	23.4759454630803	6.95851959126822	2.5641606292769	2.71376118633821	0.00665241039650905	0.0391375385371262	Bacteria	Bacteroidetes	Bacteroidia	Bacteroidales	Porphyromonadaceae	Porphyromonas
DENOVO2239	25.2252318457824	-6.65473969171672	2.46265656172972	-2.70226055680398	0.0068869769046822	0.0402239375737236	Bacteria	Actinobacteria	Actinobacteria	Coriobacteriales	Coriobacteriaceae	Atopobium
DENOVO1175	18.3422629404629	-5.09185198947634	1.88831078404734	-2.6965116295966	0.00700699508192461	0.0406304894678506	Bacteria	Actinobacteria	Actinobacteria	Actinomycetales	Actinomycetaceae	Actinomyces
DENOVO2091	42.7951739195605	-7.65953831438834	2.85846490022664	-2.67959851939446	0.00737105088383072	0.0424361929454826	Bacteria	Bacteroidetes	Bacteroidia	Bacteroidales	Prevotellaceae	Prevotella
DENOVO425	30.3637015935781	-6.85329227680872	2.58498279900311	-2.65119453771672	0.00802076284044738	0.0458491833290822	Bacteria	Bacteroidetes	Bacteroidia	Bacteroidales	Prevotellaceae	Prevotella
DENOVO384	25.8947877503785	-4.60785815342521	1.75860322145913	-2.62018066224286	0.00878831955771272	0.0498829969261722	Bacteria	Actinobacteria	Actinobacteria	Actinomycetales	NA	NA
DENOVO2270	25.4700821569159	-7.59825186460086	2.9037083523884	-2.61674071307852	0.00887737466141536	0.0500361117279775	Bacteria	Bacteroidetes	Bacteroidia	Bacteroidales	Prevotellaceae	Prevotella
DENOVO749	4.4131388842903	-1.67718879731385	0.642751884162122	-2.60938760140734	0.00907044382618635	0.0507692897493486	Bacteria	Firmicutes	Clostridia	Clostridiales	NA	NA
DENOVO3945	17.8280834021191	-6.8462235186287	2.64389174251256	-2.58944926093024	0.00961295882165598	0.0534347917948602	Bacteria	Firmicutes	Negativicutes	Selenomonadales	Veillonellaceae	Veillonella
DENOVO2411	17.9955397629685	-6.99661780383143	2.72073068332436	-2.57159514049458	0.0101231196330706	0.0558851672894174	Bacteria	Bacteroidetes	Flavobacteriia	Flavobacteriales	Flavobacteriaceae	Capnocytophaga
DENOVO2268	25.4121442329994	-6.29300122006919	2.4916957081691	-2.52558978186518	0.0115504263829479	0.0633309092833743	Bacteria	Bacteroidetes	Flavobacteriia	Flavobacteriales	Flavobacteriaceae	Capnocytophaga
DENOVO2119	22.6411343066536	-8.28281991834768	3.28511650207626	-2.52131694967676	0.0116916488529557	0.0636720876721776	Bacteria	Candidatus Saccharibacteria	Saccharibacteria_genera_incertae_sedis	Saccharibacteria_genera_incertae_sedis	Saccharibacteria_genera_incertae_sedis	Saccharibacteria_genera_incertae_sedis
DENOVO405	35.5107624704211	-7.06607813070091	2.80599639892369	-2.51820641445273	0.0117954172458977	0.0638060825516347	Bacteria	Firmicutes	Negativicutes	Selenomonadales	Veillonellaceae	Dialister
DENOVO404	33.1824047621547	-5.8573809574997	2.33858553968178	-2.50466825271516	0.0122566294311994	0.0658589554769784	Bacteria	Bacteroidetes	Bacteroidia	Bacteroidales	Prevotellaceae	Prevotella
DENOVO452	14.0435764475067	-7.49886663619822	2.99967950769732	-2.49988927715637	0.0124232127553659	0.0663119833167212	Bacteria	Bacteroidetes	Bacteroidia	Bacteroidales	Prevotellaceae	Alloprevotella
DENOVO4178	20.177109806796	-7.71896934618945	3.09399539655288	-2.49482250516255	0.0126020149669399	0.0668238425220631	Bacteria	Firmicutes	Bacilli	Lactobacillales	Streptococcaceae	Streptococcus
DENOVO530	24.3797302837602	2.50236759595503	1.00450777229661	2.4911381125841	0.012733461101106	0.0670795401796823	Bacteria	Actinobacteria	Actinobacteria	Actinomycetales	Actinomycetaceae	Actinomyces
DENOVO470	19.3550787571527	6.80682971039209	2.73816953874319	2.48590513263704	0.0129222408174875	0.0676319876551619	Bacteria	Firmicutes	Clostridia	Clostridiales	Lachnospiraceae	Stomatobaculum
DENOVO4130	67.3166255207749	-9.75122213251775	3.95549656290495	-2.46523337271121	0.0136924038218787	0.0712004998737694	Bacteria	Firmicutes	NA	NA	NA	NA
DENOVO87	53.9953623305573	-3.40940744734918	1.38631166651718	-2.45933690792245	0.0139193925107826	0.0719168613057102	Bacteria	Firmicutes	Bacilli	Lactobacillales	Streptococcaceae	Streptococcus
DENOVO370	40.2232388362835	-7.01422395510575	2.87441943159282	-2.44022284222414	0.0146782043414419	0.0748774221468492	Bacteria	Bacteroidetes	Bacteroidia	Bacteroidales	Prevotellaceae	Prevotella
DENOVO4	35.5364575378666	2.35076997385364	0.962660269636268	2.44195179545724	0.0146080970325294	0.0748774221468492	Bacteria	Firmicutes	Bacilli	Bacillales	Bacillales_Incertae Sedis XI	Gemella
DENOVO137	9.65867052645653	7.42466811135838	3.04647831815774	2.43713144685967	0.0148042967893992	0.0750456805802249	Bacteria	Bacteroidetes	Bacteroidia	Bacteroidales	Prevotellaceae	Prevotella
DENOVO3509	36.8851469871666	-6.34371259260974	2.60681170958124	-2.43351392403742	0.0149530602917135	0.0753260412195067	Bacteria	Bacteroidetes	Bacteroidia	Bacteroidales	Prevotellaceae	Prevotella
DENOVO3731	25.1943204320241	-6.69001518811569	2.76295661736555	-2.42132473093065	0.0154640562422196	0.0774163312498697	Bacteria	NA	NA	NA	NA	NA
DENOVO2140	32.8427711880341	-6.64971867512916	2.76177447622592	-2.40777034199269	0.0160502740456677	0.0798550671654823	Bacteria	Fusobacteria	Fusobacteriia	Fusobacteriales	Leptotrichiaceae	Leptotrichia
DENOVO3108	15.3279513028602	-6.73893094557894	2.81282781821615	-2.39578508927456	0.0165848112442224	0.0816842924097423	Bacteria	Bacteroidetes	Bacteroidia	Bacteroidales	Prevotellaceae	Prevotella
DENOVO2211	37.8475404449464	-6.63865024211227	2.77188565339863	-2.39499426463446	0.0166206252545878	0.0816842924097423	Bacteria	Bacteroidetes	Flavobacteriia	Flavobacteriales	Flavobacteriaceae	Capnocytophaga
DENOVO3760	20.0708901918447	-8.11569299473862	3.39324023452505	-2.39172367230715	0.0167694625252703	0.0819162836082899	Bacteria	Firmicutes	Negativicutes	Selenomonadales	Veillonellaceae	Dialister
DENOVO558	20.2912746948438	-7.07000276678272	2.96321614545719	-2.38592205891613	0.017036361238438	0.0827187178203677	Bacteria	Actinobacteria	Actinobacteria	Coriobacteriales	Coriobacteriaceae	Atopobium
DENOVO674	19.4321287086884	-7.08813054508564	2.98176802841216	-2.37715693425695	0.0174466636327125	0.0842036580117742	Bacteria	Firmicutes	Clostridia	Clostridiales	Lachnospiraceae	Oribacterium
DENOVO1243	33.2477473240637	-5.59791722833235	2.3654370368414	-2.36654670623038	0.0179549085943395	0.0861408114704621	Bacteria	Firmicutes	Negativicutes	Selenomonadales	Veillonellaceae	Selenomonas
DENOVO27	78.4245651953356	1.73870937976014	0.735702985202726	2.36333060315235	0.0181115045391419	0.0863779447251384	Bacteria	Firmicutes	Bacilli	Lactobacillales	Carnobacteriaceae	Granulicatella
DENOVO95	59.0848771293038	2.08444339263902	0.88990036123626	2.34233346050482	0.0191635844222835	0.0908579355550617	Bacteria	Bacteroidetes	Bacteroidia	Bacteroidales	Prevotellaceae	Prevotella
DENOVO3579	31.9877042451117	-6.2549535153404	2.673268499603	-2.33981491805605	0.019293298324301	0.0909380026279918	Bacteria	Bacteroidetes	Bacteroidia	Bacteroidales	Prevotellaceae	Prevotella
DENOVO915	35.1158939922906	3.18433378791519	1.36546021143426	2.33205900929945	0.0196975870621517	0.0918879373378975	Bacteria	Bacteroidetes	Bacteroidia	Bacteroidales	Porphyromonadaceae	NA
DENOVO4801	12.6733321586918	-4.04513245292275	1.7349325515671	-2.33157908603936	0.0197228451109879	0.0918879373378975	Bacteria	Fusobacteria	Fusobacteriia	Fusobacteriales	Leptotrichiaceae	Leptotrichia
DENOVO706	24.9350916727856	-7.96522716925391	3.42610748419602	-2.32486202081983	0.0200793393571809	0.0930111926545278	Bacteria	Firmicutes	Negativicutes	Selenomonadales	Veillonellaceae	Dialister
DENOVO3734	32.5739374755706	-6.96071725040899	3.03073755022246	-2.29670736415236	0.0216354690748934	0.0996467889963661	Bacteria	Bacteroidetes	Bacteroidia	Bacteroidales	Prevotellaceae	Prevotella
DENOVO2453	20.1987689679665	-6.02027837654392	2.64613491852198	-2.27512147411841	0.0228986437994758	0.104865380127145	Bacteria	Bacteroidetes	Bacteroidia	Bacteroidales	Prevotellaceae	Prevotella
DENOVO1094	12.6346319098972	-5.33959179386812	2.3504841450227	-2.27169870733868	0.0231047143245044	0.105211297997461	Bacteria	Firmicutes	Negativicutes	Selenomonadales	Veillonellaceae	Veillonella
DENOVO3328	54.9537555654054	-8.5601191879137	3.7775204564938	-2.26606825469292	0.0234472045497481	0.106171049815151	Bacteria	Firmicutes	Negativicutes	Selenomonadales	Veillonellaceae	Selenomonas
DENOVO426	36.8914638794107	-5.34446456170558	2.3669403789557	-2.25796332228003	0.0239479461983277	0.10723358131029	Bacteria	Bacteroidetes	Bacteroidia	Bacteroidales	Prevotellaceae	Prevotella
DENOVO977	24.0135319798079	2.91757583194632	1.29199969679499	2.25818615838983	0.0239340558469029	0.10723358131029	Bacteria	Bacteroidetes	Bacteroidia	Bacteroidales	Porphyromonadaceae	NA
DENOVO968	24.0026065427219	-8.39165603430158	3.72200100815562	-2.2546087483356	0.0241578978510376	0.107576053414013	Bacteria	Firmicutes	Negativicutes	Selenomonadales	Veillonellaceae	Anaeroglobus
DENOVO3441	19.3718842647252	-7.09344653137744	3.15317410474661	-2.2496209520113	0.0244730172754186	0.107788261879712	Bacteria	Bacteroidetes	Bacteroidia	Bacteroidales	Prevotellaceae	Prevotella
DENOVO29	45.9316248433903	2.89393182007419	1.28626962844829	2.24986406898631	0.0244575754358313	0.107788261879712	Bacteria	Firmicutes	Bacilli	Lactobacillales	Carnobacteriaceae	Granulicatella
DENOVO411	19.0788812865683	6.92437749716517	3.09125634355229	2.23998812379567	0.0250916938916431	0.109912528677524	Bacteria	Actinobacteria	Actinobacteria	Actinomycetales	Actinomycetaceae	Actinomyces
DENOVO545	22.1720866143116	-5.57790607901901	2.52002021979384	-2.21343703324545	0.0268675298518935	0.117055292219601	Bacteria	Firmicutes	Negativicutes	Selenomonadales	Veillonellaceae	Selenomonas
DENOVO2208	22.6372064316752	-7.26070807793175	3.28992899294312	-2.2069497832646	0.027317567839836	0.118376127305956	Bacteria	Firmicutes	Bacilli	Lactobacillales	Streptococcaceae	Streptococcus
DENOVO752	75.0099418210146	-3.47544547233049	1.58255742676689	-2.1960943808723	0.0280851887056012	0.121051668966388	Bacteria	Fusobacteria	Fusobacteriia	Fusobacteriales	Leptotrichiaceae	Leptotrichia
DENOVO52	41.0626046657515	1.88523513669715	0.861854641854627	2.18741658412411	0.0287121265972737	0.123095606581929	Bacteria	Fusobacteria	Fusobacteriia	Fusobacteriales	Fusobacteriaceae	Fusobacterium
DENOVO3863	37.3871055355728	-8.62529683551957	3.95416167187485	-2.18132123854964	0.0291596645987852	0.124352855378947	Bacteria	Bacteroidetes	Bacteroidia	Bacteroidales	Prevotellaceae	Prevotella
DENOVO1325	27.7991312166008	-6.20732670147725	2.84885816554494	-2.17888232434691	0.0293404111732564	0.124465112661288	Bacteria	Bacteroidetes	Bacteroidia	Bacteroidales	Prevotellaceae	Prevotella
DENOVO424	6.99187257598929	-2.2093790231343	1.03035470994365	-2.14428973033483	0.0320096791648902	0.135077494276971	Bacteria	Cyanobacteria/Chloroplast	Chloroplast	Chloroplast	Chloroplast	Streptophyta
DENOVO2769	15.21764052711	-6.16502112071282	2.8837385255328	-2.13785718300301	0.0325283362568501	0.136551244911568	Bacteria	Bacteroidetes	Bacteroidia	Bacteroidales	Prevotellaceae	Prevotella
DENOVO1212	12.5613129384382	-6.21287025721313	2.91142267017779	-2.13396368753072	0.0328457533993295	0.137169312123625	Bacteria	Bacteroidetes	Flavobacteriia	Flavobacteriales	Flavobacteriaceae	Capnocytophaga
DENOVO771	23.8270237058939	2.66239595356534	1.25690550121578	2.11821489442927	0.0341568723368177	0.14118173899218	Bacteria	Bacteroidetes	Bacteroidia	Bacteroidales	Porphyromonadaceae	NA
DENOVO1005	5.93719514409937	-2.29269656973127	1.08151045685427	-2.11990235989018	0.0340142803541685	0.14118173899218	Bacteria	Proteobacteria	Gammaproteobacteria	Pseudomonadales	Moraxellaceae	Acinetobacter
DENOVO239	29.805515070959	-4.88913949731816	2.31504093948331	-2.11190195988904	0.0346948592577455	0.142673757968076	Bacteria	Proteobacteria	Betaproteobacteria	Neisseriales	Neisseriaceae	Neisseria
DENOVO4362	15.1976835362579	-6.39510760597259	3.03686955614037	-2.10582229093181	0.0352197917930636	0.14409721921426	Bacteria	Bacteroidetes	Bacteroidia	Bacteroidales	Prevotellaceae	Prevotella
DENOVO3424	20.3613764409162	-5.66570644163502	2.70716051872037	-2.09285943794463	0.0363617040491484	0.148017845775826	Bacteria	Bacteroidetes	Bacteroidia	Bacteroidales	Prevotellaceae	Prevotella
DENOVO368	22.4409322340828	6.82693718569616	3.26915683851092	2.08828683447497	0.03677196834395	0.148935710981023	Bacteria	Fusobacteria	Fusobacteriia	Fusobacteriales	Leptotrichiaceae	Leptotrichia
DENOVO2626	15.0838659023718	-7.20866515662073	3.4749232441676	-2.0744818374679	0.0380345838379012	0.153279372866742	Bacteria	Firmicutes	Bacilli	Lactobacillales	Streptococcaceae	Streptococcus
DENOVO59	415.488195783082	-3.34578299735914	1.61730625722528	-2.0687380528035	0.0385706742954242	0.154666484985632	Bacteria	Actinobacteria	Actinobacteria	Actinomycetales	Corynebacteriaceae	Corynebacterium
DENOVO636	43.7580788114442	-4.97861697436643	2.4191042896223	-2.05804148077624	0.0395861516796982	0.156661048205859	Bacteria	Bacteroidetes	Bacteroidia	Bacteroidales	Prevotellaceae	Prevotella
DENOVO283	18.7733886988614	6.34658043447378	3.08481099579621	2.05736443598085	0.0396511834168674	0.156661048205859	Bacteria	Bacteroidetes	Bacteroidia	Bacteroidales	Prevotellaceae	Prevotella
DENOVO669	163.893798295614	-2.63616498010326	1.27892607197095	-2.0612332783557	0.0392807901256913	0.156661048205859	Bacteria	Candidatus Saccharibacteria	Saccharibacteria_genera_incertae_sedis	Saccharibacteria_genera_incertae_sedis	Saccharibacteria_genera_incertae_sedis	Saccharibacteria_genera_incertae_sedis
DENOVO3259	26.2993160656374	-5.32412609919798	2.591568918665	-2.05440266737749	0.0399367351194883	0.157019553689305	Bacteria	Actinobacteria	Actinobacteria	Coriobacteriales	Coriobacteriaceae	Atopobium
DENOVO624	4.75567016037114	-3.56803175781858	1.74076482169894	-2.04969201660239	0.0403944945638669	0.158048362225615	Bacteria	Firmicutes	Clostridia	Clostridiales	Clostridiales_Incertae Sedis XI	Anaerococcus
DENOVO2793	14.9660486411255	-7.03083668469631	3.46454340290576	-2.02936891447209	0.0424207288464547	0.165174432126775	Bacteria	Firmicutes	Clostridia	Clostridiales	Lachnospiraceae	Shuttleworthia
DENOVO2062	17.8053841288433	-5.93942471225892	2.93372230837144	-2.02453541540405	0.0429150918453691	0.166295980900805	Bacteria	Firmicutes	Clostridia	Clostridiales	Lachnospiraceae	Stomatobaculum
DENOVO3643	12.6283876887811	-6.49822964246303	3.22162396000279	-2.01706646186522	0.0436885780059395	0.168483224271709	Bacteria	Firmicutes	Negativicutes	Selenomonadales	Veillonellaceae	Veillonella
DENOVO366	9.47273754141747	1.8047604275576	0.900420862379825	2.00435207907955	0.045032358779144	0.172838481790429	Bacteria	Bacteroidetes	Bacteroidia	Bacteroidales	Prevotellaceae	Alloprevotella
DENOVO1747	22.5989247787789	6.96397796059561	3.49972084797985	1.98986669597246	0.046605621927302	0.178029058167798	Bacteria	Actinobacteria	Actinobacteria	Actinomycetales	Actinomycetaceae	Actinomyces
DENOVO57	111.400121026281	1.5347015663163	0.772375741731031	1.98698830555807	0.046923692802894	0.178398567920437	Bacteria	Firmicutes	Bacilli	Lactobacillales	Streptococcaceae	Streptococcus
DENOVO1465	25.2837222443296	-6.05398210983834	3.05085851074268	-1.98435361342424	0.0472164332984131	0.178668756988361	Bacteria	Fusobacteria	Fusobacteriia	Fusobacteriales	Leptotrichiaceae	Leptotrichia
DENOVO2795	23.1978770991831	-5.21704425864141	2.63231038721403	-1.98192594763226	0.0474875293435672	0.178854900237921	Bacteria	Bacteroidetes	Bacteroidia	Bacteroidales	Prevotellaceae	Prevotella
DENOVO79	164.058330988078	0.647526541103036	0.327747021202125	1.97569008782447	0.0481898882490628	0.17981967559604	Bacteria	Bacteroidetes	Bacteroidia	Bacteroidales	Porphyromonadaceae	NA
DENOVO1852	52.6143413541833	-7.55218124888539	3.82117582161417	-1.97640244821164	0.0481092145003807	0.17981967559604	Bacteria	Firmicutes	Bacilli	Lactobacillales	Carnobacteriaceae	Granulicatella
DENOVO308	21.7177005444194	6.903541892433	3.50995761465413	1.96684480280064	0.0492011056334564	0.182746963781409	Bacteria	Bacteroidetes	Flavobacteriia	Flavobacteriales	Flavobacteriaceae	NA
DENOVO25	7.7648350718914	-2.28365939650892	1.16422347508937	-1.96153010600788	0.0498172165919176	0.184186589784796	Bacteria	Proteobacteria	Alphaproteobacteria	Rhodospirillales	Acetobacteraceae	Roseomonas
DENOVO4297	12.6953319658919	-4.51374883946677	2.36378466462968	-1.90954316059661	0.0561920594947982	0.206807305720581	Bacteria	Firmicutes	Bacilli	Lactobacillales	NA	NA
DENOVO1000	12.726160699189	-3.7942702491465	1.9934748679613	-1.90334491300954	0.0569955539751906	0.208810984109108	Bacteria	Firmicutes	Bacilli	Lactobacillales	Streptococcaceae	Streptococcus
DENOVO8	340.318342215664	1.46117764093529	0.769790627569942	1.89814942999228	0.0576764002577786	0.210349224469546	Bacteria	Bacteroidetes	Bacteroidia	Bacteroidales	Prevotellaceae	Prevotella
DENOVO2714	22.5735559246527	-6.58962253876883	3.50809977604554	-1.87840225747424	0.0603261569406223	0.219021993216854	Bacteria	Actinobacteria	Actinobacteria	Actinomycetales	Micrococcaceae	Rothia
DENOVO4244	10.2578318348888	-5.12212555886827	2.7301815885259	-1.8761116771115	0.0606399465841969	0.219173977340192	Bacteria	Firmicutes	Negativicutes	Selenomonadales	Veillonellaceae	Veillonella
DENOVO226	37.6235799532113	0.4602614501638	0.245607222417466	1.8739735974925	0.0609340642795421	0.219253820577281	Bacteria	Firmicutes	Clostridia	Clostridiales	Lachnospiraceae	NA
DENOVO1453	148.481822912056	-3.4949707737641	1.86774577315917	-1.87122403058773	0.0613140352920221	0.219640499757199	Bacteria	Firmicutes	Clostridia	Clostridiales	Lachnospiraceae	Oribacterium
DENOVO240	38.7057718273761	1.58703200910018	0.850546280039306	1.86589730193969	0.0620557351652594	0.220390466349847	Bacteria	Bacteroidetes	Bacteroidia	Bacteroidales	Prevotellaceae	Prevotella
DENOVO1711	17.732018702647	-5.79537983784996	3.10937065452122	-1.8638433566687	0.0623437051212965	0.220390466349847	Bacteria	Firmicutes	Negativicutes	Selenomonadales	Veillonellaceae	Veillonella
DENOVO211	14.324014729237	-3.53881512115455	1.89819354918699	-1.86430678929988	0.0622786339406855	0.220390466349847	Bacteria	Firmicutes	Bacilli	Lactobacillales	Streptococcaceae	Streptococcus
DENOVO91	138.59914532114	-1.35517201145401	0.732567813085697	-1.84989292082845	0.0643289844140223	0.226415552129703	Bacteria	Actinobacteria	Actinobacteria	Actinomycetales	Propionibacteriaceae	Propionibacterium
DENOVO460	39.9258079098312	-7.23569727078519	3.94180693075369	-1.83562954703154	0.0664124641618219	0.230226100005609	Bacteria	Bacteroidetes	Bacteroidia	Bacteroidales	Prevotellaceae	Prevotella
DENOVO152	40.8380960825698	1.50104668932748	0.81628366914928	1.83887874529188	0.0659330226788508	0.230226100005609	Bacteria	Bacteroidetes	Bacteroidia	Bacteroidales	Prevotellaceae	Prevotella
DENOVO942	5.48410361041335	-1.90517742435039	1.03842903043721	-1.83467273016073	0.0665541951629118	0.230226100005609	Bacteria	Actinobacteria	Actinobacteria	Actinomycetales	Propionibacteriaceae	Propionibacterium
DENOVO3382	19.9530231521801	-6.55002765305115	3.56574446276243	-1.83693131166689	0.0662200361840965	0.230226100005609	Bacteria	Actinobacteria	Actinobacteria	Coriobacteriales	Coriobacteriaceae	Olsenella
DENOVO81	7.15585162947519	3.14221857824836	1.71871056889952	1.82824184310469	0.0675132637304143	0.232545686182538	Bacteria	Firmicutes	Negativicutes	Selenomonadales	Veillonellaceae	Veillonella
DENOVO338	17.545334937627	-0.645099086778885	0.354274579897491	-1.8209014233128	0.0686218428104817	0.23318433697161	Bacteria	Bacteroidetes	Bacteroidia	Bacteroidales	NA	NA
DENOVO474	12.2515047515128	0.994648764464999	0.547515965764794	1.81665709615542	0.0692696350103298	0.23318433697161	Bacteria	Firmicutes	Clostridia	Clostridiales	NA	NA
DENOVO335	26.5125637076726	-2.86577453496441	1.5757643961618	-1.81865673697463	0.0689638159713771	0.23318433697161	Bacteria	Firmicutes	Clostridia	Clostridiales	Peptoniphilaceae	Peptoniphilus
DENOVO125	20.4200859061206	5.02401494116742	2.76153954240648	1.81928046439971	0.0688686522535603	0.23318433697161	Bacteria	Firmicutes	Negativicutes	Selenomonadales	Veillonellaceae	Veillonella
DENOVO63	111.828670219571	1.62042489478809	0.892509972678643	1.81558183593713	0.0694345420262857	0.23318433697161	Bacteria	Firmicutes	Negativicutes	Selenomonadales	Veillonellaceae	Veillonella
DENOVO3822	27.9472266440839	-5.60257644176665	3.08516987127892	-1.81597016550799	0.0693749488063636	0.23318433697161	Bacteria	Firmicutes	NA	NA	NA	NA
DENOVO34	19.6941027304185	2.96099246766368	1.63362924155262	1.8125241593065	0.0699052444211045	0.23379098341664	Bacteria	Bacteroidetes	Bacteroidia	Bacteroidales	Porphyromonadaceae	Porphyromonas
DENOVO230	17.203954566876	5.80113276303196	3.20780441354599	1.80844341336236	0.0705375163303008	0.234930736207531	Bacteria	Bacteroidetes	Bacteroidia	Bacteroidales	Prevotellaceae	Prevotella
DENOVO3953	12.6179086312457	-4.52375556955758	2.52622380364187	-1.79071844823725	0.073338487746667	0.241591418241147	Bacteria	Bacteroidetes	Flavobacteriia	Flavobacteriales	Flavobacteriaceae	Capnocytophaga
DENOVO101	88.1467554349684	0.357125912740098	0.199142682766847	1.79331677056001	0.0729222873077789	0.241591418241147	Bacteria	Firmicutes	Bacilli	Lactobacillales	Lactobacillaceae	Lactobacillus
DENOVO4649	20.0382807456817	-6.37345190763546	3.56037341607778	-1.79010771141434	0.0734365973561801	0.241591418241147	Bacteria	Firmicutes	Erysipelotrichia	Erysipelotrichales	Erysipelotrichaceae	Solobacterium
DENOVO846	5.05425768632424	-1.42462967947032	0.797810275856185	-1.78567476827928	0.0741519330326702	0.242953081399724	Bacteria	Firmicutes	Clostridia	Clostridiales	NA	NA
DENOVO243	10.2457081310756	5.04805800707846	2.83740858968901	1.77910859416681	0.0752219599894599	0.245461132597185	Bacteria	Proteobacteria	Gammaproteobacteria	Pasteurellales	Pasteurellaceae	Haemophilus
DENOVO766	7.28990891545716	-1.80956343195343	1.01972667608346	-1.77455731461645	0.0759710105816234	0.246905784390276	Bacteria	Actinobacteria	Actinobacteria	Actinomycetales	Corynebacteriaceae	Corynebacterium
DENOVO3912	11.8874725187384	6.22224782702853	3.51146632285647	1.77197992375075	0.0763978898873464	0.247295980920487	Bacteria	Actinobacteria	Actinobacteria	Actinomycetales	NA	NA
DENOVO2009	19.9756592802676	6.98562935509229	3.95652692322035	1.765596314812	0.0774635987302411	0.249742642306297	Bacteria	Bacteroidetes	Bacteroidia	Bacteroidales	Prevotellaceae	Prevotella
DENOVO4053	19.1257327310315	-6.54279249535833	3.72020325102469	-1.75871909513444	0.0786252324124218	0.252477837945864	Bacteria	Bacteroidetes	Bacteroidia	Bacteroidales	Prevotellaceae	Alloprevotella
DENOVO3007	12.7924803937408	-5.41077465249583	3.08710720631729	-1.75270059990904	0.0796534126927066	0.25476448662826	Bacteria	Bacteroidetes	Bacteroidia	Bacteroidales	Prevotellaceae	Prevotella
DENOVO334	18.0437887505835	0.611433439906916	0.352370715900852	1.73519935770984	0.0827055002331016	0.263480763588458	Bacteria	Firmicutes	Clostridia	Clostridiales	NA	NA
DENOVO188	65.1830336316119	0.635315240656186	0.367380695391095	1.72931035469858	0.0837535643982135	0.265769184665197	Bacteria	Bacteroidetes	Bacteroidia	Bacteroidales	Porphyromonadaceae	NA
DENOVO62	100.392197924108	-2.31319216868827	1.33935292946263	-1.72709680757286	0.0841502788615996	0.26598088142137	Bacteria	Bacteroidetes	Bacteroidia	Bacteroidales	Prevotellaceae	Prevotella
DENOVO1298	4.25812681895888	-1.68432507679122	0.980669704389209	-1.7175253495164	0.0858832268165062	0.270397971930094	Bacteria	Firmicutes	Clostridia	Clostridiales	Lachnospiraceae	NA
DENOVO1181	119.234122589073	-3.12328536036925	1.83046791373455	-1.70627703273808	0.0879565121749381	0.275848049856032	Bacteria	Firmicutes	Clostridia	Clostridiales	Lachnospiraceae	Oribacterium
DENOVO3980	16.5870171353363	6.7111968325271	3.95729437528489	1.69590538283975	0.0899038001044759	0.276572044877597	Bacteria	Bacteroidetes	Bacteroidia	Bacteroidales	Prevotellaceae	Prevotella
DENOVO3404	16.5870171353363	6.7111968325271	3.95729437528489	1.69590538283975	0.0899038001044759	0.276572044877597	Bacteria	Bacteroidetes	Bacteroidia	Bacteroidales	Prevotellaceae	Prevotella
DENOVO2993	16.6112912263648	6.71119870416061	3.95729437830502	1.69590585450333	0.0899037107664963	0.276572044877597	Bacteria	Bacteroidetes	Bacteroidia	Bacteroidales	Prevotellaceae	Prevotella
DENOVO126	38.227164480262	1.53761052918928	0.903203756870562	1.70239607341407	0.0886811456317371	0.276572044877597	Bacteria	Bacteroidetes	Bacteroidia	Bacteroidales	Prevotellaceae	NA
DENOVO2576	12.5268769220202	-5.51943454362215	3.26150460566526	-1.69229702574537	0.0905893546497341	0.276572044877597	Bacteria	Bacteroidetes	Flavobacteriia	Flavobacteriales	Flavobacteriaceae	Capnocytophaga
DENOVO681	15.7693107834716	6.63906473337039	3.90959891711301	1.69814471359454	0.0894804521776402	0.276572044877597	Bacteria	Bacteroidetes	Flavobacteriia	Flavobacteriales	Flavobacteriaceae	Capnocytophaga
DENOVO4233	12.5114681629672	-5.83140068318128	3.44358579113986	-1.69340943913322	0.0903775594290559	0.276572044877597	Bacteria	Firmicutes	Negativicutes	Selenomonadales	Veillonellaceae	Veillonella
DENOVO493	12.871148931796	-4.85288461056489	2.8753254648252	-1.68776880041297	0.0914556188926974	0.278163127650997	Bacteria	Bacteroidetes	Bacteroidia	Bacteroidales	Prevotellaceae	NA
DENOVO209	29.9807930143361	1.71339199017514	1.01956701109832	1.68050944324826	0.0928582385455307	0.281367444615405	Bacteria	Candidatus Saccharibacteria	Saccharibacteria_genera_incertae_sedis	Saccharibacteria_genera_incertae_sedis	Saccharibacteria_genera_incertae_sedis	Saccharibacteria_genera_incertae_sedis
DENOVO3080	13.3490585985554	6.01049381436212	3.5984398941696	1.67030546323718	0.0948589428301145	0.286353213187537	Bacteria	Bacteroidetes	Bacteroidia	Bacteroidales	Prevotellaceae	Prevotella
DENOVO4223	14.9283154218027	6.55517373129122	3.95779671290422	1.65626842579316	0.0976674716324284	0.288351582914788	Bacteria	Bacteroidetes	Bacteroidia	Bacteroidales	Prevotellaceae	Prevotella
DENOVO208	121.834293144108	-2.6569652748407	1.60105023176461	-1.65951400032734	0.097012261862852	0.288351582914788	Bacteria	Bacteroidetes	Bacteroidia	Bacteroidales	Prevotellaceae	Prevotella
DENOVO3311	14.9586976921609	6.55517665730714	3.95779671201148	1.65626916547101	0.0976673219059374	0.288351582914788	Bacteria	Bacteroidetes	Bacteroidia	Bacteroidales	Prevotellaceae	Prevotella
DENOVO1219	15.0278486367781	6.56535047846759	3.9577623668408	1.65885413775063	0.0971451881028513	0.288351582914788	Bacteria	Proteobacteria	Betaproteobacteria	Neisseriales	Neisseriaceae	Neisseria
DENOVO538	9.62034520835317	2.13602183657481	1.2880047883334	1.65839588169442	0.0972375873013008	0.288351582914788	Bacteria	Firmicutes	Bacilli	Bacillales	Staphylococcaceae	Staphylococcus
DENOVO2432	14.9283154218027	6.55517373129122	3.95779671290422	1.65626842579316	0.0976674716324284	0.288351582914788	Bacteria	Fusobacteria	Fusobacteriia	Fusobacteriales	Leptotrichiaceae	Leptotrichia
DENOVO98	11.3221434665076	-3.90219286885917	2.36471829435502	-1.65017240242712	0.0989076796398936	0.290947407991804	Bacteria	Proteobacteria	Epsilonproteobacteria	Campylobacterales	Campylobacteraceae	Campylobacter
DENOVO1578	13.5901879386572	6.41699204487518	3.95828652108042	1.62115400456752	0.10498461433414	0.305478697304394	Bacteria	Firmicutes	Clostridia	Clostridiales	Lachnospiraceae	Stomatobaculum
DENOVO332	14.4989330261304	-2.26994726839886	1.39937091270129	-1.62211980240252	0.104777698912411	0.305478697304394	Bacteria	Proteobacteria	Gammaproteobacteria	Pseudomonadales	Pseudomonadaceae	Pseudomonas
DENOVO1947	14.9550335154836	-6.41586779231634	3.95221966961805	-1.62335809460115	0.104512877322311	0.305478697304394	Bacteria	Tenericutes	Mollicutes	Mycoplasmatales	Mycoplasmataceae	Mycoplasma
DENOVO4652	13.269613708269	6.3802070207903	3.95842450276253	1.61180465014241	0.107004455968758	0.309123983909745	Bacteria	Bacteroidetes	Bacteroidia	Bacteroidales	Prevotellaceae	Prevotella
DENOVO4280	13.269613708269	6.3802070207903	3.95842450276253	1.61180465014241	0.107004455968758	0.309123983909745	Bacteria	Bacteroidetes	Bacteroidia	Bacteroidales	Prevotellaceae	Prevotella
DENOVO3134	14.2274589785006	-5.18344715878318	3.2221192004209	-1.60870744884487	0.107680326264226	0.309965510603449	Bacteria	Firmicutes	Negativicutes	Selenomonadales	Veillonellaceae	Veillonella
DENOVO1014	4.87693202288229	-2.85707900420132	1.78050289020737	-1.60464721507336	0.108571464479524	0.31141850665657	Bacteria	Firmicutes	Clostridia	Clostridiales	Peptoniphilaceae	Peptoniphilus
DENOVO56	9.9494418353691	2.53723771848419	1.58783728084127	1.59792048536605	0.110060674377868	0.314570579959439	Bacteria	Fusobacteria	Fusobacteriia	Fusobacteriales	Fusobacteriaceae	Fusobacterium
DENOVO291	23.6057307066843	0.518591352488999	0.324916165010131	1.59607741422416	0.110471510580795	0.314629107873219	Bacteria	Proteobacteria	Betaproteobacteria	Burkholderiales	Sutterellaceae	Parasutterella
DENOVO620	7.69717128276447	-0.679824836751553	0.4286271789701	-1.58605163206175	0.112727597575507	0.319924097344574	Bacteria	Proteobacteria	Betaproteobacteria	Burkholderiales	Sutterellaceae	Parasutterella
DENOVO4598	12.5305985121761	-6.10772777597778	3.87247441253073	-1.57721578642692	0.114745881790993	0.324509406047511	Bacteria	Bacteroidetes	Bacteroidia	Bacteroidales	Prevotellaceae	Prevotella
DENOVO480	11.731909965877	6.19781522756103	3.95895640162479	1.56551742399017	0.117461635136396	0.325567788104847	Bacteria	Bacteroidetes	Bacteroidia	Bacteroidales	Prevotellaceae	Alloprevotella
DENOVO2483	13.279389428432	6.17294045745744	3.95696604303485	1.56001855722851	0.118755495909212	0.325567788104847	Bacteria	Bacteroidetes	Bacteroidia	Bacteroidales	Prevotellaceae	Alloprevotella
DENOVO3634	11.6109119947354	6.18893829070589	3.9589754589001	1.56326765724012	0.117989652286903	0.325567788104847	Bacteria	Bacteroidetes	Bacteroidia	Bacteroidales	Porphyromonadaceae	Porphyromonas
DENOVO236	38.2270758747011	-0.446522393848224	0.285354061355926	-1.56480125681923	0.117629516979413	0.325567788104847	Bacteria	Bacteroidetes	Bacteroidia	Bacteroidales	Porphyromonadaceae	NA
DENOVO1180	11.6944516468067	6.19781324356929	3.95895640587359	1.56551692116996	0.117461752940053	0.325567788104847	Bacteria	Firmicutes	Negativicutes	Selenomonadales	Veillonellaceae	NA
DENOVO13	199.490062795057	1.10132367423226	0.703535916010169	1.56541215475962	0.117486300249335	0.325567788104847	Bacteria	Firmicutes	Negativicutes	Selenomonadales	Veillonellaceae	Veillonella
DENOVO2702	11.6109119947354	6.18893829070589	3.9589754589001	1.56326765724012	0.117989652286903	0.325567788104847	Bacteria	Firmicutes	Clostridia	Clostridiales	Peptococcaceae 1	Peptococcus
DENOVO491	11.6109119947354	6.18893829070589	3.9589754589001	1.56326765724012	0.117989652286903	0.325567788104847	Bacteria	SR1	SR1_genera_incertae_sedis	SR1_genera_incertae_sedis	SR1_genera_incertae_sedis	SR1_genera_incertae_sedis
DENOVO2072	13.315008787364	6.17707752912251	3.95695035296957	1.56107026323613	0.118507173440363	0.325567788104847	Bacteria	Fusobacteria	Fusobacteriia	Fusobacteriales	Leptotrichiaceae	Streptobacillus
DENOVO76	89.5791443550197	1.21427986094242	0.781220067291721	1.55433777469644	0.120103867500768	0.327039585154118	Bacteria	Bacteroidetes	Bacteroidia	Bacteroidales	Prevotellaceae	Prevotella
DENOVO149	6.42975583604831	5.50993870648841	3.5418543409922	1.55566496417379	0.11978778194206	0.327039585154118	Bacteria	Firmicutes	Negativicutes	Selenomonadales	Veillonellaceae	Veillonella
DENOVO263	12.1702241783714	4.64711203716663	3.00369219343143	1.5471332406593	0.121831119892882	0.33062586745341	Bacteria	Bacteroidetes	Flavobacteriia	Flavobacteriales	Flavobacteriaceae	Capnocytophaga
DENOVO3415	12.637220173402	-4.89180952772231	3.16605170423315	-1.54508200898354	0.122326428098547	0.330856043783319	Bacteria	Firmicutes	Bacilli	Lactobacillales	Streptococcaceae	Streptococcus
DENOVO779	12.6571063459655	-5.36588997071406	3.4786708353766	-1.54251155819207	0.122949331430549	0.331428632551915	Bacteria	Bacteroidetes	Bacteroidia	Bacteroidales	Prevotellaceae	Prevotella
DENOVO3589	13.3053784094687	5.80577901925603	3.77632195710641	1.53741632339651	0.124191391578439	0.333660872040739	Bacteria	Proteobacteria	Gammaproteobacteria	Enterobacteriales	Enterobacteriaceae	Serratia
DENOVO11	1129.76745390349	2.5428001860082	1.66687036992599	1.5254936627862	0.127136013002217	0.340437297275038	Bacteria	Actinobacteria	Actinobacteria	Actinomycetales	Corynebacteriaceae	Corynebacterium
DENOVO3538	12.51938089858	-5.40239412742065	3.56009763920386	-1.51748482062104	0.129144323072189	0.343532423749783	Bacteria	Bacteroidetes	Bacteroidia	Bacteroidales	Prevotellaceae	Prevotella
DENOVO274	11.6403845253586	6.00775396967985	3.95768963683641	1.51799522472969	0.129015602486194	0.343532423749783	Bacteria	Proteobacteria	Gammaproteobacteria	Pasteurellales	Pasteurellaceae	Haemophilus
DENOVO2033	7.6096470898571	-3.34722478182931	2.21261874538572	-1.51278876616667	0.130333323247194	0.345554797819862	Bacteria	Actinobacteria	Actinobacteria	Bifidobacteriales	Bifidobacteriaceae	Scardovia
DENOVO672	5.88150123622389	-0.853027578201112	0.565095870693615	-1.50952718368669	0.131164113852227	0.345679355637849	Bacteria	Firmicutes	Clostridia	Clostridiales	Lachnospiraceae	NA
DENOVO1368	12.7670397567436	-4.24732480066243	2.81421873367608	-1.50923762600157	0.131238068021317	0.345679355637849	Bacteria	Firmicutes	Bacilli	Lactobacillales	Streptococcaceae	Streptococcus
DENOVO46	186.868484854782	1.13801401662299	0.756246395989794	1.50481909422329	0.132370593308028	0.347526704254953	Bacteria	Firmicutes	Bacilli	Lactobacillales	Streptococcaceae	Streptococcus
DENOVO4287	10.1294615416025	-3.89854349167633	2.60672140988661	-1.49557351118926	0.134764830203009	0.352663808907873	Bacteria	Fusobacteria	Fusobacteriia	Fusobacteriales	Leptotrichiaceae	Leptotrichia
DENOVO773	7.57609329284008	1.023059175875	0.691401189946864	1.4796896371463	0.138956092414374	0.362455050116457	Bacteria	NA	NA	NA	NA	NA
DENOVO4624	13.3009006317926	5.83533062669901	3.95452317638148	1.47560916106162	0.140048844391508	0.36412699541792	Bacteria	Bacteroidetes	Bacteroidia	Bacteroidales	Prevotellaceae	Prevotella
DENOVO248	7.45090904888593	3.59949801251695	2.4510096030028	1.46857768656113	0.14194737069449	0.367876465529772	Bacteria	Bacteroidetes	Bacteroidia	Bacteroidales	Porphyromonadaceae	Porphyromonas
DENOVO131	54.0655038703697	1.50389768579287	1.03129819139938	1.45825688276658	0.144769750081881	0.373041602743665	Bacteria	Bacteroidetes	Bacteroidia	Bacteroidales	Prevotellaceae	Prevotella
DENOVO2311	10.0577246765526	-5.09048728556051	3.49163933130071	-1.45790753355507	0.144866031834699	0.373041602743665	Bacteria	Firmicutes	Negativicutes	Selenomonadales	Veillonellaceae	Veillonella
DENOVO322	11.934877922913	-2.24587572439371	1.54440464640013	-1.45420161071688	0.145890418580409	0.374483048967546	Bacteria	Firmicutes	Clostridia	Clostridiales	Clostridiales_Incertae Sedis XI	Finegoldia
DENOVO249	31.1670844227583	-0.35418901500503	0.246369977069485	-1.43763058802062	0.150538897222013	0.383117619226189	Bacteria	Firmicutes	Clostridia	Clostridiales	Lachnospiraceae	NA
DENOVO659	5.6600411741656	-0.698316049159075	0.485909190275479	-1.43713282879704	0.150680254708067	0.383117619226189	Bacteria	Firmicutes	Clostridia	Clostridiales	Ruminococcaceae	NA
DENOVO2035	67.5927804782684	-3.68527399214532	2.56333826957559	-1.4376853948174	0.15052333894762	0.383117619226189	Bacteria	Firmicutes	Negativicutes	Selenomonadales	Veillonellaceae	Veillonella
DENOVO3032	21.7595086878956	5.61658225918007	3.94485524019834	1.4237739833763	0.154511909217882	0.391520465649766	Bacteria	Bacteroidetes	Bacteroidia	Bacteroidales	Prevotellaceae	Prevotella
DENOVO479	12.2627307395257	0.605207655247539	0.426032142301282	1.42056806319451	0.155442368496185	0.391520465649766	Bacteria	Firmicutes	Clostridia	Clostridiales	Ruminococcaceae	NA
DENOVO594	6.84556771899807	-1.7548247583656	1.2343318285213	-1.42167990634077	0.155119195937114	0.391520465649766	Bacteria	Actinobacteria	Actinobacteria	Actinomycetales	Micrococcaceae	Kocuria
DENOVO252	18.9706811517324	1.21777302805671	0.86020415984157	1.41567907353645	0.156869488021691	0.392660892377277	Bacteria	Bacteroidetes	Bacteroidia	Bacteroidales	Prevotellaceae	Prevotella
DENOVO830	10.2944033071917	4.765821533978	3.3629925009799	1.41713712789706	0.156442839312792	0.392660892377277	Bacteria	Firmicutes	Negativicutes	Selenomonadales	Veillonellaceae	NA
DENOVO2823	13.4965891037438	5.58127217668181	3.95175529227317	1.41235267973065	0.15784614228484	0.393882324091583	Bacteria	Bacteroidetes	Bacteroidia	Bacteroidales	Prevotellaceae	Prevotella
DENOVO704	6.69947636048014	-0.687221800959641	0.491361964266525	-1.39860601946568	0.161931160269103	0.401972680177898	Bacteria	Firmicutes	Clostridia	Clostridiales	Lachnospiraceae	NA
DENOVO870	4.07279207341305	-0.65581037925084	0.469075621107306	-1.39809094683438	0.162085758136249	0.401972680177898	Bacteria	Firmicutes	Clostridia	Clostridiales	Ruminococcaceae	Butyricicoccus
DENOVO206	44.198465472762	0.527050228079319	0.378849477111845	1.39118636799312	0.164168919911561	0.405890028983798	Bacteria	Firmicutes	Clostridia	Clostridiales	Lachnospiraceae	NA
DENOVO1147	15.6120502849505	5.47788523140486	3.94844561488523	1.38735233195407	0.165334352802334	0.406278927922809	Bacteria	Actinobacteria	Actinobacteria	Actinomycetales	Actinomycetaceae	Actinomyces
DENOVO438	4.68610141157004	1.25901021362957	0.907326797169752	1.38760391245672	0.165257689440843	0.406278927922809	Bacteria	Fusobacteria	Fusobacteriia	Fusobacteriales	Fusobacteriaceae	Fusobacterium
DENOVO37	37.4929370825398	1.04789428077392	0.770447129314582	1.36011186349175	0.173794527431757	0.425770179665641	Bacteria	Actinobacteria	Actinobacteria	Actinomycetales	Micrococcaceae	Rothia
DENOVO615	10.095633944113	5.35663902257114	3.95936120446348	1.35290486165609	0.176086026062221	0.429249485573371	Bacteria	Bacteroidetes	Bacteroidia	Bacteroidales	Prevotellaceae	Prevotella
DENOVO1301	5.71147653808794	-1.84362044951898	1.36368243837818	-1.35194265001432	0.176393662318813	0.429249485573371	Bacteria	Firmicutes	Clostridia	Clostridiales	Lachnospiraceae	Clostridium XlVa
DENOVO317	19.5364481110397	-0.389350923702523	0.288272536645445	-1.35063481326838	0.176812443189031	0.429249485573371	Bacteria	Firmicutes	Clostridia	Clostridiales	Ruminococcaceae	Butyricicoccus
DENOVO106	93.8822542677876	0.280287312672126	0.208155858517936	1.34652617835387	0.178132883674559	0.431156469194277	Bacteria	Bacteroidetes	Bacteroidia	Bacteroidales	Porphyromonadaceae	Odoribacter
DENOVO2295	11.8761148568526	4.00058095024774	2.99492474810304	1.33578680158214	0.181618968147816	0.436713415157641	Bacteria	Bacteroidetes	Bacteroidia	Bacteroidales	Porphyromonadaceae	NA
DENOVO1170	15.3376819144738	2.57396425273377	1.9288480833084	1.33445670242669	0.182054227658768	0.436713415157641	Bacteria	Bacteroidetes	Bacteroidia	Bacteroidales	Porphyromonadaceae	NA
DENOVO1193	4.81767079932901	-1.19203715227303	0.891314583727199	-1.33739217784175	0.181094656404422	0.436713415157641	Bacteria	Firmicutes	Clostridia	Clostridiales	Lachnospiraceae	Clostridium XlVa
DENOVO1632	9.98334780071674	-4.61166406946273	3.46092980848445	-1.33249280530257	0.182698304101889	0.436957961739236	Bacteria	Actinobacteria	Actinobacteria	Coriobacteriales	Coriobacteriaceae	Atopobium
DENOVO1415	10.0234489990658	5.25340986285643	3.95940544621557	1.32681786046379	0.184568940829648	0.440125935824545	Bacteria	Firmicutes	Negativicutes	Selenomonadales	Veillonellaceae	Veillonella
DENOVO1329	10.1591052606429	4.74030249844849	3.58100996295868	1.32373340132569	0.185591601284153	0.44125908741896	Bacteria	Actinobacteria	Actinobacteria	Actinomycetales	Micrococcaceae	Rothia
DENOVO4066	116.264808010898	-2.69780948848765	2.04588802462025	-1.31864963088017	0.187286273160924	0.442676645653092	Bacteria	Firmicutes	NA	NA	NA	NA
DENOVO945	9.96899850595151	-5.16010921334215	3.90878297539739	-1.32013193002038	0.18679097380764	0.442676645653092	Bacteria	Fusobacteria	Fusobacteriia	Fusobacteriales	Leptotrichiaceae	Leptotrichia
DENOVO4731	9.98782964013379	5.19687661793686	3.95943104856944	1.31253115768098	0.189340980312784	0.446224649509077	Bacteria	Bacteroidetes	Bacteroidia	Bacteroidales	Porphyromonadaceae	NA
DENOVO2227	9.93302617020634	-5.16783335812785	3.96522424338391	-1.30328905527866	0.192476096220789	0.449668792910017	Bacteria	Bacteroidetes	Bacteroidia	Bacteroidales	Prevotellaceae	Prevotella
DENOVO2066	9.93302617020634	-5.16783335812785	3.96522424338391	-1.30328905527866	0.192476096220789	0.449668792910017	Bacteria	Bacteroidetes	Bacteroidia	Bacteroidales	Prevotellaceae	Prevotella
DENOVO4759	9.99025994510536	-5.16783335812825	3.96522424338391	-1.30328905527876	0.192476096220755	0.449668792910017	Bacteria	Proteobacteria	Betaproteobacteria	Burkholderiales	Burkholderiaceae	Lautropia
DENOVO4201	9.95221028120177	5.13565874291421	3.95945992576635	1.29706041712752	0.194610399594377	0.450735580669735	Bacteria	Bacteroidetes	Bacteroidia	Bacteroidales	Prevotellaceae	Prevotella
DENOVO321	10.0442476615139	5.14171298022866	3.95842862165885	1.29892779980808	0.193968708204223	0.450735580669735	Bacteria	Bacteroidetes	Flavobacteriia	Flavobacteriales	Flavobacteriaceae	NA
DENOVO4099	9.95221028120177	5.13565874291421	3.95945992576635	1.29706041712752	0.194610399594377	0.450735580669735	Bacteria	Proteobacteria	Betaproteobacteria	Neisseriales	Neisseriaceae	NA
DENOVO593	4.06222876975375	-3.43837577079336	2.65726226725768	-1.29395423747231	0.195681228328872	0.451917106111951	Bacteria	Firmicutes	Clostridia	Clostridiales	Clostridiales_Incertae Sedis XI	Anaerococcus
DENOVO418	15.8833945095109	0.48236291985121	0.379659444835006	1.27051473738744	0.203901336665611	0.469555649578521	Bacteria	Firmicutes	Clostridia	Clostridiales	NA	NA
DENOVO899	5.21639897187778	-3.5447189613965	2.81257014512286	-1.26031308678407	0.207556440864183	0.476611086428866	Bacteria	Bacteroidetes	Bacteroidia	Bacteroidales	Prevotellaceae	Prevotella
DENOVO631	7.98570626230476	0.670056480666395	0.53392004656817	1.25497531882022	0.209487719808228	0.476969215156587	Bacteria	Bacteroidetes	Bacteroidia	Bacteroidales	Porphyromonadaceae	NA
DENOVO874	4.12727247214139	-0.99232099712965	0.789416281622925	-1.25703132837542	0.208742291585639	0.476969215156587	Bacteria	Firmicutes	Clostridia	Clostridiales	Lachnospiraceae	NA
DENOVO398	13.4897676933157	0.475737480314465	0.378610875436753	1.25653411240676	0.208922386088046	0.476969215156587	Bacteria	Tenericutes	Mollicutes	Anaeroplasmatales	Anaeroplasmataceae	Anaeroplasma
DENOVO592	10.0929341500758	4.51659193906778	3.63284781295623	1.24326483563659	0.213770257722273	0.48534881049057	Bacteria	Bacteroidetes	Flavobacteriia	Flavobacteriales	Flavobacteriaceae	Capnocytophaga
DENOVO162	70.3632024307529	-0.307541000305906	0.24850849253651	-1.23754724503318	0.215883985910161	0.488771046751656	Bacteria	Firmicutes	Clostridia	Clostridiales	Lachnospiraceae	NA
DENOVO4621	9.4325344380933	-3.78219008884552	3.06517807379033	-1.23392181393512	0.217232040120612	0.489075486975456	Bacteria	Actinobacteria	Actinobacteria	Actinomycetales	NA	NA
DENOVO186	59.8888656098544	-1.28998770331905	1.04444404011488	-1.2350950876958	0.216795117405426	0.489075486975456	Bacteria	Proteobacteria	Betaproteobacteria	Burkholderiales	Burkholderiaceae	Burkholderia
DENOVO1530	4.00270140028572	-0.861572396268341	0.708692932027016	-1.21572031740751	0.224091481780234	0.501715928652414	Bacteria	Firmicutes	Clostridia	Clostridiales	Ruminococcaceae	Flavonifractor
DENOVO700	6.29004511723631	0.624436325245841	0.513533980793263	1.21595911585299	0.22400049671161	0.501715928652414	Bacteria	Firmicutes	Clostridia	Clostridiales	NA	NA
DENOVO972	3.94808078837829	-1.60561184380589	1.32315431510917	-1.21347285458039	0.224949086711667	0.502240897201118	Bacteria	Bacteroidetes	Flavobacteriia	Flavobacteriales	Flavobacteriaceae	Cloacibacterium
DENOVO3435	7.55216914043058	-3.11611478907288	2.57708163777545	-1.20916417369018	0.226599778617349	0.504528788855202	Bacteria	Firmicutes	Bacilli	Lactobacillales	Streptococcaceae	Streptococcus
DENOVO673	9.96864552913835	-4.67577089647501	3.87796185043228	-1.20572895681111	0.227922016055075	0.504684464121952	Bacteria	Firmicutes	Negativicutes	Selenomonadales	Veillonellaceae	Selenomonas
DENOVO1513	79.5797366314982	-1.76830438031032	1.46465184588833	-1.2073206238564	0.22730869112386	0.504684464121952	Bacteria	Candidatus Saccharibacteria	Saccharibacteria_genera_incertae_sedis	Saccharibacteria_genera_incertae_sedis	Saccharibacteria_genera_incertae_sedis	Saccharibacteria_genera_incertae_sedis
DENOVO153	17.9872906859636	1.10439090118925	0.92725564763258	1.19103173327542	0.23364112747743	0.515930818484407	Bacteria	Fusobacteria	Fusobacteriia	Fusobacteriales	Fusobacteriaceae	Fusobacterium
DENOVO10	477.692505606227	0.871175291646265	0.732743180778099	1.1889230967952	0.234469930401819	0.516346349464116	Bacteria	Firmicutes	Negativicutes	Selenomonadales	Veillonellaceae	Veillonella
DENOVO3546	10.0171568006226	4.67146775591386	3.95573985748145	1.18093401594111	0.237628936954693	0.519048572318382	Bacteria	Bacteroidetes	Bacteroidia	Bacteroidales	Prevotellaceae	Prevotella
DENOVO177	49.110058547521	-0.32666467010718	0.276437434629289	-1.18169476773378	0.237326835182099	0.519048572318382	Bacteria	Bacteroidetes	Bacteroidia	Bacteroidales	Porphyromonadaceae	NA
DENOVO888	4.45734239217818	-0.491142415864886	0.415577999042704	-1.18182968539299	0.237273286438838	0.519048572318382	Bacteria	NA	NA	NA	NA	NA
DENOVO495	8.45015096673299	3.29795234089431	2.81283828449565	1.17246425401439	0.241010715508005	0.520151171011687	Bacteria	Bacteroidetes	Bacteroidia	Bacteroidales	Prevotellaceae	Prevotella
DENOVO41	13.3811577588216	1.80381133213832	1.53422920081706	1.17571177186414	0.239710072909846	0.520151171011687	Bacteria	Bacteroidetes	Bacteroidia	Bacteroidales	Porphyromonadaceae	Porphyromonas
DENOVO217	35.8117365424732	-0.327250869012625	0.27907466713695	-1.17262835917684	0.240944871812459	0.520151171011687	Bacteria	Bacteroidetes	Bacteroidia	Bacteroidales	Porphyromonadaceae	NA
DENOVO1393	7.52723777173414	-3.31180306868623	2.81178849404287	-1.17782794676865	0.238865204813727	0.520151171011687	Bacteria	Bacteroidetes	Flavobacteriia	Flavobacteriales	Flavobacteriaceae	Capnocytophaga
DENOVO4391	50.0652193865953	-3.20561171974357	2.73611357307588	-1.17159307686921	0.241360468930981	0.520151171011687	Bacteria	Firmicutes	Negativicutes	Selenomonadales	Veillonellaceae	NA
DENOVO780	5.66094779728979	0.721752778161252	0.617976944304067	1.16792832615147	0.242835677112897	0.521934815341321	Bacteria	Firmicutes	Clostridia	Clostridiales	Lachnospiraceae	Clostridium XlVa
DENOVO2276	11.7575477971794	4.56113722343226	3.94683486970469	1.15564430081503	0.247826679617672	0.531245488754904	Bacteria	Firmicutes	Clostridia	Clostridiales	Lachnospiraceae	Butyrivibrio
DENOVO601	10.698224564695	-0.447758174253401	0.390863218710666	-1.14556231648098	0.251976297004136	0.535865159328058	Bacteria	Bacteroidetes	Bacteroidia	Bacteroidales	Porphyromonadaceae	NA
DENOVO114	84.4387932815169	-0.212657374873742	0.185625997385171	-1.14562279998141	0.251951259168648	0.535865159328058	Bacteria	Firmicutes	Clostridia	Clostridiales	Lachnospiraceae	NA
DENOVO272	29.2147334070782	0.330704519116716	0.288507516735546	1.14625962906834	0.251687741787273	0.535865159328058	Bacteria	Firmicutes	Clostridia	Clostridiales	Lachnospiraceae	Lachnospiracea_incertae_sedis
DENOVO606	11.4763758707327	0.651744053540663	0.570554313227169	1.14229975732594	0.253329442095088	0.536744655518761	Bacteria	NA	NA	NA	NA	NA
DENOVO1217	125.415081818322	-2.45091401911782	2.14736998590928	-1.14135618696375	0.253721729221647	0.536744655518761	Bacteria	Firmicutes	Bacilli	Lactobacillales	Streptococcaceae	Streptococcus
DENOVO44	256.873680280263	-0.141042484866373	0.124419145588228	-1.13360756658112	0.25695919768166	0.54196744102521	Bacteria	Firmicutes	Clostridia	Clostridiales	Lachnospiraceae	NA
DENOVO754	7.22505811971506	0.606893280128113	0.536357256628769	1.13150940465072	0.257840747315824	0.54196744102521	Bacteria	Firmicutes	Clostridia	Clostridiales	Lachnospiraceae	NA
DENOVO1336	3.98461062348874	1.43327115407483	1.2676666952325	1.13063722464678	0.258207813093897	0.54196744102521	Bacteria	Firmicutes	Clostridia	Clostridiales	NA	NA
DENOVO312	27.2078757655579	-1.30983447731415	1.16222999440541	-1.12700109584098	0.259742017663432	0.543771600614873	Bacteria	Proteobacteria	Betaproteobacteria	Burkholderiales	Burkholderiaceae	Burkholderia
DENOVO964	4.20161262654156	-1.16383322449038	1.03562190554342	-1.12380128139496	0.261097337767905	0.545186231628947	Bacteria	Bacteroidetes	Bacteroidia	Bacteroidales	Porphyromonadaceae	NA
DENOVO633	10.1762801460303	-0.626629942971515	0.558386153865419	-1.12221611985483	0.261770560347894	0.545186231628947	Bacteria	Firmicutes	Clostridia	Clostridiales	Ruminococcaceae	NA
DENOVO563	6.41576231370362	1.09290854603198	0.976674114496614	1.11901045580109	0.263135678452495	0.546616899053379	Bacteria	Fusobacteria	Fusobacteriia	Fusobacteriales	Fusobacteriaceae	Fusobacterium
DENOVO571	6.62055214567332	-0.709169321941907	0.634690695052534	-1.11734633494699	0.263846271188865	0.546684047758933	Bacteria	Actinobacteria	Actinobacteria	Coriobacteriales	Coriobacteriaceae	NA
DENOVO328	5.77638152885055	-3.08719165709789	2.77120270895599	-1.11402592351714	0.265268065524002	0.548220668749604	Bacteria	Bacteroidetes	Bacteroidia	Bacteroidales	Prevotellaceae	Prevotella
DENOVO60	17.0226709807399	0.90461134995734	0.814640358047374	1.11044259104179	0.266808353627499	0.549993690597862	Bacteria	Proteobacteria	Betaproteobacteria	Burkholderiales	Burkholderiaceae	Lautropia
DENOVO4403	7.48620146972749	-3.46201152685009	3.1346164461854	-1.10444502103698	0.269400140326248	0.553828769896552	Bacteria	Bacteroidetes	Flavobacteriia	Flavobacteriales	Flavobacteriaceae	Capnocytophaga
DENOVO376	14.5718385582119	-0.479739680040325	0.436204519983026	-1.09980446800274	0.271417325197442	0.553828769896552	Bacteria	Firmicutes	Clostridia	Clostridiales	Lachnospiraceae	NA
DENOVO58	267.840531253721	-1.10803785196843	1.00711583536908	-1.10020894623542	0.271241093570303	0.553828769896552	Bacteria	Actinobacteria	Actinobacteria	Actinomycetales	Corynebacteriaceae	Corynebacterium
DENOVO14	26.4333581048108	1.62050901591616	1.47242609936277	1.10057069527461	0.271083545522182	0.553828769896552	Bacteria	Firmicutes	Bacilli	Bacillales	Listeriaceae	Listeria
DENOVO1056	4.07603544364718	-1.84362085638563	1.68059244976674	-1.09700650900908	0.272638546745451	0.554915829992004	Bacteria	Firmicutes	Clostridia	Clostridiales	Lachnospiraceae	NA
DENOVO995	10.1306754045075	3.98195218619932	3.65010049555341	1.09091576822342	0.275309948079864	0.558941607436701	Bacteria	Bacteroidetes	Bacteroidia	Bacteroidales	Prevotellaceae	Prevotella
DENOVO4045	7.5141535892359	-3.75872659839365	3.45466918277887	-1.08801346801323	0.276589161961667	0.560127800354532	Bacteria	Firmicutes	Bacilli	Lactobacillales	Streptococcaceae	Streptococcus
DENOVO872	4.56363334047835	-1.30689114666537	1.21101458488651	-1.07917044350696	0.280511752975632	0.566647801750273	Bacteria	Cyanobacteria/Chloroplast	Chloroplast	Chloroplast	Chloroplast	Streptophyta
DENOVO1171	4.90214017555621	-2.00763356531474	1.86569960162934	-1.07607546443245	0.281893507714461	0.568015418044639	Bacteria	Proteobacteria	Betaproteobacteria	Burkholderiales	Oxalobacteraceae	Massilia
DENOVO590	9.25932751751376	-0.530239807066532	0.494911656907756	-1.07138274006215	0.283997370334607	0.570827632143874	Bacteria	Firmicutes	Clostridia	Clostridiales	Lachnospiraceae	NA
DENOVO3059	10.0108646021794	4.19785106352205	3.95185599648275	1.0622479835445	0.288123121711098	0.576516952938381	Bacteria	Bacteroidetes	Bacteroidia	Bacteroidales	Prevotellaceae	Alloprevotella
DENOVO215	26.8570278486787	-1.12525465255648	1.059611909328	-1.06194979751607	0.288258476469191	0.576516952938381	Bacteria	Cyanobacteria/Chloroplast	Chloroplast	Chloroplast	Chloroplast	Streptophyta
DENOVO595	4.48858505854232	3.38639866160714	3.19874513076143	1.05866473356727	0.289752494377115	0.578070570465234	Bacteria	Bacteroidetes	Bacteroidia	Bacteroidales	Prevotellaceae	Prevotella
DENOVO353	4.72013201166327	3.21161917259369	3.05199066676121	1.05230307797824	0.29266051996338	0.582430565655516	Bacteria	Bacteroidetes	Bacteroidia	Bacteroidales	Prevotellaceae	Prevotella
DENOVO262	34.126890395994	-0.38010627074331	0.366305768774995	-1.03767481471686	0.299421474040825	0.589658022097654	Bacteria	Bacteroidetes	Bacteroidia	Bacteroidales	Rikenellaceae	Alistipes
DENOVO170	51.7430652895315	0.227289988336876	0.218759863502958	1.03899309817316	0.298807946160466	0.589658022097654	Bacteria	Bacteroidetes	Bacteroidia	Bacteroidales	Porphyromonadaceae	Odoribacter
DENOVO437	13.4172989005291	-0.399851224898625	0.386275923450249	-1.03514405279812	0.300601642064172	0.589658022097654	Bacteria	Firmicutes	Clostridia	Clostridiales	Ruminococcaceae	Flavonifractor
DENOVO450	6.63620641525731	-1.98768160461013	1.92051611609423	-1.03497262426128	0.300681696131682	0.589658022097654	Bacteria	Actinobacteria	Actinobacteria	Actinomycetales	Actinomycetaceae	Actinomyces
DENOVO329	20.4598299618838	0.356558576768903	0.34250441526981	1.04103351919718	0.297859991883294	0.589658022097654	Bacteria	Proteobacteria	Betaproteobacteria	Burkholderiales	Sutterellaceae	Parasutterella
DENOVO134	55.8909981786953	0.852912501167761	0.822656452772559	1.03677847331438	0.299839110134613	0.589658022097654	Bacteria	Firmicutes	Bacilli	Lactobacillales	Streptococcaceae	Streptococcus
DENOVO1074	6.67529072543809	0.941217624483836	0.914173124493493	1.02958356493506	0.303205533584789	0.590395976034131	Bacteria	Firmicutes	Clostridia	Clostridiales	Lachnospiraceae	NA
DENOVO901	5.12637043148069	0.744596111741733	0.724856317929831	1.02723269884476	0.304310904365765	0.590395976034131	Bacteria	Firmicutes	Clostridia	Clostridiales	NA	NA
DENOVO3	3100.40631576004	1.53578668710284	1.49633868544199	1.02636301663831	0.304720503759551	0.590395976034131	Bacteria	Firmicutes	Bacilli	Lactobacillales	Carnobacteriaceae	Dolosigranulum
DENOVO30	61.1899141368742	1.03379379705795	1.00117535945324	1.0325801442242	0.301800424167674	0.590395976034131	Bacteria	Firmicutes	Bacilli	Lactobacillales	Streptococcaceae	Streptococcus
DENOVO4024	40.0185049615908	-2.82792608462803	2.74965363812007	-1.02846629314428	0.303730538481542	0.590395976034131	Bacteria	Firmicutes	Bacilli	Lactobacillales	Streptococcaceae	Streptococcus
DENOVO589	8.25876082559998	0.345521172760759	0.338437592526576	1.0209302405838	0.307287490517485	0.592520854921275	Bacteria	Bacteroidetes	Bacteroidia	Bacteroidales	Porphyromonadaceae	NA
DENOVO1710	7.54862417367734	-3.20700774780845	3.14052546638163	-1.02116915851774	0.307174301683261	0.592520854921275	Bacteria	Firmicutes	Negativicutes	Selenomonadales	Veillonellaceae	Veillonella
DENOVO731	5.29026035693506	0.678570358076181	0.666468685325253	1.01815790151494	0.308602922343663	0.593637125081127	Bacteria	Firmicutes	Clostridia	Clostridiales	Ruminococcaceae	NA
DENOVO1105	7.17508042068016	4.02072100237748	3.95916932887622	1.01554661303631	0.309845338714987	0.594607959533999	Bacteria	Bacteroidetes	Bacteroidia	Bacteroidales	Prevotellaceae	Prevotella
DENOVO623	70.0746534864737	-1.43471428552637	1.42698355584533	-1.00541753242312	0.314695841095062	0.602481824044227	Bacteria	Fusobacteria	Fusobacteriia	Fusobacteriales	Leptotrichiaceae	Leptotrichia
DENOVO487	7.59445430874211	-3.14759230110002	3.14090204161217	-1.00213004398074	0.316280789133843	0.603498155494532	Bacteria	Bacteroidetes	Bacteroidia	Bacteroidales	Prevotellaceae	Prevotella
DENOVO442	12.3902105183353	0.454422176288043	0.455983585162767	0.99657573446604	0.318970489132346	0.603498155494532	Bacteria	Firmicutes	Clostridia	Clostridiales	Ruminococcaceae	NA
DENOVO1054	4.95031009274429	0.765156459006925	0.766528535942851	0.998210011928337	0.318177532571727	0.603498155494532	Bacteria	Firmicutes	Clostridia	Clostridiales	NA	NA
DENOVO782	10.0545341289593	3.93644486491155	3.9496988911036	0.996644294525361	0.31893719760181	0.603498155494532	Bacteria	Proteobacteria	Epsilonproteobacteria	Campylobacterales	Campylobacteraceae	Campylobacter
DENOVO111	34.1759015460804	0.957651350315493	0.959285826021375	0.998296153595158	0.318135772224085	0.603498155494532	Bacteria	Firmicutes	Negativicutes	Selenomonadales	Veillonellaceae	Veillonella
DENOVO4806	7.55341505161386	-2.58835506536404	2.61039210966069	-0.991557956287448	0.32141320731912	0.606695655970048	Bacteria	Fusobacteria	Fusobacteriia	Fusobacteriales	Leptotrichiaceae	Leptotrichia
DENOVO1781	7.64213462260446	-3.10436830988059	3.13994932158808	-0.988668284719482	0.322825464830832	0.607937674424417	Bacteria	Firmicutes	Negativicutes	Selenomonadales	Veillonellaceae	Veillonella
DENOVO841	5.14088517647352	-3.20524485612705	3.25266865859178	-0.985420032766183	0.324417793539658	0.609512218165418	Bacteria	Actinobacteria	Actinobacteria	Actinomycetales	Actinomycetaceae	Actinomyces
DENOVO776	5.09620275198804	-0.66036968424378	0.671591271403551	-0.983291046745859	0.325464215352121	0.610056180404208	Bacteria	Firmicutes	Clostridia	Clostridiales	Ruminococcaceae	NA
DENOVO600	7.25878853078018	0.526702109739027	0.537107811545821	0.980626418787607	0.326777001363681	0.610824779931937	Bacteria	Firmicutes	Clostridia	Clostridiales	Ruminococcaceae	NA
DENOVO2430	5.68849231924128	3.87877942842367	3.96042495749668	0.979384654437533	0.327389956489574	0.610824779931937	Bacteria	Firmicutes	Clostridia	Clostridiales	Eubacteriaceae	Eubacterium
DENOVO476	10.9468849944773	-0.467841567652979	0.485189379387289	-0.964245277264276	0.334922969243866	0.623436289169876	Bacteria	Firmicutes	Clostridia	Clostridiales	Lachnospiraceae	NA
DENOVO1314	7.50024300854502	-3.74300349703763	3.90806097430293	-0.957764866425929	0.338181339173769	0.623739495135144	Bacteria	Bacteroidetes	Bacteroidia	Bacteroidales	Prevotellaceae	Prevotella
DENOVO4637	7.50981482799511	-3.74295861193562	3.90769940907538	-0.957841998604817	0.338142437569183	0.623739495135144	Bacteria	Firmicutes	Clostridia	Clostridiales	Peptostreptococcaceae	Peptostreptococcus
DENOVO821	6.26975902877532	-2.01824641550242	2.1024589724061	-0.959945683597665	0.33708255247695	0.623739495135144	Bacteria	NA	NA	NA	NA	NA
DENOVO40	14.7592552215926	-1.1946840098148	1.2426151398114	-0.961427212287241	0.336337407241179	0.623739495135144	Bacteria	Firmicutes	Bacilli	Lactobacillales	Streptococcaceae	Streptococcus
DENOVO18	42.2367712090073	-1.09856549243582	1.15359576215019	-0.952296747682395	0.340946506783047	0.626241752845326	Bacteria	Firmicutes	Bacilli	Bacillales	Staphylococcaceae	Staphylococcus
DENOVO4379	7.4980190082201	-3.74633170152157	3.9351815425373	-0.952009878331061	0.341091972083248	0.626241752845326	Bacteria	Fusobacteria	Fusobacteriia	Fusobacteriales	Leptotrichiaceae	Leptotrichia
DENOVO682	6.58655573547775	-0.6024535682947	0.633984749793891	-0.950265078916423	0.341977578177653	0.626440745479974	Bacteria	Firmicutes	Clostridia	Clostridiales	NA	NA
DENOVO1487	7.48554073696664	-3.75033639171925	3.96847351786516	-0.94503248537154	0.34464229149	0.627046697383613	Bacteria	Bacteroidetes	Bacteroidia	Bacteroidales	Prevotellaceae	Prevotella
DENOVO288	8.07351327629926	-2.7613213252181	2.915337064327	-0.947170520694336	0.343551894398266	0.627046697383613	Bacteria	Bacteroidetes	Bacteroidia	Bacteroidales	Porphyromonadaceae	NA
DENOVO276	26.3972941212048	0.320609024276757	0.338842631523116	0.946188567936691	0.344052416002068	0.627046697383613	Bacteria	Firmicutes	Clostridia	Clostridiales	Lachnospiraceae	NA
DENOVO4755	39.942599492241	-2.87474698771247	3.0524854287192	-0.941772550547012	0.34630910153307	0.628660215846069	Bacteria	Firmicutes	Bacilli	Lactobacillales	Streptococcaceae	Streptococcus
DENOVO662	7.15697463665085	0.331683950324818	0.355149935061454	0.933926540821202	0.350341787071118	0.634551641301845	Bacteria	Bacteroidetes	Bacteroidia	Bacteroidales	Rikenellaceae	Alistipes
DENOVO526	11.0808051333291	-0.41242558986888	0.44282894831734	-0.931342884054924	0.351676225571527	0.635127165361585	Bacteria	Firmicutes	Clostridia	Clostridiales	Lachnospiraceae	NA
DENOVO1052	8.62508318588054	1.01139302965675	1.08721329867448	0.930261827085655	0.352235537117405	0.635127165361585	Bacteria	Firmicutes	Clostridia	Clostridiales	Ruminococcaceae	Anaerotruncus
DENOVO264	37.2110850671961	0.310841351402642	0.335625980860076	0.926154020037658	0.35436594380895	0.637542300691994	Bacteria	Firmicutes	Clostridia	Clostridiales	Lachnospiraceae	NA
DENOVO540	8.4637335200951	0.44998775818583	0.487991038836261	0.922122994838062	0.356464423851968	0.639889366647408	Bacteria	Firmicutes	Clostridia	Clostridiales	Lachnospiraceae	NA
DENOVO24	511.311651111839	0.0924309555774978	0.100615438231011	0.91865579679013	0.358275637310278	0.641711474826853	Bacteria	Firmicutes	Bacilli	Lactobacillales	Lactobacillaceae	Lactobacillus
DENOVO3271	97.4257819634094	-2.22170296485351	2.43039170126841	-0.914133702684227	0.360646595152856	0.644109163423485	Bacteria	Bacteroidetes	Bacteroidia	Bacteroidales	Prevotellaceae	NA
DENOVO916	3.99770943823909	-0.628629523381128	0.688488832835481	-0.913056963890283	0.361212582962054	0.644109163423485	Bacteria	Firmicutes	Clostridia	Clostridiales	NA	NA
DENOVO220	34.2844611058628	0.233722479468758	0.257262724584541	0.908497256437756	0.363615562625629	0.64696278913081	Bacteria	Firmicutes	Clostridia	Clostridiales	Lachnospiraceae	NA
DENOVO349	23.6488009052265	-0.40392733282455	0.446086049014544	-0.905491964424515	0.365204815011339	0.648359209028941	Bacteria	Firmicutes	Clostridia	Clostridiales	Ruminococcaceae	Oscillibacter
DENOVO202	50.4671918476572	-2.14108560549458	2.41094039689897	-0.888070733000499	0.374502704492804	0.662793037360968	Bacteria	Bacteroidetes	Bacteroidia	Bacteroidales	Prevotellaceae	Prevotella
DENOVO3335	35.2554049015986	-2.21101904222134	2.49647130744777	-0.885657702383828	0.375802007535933	0.662793037360968	Bacteria	Bacteroidetes	Bacteroidia	Bacteroidales	Prevotellaceae	Prevotella
DENOVO648	5.51356501208922	-0.478147700186739	0.539604383791924	-0.886107886720054	0.375559393556644	0.662793037360968	Bacteria	Firmicutes	Clostridia	Clostridiales	Lachnospiraceae	NA
DENOVO1577	7.5728682357031	-2.75929395187533	3.13225093070004	-0.880930044534664	0.378355684634125	0.664389285000228	Bacteria	Bacteroidetes	Bacteroidia	Bacteroidales	Prevotellaceae	Prevotella
DENOVO744	5.70660089657514	0.543530798801589	0.616758384126139	0.881270223138834	0.378171578812573	0.664389285000228	Bacteria	Firmicutes	Clostridia	Clostridiales	Ruminococcaceae	Oscillibacter
DENOVO378	14.1715260885867	0.356024981409959	0.410027407529452	0.868295569691608	0.385232546880504	0.674994419099318	Bacteria	Bacteroidetes	Bacteroidia	Bacteroidales	Porphyromonadaceae	NA
DENOVO4126	5.17562825738993	-2.00674239603341	2.33236755156155	-0.860388575844261	0.389574881108553	0.676718435718737	Bacteria	Bacteroidetes	Flavobacteriia	Flavobacteriales	Flavobacteriaceae	Capnocytophaga
DENOVO579	9.28655803179353	-0.447022123209513	0.519499829802311	-0.860485600889651	0.389521417468333	0.676718435718737	Bacteria	Proteobacteria	Betaproteobacteria	Burkholderiales	Sutterellaceae	Parasutterella
DENOVO381	9.50674007137907	0.749145265705457	0.868356923777497	0.86271583169574	0.388293725721885	0.676718435718737	Bacteria	Firmicutes	Negativicutes	Selenomonadales	Veillonellaceae	Veillonella
DENOVO1321	5.22863719221916	-2.55268153704569	2.95520229638472	-0.863792485600239	0.387701896546643	0.676718435718737	Bacteria	Candidatus Saccharibacteria	Saccharibacteria_genera_incertae_sedis	Saccharibacteria_genera_incertae_sedis	Saccharibacteria_genera_incertae_sedis	Saccharibacteria_genera_incertae_sedis
DENOVO2767	10.0860460895038	-3.38956692149317	3.95006027564488	-0.858105113583311	0.390834423970415	0.677353255497802	Bacteria	Bacteroidetes	Bacteroidia	Bacteroidales	Prevotellaceae	Prevotella
DENOVO685	7.8669731508532	0.497876477746424	0.581168929028947	0.856681169411975	0.391621112980119	0.677353255497802	Bacteria	Firmicutes	Clostridia	Clostridiales	NA	NA
DENOVO650	5.66146248328013	0.858371689364287	1.00416516649195	0.854811258154875	0.392655644607949	0.677688328809437	Bacteria	Firmicutes	Negativicutes	Selenomonadales	Veillonellaceae	Megasphaera
DENOVO3485	5.11228769572833	-2.40473839166397	2.83550631762239	-0.848080773694196	0.396392988222253	0.682676813049435	Bacteria	Fusobacteria	Fusobacteriia	Fusobacteriales	Leptotrichiaceae	Leptotrichia
DENOVO311	22.091468318446	0.294521806409965	0.348112449259951	0.846053644551024	0.397522818864671	0.683162882739711	Bacteria	Firmicutes	Clostridia	Clostridiales	Lachnospiraceae	Clostridium XlVa
DENOVO459	9.86638726032642	0.685050626702506	0.816038204588647	0.839483522769415	0.401198031723513	0.688011943764152	Bacteria	Actinobacteria	Actinobacteria	Actinomycetales	Actinomycetaceae	Actinomyces
DENOVO39	282.030321514335	0.111595392478497	0.133631581726806	0.83509744505338	0.403662845110268	0.689305621099314	Bacteria	Firmicutes	Clostridia	Clostridiales	Lachnospiraceae	NA
DENOVO3321	7.49254320844915	-3.26214611338835	3.90422542785812	-0.835542458719651	0.403412351371252	0.689305621099314	Bacteria	Actinobacteria	Actinobacteria	Actinomycetales	Micrococcaceae	Rothia
DENOVO326	18.4220952614917	0.261657150969557	0.314990991518309	0.830681378246171	0.406153648860764	0.692092687065065	Bacteria	Firmicutes	Clostridia	Clostridiales	Lachnospiraceae	NA
DENOVO1372	5.68798454061207	0.960685746150134	1.18504755841474	0.810672735729912	0.417553634448838	0.708670608616236	Bacteria	Firmicutes	Clostridia	Clostridiales	NA	NA
DENOVO354	27.0554882963769	0.317092866479744	0.391221093572306	0.810520883688339	0.417640867360685	0.708670608616236	Bacteria	Firmicutes	Bacilli	Lactobacillales	Lactobacillaceae	Lactobacillus
DENOVO804	6.97081192682695	-0.694115002012089	0.86246636524587	-0.804802401557089	0.420933715603819	0.709654092133608	Bacteria	Bacteroidetes	Bacteroidia	Bacteroidales	Rikenellaceae	Alistipes
DENOVO3050	4.82976067635298	-0.33260850971226	0.412007800530732	-0.807286923412147	0.419501196096938	0.709654092133608	Bacteria	Bacteroidetes	Bacteroidia	Bacteroidales	Porphyromonadaceae	NA
DENOVO3859	34.9777216261048	-2.46546234820816	3.06877730146446	-0.803402171617865	0.421742320263025	0.709654092133608	Bacteria	Firmicutes	Negativicutes	Selenomonadales	Veillonellaceae	Veillonella
DENOVO2472	17.6151276427319	2.41534310328148	2.99655441535228	0.806040127590183	0.420219711971943	0.709654092133608	Bacteria	NA	NA	NA	NA	NA
DENOVO2097	8.15544647627713	-1.97364065604681	2.47306472125475	-0.798054591569869	0.424838810784509	0.713375169775655	Bacteria	Bacteroidetes	Bacteroidia	Bacteroidales	Prevotellaceae	Prevotella
DENOVO286	24.9527947163564	0.238666484568506	0.302994805000055	0.787691672035309	0.430877078022267	0.721033942724769	Bacteria	Firmicutes	Clostridia	Clostridiales	Lachnospiraceae	NA
DENOVO192	47.0313405767033	-0.193514999582695	0.245839912259452	-0.787158593591041	0.431189032746078	0.721033942724769	Bacteria	Firmicutes	Clostridia	Clostridiales	Lachnospiraceae	NA
DENOVO282	23.5985431689771	-0.242556319697255	0.313360194993873	-0.774049555662285	0.438901486554389	0.726395478773794	Bacteria	Bacteroidetes	Bacteroidia	Bacteroidales	Rikenellaceae	Alistipes
DENOVO289	27.4535768330412	0.238096849974829	0.307205977110151	0.775039770432128	0.43831615949182	0.726395478773794	Bacteria	Firmicutes	Clostridia	Clostridiales	Lachnospiraceae	NA
DENOVO869	3.93926210061019	-0.598432051360151	0.771595864338129	-0.77557705920765	0.437998749978434	0.726395478773794	Bacteria	Proteobacteria	Alphaproteobacteria	Rhodospirillales	Rhodospirillaceae	NA
DENOVO36	52.8488841893205	0.706348077379872	0.906686334369122	0.779043480203497	0.435954102341672	0.726395478773794	Bacteria	Proteobacteria	Gammaproteobacteria	Enterobacteriales	Enterobacteriaceae	Serratia
DENOVO1265	7.51491491225293	-3.02786149481381	3.91156970673408	-0.774078367976188	0.438884448931656	0.726395478773794	Bacteria	Proteobacteria	Gammaproteobacteria	Cardiobacteriales	Cardiobacteriaceae	Cardiobacterium
DENOVO4291	10.4442269675946	-2.08767279408111	2.72256925692815	-0.766802456454902	0.443198975654683	0.732004865528022	Bacteria	Firmicutes	Bacilli	Lactobacillales	Streptococcaceae	Streptococcus
DENOVO140	72.2032356806669	0.18811077972094	0.248519935220851	0.756924306912331	0.449095211979394	0.738715797664064	Bacteria	Bacteroidetes	Bacteroidia	Bacteroidales	Porphyromonadaceae	NA
DENOVO515	5.62651969384392	-2.02438486930441	2.6710404147377	-0.757901250065213	0.448510101878101	0.738715797664064	Bacteria	Actinobacteria	Actinobacteria	Actinomycetales	Corynebacteriaceae	Corynebacterium
DENOVO233	10.0275729582145	0.589774535763527	0.781933798311855	0.754251238451148	0.450698375900632	0.739842955144419	Bacteria	Bacteroidetes	Bacteroidia	Bacteroidales	Prevotellaceae	Prevotella
DENOVO1156	4.18683900991948	-0.801763061220996	1.07161292421052	-0.74818345608483	0.454349508507169	0.741947510034246	Bacteria	NA	NA	NA	NA	NA
DENOVO525	11.8620098548352	0.392668786445768	0.523547180751446	0.750016046084273	0.45324504065866	0.741947510034246	Bacteria	Firmicutes	Clostridia	NA	NA	NA
DENOVO5	719.689758136196	-0.611955928815447	0.818634237246594	-0.747532782007394	0.454742022279054	0.741947510034246	Bacteria	Firmicutes	Bacilli	Bacillales	Staphylococcaceae	Staphylococcus
DENOVO431	11.4612214733429	-0.294761858957477	0.409359428847413	-0.720056356799708	0.471490297238848	0.743681369030356	Bacteria	Bacteroidetes	Bacteroidia	Bacteroidales	Bacteroidaceae	Bacteroides
DENOVO53	235.422935610163	0.12239630419119	0.167868102142632	0.729121867876921	0.465927119104588	0.743681369030356	Bacteria	Bacteroidetes	Bacteroidia	Bacteroidales	Bacteroidaceae	Bacteroides
DENOVO146	63.8351849448319	-0.137923891742528	0.187288873220684	-0.736423308927761	0.46147312378261	0.743681369030356	Bacteria	Bacteroidetes	Bacteroidia	Bacteroidales	Porphyromonadaceae	NA
DENOVO397	16.1944693817698	-0.259790537488506	0.353624959237014	-0.734649890236916	0.462552745469667	0.743681369030356	Bacteria	Bacteroidetes	Bacteroidia	Bacteroidales	Porphyromonadaceae	NA
DENOVO9	7.00050275629362	0.692544799738967	0.961406656602102	0.72034533460235	0.471312398608739	0.743681369030356	Bacteria	Bacteroidetes	Flavobacteriia	Flavobacteriales	Flavobacteriaceae	NA
DENOVO89	111.160152990099	0.128135543074483	0.174589303862167	0.733925505400045	0.462994141376001	0.743681369030356	Bacteria	Firmicutes	Clostridia	Clostridiales	Lachnospiraceae	NA
DENOVO656	6.27200091255837	0.497994908600204	0.680432852014957	0.731879578014934	0.464242071994887	0.743681369030356	Bacteria	Firmicutes	Clostridia	Clostridiales	Lachnospiraceae	NA
DENOVO374	19.6838478884221	-0.275408350828623	0.378148300702511	-0.728307783790061	0.46642519857687	0.743681369030356	Bacteria	Firmicutes	Clostridia	Clostridiales	Lachnospiraceae	NA
DENOVO568	8.01069072441216	-0.337703827887714	0.46748250126388	-0.722388168486954	0.470055859036125	0.743681369030356	Bacteria	Firmicutes	Clostridia	Clostridiales	Lachnospiraceae	NA
DENOVO748	5.89927139966654	-0.419777328572863	0.564562299162484	-0.743544741112883	0.457151944411886	0.743681369030356	Bacteria	Firmicutes	Clostridia	Clostridiales	Lachnospiraceae	NA
DENOVO736	4.86243554989338	0.474660872407829	0.652877772222082	0.727028691438386	0.467208379778086	0.743681369030356	Bacteria	Firmicutes	Clostridia	Clostridiales	NA	NA
DENOVO612	9.57000604565924	0.333960301084466	0.461887778888375	0.723033421425888	0.469659351286564	0.743681369030356	Bacteria	Firmicutes	Clostridia	Clostridiales	Ruminococcaceae	NA
DENOVO19	91.910757548713	0.765999114395016	1.05761008665386	0.724273646839489	0.468897752549403	0.743681369030356	Bacteria	Proteobacteria	Gammaproteobacteria	Enterobacteriales	Enterobacteriaceae	Serratia
DENOVO270	41.2213158159679	-0.895368602566125	1.24058980507149	-0.721728164221479	0.470461622723243	0.743681369030356	Bacteria	Proteobacteria	Betaproteobacteria	Neisseriales	Neisseriaceae	Gulbenkiania
DENOVO666	5.00920268321636	-1.34017358052863	1.8274144336195	-0.73337145415569	0.463331904818709	0.743681369030356	Bacteria	Firmicutes	Negativicutes	Selenomonadales	Veillonellaceae	Sporolituus
DENOVO4583	5.18608984981899	-2.55812024082735	3.49410872362905	-0.732123824175236	0.464092993650138	0.743681369030356	Bacteria	Firmicutes	Negativicutes	Selenomonadales	Veillonellaceae	Megasphaera
DENOVO280	70.1936367879706	-1.59551276199053	2.15808466796555	-0.73931889034485	0.459713381207606	0.743681369030356	Bacteria	Firmicutes	Bacilli	Lactobacillales	Streptococcaceae	Streptococcus
DENOVO65	26.1671331781084	1.34250460189661	1.8820811432925	0.7133085662545	0.47565483785777	0.748784764283911	Bacteria	Firmicutes	Bacilli	Lactobacillales	Streptococcaceae	Streptococcus
DENOVO74	100.623576506577	0.532562140427377	0.778055866568949	0.684478021836473	0.493673363079853	0.756840983365372	Bacteria	Bacteroidetes	Bacteroidia	Bacteroidales	Prevotellaceae	Prevotella
DENOVO534	9.74461504378222	-0.278162173184108	0.402299290677201	-0.691430931225035	0.489294771592057	0.756840983365372	Bacteria	Bacteroidetes	Bacteroidia	Bacteroidales	Rikenellaceae	Alistipes
DENOVO295	23.6656841083177	-0.249633040925162	0.356065333695169	-0.701087742337968	0.483248259484928	0.756840983365372	Bacteria	Bacteroidetes	Bacteroidia	Bacteroidales	Porphyromonadaceae	NA
DENOVO1675	5.08624908241962	-1.67968027900646	2.45376002486814	-0.68453323144211	0.493638512435577	0.756840983365372	Bacteria	Bacteroidetes	Flavobacteriia	Flavobacteriales	Flavobacteriaceae	Capnocytophaga
DENOVO194	33.1411180955259	-1.78991418801253	2.59405875877964	-0.690005259886473	0.490190879604982	0.756840983365372	Bacteria	Bacteroidetes	Flavobacteriia	Flavobacteriales	Flavobacteriaceae	Capnocytophaga
DENOVO300	21.9768214460722	-0.236603711861938	0.342300313499582	-0.69121675479338	0.489429336200077	0.756840983365372	Bacteria	Firmicutes	Clostridia	Clostridiales	Lachnospiraceae	NA
DENOVO497	10.3119975857724	0.324527883156445	0.466411607681882	0.695797183885249	0.486555853101077	0.756840983365372	Bacteria	Firmicutes	Clostridia	Clostridiales	Lachnospiraceae	NA
DENOVO1020	12.6285692418727	0.896048211335865	1.30214543373484	0.688132207142025	0.491369530286914	0.756840983365372	Bacteria	Firmicutes	Clostridia	Clostridiales	Lachnospiraceae	NA
DENOVO457	14.3766578410159	-0.318315304917761	0.463467541352958	-0.686812509002319	0.492200886031088	0.756840983365372	Bacteria	Firmicutes	Clostridia	Clostridiales	Lachnospiraceae	NA
DENOVO496	10.8326247146425	-0.299435338486797	0.430537674436665	-0.695491605650055	0.486747270029085	0.756840983365372	Bacteria	Firmicutes	Clostridia	Clostridiales	Lachnospiraceae	NA
DENOVO723	7.76298214599486	-0.472825487745762	0.691174743092248	-0.684089649500772	0.493918557382364	0.756840983365372	Bacteria	Firmicutes	Clostridia	Clostridiales	Lachnospiraceae	NA
DENOVO827	4.50632211823263	-0.524100560256236	0.763183542354933	-0.686729379198919	0.492253279647774	0.756840983365372	Bacteria	Proteobacteria	Alphaproteobacteria	Rhodospirillales	Rhodospirillaceae	NA
DENOVO4382	32.3037534672621	-1.30197594957347	1.88303264597186	-0.69142505434445	0.489298463703204	0.756840983365372	Bacteria	Firmicutes	Negativicutes	Selenomonadales	Veillonellaceae	Veillonella
DENOVO4561	64.4100280334081	-1.80693797322911	2.58761700025894	-0.698301940761825	0.484988385786506	0.756840983365372	Bacteria	Firmicutes	NA	NA	NA	NA
DENOVO573	12.6737661219111	-0.478517744924061	0.706897192345219	-0.676926928138615	0.498452317853953	0.760895015511906	Bacteria	Firmicutes	Clostridia	Clostridiales	Lachnospiraceae	NA
DENOVO3755	51.3045546850364	-1.77521593398244	2.61829186502611	-0.678005365900924	0.497768290992842	0.760895015511906	Bacteria	Firmicutes	Bacilli	Lactobacillales	NA	NA
DENOVO3981	5.30597866478479	1.96951466824366	2.91874479301749	0.674781389916422	0.49981466569002	0.761532363981391	Bacteria	Proteobacteria	Betaproteobacteria	Neisseriales	Neisseriaceae	Morococcus
DENOVO156	12.1350763463124	-0.57154404004307	0.849039674454233	-0.673165291610738	0.500842139673555	0.761658046371481	Bacteria	Bacteroidetes	Bacteroidia	Bacteroidales	Prevotellaceae	Prevotella
DENOVO419	13.5287006583141	0.279869173253949	0.421639941191718	0.663763429202012	0.506841735517919	0.76933039327202	Bacteria	Firmicutes	Clostridia	Clostridiales	Lachnospiraceae	NA
DENOVO4468	5.08721178546165	-2.43835596626597	3.69105492607816	-0.660612213879132	0.508861034181231	0.770943596898632	Bacteria	Firmicutes	Negativicutes	Selenomonadales	Veillonellaceae	Veillonella
DENOVO892	7.29137977647807	0.603260649412158	0.919183948210982	0.656300243913409	0.51163096064965	0.773685842933617	Bacteria	Firmicutes	Clostridia	Clostridiales	Ruminococcaceae	NA
DENOVO1511	4.09425048270492	-0.428964405173336	0.659700118042803	-0.650241516472646	0.515536227567845	0.777388232289914	Bacteria	Bacteroidetes	Bacteroidia	Bacteroidales	NA	NA
DENOVO410	16.2585885020012	0.293527570800025	0.45292110792726	0.648076598026794	0.516935409154817	0.777388232289914	Bacteria	Firmicutes	NA	NA	NA	NA
DENOVO4780	10.4565707399586	1.78903872414909	2.7608791998028	0.647996016731509	0.516987526596895	0.777388232289914	Bacteria	Actinobacteria	Actinobacteria	Actinomycetales	Micrococcaceae	Rothia
DENOVO614	5.35024421159719	0.523512532628909	0.809728807720386	0.646528229744899	0.517937321016977	0.777388232289914	Bacteria	Actinobacteria	Actinobacteria	Coriobacteriales	Coriobacteriaceae	Atopobium
DENOVO696	5.89605135139653	0.398947199128816	0.618947001225276	0.644557932002344	0.519213704006045	0.777855474774856	Bacteria	Firmicutes	Clostridia	Clostridiales	Lachnospiraceae	NA
DENOVO265	24.6850776896025	0.533669538912809	0.841226932446515	0.634394261915454	0.525823553406044	0.785977860579249	Bacteria	Bacteroidetes	Bacteroidia	Bacteroidales	Prevotellaceae	Prevotella
DENOVO333	5.65657767547462	-1.46660094311129	2.31607594028601	-0.633226621632357	0.526585663415377	0.785977860579249	Bacteria	Fusobacteria	Fusobacteriia	Fusobacteriales	Fusobacteriaceae	Fusobacterium
DENOVO2662	30.1907795283072	-2.13535267808533	3.45416611039887	-0.618196291040197	0.536445954652707	0.791554626491409	Bacteria	Bacteroidetes	Bacteroidia	Bacteroidales	Prevotellaceae	Prevotella
DENOVO1201	4.98082152882792	-2.45698543348049	3.97530641021123	-0.61806190012657	0.536534535855442	0.791554626491409	Bacteria	Bacteroidetes	Bacteroidia	Bacteroidales	Prevotellaceae	Prevotella
DENOVO1186	5.49374849481517	0.591232779727509	0.960464455605953	0.615569661403558	0.538178579798129	0.791554626491409	Bacteria	Firmicutes	Clostridia	Clostridiales	Lachnospiraceae	Acetatifactor
DENOVO159	31.5674268838349	0.527676244421293	0.85660597386966	0.616008130363078	0.537889153789312	0.791554626491409	Bacteria	Actinobacteria	Actinobacteria	Coriobacteriales	Coriobacteriaceae	Atopobium
DENOVO4418	4.98082152882792	-2.45698543348049	3.97530641021123	-0.61806190012657	0.536534535855442	0.791554626491409	Bacteria	Actinobacteria	Actinobacteria	Coriobacteriales	Coriobacteriaceae	Atopobium
DENOVO1060	5.08629981980511	-2.4569769841871	3.97530634579816	-0.618059784696615	0.536535930259499	0.791554626491409	Bacteria	Firmicutes	Negativicutes	Selenomonadales	Veillonellaceae	Selenomonas
DENOVO3388	5.00761170590424	-2.45698280697055	3.97530639705382	-0.618061241465932	0.536534970017136	0.791554626491409	Bacteria	Firmicutes	Bacilli	Lactobacillales	Streptococcaceae	Streptococcus
DENOVO3657	4.98082152882792	-2.45698543348049	3.97530641021123	-0.61806190012657	0.536534535855442	0.791554626491409	Bacteria	Firmicutes	Bacilli	Lactobacillales	Streptococcaceae	Streptococcus
DENOVO3701	55.2538388272281	-1.69860994669279	2.79592151100929	-0.607531341636129	0.543498349595366	0.796472126861573	Bacteria	Bacteroidetes	Bacteroidia	Bacteroidales	Prevotellaceae	Prevotella
DENOVO1013	5.43797729864622	-0.514167603323453	0.844598561558578	-0.608771583004635	0.54267585180341	0.796472126861573	Bacteria	Firmicutes	Clostridia	Clostridiales	NA	NA
DENOVO195	46.944717087177	0.169088091151264	0.282854805506699	0.59779112060113	0.549979316165335	0.80450694887343	Bacteria	Bacteroidetes	Bacteroidia	Bacteroidales	Porphyromonadaceae	NA
DENOVO75	109.630403618509	0.505839199103948	0.864111164591664	0.585386718551406	0.558287717141103	0.815180978289364	Bacteria	Actinobacteria	Actinobacteria	Actinomycetales	Corynebacteriaceae	Corynebacterium
DENOVO164	58.4530549306691	-0.112823189494443	0.194278403204535	-0.580729446163211	0.561422812651577	0.816799254507529	Bacteria	Bacteroidetes	Bacteroidia	Bacteroidales	Porphyromonadaceae	NA
DENOVO640	7.30157786324318	0.353777216275859	0.608185521684853	0.581692927013112	0.560773536576139	0.816799254507529	Bacteria	Firmicutes	Clostridia	Clostridiales	Lachnospiraceae	NA
DENOVO2014	21.0865689733681	0.207268827961624	0.359688314157771	0.576245654371495	0.564449150439372	0.818248228874342	Bacteria	Bacteroidetes	Bacteroidia	Bacteroidales	Porphyromonadaceae	NA
DENOVO705	6.67785856676747	-0.324869848595057	0.563635709585705	-0.57638265828446	0.564356563403483	0.818248228874342	Bacteria	Firmicutes	Clostridia	Clostridiales	Lachnospiraceae	NA
DENOVO314	22.9577811597251	0.193460819051501	0.338914414326904	0.57082499555447	0.568118277597846	0.819248466697736	Bacteria	Bacteroidetes	Bacteroidia	Bacteroidales	Porphyromonadaceae	NA
DENOVO753	5.54758567725396	0.323281923401009	0.567935566680416	0.569222887889542	0.569204890013315	0.819248466697736	Bacteria	Firmicutes	Clostridia	Clostridiales	Lachnospiraceae	NA
DENOVO61	196.870433665995	0.0922104378076704	0.161904560941613	0.569535763979645	0.568992607187397	0.819248466697736	Bacteria	Firmicutes	Clostridia	Clostridiales	Lachnospiraceae	NA
DENOVO4459	5.14062403237329	-1.80913402606913	3.16630593876204	-0.571370569066509	0.567748474810061	0.819248466697736	Bacteria	Firmicutes	Bacilli	Lactobacillales	Streptococcaceae	Streptococcus
DENOVO279	11.4810541167577	-0.770040159039357	1.35714190904013	-0.567398408309403	0.570443531051738	0.819567711279323	Bacteria	Cyanobacteria/Chloroplast	Chloroplast	Chloroplast	Chloroplast	Streptophyta
DENOVO400	19.1568513106525	-0.662575896223911	1.17686366854735	-0.56300140273831	0.573433928755183	0.822052006845459	Bacteria	Proteobacteria	Betaproteobacteria	Neisseriales	Neisseriaceae	Gulbenkiania
DENOVO135	76.7339516445076	-0.114664917272907	0.204081525582646	-0.561858389413458	0.574212506022324	0.822052006845459	Bacteria	Firmicutes	Bacilli	Lactobacillales	Lactobacillaceae	Lactobacillus
DENOVO421	11.8759773831939	-0.199758009974002	0.356898597331853	-0.559705225706625	0.575680517353862	0.822692370544703	Bacteria	Firmicutes	Clostridia	Clostridiales	Ruminococcaceae	NA
DENOVO251	6.78594716214402	0.610107828090432	1.09329680071579	0.558044098995796	0.576814271339371	0.822853633096519	Bacteria	Actinobacteria	Actinobacteria	Actinomycetales	NA	NA
DENOVO652	6.52057831336396	0.316096876844765	0.576179312300156	0.548608514913317	0.583274141091509	0.827674221337599	Bacteria	Bacteroidetes	Bacteroidia	Bacteroidales	Rikenellaceae	Alistipes
DENOVO3598	6.77576857464571	0.244914702984269	0.446158363671537	0.548941189780263	0.583045809855925	0.827674221337599	Bacteria	Bacteroidetes	Bacteroidia	Bacteroidales	NA	NA
DENOVO1017	6.01979024049963	0.292733921643514	0.53156665148036	0.550700313551046	0.581839129652418	0.827674221337599	Bacteria	Bacteroidetes	Bacteroidia	Bacteroidales	NA	NA
DENOVO70	9.41353568231165	-0.948470534545212	1.74702646899137	-0.542905646468428	0.587194768070007	0.830314005376185	Bacteria	Actinobacteria	Actinobacteria	Actinomycetales	Micrococcaceae	Rothia
DENOVO957	4.00382980524023	0.578334801325549	1.06320425859129	0.543954556852342	0.586472744595098	0.830314005376185	Bacteria	Actinobacteria	Actinobacteria	Actinomycetales	Actinomycetaceae	Actinomyces
DENOVO430	4.84550601900459	1.89994049425585	3.52798846113475	0.538533647483855	0.590208682031548	0.83311418164173	Bacteria	Proteobacteria	Epsilonproteobacteria	Campylobacterales	Campylobacteraceae	Campylobacter
DENOVO302	26.5733290954607	0.192832515429901	0.36117145290339	0.533908518737447	0.593404827986815	0.836161348526876	Bacteria	Bacteroidetes	Bacteroidia	Bacteroidales	Bacteroidaceae	Bacteroides
DENOVO129	75.1563738135868	0.111468630764763	0.210961228388168	0.528384441143189	0.597232534205278	0.837164213164268	Bacteria	Bacteroidetes	Bacteroidia	Bacteroidales	Bacteroidaceae	Bacteroides
DENOVO556	9.52783726981716	-0.257586296166507	0.486260871299	-0.529728611472252	0.596300107605433	0.837164213164268	Bacteria	Firmicutes	Clostridia	Clostridiales	Lachnospiraceae	NA
DENOVO549	8.67112222959518	0.255359298461106	0.482634379194125	0.529094713243367	0.596739748700258	0.837164213164268	Bacteria	Firmicutes	Clostridia	Clostridiales	Ruminococcaceae	NA
DENOVO69	181.837905214397	0.0824717458659164	0.158762235313817	0.519467023772367	0.603435103007625	0.839881283564082	Bacteria	Bacteroidetes	Bacteroidia	Bacteroidales	Porphyromonadaceae	NA
DENOVO602	8.61883300916111	-0.232111499864361	0.445057676382181	-0.521531280509903	0.601996720731901	0.839881283564082	Bacteria	Bacteroidetes	Bacteroidia	Bacteroidales	Porphyromonadaceae	NA
DENOVO671	6.01461342372607	0.269955920872988	0.52235303188638	0.516807416428872	0.60529060233496	0.839881283564082	Bacteria	Firmicutes	Clostridia	Clostridiales	Lachnospiraceae	NA
DENOVO96	100.64089131143	0.0754578999583709	0.144473712132099	0.522295017168081	0.60146493800188	0.839881283564082	Bacteria	Firmicutes	Clostridia	Clostridiales	Lachnospiraceae	NA
DENOVO136	67.7024355528954	-0.118979060885	0.229917440657502	-0.517486018219201	0.604816926706026	0.839881283564082	Bacteria	Firmicutes	Clostridia	Clostridiales	Ruminococcaceae	NA
DENOVO3004	49.1005698357118	-1.94174381454251	3.75857058674911	-0.516617626229542	0.605423108871876	0.839881283564082	Bacteria	Firmicutes	Negativicutes	Selenomonadales	Veillonellaceae	Veillonella
DENOVO365	13.0539521509574	0.481359746244663	0.937322192176448	0.513547796331327	0.607568185790978	0.840974313626156	Bacteria	Firmicutes	Negativicutes	Selenomonadales	Veillonellaceae	Megasphaera
DENOVO258	4.57030492949296	-0.443075743833968	0.864530025926175	-0.512504748877054	0.608297797573262	0.840974313626156	Bacteria	Fusobacteria	Fusobacteriia	Fusobacteriales	Leptotrichiaceae	Leptotrichia
DENOVO461	11.0209581871191	-0.185680544447751	0.368494003423614	-0.503890274258537	0.61433848538822	0.847871265792646	Bacteria	Bacteroidetes	Bacteroidia	Bacteroidales	NA	NA
DENOVO290	26.2380346994918	0.155572981765934	0.312552014896072	0.497750692209307	0.618659773631064	0.849791692734327	Bacteria	Bacteroidetes	Bacteroidia	Bacteroidales	Porphyromonadaceae	NA
DENOVO845	4.80987283098654	0.38352256315266	0.770073779413514	0.498033530559565	0.618460408912974	0.849791692734327	Bacteria	Firmicutes	Clostridia	Clostridiales	Lachnospiraceae	NA
DENOVO394	14.8395518380289	0.166953735974338	0.338309110082574	0.493494650302466	0.621663118910019	0.849791692734327	Bacteria	Firmicutes	Clostridia	Clostridiales	Lachnospiraceae	NA
DENOVO508	9.43613695391209	-0.255054020334908	0.516167881551851	-0.494129970985586	0.62121439256751	0.849791692734327	Bacteria	Firmicutes	Clostridia	Clostridiales	Ruminococcaceae	NA
DENOVO903	4.19269025038923	0.227673499528712	0.461869870813472	0.4929386260414	0.622055953738528	0.849791692734327	Bacteria	Proteobacteria	Deltaproteobacteria	Desulfovibrionales	Desulfovibrionaceae	NA
DENOVO17	835.704722943716	0.0508718597267365	0.102881916263042	0.494468431134882	0.620975396009129	0.849791692734327	Bacteria	Firmicutes	Bacilli	Lactobacillales	Lactobacillaceae	Lactobacillus
DENOVO588	14.366399404701	-0.298075193664434	0.612600710770441	-0.486573372220803	0.62656069746745	0.854301825079285	Bacteria	Firmicutes	Clostridia	Clostridiales	Ruminococcaceae	Clostridium IV
DENOVO427	14.8868779948185	0.194452522890134	0.40070115734842	0.48528066196987	0.627477271025976	0.854301825079285	Bacteria	Firmicutes	Clostridia	Clostridiales	Ruminococcaceae	Intestinimonas
DENOVO247	35.4286327729267	0.128385685118349	0.266499909355719	0.481747575182031	0.629985275057902	0.854828504539846	Bacteria	Bacteroidetes	Bacteroidia	Bacteroidales	Porphyromonadaceae	NA
DENOVO492	9.38015894171413	0.209023800529997	0.433650543376047	0.482009774282098	0.629799002818622	0.854828504539846	Bacteria	Firmicutes	Clostridia	Clostridiales	Lachnospiraceae	NA
DENOVO574	11.122988202724	0.221497066645931	0.464333738093952	0.477021263962331	0.633346979934028	0.857442160054993	Bacteria	Firmicutes	Clostridia	Clostridiales	Lachnospiraceae	NA
DENOVO4106	5.02636218533468	-1.68682385011	3.54337913015694	-0.476049496299677	0.63403911587193	0.857442160054993	Bacteria	Firmicutes	Negativicutes	Selenomonadales	Veillonellaceae	Veillonella
DENOVO770	5.02180864105297	-0.350500190831511	0.750264195936351	-0.46716902223233	0.640378954956101	0.862153458837164	Bacteria	Firmicutes	Clostridia	Clostridiales	Lachnospiraceae	NA
DENOVO271	31.3188804794678	-0.155277930842026	0.332731977605019	-0.466675706854824	0.640731912957148	0.862153458837164	Bacteria	Firmicutes	Clostridia	Clostridiales	Lachnospiraceae	NA
DENOVO433	11.9740992885977	-0.228467479778017	0.488614018361654	-0.467582736459505	0.64008301280539	0.862153458837164	Bacteria	Firmicutes	Clostridia	Clostridiales	Ruminococcaceae	Oscillibacter
DENOVO100	108.912881907829	0.0811129971399272	0.176548848919216	0.459436567479646	0.645920693814934	0.866243060257631	Bacteria	Bacteroidetes	Bacteroidia	Bacteroidales	Porphyromonadaceae	NA
DENOVO471	13.5367189883053	0.181270462586342	0.394206964518962	0.459835768775777	0.645634106936772	0.866243060257631	Bacteria	Firmicutes	Clostridia	Clostridiales	Lachnospiraceae	NA
DENOVO566	9.18791198210515	0.220201511824552	0.481921073508716	0.456924430013683	0.647725363771845	0.867220337541706	Bacteria	Firmicutes	Clostridia	Clostridiales	Lachnospiraceae	NA
DENOVO822	7.91359724087653	0.364370911881302	0.817403607956319	0.445766214309118	0.655766129171143	0.874116825284776	Bacteria	Firmicutes	Clostridia	Clostridiales	Lachnospiraceae	NA
DENOVO514	9.040387533085	-0.220058596490421	0.493915856944234	-0.445538634559908	0.655930546244023	0.874116825284776	Bacteria	Firmicutes	Clostridia	Clostridiales	Lachnospiraceae	NA
DENOVO1077	7.52316884320506	-0.394078720605255	0.885047558427157	-0.445262762269615	0.656129875058671	0.874116825284776	Bacteria	Firmicutes	Clostridia	Clostridiales	Ruminococcaceae	Intestinimonas
DENOVO259	29.7202780637531	0.143128104057964	0.32283869440619	0.443342469592208	0.657518041441631	0.874520695382763	Bacteria	Bacteroidetes	Bacteroidia	Bacteroidales	Rikenellaceae	Alistipes
DENOVO278	27.7855942379736	0.13200063359054	0.305770748006947	0.431698043226623	0.66596088979033	0.881386662021356	Bacteria	Firmicutes	Clostridia	Clostridiales	Lachnospiraceae	NA
DENOVO632	6.93902469831427	-0.37616403728058	0.869023231956284	-0.432858436285744	0.665117617055763	0.881386662021356	Bacteria	Firmicutes	Clostridia	Clostridiales	Lachnospiraceae	NA
DENOVO415	6.70588524612047	0.427363382027442	0.983378550550847	0.434586845307995	0.663862345125278	0.881386662021356	Bacteria	Firmicutes	Clostridia	Clostridiales	Lachnospiraceae	Lachnoanaerobaculum
DENOVO621	6.66475122131245	-0.208974608808807	0.487999238879922	-0.42822732528939	0.668485623900299	0.88183209961316	Bacteria	Firmicutes	Clostridia	Clostridiales	Ruminococcaceae	Oscillibacter
DENOVO1028	6.67986071342247	1.69921670071702	3.95926896074041	0.429174354550354	0.667796344707756	0.88183209961316	Bacteria	Actinobacteria	Actinobacteria	Actinomycetales	Actinomycetaceae	Actinomyces
DENOVO213	39.980015131175	-0.427459906100194	1.00819753864763	-0.423984278590461	0.671577278845349	0.884462886845345	Bacteria	Firmicutes	Bacilli	Bacillales	Bacillaceae 1	Bacillus
DENOVO227	35.0506438074079	0.116398118081688	0.280970303934956	0.41427195846517	0.678674947794756	0.891005509348085	Bacteria	Firmicutes	Clostridia	Clostridiales	Lachnospiraceae	NA
DENOVO537	8.24392121242892	0.224490972047349	0.544019943332947	0.412652099980015	0.679861523882224	0.891005509348085	Bacteria	Firmicutes	Clostridia	Clostridiales	Lachnospiraceae	NA
DENOVO449	10.9663573743339	0.176208413737724	0.427001280646699	0.412664836674153	0.679852190921752	0.891005509348085	Bacteria	Firmicutes	Clostridia	Clostridiales	Lachnospiraceae	NA
DENOVO7	440.069952927738	-0.47570066055339	1.16001546360327	-0.410081309671302	0.68174630274608	0.892025194826852	Bacteria	Actinobacteria	Actinobacteria	Actinomycetales	Corynebacteriaceae	Corynebacterium
DENOVO897	8.23017569122145	0.21782421776256	0.535759420185531	0.406570952475513	0.684323135170953	0.893945619040175	Bacteria	Firmicutes	Clostridia	Clostridiales	Lachnospiraceae	NA
DENOVO898	3.97172054777263	0.341000599554106	0.843852788285421	0.404099630039698	0.686139457016135	0.894867964975736	Bacteria	Firmicutes	Clostridia	Clostridiales	NA	NA
DENOVO168	51.135234413702	0.103520343684357	0.257541822868912	0.401955467004084	0.687716800618063	0.895476157186039	Bacteria	Bacteroidetes	Bacteroidia	Bacteroidales	Rikenellaceae	Alistipes
DENOVO559	6.84729913645812	0.393442853260709	0.984122292168059	0.399790611788642	0.689310746088844	0.896103969915497	Bacteria	Fusobacteria	Fusobacteriia	Fusobacteriales	Leptotrichiaceae	Leptotrichia
DENOVO293	28.2643200462808	0.39687759960855	0.997324555032628	0.397942272258168	0.690672738986843	0.896428707928173	Bacteria	Proteobacteria	Gammaproteobacteria	Pseudomonadales	Moraxellaceae	Enhydrobacter
DENOVO440	14.1221767051257	0.197141068207715	0.502862146863795	0.392037995775237	0.695030139793942	0.899188270744651	Bacteria	Firmicutes	Clostridia	Clostridiales	Lachnospiraceae	NA
DENOVO862	5.74978450589337	1.25401556226166	3.1871265300719	0.393462747848096	0.693977732750222	0.899188270744651	Bacteria	Proteobacteria	Betaproteobacteria	Neisseriales	Neisseriaceae	NA
DENOVO958	3.94578284558997	0.230675710941879	0.600065386801028	0.38441762517185	0.700668939248429	0.905030713195888	Bacteria	Firmicutes	Clostridia	Clostridiales	Ruminococcaceae	Oscillibacter
DENOVO388	16.1893712426541	0.159347891411181	0.42407609470327	0.375753062720215	0.707100485363119	0.909414520937131	Bacteria	Bacteroidetes	Bacteroidia	Bacteroidales	Rikenellaceae	Alistipes
DENOVO1064	5.67924810006182	-0.223966217920837	0.592905190155175	-0.377743729755883	0.705620978835314	0.909414520937131	Bacteria	Bacteroidetes	Bacteroidia	Bacteroidales	Porphyromonadaceae	NA
DENOVO763	7.89231353125733	0.286708156882556	0.767072836225921	0.373769143349137	0.708576078348038	0.909414520937131	Bacteria	Bacteroidetes	Bacteroidia	Bacteroidales	Porphyromonadaceae	NA
DENOVO191	8.39152989315419	0.333985702979002	0.891015231290944	0.374837254459847	0.707781505863688	0.909414520937131	Bacteria	Proteobacteria	Epsilonproteobacteria	Campylobacterales	Campylobacteraceae	Campylobacter
DENOVO2635	38.3956783636155	-1.15242299912955	3.11479101871852	-0.369984051001814	0.711394373978908	0.911580072220986	Bacteria	Bacteroidetes	Bacteroidia	Bacteroidales	Prevotellaceae	Prevotella
DENOVO122	47.5506499734557	0.34027731941146	0.936014435243605	0.363538538081306	0.716202629991693	0.913323037005474	Bacteria	Bacteroidetes	Bacteroidia	Bacteroidales	Prevotellaceae	Prevotella
DENOVO1001	5.85980471708251	-0.264475018718766	0.737063563601204	-0.358822538217156	0.719727850905381	0.913323037005474	Bacteria	Bacteroidetes	Bacteroidia	Bacteroidales	Porphyromonadaceae	NA
DENOVO371	24.5640626894579	0.182853585417726	0.530779859784916	0.344499856290369	0.730470404089806	0.913323037005474	Bacteria	Firmicutes	Clostridia	Clostridiales	Lachnospiraceae	NA
DENOVO472	9.85634963749746	-0.161250163043765	0.47088300911853	-0.342442092666747	0.732018215763693	0.913323037005474	Bacteria	Firmicutes	Clostridia	Clostridiales	Lachnospiraceae	NA
DENOVO112	91.1422657785134	-0.0713113162539383	0.204886129880512	-0.348053410426203	0.727800072385378	0.913323037005474	Bacteria	Firmicutes	Clostridia	Clostridiales	Lachnospiraceae	Clostridium XlVa
DENOVO301	28.0920311644747	-0.148921984324599	0.425019606043114	-0.350388504923446	0.726047152033748	0.913323037005474	Bacteria	Firmicutes	Clostridia	Clostridiales	Lachnospiraceae	Dorea
DENOVO922	5.71646212515144	-0.363258386966763	1.05782570415726	-0.34340098329919	0.731296819890436	0.913323037005474	Bacteria	Firmicutes	Clostridia	Clostridiales	Lachnospiraceae	Clostridium XlVb
DENOVO423	12.6355073627728	0.166010299245589	0.455060105051487	0.364809609549943	0.715253531373905	0.913323037005474	Bacteria	Firmicutes	Clostridia	Clostridiales	Ruminococcaceae	Clostridium IV
DENOVO318	21.4981644074036	0.119200637062105	0.341816647839976	0.348726832983015	0.727294397575043	0.913323037005474	Bacteria	Firmicutes	Clostridia	Clostridiales	Ruminococcaceae	NA
DENOVO851	4.03589319042847	-0.279040746573259	0.766338543297735	-0.364122030679132	0.715766886319365	0.913323037005474	Bacteria	Firmicutes	Clostridia	Clostridiales	Ruminococcaceae	Flavonifractor
DENOVO412	14.9000513882249	-0.129989179436173	0.37383476075737	-0.347718278452281	0.728051768073032	0.913323037005474	Bacteria	Firmicutes	Clostridia	Clostridiales	Ruminococcaceae	Flavonifractor
DENOVO924	5.80954304160834	-0.279285775699761	0.803224465878672	-0.347705762914283	0.728061168242663	0.913323037005474	Bacteria	Actinobacteria	Actinobacteria	Coriobacteriales	Coriobacteriaceae	Enterorhabdus
DENOVO772	5.59503464478671	-0.180558825696073	0.513227871232355	-0.351810250021142	0.72498057099024	0.913323037005474	Bacteria	Proteobacteria	Deltaproteobacteria	Bdellovibrionales	Bdellovibrionaceae	Vampirovibrio
DENOVO451	16.6117894923993	0.381404054294404	1.07789280558339	0.353842285910774	0.723457081378375	0.913323037005474	Bacteria	Proteobacteria	Betaproteobacteria	Hydrogenophilales	Hydrogenophilaceae	Tepidiphilus
DENOVO330	19.9457148402996	-0.1184767742947	0.344445413551284	-0.343963860842815	0.730873464526725	0.913323037005474	Bacteria	NA	NA	NA	NA	NA
DENOVO119	4.60784234099177	0.521901422493769	1.44891689742422	0.360201073934307	0.718696771654189	0.913323037005474	Bacteria	Firmicutes	Bacilli	Lactobacillales	Streptococcaceae	Streptococcus
DENOVO3740	29.2872190410045	1.03185469286479	2.89132333591232	0.356879730484798	0.721181844544761	0.913323037005474	Bacteria	Firmicutes	Bacilli	Lactobacillales	NA	NA
DENOVO649	5.28011801565358	-0.404188690342317	1.21725660320001	-0.332048878831101	0.739852350836801	0.918830500422899	Bacteria	Bacteroidetes	Bacteroidia	Bacteroidales	Prevotellaceae	Prevotella
DENOVO294	24.7481399632478	0.105627134109878	0.317872427081957	0.332294106410947	0.739667189715575	0.918830500422899	Bacteria	Bacteroidetes	Bacteroidia	Bacteroidales	Porphyromonadaceae	NA
DENOVO911	5.71841957409953	-0.261284970259647	0.78485647780632	-0.332907961707777	0.739203759350331	0.918830500422899	Bacteria	Firmicutes	Clostridia	Clostridiales	Ruminococcaceae	NA
DENOVO4471	12.0178474749837	-0.110085283939807	0.345957890180757	-0.318204287470621	0.750329980735031	0.92049614074952	Bacteria	Bacteroidetes	Bacteroidia	Bacteroidales	Porphyromonadaceae	NA
DENOVO585	8.35824974773692	0.172412463590878	0.524910364407598	0.328460772127177	0.742563299753629	0.92049614074952	Bacteria	Firmicutes	Clostridia	Clostridiales	NA	NA
DENOVO1154	3.93386526213539	-0.369747282122792	1.16088500919208	-0.318504657390761	0.750102162375868	0.92049614074952	Bacteria	Firmicutes	Clostridia	Clostridiales	Ruminococcaceae	NA
DENOVO31	6.32721106860853	-0.461063497701654	1.43550343848288	-0.321185923587151	0.748069498843742	0.92049614074952	Bacteria	Actinobacteria	Actinobacteria	Actinomycetales	Micrococcaceae	Rothia
DENOVO160	55.5826656800838	0.0859962120835803	0.267923696108716	0.320972774459955	0.748231023002271	0.92049614074952	Bacteria	Actinobacteria	Actinobacteria	Coriobacteriales	Coriobacteriaceae	Olsenella
DENOVO127	95.2719188421504	-0.274458766167969	0.853778100712693	-0.32146381587776	0.747858928998749	0.92049614074952	Bacteria	Firmicutes	Bacilli	Lactobacillales	Enterococcaceae	Enterococcus
DENOVO352	9.39998646454467	0.354444258264238	1.09597596696205	0.323405137474616	0.746388439279867	0.92049614074952	Bacteria	Firmicutes	Erysipelotrichia	Erysipelotrichales	Erysipelotrichaceae	Solobacterium
DENOVO142	6.52311617990106	-0.617312403230934	1.92089170290505	-0.321367624368071	0.747931814935679	0.92049614074952	Bacteria	Fusobacteria	Fusobacteriia	Fusobacteriales	Fusobacteriaceae	Fusobacterium
DENOVO675	6.31737809891324	-0.594104459981729	1.88889464634118	-0.314524931886761	0.753122383637074	0.922517691810763	Bacteria	Proteobacteria	Gammaproteobacteria	Pseudomonadales	Moraxellaceae	Acinetobacter
DENOVO382	14.7053661681773	0.092277156530183	0.295567448300238	0.31220338051722	0.754885963142596	0.923274789518866	Bacteria	Firmicutes	Clostridia	Clostridiales	Lachnospiraceae	NA
DENOVO123	80.4014961140545	0.0670616615022029	0.219439699761167	0.305604052389751	0.759906134649508	0.924666211365132	Bacteria	Bacteroidetes	Bacteroidia	Bacteroidales	Rikenellaceae	Alistipes
DENOVO151	61.2787567884325	-0.0784953791964576	0.256778290025603	-0.305693207897875	0.759838245227691	0.924666211365132	Bacteria	Bacteroidetes	Bacteroidia	Bacteroidales	Porphyromonadaceae	NA
DENOVO759	5.41754312392784	-0.15967548388958	0.516731191573389	-0.309010732259816	0.757313362932187	0.924666211365132	Bacteria	Firmicutes	Clostridia	Clostridiales	Ruminococcaceae	Flavonifractor
DENOVO441	14.8169262326329	-0.149397368837336	0.490347484899053	-0.304676527234748	0.760612528703577	0.924666211365132	Bacteria	Firmicutes	Clostridia	Clostridiales	NA	NA
DENOVO147	13.5455952114652	0.31404120995464	1.05255740723233	0.298360172848342	0.765428282971308	0.926957450394033	Bacteria	Bacteroidetes	Bacteroidia	Bacteroidales	Prevotellaceae	Prevotella
DENOVO310	23.9919161426855	0.0813666110080999	0.280159956844487	0.290429124577805	0.771487965231577	0.926957450394033	Bacteria	Bacteroidetes	Bacteroidia	Bacteroidales	Porphyromonadaceae	NA
DENOVO171	52.6219731209364	0.0708270384151098	0.2388855048396	0.2964894770935	0.766856301978616	0.926957450394033	Bacteria	Bacteroidetes	Bacteroidia	Bacteroidales	Porphyromonadaceae	NA
DENOVO296	27.7742206803128	-0.0952130991470921	0.328145890324724	-0.290154781621284	0.771697827809425	0.926957450394033	Bacteria	Bacteroidetes	Bacteroidia	Bacteroidales	Porphyromonadaceae	NA
DENOVO546	10.280815697638	-0.167225365960021	0.564036866659138	-0.296479496013298	0.766863923289928	0.926957450394033	Bacteria	Bacteroidetes	Bacteroidia	Bacteroidales	Porphyromonadaceae	NA
DENOVO72	144.618365718262	-0.0431828206366898	0.145812978302804	-0.296152106206993	0.767113922721825	0.926957450394033	Bacteria	Firmicutes	Clostridia	Clostridiales	Lachnospiraceae	NA
DENOVO445	10.9761380850926	-0.151672950294372	0.518463131763787	-0.292543367121183	0.769871207127341	0.926957450394033	Bacteria	Firmicutes	Clostridia	Clostridiales	Lachnospiraceae	NA
DENOVO1263	4.26323286274354	0.28513656775866	0.968792335967948	0.294321659216856	0.768512123575145	0.926957450394033	Bacteria	Firmicutes	Clostridia	Clostridiales	Ruminococcaceae	NA
DENOVO1085	6.44221034684503	0.313518695329467	1.12622285020377	0.278380691061935	0.78072014022875	0.931927466419905	Bacteria	Firmicutes	Clostridia	Clostridiales	Lachnospiraceae	NA
DENOVO20	614.187614412371	0.026909586182551	0.0955702514192708	0.281568644875668	0.77827428555167	0.931927466419905	Bacteria	Firmicutes	Clostridia	Clostridiales	Lachnospiraceae	NA
DENOVO361	21.5275632298472	0.124114864775823	0.441338088568349	0.281224004885773	0.778538594072842	0.931927466419905	Bacteria	Firmicutes	Clostridia	Clostridiales	Lachnospiraceae	NA
DENOVO831	6.3550600979564	-0.231714933824396	0.829202706572309	-0.279443050520469	0.77990483683529	0.931927466419905	Bacteria	Firmicutes	Clostridia	Clostridiales	Lachnospiraceae	NA
DENOVO3965	6.84378199957848	-0.980942953092254	3.53858973376657	-0.27721296530415	0.781616584739275	0.931927466419905	Bacteria	Firmicutes	Negativicutes	Selenomonadales	Veillonellaceae	Veillonella
DENOVO340	20.3368982158874	-0.121930211479385	0.447002053296072	-0.272773269340274	0.785027508589365	0.934611775366364	Bacteria	Firmicutes	Clostridia	Clostridiales	Lachnospiraceae	NA
DENOVO697	5.09342520055998	-0.868920793261349	3.22889128618935	-0.269108098181536	0.787846498792392	0.934720381368216	Bacteria	Bacteroidetes	Bacteroidia	Bacteroidales	Prevotellaceae	Prevotella
DENOVO785	4.27287067652015	0.173463065138065	0.653609502708607	0.265392507941243	0.790707107098924	0.934720381368216	Bacteria	Bacteroidetes	Bacteroidia	Bacteroidales	Porphyromonadaceae	Odoribacter
DENOVO469	11.3073268709917	0.1302197227489	0.488722714434629	0.266449090461332	0.789893362456693	0.934720381368216	Bacteria	Bacteroidetes	Bacteroidia	Bacteroidales	Porphyromonadaceae	NA
DENOVO109	96.7573729337426	-0.070733525701242	0.26854471319166	-0.263395711129713	0.792245595955422	0.934720381368216	Bacteria	Bacteroidetes	Bacteroidia	Bacteroidales	Porphyromonadaceae	NA
DENOVO200	41.5043811641726	-0.0705338411728319	0.266889395611246	-0.264281167902123	0.791563270402171	0.934720381368216	Bacteria	Bacteroidetes	Bacteroidia	Bacteroidales	Porphyromonadaceae	NA
DENOVO1886	4.48617317820632	-0.127521285143306	0.495036367473851	-0.257599832097269	0.796715759305167	0.934720381368216	Bacteria	Bacteroidetes	Bacteroidia	Bacteroidales	Porphyromonadaceae	Barnesiella
DENOVO494	19.6951070824638	-0.163818522360208	0.630837700307231	-0.25968410302749	0.795107456016849	0.934720381368216	Bacteria	Firmicutes	Clostridia	Clostridiales	Lachnospiraceae	NA
DENOVO43	277.796371699221	-0.0352068314787388	0.136204017108872	-0.25848599935637	0.796031852775025	0.934720381368216	Bacteria	Firmicutes	Clostridia	Clostridiales	Lachnospiraceae	NA
DENOVO161	18.3117724339519	-0.415180636596848	1.54324155957279	-0.269031529135193	0.787905420069412	0.934720381368216	Bacteria	Actinobacteria	Actinobacteria	Actinomycetales	NA	NA
DENOVO629	30.0576732922725	-0.793885458461227	3.03368265484578	-0.261690344305833	0.793560185321069	0.934720381368216	Bacteria	Candidatus Saccharibacteria	Saccharibacteria_genera_incertae_sedis	Saccharibacteria_genera_incertae_sedis	Saccharibacteria_genera_incertae_sedis	Saccharibacteria_genera_incertae_sedis
DENOVO836	5.07635861982809	0.146346660605953	0.574930427714218	0.25454673044144	0.799073206960861	0.935913093068239	Bacteria	Bacteroidetes	Bacteroidia	Bacteroidales	Porphyromonadaceae	NA
DENOVO896	4.20871560258001	-0.194080310484771	0.770851947843975	-0.251773782277649	0.801215923346259	0.935913093068239	Bacteria	Firmicutes	Clostridia	Clostridiales	Lachnospiraceae	Clostridium XlVb
DENOVO993	4.95970567680089	0.352810000799185	1.40108882170692	0.251811302276584	0.801186920818194	0.935913093068239	Bacteria	Firmicutes	Bacilli	Bacillales	Bacillaceae 1	Geobacillus
DENOVO835	5.74306439668168	-0.349471881808316	1.4013910484084	-0.249374992230199	0.803070727520816	0.936722151059013	Bacteria	Proteobacteria	Betaproteobacteria	Burkholderiales	Comamonadaceae	Comamonas
DENOVO833	6.30012986481696	0.184231880184886	0.760807414069448	0.242153108366093	0.808661527931759	0.939678018463875	Bacteria	Bacteroidetes	Bacteroidia	Bacteroidales	Porphyromonadaceae	NA
DENOVO402	13.8393256748195	-0.0949398841998998	0.392988895613382	-0.24158413955111	0.809102412920508	0.939678018463875	Bacteria	Firmicutes	Clostridia	Clostridiales	Lachnospiraceae	NA
DENOVO1320	4.0629479532252	-0.282985305757797	1.1593824614741	-0.244082789900058	0.807166701181862	0.939678018463875	Bacteria	Actinobacteria	Actinobacteria	Coriobacteriales	Coriobacteriaceae	Enterorhabdus
DENOVO307	19.4308080672274	-0.0886613578058122	0.375692181971727	-0.2359946841068	0.813436795159296	0.940645705736575	Bacteria	Firmicutes	Clostridia	Clostridiales	Lachnospiraceae	NA
DENOVO541	9.97177120456736	-0.111964664855969	0.474061756690085	-0.236181601396642	0.813291755668	0.940645705736575	Bacteria	Firmicutes	Clostridia	Clostridiales	Lachnospiraceae	Clostridium XlVb
DENOVO1924	6.43181010376623	0.888414232493041	3.75784993243184	0.236415569665422	0.813110215736622	0.940645705736575	Bacteria	Candidatus Saccharibacteria	Saccharibacteria_genera_incertae_sedis	Saccharibacteria_genera_incertae_sedis	Saccharibacteria_genera_incertae_sedis	Saccharibacteria_genera_incertae_sedis
DENOVO1025	4.5785136127817	-0.364577184468291	1.58853332778056	-0.229505530726047	0.818476022445033	0.942416677272424	Bacteria	Proteobacteria	Gammaproteobacteria	Pseudomonadales	Moraxellaceae	Acinetobacter
DENOVO679	5.20462804277044	-0.546778019809482	2.35257940078198	-0.232416393524375	0.816214617309122	0.942416677272424	Bacteria	Firmicutes	Negativicutes	Selenomonadales	Veillonellaceae	Veillonella
DENOVO908	7.96381183053794	-0.144917132381556	0.628803202484242	-0.230465003691178	0.817730454598233	0.942416677272424	Bacteria	Firmicutes	Erysipelotrichia	Erysipelotrichales	Erysipelotrichaceae	NA
DENOVO210	37.1438704162119	-0.0640614061274828	0.283368658205549	-0.226070894830628	0.821146281168847	0.944142514439502	Bacteria	Firmicutes	Clostridia	Clostridiales	Lachnospiraceae	NA
DENOVO267	28.1863419495799	-0.0518254407415827	0.231140444792672	-0.224216236963933	0.822589049816028	0.944454094233217	Bacteria	Bacteroidetes	Bacteroidia	Bacteroidales	Porphyromonadaceae	NA
DENOVO627	8.40103590799436	-0.0857970723285141	0.388887967242328	-0.22062156599217	0.825387107563462	0.946318646793955	Bacteria	Actinobacteria	Actinobacteria	Coriobacteriales	Coriobacteriaceae	Olsenella
DENOVO199	40.3012925752194	-0.0524528851427568	0.247542149040901	-0.211894763562427	0.832189135914312	0.952761993674624	Bacteria	Bacteroidetes	Bacteroidia	Bacteroidales	Prevotellaceae	Alloprevotella
DENOVO299	31.5233303532374	0.0826013090594048	0.40523510424021	0.203835522132953	0.838482032906762	0.958384337228755	Bacteria	Bacteroidetes	Bacteroidia	Bacteroidales	Porphyromonadaceae	Parabacteroides
DENOVO167	49.319270989296	-0.0467081507869995	0.244217530074886	-0.191256339267198	0.848324765826736	0.958384337228755	Bacteria	Bacteroidetes	Bacteroidia	Bacteroidales	Porphyromonadaceae	NA
DENOVO97	120.513023740536	-0.0307275343778408	0.162177715208148	-0.189468290007684	0.849725805857567	0.958384337228755	Bacteria	Firmicutes	Clostridia	Clostridiales	Lachnospiraceae	NA
DENOVO116	80.7686074218705	-0.0374368675141719	0.188081121544867	-0.199046385977879	0.842226459726966	0.958384337228755	Bacteria	Firmicutes	Clostridia	Clostridiales	Lachnospiraceae	NA
DENOVO729	5.42904735012421	-0.120176509237333	0.610539790656556	-0.196836489736563	0.843955495005026	0.958384337228755	Bacteria	Firmicutes	Clostridia	Clostridiales	Lachnospiraceae	NA
DENOVO572	8.13058029644881	-0.101098169051705	0.505328488791715	-0.200064257792866	0.841430326363893	0.958384337228755	Bacteria	Firmicutes	Clostridia	Clostridiales	Lachnospiraceae	NA
DENOVO467	14.0791041078567	0.0935923319908707	0.480964666251954	0.194592947378472	0.84571162469311	0.958384337228755	Bacteria	Firmicutes	Clostridia	Clostridiales	Lachnospiraceae	Clostridium XlVb
DENOVO813	4.21064699601337	-0.136080196365835	0.720423361180802	-0.188889205567673	0.850179653993251	0.958384337228755	Bacteria	Firmicutes	Clostridia	Clostridiales	Ruminococcaceae	NA
DENOVO962	5.49110928917916	0.25542903234316	1.33203975657776	0.191757814345874	0.847931916922783	0.958384337228755	Bacteria	Proteobacteria	Gammaproteobacteria	Enterobacteriales	Enterobacteriaceae	NA
DENOVO144	32.002986630358	0.330572615351297	1.69870535064298	0.194602680933554	0.845704004103865	0.958384337228755	Bacteria	Proteobacteria	Betaproteobacteria	Neisseriales	Neisseriaceae	NA
DENOVO3772	30.983857268822	-0.621298530337319	3.28034237402879	-0.189400513573302	0.8497789219802	0.958384337228755	Bacteria	Firmicutes	Bacilli	Lactobacillales	NA	NA
DENOVO959	4.30364444348675	0.087070151194542	0.467686103283961	0.186172200933831	0.852309723271508	0.959443627034687	Bacteria	Bacteroidetes	Bacteroidia	Bacteroidales	NA	NA
DENOVO721	12.3138926373325	-0.0701778475967568	0.385309917994228	-0.182133509467068	0.85547795177152	0.961666986231304	Bacteria	Firmicutes	Clostridia	Clostridiales	Lachnospiraceae	NA
DENOVO175	5.5943334362907	0.46081970913823	2.56637069223775	0.179560852425578	0.857497340310856	0.962065824218941	Bacteria	Bacteroidetes	Flavobacteriia	Flavobacteriales	Flavobacteriaceae	NA
DENOVO275	4.96716655768412	0.164676602302383	0.92183252558043	0.178640477237115	0.858220009445929	0.962065824218941	Bacteria	Fusobacteria	Fusobacteriia	Fusobacteriales	Fusobacteriaceae	Fusobacterium
DENOVO4385	39.2802252866228	-0.677621647440451	3.93047517258506	-0.172401966094797	0.863121526602514	0.966216597835592	Bacteria	Firmicutes	Negativicutes	Selenomonadales	Veillonellaceae	Veillonella
DENOVO1379	6.29548490304217	0.176538813615502	1.05333134263233	0.167600456257499	0.866897612236445	0.967755506180851	Bacteria	Firmicutes	Clostridia	Clostridiales	Lachnospiraceae	NA
DENOVO197	5.29162018334555	0.417185213089291	2.48606017719409	0.167809780678821	0.866732927749036	0.967755506180851	Bacteria	Proteobacteria	Gammaproteobacteria	Pseudomonadales	Moraxellaceae	Moraxella
DENOVO93	96.3572957591792	0.0277495992620899	0.175589772492824	0.158036535204373	0.874428009522877	0.970347691398396	Bacteria	Firmicutes	Clostridia	Clostridiales	Lachnospiraceae	NA
DENOVO77	131.551194056192	0.0318335041833008	0.204031427916441	0.156022552546845	0.876015244551885	0.970347691398396	Bacteria	Firmicutes	Clostridia	Clostridiales	Lachnospiraceae	NA
DENOVO663	6.82837773382794	0.0944885705378772	0.626167810568766	0.150899757130681	0.880054792074724	0.970347691398396	Bacteria	Firmicutes	Clostridia	Clostridiales	Lachnospiraceae	NA
DENOVO725	8.87159197769956	0.100704701113556	0.652344146807696	0.154373579660925	0.87731518430239	0.970347691398396	Bacteria	Firmicutes	Clostridia	Clostridiales	Lachnospiraceae	NA
DENOVO653	6.35912617546135	0.0994569992818417	0.65556658853507	0.151711513401085	0.879414475912148	0.970347691398396	Bacteria	Firmicutes	Clostridia	Clostridiales	Lachnospiraceae	NA
DENOVO528	10.0842481439751	-0.0780294094804908	0.487958350372401	-0.159909978835161	0.872951987705138	0.970347691398396	Bacteria	Firmicutes	Clostridia	Clostridiales	Lachnospiraceae	Clostridium XlVa
DENOVO708	5.92679880603582	-0.0894381141392941	0.556725069453909	-0.160650416240504	0.872368744153974	0.970347691398396	Bacteria	Deferribacteres	Deferribacteres	Deferribacterales	Deferribacteraceae	Mucispirillum
DENOVO285	13.8788176383274	-0.130496070654383	0.857560778528043	-0.152171220888124	0.879051891996589	0.970347691398396	Bacteria	Firmicutes	Negativicutes	Selenomonadales	Veillonellaceae	Megasphaera
DENOVO941	5.61595878359089	0.13452486675535	0.889190345983863	0.151289167007883	0.879747614398299	0.970347691398396	Bacteria	Candidatus Saccharibacteria	Saccharibacteria_genera_incertae_sedis	Saccharibacteria_genera_incertae_sedis	Saccharibacteria_genera_incertae_sedis	Saccharibacteria_genera_incertae_sedis
DENOVO505	9.50289219485064	-0.0713863960389444	0.488771501402436	-0.146052697086706	0.883879788144092	0.973233755798003	Bacteria	Firmicutes	Clostridia	Clostridiales	Lachnospiraceae	NA
DENOVO3727	3.93527127093826	-0.12235729766032	0.852716025897455	-0.143491260799917	0.885902212701206	0.974129854620972	Bacteria	Bacteroidetes	Bacteroidia	Bacteroidales	NA	NA
DENOVO719	5.96056491924559	0.108179171306944	0.77681950014257	0.139259083077974	0.889245421736741	0.976473855476584	Bacteria	Firmicutes	Clostridia	Clostridiales	NA	NA
DENOVO720	5.15582416074051	0.0855021615043388	0.626998031480976	0.136367511876204	0.891530755488984	0.977651413502206	Bacteria	Firmicutes	Clostridia	Clostridiales	Lachnospiraceae	NA
DENOVO1610	8.11106551078806	-0.248947520592911	1.91206655083991	-0.1301981463373	0.89640966110652	0.981666014744368	Bacteria	Firmicutes	Bacilli	Lactobacillales	Streptococcaceae	Streptococcus
DENOVO48	247.473345458491	-0.0188695284663874	0.150150074575584	-0.125671122839761	0.899992261239892	0.982108580371801	Bacteria	Bacteroidetes	Bacteroidia	Bacteroidales	Prevotellaceae	Prevotella
DENOVO857	4.548123920198	-0.090165212822068	0.737386134621231	-0.122276794461809	0.902679809412764	0.982108580371801	Bacteria	Bacteroidetes	Bacteroidia	Bacteroidales	Porphyromonadaceae	NA
DENOVO775	5.61750878011121	0.0988265569111862	0.819885561165695	0.120537013446946	0.904057760886135	0.982108580371801	Bacteria	Firmicutes	Clostridia	Clostridiales	Lachnospiraceae	NA
DENOVO511	9.3357944530365	0.0639141226929165	0.509187259551744	0.125521841903865	0.900110434448141	0.982108580371801	Bacteria	Firmicutes	Clostridia	Clostridiales	Ruminococcaceae	NA
DENOVO791	4.94149341365181	0.0727767295600294	0.615682668457987	0.118204934600974	0.905905280125702	0.982108580371801	Bacteria	Firmicutes	Clostridia	Clostridiales	NA	NA
DENOVO3886	24.4250200172491	0.41863740522157	3.52740317222867	0.118681473248511	0.905527715001346	0.982108580371801	Bacteria	Firmicutes	Negativicutes	Selenomonadales	Veillonellaceae	Veillonella
DENOVO150	80.4184486896524	0.112860320205257	0.951442761553416	0.118620189007471	0.905576269767889	0.982108580371801	Bacteria	Firmicutes	Bacilli	Lactobacillales	Enterococcaceae	Enterococcus
DENOVO3401	24.2251469500816	0.419995575638694	3.57819368067544	0.117376423167628	0.906561766497047	0.982108580371801	Bacteria	Firmicutes	Bacilli	Lactobacillales	NA	NA
DENOVO4318	42.4476939037719	-0.403096574974264	3.73098779173044	-0.108040175276828	0.913963823448649	0.982893068364778	Bacteria	Bacteroidetes	Bacteroidia	Bacteroidales	Prevotellaceae	Prevotella
DENOVO4451	22.6530730070004	-0.0332881123941591	0.329308543452834	-0.101084873307962	0.919483085885951	0.982893068364778	Bacteria	Bacteroidetes	Bacteroidia	Bacteroidales	Porphyromonadaceae	NA
DENOVO185	50.0825170966565	0.0305980514993204	0.287798730520083	0.106317534632715	0.915330419813522	0.982893068364778	Bacteria	Bacteroidetes	Bacteroidia	Bacteroidales	Porphyromonadaceae	NA
DENOVO808	8.87363833029823	0.0780278778498987	0.692792972552764	0.112627986918496	0.910325495868122	0.982893068364778	Bacteria	Bacteroidetes	Bacteroidia	Bacteroidales	Porphyromonadaceae	NA
DENOVO120	92.3158464268471	0.0264520373976873	0.253511662165383	0.104342487330744	0.916897561893703	0.982893068364778	Bacteria	Firmicutes	Clostridia	Clostridiales	Lachnospiraceae	NA
DENOVO1146	5.23727068500571	-0.0927879198250685	0.93205574440417	-0.0995518995319153	0.920700082649389	0.982893068364778	Bacteria	Firmicutes	Clostridia	Clostridiales	Lachnospiraceae	Acetatifactor
DENOVO319	21.6308554758323	0.0323492979978046	0.316777741570277	0.102119858035	0.918661538981516	0.982893068364778	Bacteria	Firmicutes	Clostridia	Clostridiales	Lachnospiraceae	NA
DENOVO184	40.8029289134692	-0.0256548701536569	0.25092383067164	-0.102241664671655	0.918564857388328	0.982893068364778	Bacteria	Firmicutes	Clostridia	Clostridiales	Lachnospiraceae	NA
DENOVO622	7.03892173098907	0.0621548346051303	0.610490295141627	0.101811339344405	0.918906424928264	0.982893068364778	Bacteria	Firmicutes	Clostridia	Clostridiales	Lachnospiraceae	NA
DENOVO1004	5.38621967619823	0.0614099023954935	0.552828537394091	0.111083090400807	0.911550457653198	0.982893068364778	Bacteria	Firmicutes	Clostridia	Clostridiales	Ruminococcaceae	Oscillibacter
DENOVO138	17.445652891341	-0.0909644196981326	0.858794498715655	-0.105921055426149	0.915644988227729	0.982893068364778	Bacteria	Firmicutes	Clostridia	Clostridiales	Peptostreptococcaceae	Peptostreptococcus
DENOVO647	7.66049071517562	-0.0659126892363339	0.69826533219877	-0.0943949043392734	0.924795463481168	0.983665799003365	Bacteria	Firmicutes	Clostridia	Clostridiales	Lachnospiraceae	NA
DENOVO389	7.27739975715011	-0.094421241161752	1.004159195664	-0.094030151363914	0.925085205514331	0.983665799003365	Bacteria	Firmicutes	Clostridia	Clostridiales	Lachnospiraceae	Catonella
DENOVO634	6.78171362607113	-0.0629268403167534	0.649690613249395	-0.0968566253436047	0.922840254752523	0.983665799003365	Bacteria	Firmicutes	Clostridia	Clostridiales	Ruminococcaceae	NA
DENOVO396	16.0384290737048	-0.0390308236698266	0.438378359390778	-0.0890345584669563	0.929054445485671	0.985763009716952	Bacteria	Bacteroidetes	Bacteroidia	Bacteroidales	Bacteroidaceae	Bacteroides
DENOVO434	20.1042134336632	-0.0436505520198332	0.493397021507243	-0.088469427493681	0.929503582363379	0.985763009716952	Bacteria	Firmicutes	Clostridia	Clostridiales	NA	NA
DENOVO157	61.783505943659	0.0180708423048775	0.250840383658071	0.0720412002299856	0.942569119970525	0.993957741877145	Bacteria	Bacteroidetes	Bacteroidia	Bacteroidales	Porphyromonadaceae	NA
DENOVO49	244.547825689187	0.00766398163896987	0.112672811966773	0.0680197955939005	0.945769876172747	0.993957741877145	Bacteria	Firmicutes	Clostridia	Clostridiales	Lachnospiraceae	NA
DENOVO965	4.4247916140031	-0.057754202223988	0.779359312324375	-0.0741047182098085	0.940927060997685	0.993957741877145	Bacteria	Firmicutes	NA	NA	NA	NA
DENOVO1019	4.39218530281605	0.106517325117841	1.51399720850521	0.0703550340248029	0.943911080166466	0.993957741877145	Bacteria	Proteobacteria	Gammaproteobacteria	Aeromonadales	Aeromonadaceae	Aeromonas
DENOVO392	15.813084655502	-0.0270691875448004	0.398646136115983	-0.067902796722266	0.945863012431477	0.993957741877145	Bacteria	Proteobacteria	Deltaproteobacteria	Desulfovibrionales	Desulfovibrionaceae	NA
DENOVO158	66.642508164127	0.0654798395607363	0.898021106260359	0.0729157022081752	0.941873198649632	0.993957741877145	Bacteria	Firmicutes	Bacilli	Bacillales	Bacillaceae 1	Bacillus
DENOVO4525	30.3158817541558	-0.200252255114344	2.64887571356554	-0.0755989622649352	0.93973816209601	0.993957741877145	Bacteria	Firmicutes	Bacilli	Lactobacillales	NA	NA
DENOVO3232	29.9412809323889	-0.217723164901081	3.2867729012705	-0.0662422295184799	0.947184976293215	0.99405089959939	Bacteria	Bacteroidetes	Bacteroidia	Bacteroidales	Prevotellaceae	Prevotella
DENOVO344	22.0697858441408	-0.0210237730727598	0.328949044089193	-0.0639119445717535	0.94904034133228	0.994702880512116	Bacteria	Firmicutes	Erysipelotrichia	Erysipelotrichales	Erysipelotrichaceae	NA
DENOVO4441	5.15346744254606	0.0367489737934427	0.591746252486042	0.0621025881263347	0.950481135952111	0.994919215035587	Bacteria	Bacteroidetes	Bacteroidia	Bacteroidales	NA	NA
DENOVO3893	6.42500735852072	-0.0162585995985451	0.366648866178659	-0.0443437880171234	0.964630368192853	0.995967716746034	Bacteria	Bacteroidetes	Bacteroidia	Bacteroidales	NA	NA
DENOVO2707	4.57185834466192	0.0212598223747625	0.715036051479438	0.0297325181447496	0.976280377650502	0.995967716746034	Bacteria	Bacteroidetes	Bacteroidia	Bacteroidales	Porphyromonadaceae	NA
DENOVO817	4.38726055018312	0.0285039260210364	0.641508539490403	0.044432652515708	0.964559534398249	0.995967716746034	Bacteria	Bacteroidetes	Bacteroidia	Bacteroidales	Porphyromonadaceae	NA
DENOVO313	23.4014825480158	-0.0109806460589776	0.332752093543017	-0.0329994800094567	0.973675002309128	0.995967716746034	Bacteria	Bacteroidetes	Bacteroidia	Bacteroidales	Porphyromonadaceae	NA
DENOVO4807	4.24917234317279	-0.0365040694394811	0.797026055900452	-0.045800346386719	0.963469382725394	0.995967716746034	Bacteria	Bacteroidetes	Bacteroidia	Bacteroidales	Porphyromonadaceae	NA
DENOVO1037	9.36262865445733	0.0360310026411786	1.00992698680746	0.0356768391298051	0.971540038489412	0.995967716746034	Bacteria	Bacteroidetes	Bacteroidia	Bacteroidales	Porphyromonadaceae	NA
DENOVO358	22.8880435622431	0.0112324186614933	0.405599273603498	0.0276933894918011	0.977906696104456	0.995967716746034	Bacteria	Bacteroidetes	Bacteroidia	Bacteroidales	Porphyromonadaceae	NA
DENOVO103	93.1935607615318	0.00610948639075174	0.1753666262293	0.0348383641866001	0.972208628990553	0.995967716746034	Bacteria	Firmicutes	Clostridia	Clostridiales	Lachnospiraceae	NA
DENOVO742	5.70250951856741	-0.0277978843830205	0.641858429913822	-0.0433084354547665	0.965455667012507	0.995967716746034	Bacteria	Firmicutes	Clostridia	Clostridiales	Lachnospiraceae	NA
DENOVO342	16.7436559302525	-0.0107943541760841	0.363614590628978	-0.0296862514714058	0.976317276826762	0.995967716746034	Bacteria	Firmicutes	Clostridia	Clostridiales	Lachnospiraceae	NA
DENOVO805	4.46228927923013	-0.0233577876685616	0.873552562250174	-0.0267388462674696	0.978668029358386	0.995967716746034	Bacteria	Firmicutes	Clostridia	Clostridiales	Lachnospiraceae	NA
DENOVO539	8.7880721845758	-0.0225095802732679	0.514044244707637	-0.0437891883918868	0.965072445232317	0.995967716746034	Bacteria	Firmicutes	Clostridia	Clostridiales	Lachnospiraceae	NA
DENOVO522	9.78656934117449	0.0182695243543503	0.558635010652656	0.0327038656832588	0.973910741172257	0.995967716746034	Bacteria	Firmicutes	Clostridia	Clostridiales	Lachnospiraceae	Clostridium XlVb
DENOVO561	7.76708057222729	0.0250969330389572	0.510449047200824	0.0491663823775999	0.96078670182746	0.995967716746034	Bacteria	Firmicutes	Clostridia	Clostridiales	Lachnospiraceae	Clostridium XlVb
DENOVO1177	4.23544605380954	-0.0606100549384989	1.02269538666459	-0.0592650125627064	0.952741028041514	0.995967716746034	Bacteria	Firmicutes	Clostridia	Clostridiales	Ruminococcaceae	NA
DENOVO503	15.4085575887167	0.022917624326762	0.585125416655034	0.039167029280277	0.968757220278805	0.995967716746034	Bacteria	Firmicutes	Clostridia	Clostridiales	NA	NA
DENOVO926	4.28918428455749	-0.073513467818249	2.26121189208267	-0.0325106497430191	0.974064823253262	0.995967716746034	Bacteria	Firmicutes	Bacilli	Bacillales	Alicyclobacillaceae	Tumebacillus
DENOVO543	4.98731594186516	0.133351787244255	3.38961954979815	0.0393412255520521	0.968618338804707	0.995967716746034	Bacteria	Actinobacteria	Actinobacteria	Actinomycetales	Micrococcaceae	Nesterenkonia
DENOVO1024	4.03114204408598	-0.0728253881148491	1.36345325782854	-0.0534124567136477	0.957403280358976	0.995967716746034	Bacteria	Proteobacteria	Betaproteobacteria	Burkholderiales	Comamonadaceae	Comamonas
DENOVO390	16.1560804703004	0.0173057222828775	0.389771229190208	0.0443996913749432	0.964585807654893	0.995967716746034	Bacteria	Proteobacteria	Deltaproteobacteria	Desulfovibrionales	Desulfovibrionaceae	Desulfovibrio
DENOVO229	37.0936721987041	-0.0504633857650914	0.990759435715379	-0.0509340450829563	0.959378076654548	0.995967716746034	Bacteria	Firmicutes	Bacilli	Bacillales	Bacillaceae 1	Bacillus
DENOVO838	3.95776774610872	-0.213299930283304	3.94575456310065	-0.0540580836623779	0.956888887778775	0.995967716746034	Bacteria	Candidatus Saccharibacteria	Saccharibacteria_genera_incertae_sedis	Saccharibacteria_genera_incertae_sedis	Saccharibacteria_genera_incertae_sedis	Saccharibacteria_genera_incertae_sedis
DENOVO232	34.1892865618337	-0.00632450014292042	0.276871658344838	-0.0228427141323486	0.981775735952621	0.996708501457095	Bacteria	Bacteroidetes	Bacteroidia	Bacteroidales	Porphyromonadaceae	NA
DENOVO1369	5.75547141945901	-0.0347937299051965	1.53103795464396	-0.0227255828633508	0.981869168929198	0.996708501457095	Bacteria	Firmicutes	Erysipelotrichia	Erysipelotrichales	Erysipelotrichaceae	Clostridium XVIII
DENOVO889	4.28626119880224	-0.012231779460011	0.615922762356791	-0.0198592749084429	0.984155632647444	0.997772880394768	Bacteria	Firmicutes	Clostridia	Clostridiales	Lachnospiraceae	NA
DENOVO2944	63.0849330642697	0.00440538007482501	0.307744418612707	0.0143150608374449	0.988578624052081	0.998257795456117	Bacteria	Bacteroidetes	Bacteroidia	Bacteroidales	Porphyromonadaceae	NA
DENOVO118	85.7499133145327	0.00237579500876483	0.205985924296277	0.0115337735667202	0.990797584173496	0.998257795456117	Bacteria	Bacteroidetes	Bacteroidia	Bacteroidales	Porphyromonadaceae	NA
DENOVO228	17.4444488491873	0.00474646809516774	0.386385815024049	0.0122842710850354	0.990198816266341	0.998257795456117	Bacteria	Firmicutes	Clostridia	Clostridiales	Lachnospiraceae	NA
DENOVO309	20.9370107340983	0.0037448232406387	0.32571015230703	0.011497410240712	0.99082659598622	0.998257795456117	Bacteria	Firmicutes	Clostridia	Clostridiales	Lachnospiraceae	NA
DENOVO2549	5.22278996102475	0.0472213617844766	3.68902878032192	0.0128004861432271	0.989786968641337	0.998257795456117	Bacteria	Firmicutes	Negativicutes	Selenomonadales	Veillonellaceae	Veillonella
DENOVO287	24.8543927512612	-0.000996291511608341	0.31889697085718	-0.00312417991594701	0.997507269134946	0.999130023506941	Bacteria	Bacteroidetes	Bacteroidia	Bacteroidales	Porphyromonadaceae	NA
DENOVO172	46.0180180622931	0.000697082436263577	0.263648463797975	0.00264398444133446	0.997890408093161	0.999130023506941	Bacteria	Firmicutes	Clostridia	Clostridiales	Lachnospiraceae	Clostridium XlVa
DENOVO864	4.48106638004843	-0.00365254125387777	0.683677247441394	-0.00534249350486228	0.995737327193993	0.999130023506941	Bacteria	Firmicutes	Clostridia	Clostridiales	Lachnospiraceae	NA
DENOVO535	9.44535110285314	0.00274138731276907	0.486245425883833	0.00563786755995932	0.995501656348458	0.999130023506941	Bacteria	Firmicutes	Clostridia	Clostridiales	Ruminococcaceae	Anaerotruncus
DENOVO466	13.4877261169161	0.00555234464174041	1.08408990118532	0.00512166438933671	0.995913520923852	0.999130023506941	Bacteria	Firmicutes	Bacilli	Bacillales	Bacillaceae 1	Bacillus
DENOVO244	4.68743819315687	0	3.98698989452522	0	1	1	Bacteria	Proteobacteria	Gammaproteobacteria	Enterobacteriales	Enterobacteriaceae	NA
