# Supplementary material for: Nasopharyngeal and oral microbiota profiling in SARS-CoV-2 infected pregnant women
Source: Sci Rep. 2025 Oct 9;15:35306. doi: 10.1038/s41598-025-19344-5 (PMC12511543; doi:10.1038/s41598-025-19344-5)
Supplement: Supplementary file 12 — Supplementary Material 12 [file 41598_2025_19344_MOESM12_ESM.xlsx]

## Sheet: Nasopharyngeal
Table S4: relative abundances of the most prevalent genera in the nasopharyngeal microbiota, with a mean frequency >0.1%
ID	Bacteria;Firmicutes;Clostridia;Clostridiales;Lachnospiraceae;Unclassified	Bacteria;Actinobacteria;Actinobacteria;Actinomycetales;Corynebacteriaceae;Corynebacterium	Bacteria;Bacteroidetes;Bacteroidia;Bacteroidales;Porphyromonadaceae;Unclassified	Bacteria;Firmicutes;Bacilli;Lactobacillales;Streptococcaceae;Streptococcus	Bacteria;Firmicutes;Bacilli;Bacillales;Staphylococcaceae;Staphylococcus	Bacteria;Firmicutes;Bacilli;Lactobacillales;Carnobacteriaceae;Dolosigranulum	Bacteria;Bacteroidetes;Bacteroidia;Bacteroidales;Prevotellaceae;Prevotella	Bacteria;Firmicutes;Bacilli;Lactobacillales;Lactobacillaceae;Lactobacillus	Bacteria;Firmicutes;Negativicutes;Selenomonadales;Veillonellaceae;Veillonella	Bacteria;Proteobacteria;Gammaproteobacteria;Enterobacteriales;Enterobacteriaceae;Serratia	Bacteria;Proteobacteria;Betaproteobacteria;Burkholderiales;Comamonadaceae;Delftia	Bacteria;Proteobacteria;Gammaproteobacteria;Pseudomonadales;Moraxellaceae;Moraxella	Bacteria;Proteobacteria;Alphaproteobacteria;Rhodospirillales;Acetobacteraceae;Roseomonas	Bacteria;Proteobacteria;Betaproteobacteria;Neisseriales;Neisseriaceae;Unclassified	Bacteria;Bacteroidetes;Bacteroidia;Bacteroidales;Bacteroidaceae;Bacteroides	Bacteria;Firmicutes;Clostridia;Clostridiales;Ruminococcaceae;Unclassified	Bacteria;Bacteroidetes;Bacteroidia;Bacteroidales;Rikenellaceae;Alistipes	Bacteria;Firmicutes;Clostridia;Clostridiales;Unclassified;Unclassified	Bacteria;Firmicutes;Clostridia;Clostridiales;Lachnospiraceae;Clostridium XlVa	Bacteria;Firmicutes;Bacilli;Lactobacillales;Enterococcaceae;Enterococcus	Bacteria;Bacteroidetes;Bacteroidia;Bacteroidales;Porphyromonadaceae;Odoribacter	Bacteria;Actinobacteria;Actinobacteria;Actinomycetales;Micrococcaceae;Rothia	Bacteria;Firmicutes;Bacilli;Bacillales;Bacillaceae 1;Bacillus	Bacteria;Bacteroidetes;Bacteroidia;Bacteroidales;Prevotellaceae;Alloprevotella	Bacteria;Actinobacteria;Actinobacteria;Actinomycetales;Propionibacteriaceae;Propionibacterium	Bacteria;Actinobacteria;Actinobacteria;Actinomycetales;Unclassified;Unclassified	Bacteria;Unclassified;Unclassified;Unclassified;Unclassified;Unclassified	Bacteria;Bacteroidetes;Bacteroidia;Bacteroidales;Unclassified;Unclassified	Bacteria;Firmicutes;Bacilli;Lactobacillales;Carnobacteriaceae;Granulicatella	Bacteria;Proteobacteria;Betaproteobacteria;Neisseriales;Neisseriaceae;Neisseria	Bacteria;Fusobacteria;Fusobacteriia;Fusobacteriales;Leptotrichiaceae;Leptotrichia	Bacteria;Actinobacteria;Actinobacteria;Actinomycetales;Actinomycetaceae;Actinomyces	Bacteria;Fusobacteria;Fusobacteriia;Fusobacteriales;Fusobacteriaceae;Fusobacterium	Bacteria;Cyanobacteria/Chloroplast;Chloroplast;Chloroplast;Chloroplast;Streptophyta	Bacteria;Firmicutes;Negativicutes;Selenomonadales;Veillonellaceae;Megasphaera	Bacteria;Firmicutes;Clostridia;Clostridiales;Ruminococcaceae;Oscillibacter	Bacteria;Actinobacteria;Actinobacteria;Actinomycetales;Mycobacteriaceae;Mycobacterium	Bacteria;Bacteroidetes;Bacteroidia;Bacteroidales;Porphyromonadaceae;Porphyromonas	Bacteria;Proteobacteria;Betaproteobacteria;Burkholderiales;Burkholderiaceae;Burkholderia	Bacteria;Proteobacteria;Betaproteobacteria;Burkholderiales;Sutterellaceae;Parasutterella	Bacteria;Actinobacteria;Actinobacteria;Coriobacteriales;Coriobacteriaceae;Olsenella	Bacteria;Firmicutes;Clostridia;Clostridiales;Lachnospiraceae;Clostridium XlVb	Bacteria;Proteobacteria;Gammaproteobacteria;Pseudomonadales;Moraxellaceae;Acinetobacter	Bacteria;Firmicutes;Clostridia;Clostridiales;Ruminococcaceae;Flavonifractor	Bacteria;Actinobacteria;Actinobacteria;Coriobacteriales;Coriobacteriaceae;Atopobium	Bacteria;Proteobacteria;Gammaproteobacteria;Enterobacteriales;Enterobacteriaceae;Unclassified	Bacteria;Proteobacteria;Betaproteobacteria;Neisseriales;Neisseriaceae;Gulbenkiania	Bacteria;Firmicutes;Clostridia;Clostridiales;Ruminococcaceae;Clostridium IV	Bacteria;Proteobacteria;Gammaproteobacteria;Pseudomonadales;Pseudomonadaceae;Pseudomonas
S35376	26.001	3.54969	11.5236	0.24865	4.68576	0.0171482	1.20895	8.65558	0.102889	0.00428706	0.681643	0.0257224	0.848838	0.0214353	1.86058	1.83058	1.46618	1.32899	0.998885	0.673069	0.767384	0.0214353	2.12638	0.377261	0.557318	0.600189	0.733088	0.591615	0.0643059	0.0257224	0.00428706	0.00857412	0.00428706	1.55192	0.00428706	0.643059	7.17225	0.00857412	0.0943154	0.317243	0.471577	0.360113	0.767384	0.523022	0	0.162908	0.0385836	0.295807	1.33328
S35377	15.8493	3.66544	7.3223	18.2157	0.0986024	2.60653	11.1892	4.76293	5.29452	0.0257224	0.0900283	0.0128612	0	0.0857412	1.26897	0.994598	0.990311	0.981737	0.587327	0.120038	0.312955	2.02778	0.128612	1.28183	0.274372	0	0.46729	0.527309	0.308668	0.840264	1.09749	0.767384	1.44474	0.270085	0.578753	0.278659	1.05462	0.694504	0.00857412	0.171482	0.282946	0.210066	0.0600189	0.197205	0.668782	0.0257224	0	0.222927	0.312955
S35378	1.07177	0.201492	0.578753	0.0557318	0.295807	0.120038	0.0857412	0.497299	0	0	96.2874	0.0557318	0	0.0171482	0.132899	0.0600189	0.0857412	0.0385836	0.0428706	0	0.0342965	0.00428706	0	0.0171482	0	0	0.0214353	0.0214353	0	0	0.00428706	0	0	0.00857412	0	0.0342965	0	0.00428706	0.00428706	0.0214353	0.0171482	0.0171482	0	0.0214353	0	0	0	0.0128612	0
S35379	26.5026	14.7132	13.1141	0.222927	0.917431	0	1.56906	9.52585	0.0171482	0	3.69116	0	0.0257224	0.308668	2.02778	1.96776	1.38901	1.4919	1.44903	0.00428706	0.990311	0.0214353	0.0214353	0.197205	0.128612	0.0171482	0.737375	0.741662	0.00857412	0.07288	0.00428706	0.0857412	0	2.35788	0	0.432993	3.83263	0.00857412	0	0.270085	0.514447	0.355826	0.934579	0.428706	0	0.0428706	0	0.29152	1.19609
S35380	5.84327	19.6733	2.63226	0.07288	49.2541	11.6908	0.325817	1.68053	0.00857412	0	0.222927	0.565892	0	0.0128612	0.381548	0.325817	0.304381	0.244363	0.24865	0.480151	0.128612	0	1.10177	0.0428706	0.0514447	0.0171482	0.107177	0.0557318	0	0.00857412	0.00428706	0.0128612	0	0.330104	0	0.141473	0.0385836	0	0.0857412	0.0900283	0.0986024	0.107177	0.07288	0.0557318	0	0.0342965	0.0214353	0.0943154	0.111464
S35381	14.6232	18.743	5.09732	0.0257224	1.84344	43.4751	0.788819	4.69005	0.00857412	0	0.068593	0	0	0	0.840264	1.14465	0.75881	0.673069	0.818829	0.428706	0.432993	0.0171482	0.278659	0.124325	0.29152	0.0128612	0.231501	0.368687	0	0	0	0	0.0428706	0.0986024	0	0.300094	0.0171482	0.0600189	0.210066	0.115751	0.197205	0.137186	0.0557318	0.252937	0	0.0257224	0.162908	0.111464	0.180057
S35382	17.4269	31.0383	8.4498	0.707365	0.754523	17.2297	0.818829	6.49919	0.0514447	0	0.0257224	0	0.0128612	1.13178	1.48761	1.27754	1.14036	1.14465	0.891709	0.514447	0.505873	0.0471577	0.235788	0.07288	0.128612	0.0943154	0.561605	0.450141	0.0857412	0.0600189	0	0.0300094	0.0214353	0.463003	0.00428706	0.162908	0.0514447	0.0257224	0.351539	0.287233	0.171482	0.197205	0.210066	0.141473	0	0.0471577	0.24865	0.21864	0.227214
S35383	7.92249	5.00729	3.46395	0.0986024	4.91726	52.8337	0.480151	2.89805	0.0600189	0.00428706	0.107177	0	0	8.19257	0.578753	0.630198	0.441567	0.51016	0.385836	2.19498	0.150047	0.0171482	0.801681	0.0900283	0.407271	0.252937	0.14576	0.270085	0.00428706	0.00857412	0.0128612	0.0300094	0.0171482	0.514447	0	0.120038	0.0514447	0	1.57764	0.141473	0.111464	0.107177	0.0514447	0.107177	0.00857412	0.0814542	0.938867	0.128612	0.192918
S35384	29.6107	0.930292	13.8772	6.00189	0.604476	0.65592	7.56666	10.9363	6.65781	0.0857412	0	0.00428706	0	0.32153	2.42648	1.78342	1.74055	1.71054	1.4233	0.265798	0.951728	0.214353	0.124325	0.415845	0.274372	0.068593	0.827403	0.694504	0.3644	0.0257224	0.591615	0.227214	0.377261	0	0.227214	0.493012	0	0.0171482	0.167195	0.54017	0.325817	0.432993	0.188631	0.514447	0.158621	0	0.068593	0.197205	0.0943154
S35385	25.478	4.39853	13.0841	5.44886	1.2261	0.0171482	6.93218	9.81737	6.01046	0.943154	0	0.270085	0.0643059	0.07288	2.04064	2.13924	1.56906	1.35042	1.23039	1.44903	0.874561	0.300094	0.848838	0.432993	0.458716	0.21864	0.488725	0.793106	0.402984	0.00428706	0.475864	0.270085	0.432993	0.270085	0.312955	0.377261	0.00857412	0.0428706	1.01175	0.43728	0.46729	0.407271	0.00428706	0.295807	0.244363	0.0814542	0.707365	0.295807	0.0857412
S35386	16.6338	10.3575	8.36834	3.46395	0.420132	28.0631	3.97839	6.31055	3.43394	0.222927	0.00428706	3.39107	0.0128612	0.192918	1.24753	1.35042	1.02889	0.934579	0.733088	0.231501	0.664495	0.180057	0.167195	0.287233	0.673069	0.690217	0.561605	0.402984	0.214353	0.00857412	0.377261	0.300094	0.227214	0.124325	0.124325	0.29152	0	0.0171482	0.210066	0.240075	0.222927	0.210066	0.0128612	0.265798	0.197205	0.0171482	0.0643059	0.184344	0.00857412
S35387	28.7919	1.79199	13.2856	6.21624	2.30215	0	7.11652	10.5848	5.90328	0.205779	0	0	0	0.0385836	2.14782	1.97205	1.88202	1.4919	0.994598	0.647346	1.13178	0.415845	0.398697	0.355826	0.0471577	0.00428706	0.805968	0.926005	0.39441	0	0.325817	0.282946	0.475864	0.801681	0.68593	0.445854	0	0.0986024	0.407271	0.488725	0.21864	0.43728	0.00428706	0.390123	0.154334	0.07288	0.14576	0.214353	0.132899
S35388	22.2198	15.8493	10.8763	4.58287	1.38043	0	6.79499	9.17002	5.35025	0.14576	0	0.00428706	0.0471577	5.29023	2.13924	1.67195	1.34614	1.14465	0.960302	0.150047	0.780245	0.381548	0.111464	0.330104	0.295807	0.0214353	0.523022	0.643059	0.46729	0.0171482	0.475864	0.308668	0.454429	0.0385836	0.171482	0.523022	0	0	0.107177	0.347252	0.342965	0.390123	0.0257224	0.287233	0.257224	0.00857412	0.0943154	0.265798	0.00428706
S35389	19.6562	21.4224	9.25148	4.17131	6.39201	0.0171482	5.56032	7.36517	4.95584	0.707365	0	0	0.0428706	0	1.4233	1.21324	1.21324	1.17894	0.947441	0.411558	0.651633	0.141473	0.265798	0.252937	1.43188	1.40187	0.355826	0.634485	0.21864	0.0214353	0.338678	0.32153	0.372974	0.0128612	0.21864	0.501586	0	0.00857412	0.368687	0.304381	0.274372	0.304381	0.0214353	0.231501	0.205779	0.00857412	0.252937	0.222927	0.102889
S35390	0.0814542	4.18417	0.0471577	21.8211	0.00857412	0.00428706	29.5078	0.231501	26.6527	0	0	0	0	0.00428706	0.00428706	0.00428706	0	0.00428706	0.00428706	0.00428706	0.00428706	1.23039	0	0.527309	0	0.0128612	0.192918	0.00428706	1.99777	0.0257224	1.8563	2.29787	1.40187	0.00428706	2.06636	0	0	0.00428706	0.00857412	0	0.00428706	0	0.00428706	0	1.14893	0	0	0	0
S35391	0.14576	3.93124	0.0771671	26.7984	0.00857412	0.00857412	27.2914	0.287233	27.1071	0.00857412	0	0	0	0.00428706	0.0214353	0.00857412	0	0.00857412	0.00428706	0	0	0.998885	0	0.46729	0.00428706	0.0342965	0.115751	0	1.51333	0.00857412	1.83058	1.50476	1.20466	0.00428706	1.47904	0	0	0.00857412	0	0	0.0214353	0	0	0	0.83169	0	0	0	0
S35392	0.244363	0	0.330104	0.0257224	0.00428706	0	0.0214353	0.0557318	0.0214353	98.5253	0	0	0	0	0.00428706	0.0214353	0.0128612	0.0385836	0.00857412	0.0171482	0	0.00428706	0	0	0	0	0	0.00428706	0	0.00428706	0	0	0	0	0	0.00428706	0	0	0	0	0.00428706	0.0128612	0	0	0	0	0	0.0257224	0
S35393	5.85613	59.9245	3.05239	1.87773	1.48332	0	2.16925	1.97205	1.63337	11.2921	0	0.0171482	0	0.938867	0.570179	0.411558	0.398697	0.463003	0.385836	0.360113	0.154334	0.141473	0.137186	0.132899	0.493012	0.0300094	0.0600189	0.197205	0.115751	0.0514447	0.137186	0.0771671	0.0771671	0.132899	0.17577	0.0557318	0.0300094	0.0385836	0.137186	0.07288	0.137186	0.07288	0.308668	0.111464	0.07288	0.0342965	0.120038	0.07288	0.0900283
S35394	13.3199	7.06936	6.43488	3.22387	25.2251	0.00857412	3.00523	4.45854	1.9549	9.83452	0.00857412	0	0.0471577	4.3085	0.810255	0.990311	0.870274	0.818829	0.7288	0.968876	0.493012	0.14576	0.733088	0.231501	0.501586	0.308668	1.23039	0.342965	0.235788	0.00428706	0.162908	0.308668	0.0600189	3.00094	0.137186	0.32153	0.00428706	0.0342965	0.651633	0.270085	0.360113	0.128612	0.797393	0.210066	0.115751	0.0771671	0.557318	0.222927	0.137186
S35395	19.7462	1.70625	9.65018	5.05873	1.47904	4.14988	4.49284	7.48521	3.71688	4.29135	0	0	0.0300094	5.49601	1.54334	1.56906	1.38901	1.05033	0.715939	2.37503	0.707365	0.270085	4.41567	0.360113	0.385836	0.107177	0.424419	0.347252	0.227214	0.0514447	0.342965	0.360113	0.372974	0.261511	0.244363	0.664495	0.0257224	0.00857412	0.398697	0.231501	0.342965	0.24865	2.93235	0.252937	0.231501	0.231501	0.0943154	0.107177	0.222927
S35396	17.114	40.3498	8.80562	3.68687	0.278659	0	4.74578	5.47029	3.62257	0.295807	0	0	0	0.523022	1.81771	1.11035	1.12321	0.97745	0.788819	0.231501	0.600189	0.167195	0.120038	0.240075	0.07288	0.0171482	0.720226	0.527309	0.257224	0.00857412	0.244363	0.171482	0.192918	0.0214353	0.158621	0.287233	0	0.0257224	0.162908	0.325817	0.210066	0.162908	0.0342965	0.210066	0.24865	0.00428706	0.128612	0.205779	0.0342965
S35397	3.68259	17.877	1.86916	15.2276	0.270085	15.3734	9.91169	1.26468	6.88931	0.355826	0	0	0	0.0471577	0.3644	0.274372	0.222927	0.24865	0.14576	0.068593	0.154334	6.16479	0.0257224	0.432993	0.0300094	0.0257224	0.201492	0.141473	1.40616	4.85724	0.261511	0.690217	0.308668	0.0471577	0.428706	0.0943154	0	3.42108	0.0471577	0.0857412	0.07288	0.0300094	0	0.0171482	0.265798	0.00857412	0.0300094	0.0257224	0.00428706
S35398	19.7162	2.40504	8.88708	4.82294	6.81214	0.0128612	6.17337	7.71242	3.91837	0.471577	0.0128612	0.227214	0.00857412	8.94281	1.38043	1.32041	1.53906	1.04176	0.973163	1.20466	0.724513	0.372974	0.65592	0.390123	1.16179	0.0342965	0.763097	0.54017	0.287233	0.0385836	0.270085	0.355826	0.424419	0.673069	0.282946	0.257224	0	0.0514447	0.591615	0.210066	0.377261	0.227214	0.411558	0.252937	0.124325	3.84121	0.544457	0.154334	0.227214
S35399	5.10589	42.6863	2.96665	1.15751	27.6001	0.0171482	1.41473	2.1221	1.06748	0.531596	0	0	0	2.05779	0.43728	0.3644	0.518734	0.390123	0.282946	0.424419	0.227214	0.0600189	0.865986	0.0771671	0.651633	0.951728	0.150047	0.128612	0.115751	0	0.115751	0.0643059	0.0471577	0.111464	0.068593	0.120038	0.00857412	0.00857412	0.0471577	0.115751	0.132899	0.0857412	0.0900283	0.0557318	0.0857412	1.34185	0.00857412	0.068593	0.0342965
S35400	23.686	1.31613	10.9234	6.03618	9.64589	0.471577	6.7264	8.89994	4.81866	0.891709	0	3.92695	0.0171482	0	1.93775	1.37615	1.14465	1.23467	0.617337	1.11892	0.767384	0.407271	0.608763	0.385836	0.188631	0.115751	0.493012	0.694504	0.240075	0.0214353	0.514447	0.312955	0.308668	0.390123	0.381548	0.411558	0	0.0128612	0.514447	0.32153	0.411558	0.308668	0.385836	0.257224	0.162908	0.0471577	0.501586	0.180057	0.240075
S35401	17.2811	6.9236	8.4498	5.39741	17.234	0	6.38772	5.75752	4.04699	0.171482	0.0128612	0.0257224	0.0900283	0.0385836	1.40187	1.13607	1.41044	0.990311	1.00317	0.222927	0.788819	0.407271	0.244363	0.677356	2.74372	0.162908	0.595902	0.565892	0.222927	0.265798	0.29152	0.240075	0.317243	0.197205	0.300094	0.325817	0	0.0514447	0.197205	0.3644	0.312955	0.265798	0.0428706	0.235788	0.141473	1.71482	0.124325	0.192918	0.0814542
S35402	11.0092	14.456	4.08986	2.61511	0.432993	47.6978	2.98808	4.17131	2.8166	0.0771671	0.00428706	0	0.0128612	0.458716	0.827403	0.737375	0.61305	0.458716	0.608763	0.0471577	0.347252	0.227214	0.0557318	0.201492	0.0557318	0	0.282946	0.158621	0.282946	0.0257224	0.282946	0.192918	0.17577	0.0986024	0.188631	0.137186	0	0.00428706	0.0128612	0.180057	0.0900283	0.197205	0.0385836	0.141473	0.068593	0	0.0171482	0.0771671	0.0214353
S35403	17.3969	3.38678	9.03284	3.89694	4.47141	0.0943154	3.94838	6.94504	3.0481	1.47904	0.00428706	0.548744	0.0300094	16.1494	1.37615	1.51762	1.16179	1.14465	0.780245	1.86058	0.647346	0.252937	1.14465	0.235788	1.65909	4.53142	0.420132	0.570179	0.295807	0.124325	0.330104	0.274372	0.150047	0.411558	0.17577	0.347252	0.00857412	0.0771671	1.11892	0.308668	0.338678	0.171482	0.750236	0.222927	0.158621	0.0943154	0.835977	0.252937	0.317243
S35404	31.2698	1.04176	5.56889	4.75006	1.58621	0.00857412	4.36423	12.411	3.30961	3.7426	0	0	0.0300094	0.158621	1.36329	2.07922	1.03318	1.55192	1.51762	4.99443	0.600189	0.570179	1.70196	0.32153	0.908857	2.18211	0.463003	0.312955	0.463003	0.300094	0.308668	0.441567	0.21864	0.231501	0.0986024	0.428706	0	0.0342965	0.895996	0.29152	0.210066	0.647346	0.0814542	0.197205	0.115751	0.240075	0.775958	0.235788	0.0943154
S35405	19.8362	3.03953	9.47869	5.20021	5.85184	0.0171482	6.08763	7.30515	5.32882	0.184344	0.00857412	0	0	8.26974	1.74055	1.41044	0.964589	1.16179	1.05462	1.61194	0.805968	0.347252	0.870274	0.715939	0.54017	3.28818	0.630198	0.570179	0.24865	0.150047	0.39441	0.342965	0.514447	0.698791	0.278659	0.300094	0	0.102889	0.835977	0.415845	0.300094	0.24865	0.480151	0.450141	0.325817	0.0600189	0.805968	0.180057	0.201492
S35406	29.0963	0.968876	15.7635	5.28595	0.591615	0.00428706	7.3566	11.3436	5.71465	0.265798	0	0	0.0471577	0	2.83803	1.47475	1.84772	1.53906	1.22181	0.0214353	1.00317	0.420132	0.00857412	0.617337	0.0300094	0.0514447	0.441567	0.818829	0.523022	0.244363	0.595902	0.420132	0.574466	0.205779	0.265798	0.424419	0	0.068593	0.0128612	0.771671	0.553031	0.368687	0.0257224	0.3644	0.274372	0	0.00428706	0.304381	0.0771671
S35407	10.9877	27.0814	5.40598	2.07494	0.402984	34.5409	3.0481	4.19275	2.93235	0.00428706	0	0	0.00857412	0.450141	1.05033	0.711652	0.65592	0.61305	0.432993	0.00857412	0.527309	0.184344	0.00857412	0.17577	0.0643059	0.0300094	0.347252	0.317243	0.150047	0.0471577	0.257224	0.132899	0.171482	0	0.171482	0.240075	0	0	0.00857412	0.154334	0.07288	0.14576	0	0.167195	0.0814542	0	0	0.128612	0
S35408	0.107177	0	0.227214	14.9361	0.00857412	0	25.4823	0.0342965	17.607	0.00857412	0	0	0	0.0171482	0.0128612	0.00428706	0.00428706	0.102889	0.00428706	0	0.00857412	3.79405	0	6.45203	0	0.0128612	0.128612	0	2.8509	8.25688	0.287233	1.47046	1.70196	0	1.59907	0.00428706	0.00428706	5.85613	0	0.00428706	0.00428706	0	0	0.00428706	0.514447	0	0	0	0
S35409	4.6386	3.94838	2.33645	2.08351	1.64623	6.00189	1.64194	1.40187	0.973163	0.120038	0	68.4344	0.0171482	0.0128612	0.32153	0.287233	0.24865	0.257224	0.188631	0.775958	0.132899	0.150047	0.325817	0.21864	0.227214	0	0.102889	0.154334	0.0557318	0.158621	0.0814542	0.107177	0.07288	0.0471577	0.0943154	0.0900283	0	0.0900283	0.493012	0.0385836	0.0643059	0.0814542	0.0257224	0.0428706	0.0300094	0.0300094	0.32153	0.0471577	0.0128612
S35410	28.1789	1.56049	12.2438	7.10795	0.0986024	0.0257224	8.67701	10.6148	7.69956	0.162908	0	0	0.0514447	0.197205	2.60225	2.11781	1.56049	1.87345	1.17465	0.162908	1.08034	0.317243	0.347252	0.535883	0.0471577	0	0.805968	0.703078	0.561605	0.0428706	0.252937	0.377261	0.385836	0.0643059	0.514447	0.377261	0	0.0128612	0.0214353	0.29152	0.432993	0.244363	0.0428706	0.407271	0.402984	0	0	0.398697	0.171482
S35411	23.4845	4.87868	11.4036	7.30087	1.8563	0.0986024	6.28483	8.72417	5.24736	0.150047	0.00428706	0.0428706	0.0471577	4.13701	2.00634	1.7877	1.58193	1.35042	1.39758	0.132899	0.745949	0.398697	0.793106	0.488725	0.372974	0.548744	0.733088	0.518734	0.441567	0.0514447	0.424419	0.475864	0.523022	0.17577	0.295807	0.43728	0.00857412	0.07288	0.0257224	0.201492	0.415845	0.398697	0.128612	0.24865	0.205779	0.0385836	0.00428706	0.210066	0.398697
S35412	28.0545	2.61082	12.7326	6.01903	2.14353	0.325817	7.84961	10.872	6.07048	0.162908	0	0	0	0.480151	1.84772	2.34931	1.90774	1.72769	1.14465	0.0385836	0.938867	0.493012	0.0171482	0.308668	0.651633	0.00857412	0.947441	0.690217	0.68593	0.07288	0.420132	0.347252	0.454429	0.0128612	0.407271	0.501586	0	0.00857412	0.00857412	0.390123	0.415845	0.518734	0.0171482	0.441567	0.244363	0.00428706	0.0214353	0.227214	0.0814542
S35413	4.51856	1.18323	2.47363	1.11035	82.2773	0	1.43617	1.53906	0.874561	0.00428706	0	0.00857412	0	0.0214353	0.501586	0.300094	0.3644	0.265798	0.24865	0.07288	0.184344	0.0986024	0.0428706	0.0771671	0.0214353	0.0300094	0.188631	0.167195	0.0300094	0.00857412	0.0643059	0.0428706	0.0600189	0.0943154	0.0257224	0.132899	0	0.0171482	0.0257224	0.0600189	0.0600189	0.0428706	0.0214353	0.0171482	0.0514447	0	0.0171482	0.0257224	0.00428706
S35414	29.1649	1.88202	12.6554	5.88614	0.222927	0.0300094	7.93535	11.1506	5.77467	1.37186	0	0	0	0	2.44791	1.87345	1.67195	1.73626	1.28612	0.201492	1.02032	0.360113	0.570179	0.377261	0.192918	0.124325	0.90457	0.673069	0.390123	0.00857412	0.690217	0.377261	0.317243	0.214353	0.334391	0.501586	0	0.00428706	0.0514447	0.548744	0.29152	0.488725	0.00428706	0.274372	0.222927	0.0214353	0.0128612	0.32153	0.201492
S35415	11.4079	14.173	5.16162	8.57412	22.5199	0.0214353	3.52396	5.54746	4.62145	0.557318	0	0.00857412	0.00857412	0.0171482	1.03318	0.767384	0.694504	0.497299	0.625911	0.450141	0.377261	0.295807	1.45331	0.347252	2.96236	3.46823	0.270085	0.347252	0.548744	0.0557318	0.377261	0.450141	0.402984	0.231501	0.171482	0.227214	0.00428706	0.0943154	0.0257224	0.201492	0.124325	0.252937	0.141473	0.137186	0.115751	0	0.0342965	0.162908	0.162908
S35416	8.80562	5.20878	4.11129	52.5722	0.634485	9.2772	2.38361	3.10812	1.7877	0.222927	0	0	0.0214353	2.76944	0.587327	0.681643	0.501586	0.480151	0.450141	0.0557318	0.445854	0.132899	0.282946	0.257224	0.595902	0.188631	0.150047	0.210066	0.265798	0.128612	0.17577	0.0857412	0.188631	0.0300094	0.0814542	0.0643059	0.00857412	0.068593	0.0128612	0.150047	0.180057	0.115751	0.0514447	0.128612	0.115751	0	0	0.0557318	0.0214353
S35417	24.2048	6.07477	11.6265	11.4079	0.557318	4.06413	5.5346	9.01569	4.75435	1.24753	0.00428706	0.0171482	0.0857412	0.201492	1.59907	1.84772	1.73626	0.861699	1.25611	0.0771671	0.711652	0.694504	0.317243	0.330104	0.493012	0.00428706	0.493012	0.707365	0.432993	0.0900283	0.338678	0.454429	0.330104	0.381548	0.287233	0.647346	0	0.00428706	0.00857412	0.342965	0.270085	0.210066	0.141473	0.368687	0.21864	0.0385836	0.00857412	0.240075	0.17577
S35418	5.65035	0.252937	3.13813	1.18752	0.450141	2.87233	1.32041	2.43076	1.17037	0.0214353	0.0171482	0	76.3697	0.180057	0.43728	0.480151	0.381548	0.29152	0.351539	0	0.201492	0.07288	0.00428706	0.137186	0.0300094	0.0300094	0.184344	0.235788	0.0600189	0.00428706	0.0986024	0.0943154	0.0814542	0	0.0857412	0.141473	0	0	0	0.0471577	0.068593	0.0900283	0.00857412	0.0428706	0.0428706	0	0	0.0514447	0
S35419	26.0268	2.64083	12.8655	10.6962	0.561605	0.0814542	6.11764	10.0446	5.85184	1.33756	0	1.18752	0.0900283	1.46189	1.84344	1.77913	1.4233	1.29041	1.34185	0	0.930292	0.407271	0.154334	0.54017	0.111464	0.0385836	0.43728	0.681643	0.43728	0.0900283	0.518734	0.471577	0.334391	0.32153	0.3644	0.694504	0.0171482	0.120038	0	0.330104	0.475864	0.351539	0.0300094	0.351539	0.158621	0	0	0.201492	0.0643059
[truncated: 9 more columns]

## Sheet: Oropharyngeal
TableS4: relative abundances of the most prevalent genera in the oral microbiota, with a mean frequency >0.1%
ID	Bacteria;Firmicutes;Bacilli;Lactobacillales;Streptococcaceae;Streptococcus	Bacteria;Proteobacteria;Gammaproteobacteria;Pasteurellales;Pasteurellaceae;Haemophilus	Bacteria;Firmicutes;Negativicutes;Selenomonadales;Veillonellaceae;Veillonella	Bacteria;Bacteroidetes;Bacteroidia;Bacteroidales;Prevotellaceae;Prevotella	Bacteria;Firmicutes;Bacilli;Bacillales;Bacillales_Incertae Sedis XI;Gemella	Bacteria;Proteobacteria;Betaproteobacteria;Neisseriales;Neisseriaceae;Neisseria	Bacteria;Actinobacteria;Actinobacteria;Actinomycetales;Micrococcaceae;Rothia	Bacteria;Bacteroidetes;Flavobacteriia;Flavobacteriales;Flavobacteriaceae;Unclassified	Bacteria;Bacteroidetes;Bacteroidia;Bacteroidales;Porphyromonadaceae;Porphyromonas	Bacteria;Bacteroidetes;Bacteroidia;Bacteroidales;Prevotellaceae;Alloprevotella	Bacteria;Fusobacteria;Fusobacteriia;Fusobacteriales;Fusobacteriaceae;Fusobacterium	Bacteria;Firmicutes;Bacilli;Lactobacillales;Carnobacteriaceae;Granulicatella	Bacteria;Fusobacteria;Fusobacteriia;Fusobacteriales;Leptotrichiaceae;Leptotrichia	Bacteria;Bacteroidetes;Flavobacteriia;Flavobacteriales;Flavobacteriaceae;Capnocytophaga	Bacteria;Proteobacteria;Betaproteobacteria;Burkholderiales;Burkholderiaceae;Lautropia	Bacteria;Spirochaetes;Spirochaetia;Spirochaetales;Spirochaetaceae;Treponema	Bacteria;Proteobacteria;Epsilonproteobacteria;Campylobacterales;Campylobacteraceae;Campylobacter	Bacteria;Actinobacteria;Actinobacteria;Actinomycetales;Actinomycetaceae;Actinomyces	Bacteria;Candidatus Saccharibacteria;Saccharibacteria_genera_incertae_sedis;Saccharibacteria_genera_incertae_sedis;Saccharibacteria_genera_incertae_sedis;Saccharibacteria_genera_incertae_sedis	Bacteria;Firmicutes;Negativicutes;Selenomonadales;Veillonellaceae;Selenomonas	Bacteria;Firmicutes;Clostridia;Clostridiales;Lachnospiraceae;Unclassified	Bacteria;Unclassified;Unclassified;Unclassified;Unclassified;Unclassified	Bacteria;Firmicutes;Negativicutes;Selenomonadales;Veillonellaceae;Unclassified	Bacteria;Bacteroidetes;Bacteroidia;Bacteroidales;Porphyromonadaceae;Unclassified	Bacteria;Proteobacteria;Betaproteobacteria;Neisseriales;Neisseriaceae;Kingella	Bacteria;Proteobacteria;Gammaproteobacteria;Enterobacteriales;Enterobacteriaceae;Serratia	Bacteria;Bacteroidetes;Bacteroidia;Bacteroidales;Porphyromonadaceae;Tannerella	Bacteria;Firmicutes;Negativicutes;Selenomonadales;Veillonellaceae;Dialister	Bacteria;Firmicutes;Unclassified;Unclassified;Unclassified;Unclassified	Bacteria;Firmicutes;Bacilli;Bacillales;Listeriaceae;Listeria	Bacteria;Fusobacteria;Fusobacteriia;Fusobacteriales;Leptotrichiaceae;Streptobacillus	Bacteria;Bacteroidetes;Bacteroidia;Bacteroidales;Prevotellaceae;Unclassified	Bacteria;Actinobacteria;Actinobacteria;Actinomycetales;Corynebacteriaceae;Corynebacterium	Bacteria;Firmicutes;Bacilli;Lactobacillales;Unclassified;Unclassified	Bacteria;Bacteroidetes;Unclassified;Unclassified;Unclassified;Unclassified	Bacteria;Firmicutes;Bacilli;Bacillales;Unclassified;Unclassified	Bacteria;Proteobacteria;Gammaproteobacteria;Pasteurellales;Pasteurellaceae;Aggregatibacter	Bacteria;Firmicutes;Bacilli;Lactobacillales;Lactobacillaceae;Lactobacillus	Bacteria;Bacteroidetes;Bacteroidia;Bacteroidales;Unclassified;Unclassified	Bacteria;Synergistetes;Synergistia;Synergistales;Synergistaceae;Fretibacterium	Bacteria;Proteobacteria;Gammaproteobacteria;Cardiobacteriales;Cardiobacteriaceae;Cardiobacterium	Bacteria;Proteobacteria;Gammaproteobacteria;Pseudomonadales;Pseudomonadaceae;Pseudomonas	Bacteria;Actinobacteria;Actinobacteria;Coriobacteriales;Coriobacteriaceae;Atopobium	Bacteria;Firmicutes;Clostridia;Clostridiales;Lachnospiraceae;Catonella	Bacteria;Firmicutes;Clostridia;Clostridiales;Peptostreptococcaceae;Peptostreptococcus	Bacteria;Proteobacteria;Betaproteobacteria;Neisseriales;Neisseriaceae;Unclassified	Bacteria;Firmicutes;Bacilli;Lactobacillales;Aerococcaceae;Abiotrophia	Bacteria;SR1;SR1_genera_incertae_sedis;SR1_genera_incertae_sedis;SR1_genera_incertae_sedis;SR1_genera_incertae_sedis
S35422	34.4594	21.371	7.74243	4.62145	1.20038	7.06079	2.77373	0.201492	2.26357	0.141473	1.51333	0.767384	1.5562	1.04604	1.7577	0.180057	0.24865	0.664495	0.475864	0.158621	0.334391	0.158621	0.162908	0.312955	0.0943154	5.2345	0.150047	0.0643059	0.17577	0.270085	0.00857412	0.128612	0.201492	0.0814542	0.00857412	0.0342965	0.574466	0.154334	0.0342965	0.0257224	0.115751	0.0514447	0.0428706	0.0171482	0.0257224	0.0643059	0.0471577	0.0214353
S35423	11.3864	6.51205	10.6876	8.43265	0.874561	0.793106	1.57764	0.0557318	6.04047	0.46729	5.57318	0.252937	1.71054	0.990311	0.0986024	5.05445	3.23673	0.921718	0.964589	4.25705	1.40616	1.85201	1.54763	0.58304	0.0342965	1.24325	1.66767	0.913144	0.068593	0.65592	6.03618	0.0857412	0.235788	0.00857412	1.54334	0	0.0257224	0.428706	0.351539	2.01921	0.102889	0.0471577	0.201492	1.23896	0.604476	0.137186	0	0.480151
S35424	31.3813	25.7867	9.7402	0.947441	3.41679	3.22387	0.784532	0.244363	0.29152	14.8547	0.274372	3.25817	0.201492	0.111464	0.184344	0.0428706	0.450141	0.154334	0.0600189	0.0471577	0.312955	0.0342965	0.111464	0.317243	0.0471577	0.0214353	0.0128612	0.00428706	0.0128612	0.180057	0	0.0128612	0.128612	0.201492	0	0.0900283	0.107177	0.120038	0.0128612	0.00428706	0.0257224	0.325817	0.00428706	0.00428706	0	0.102889	0.07288	0.0385836
S35425	43.6423	5.81326	8.98139	8.72846	3.26245	1.02889	2.31073	0.29152	2.98808	2.04922	3.29246	0.891709	2.84661	1.47904	0.252937	0.754523	0.368687	0.754523	0.900283	0.458716	0.651633	0.184344	0.338678	0.420132	0.227214	0.0943154	0.257224	0.608763	0.424419	0.39441	0	0.0643059	0.643059	0.102889	0.0128612	0.120038	0.913144	0.167195	0.0471577	0.068593	0.0342965	0.0857412	0.0643059	0.480151	0.132899	0.0514447	0.0300094	0.00857412
S35426	39.2266	19.3218	2.10923	5.50459	14.486	3.20672	1.04604	0.171482	3.46395	0.861699	0.973163	0.668782	0.257224	0.578753	1.03747	0.0514447	0.334391	0.58304	0.180057	0.0814542	0.608763	0.107177	0.0814542	0.553031	0.137186	0.111464	0.141473	0.184344	0.0771671	0.274372	0	0.360113	0.0943154	0.0600189	0.0300094	0.432993	0.184344	0.17577	0.07288	0.0214353	0.0171482	0.0643059	0.0857412	0.0514447	0.00857412	0.0385836	0.07288	0.0257224
S35427	27.3129	0.647346	17.7313	27.793	3.3782	1.81771	1.87345	0.115751	1.51762	0.132899	4.37709	1.03318	2.83803	1.43188	0.0428706	0.0471577	0.754523	0.505873	0.480151	0.934579	0.141473	0.424419	0.407271	0.0986024	0.0943154	0.00428706	0.424419	0.0514447	0.625911	0.0214353	0	0.0814542	0.184344	0.197205	0	0.150047	0.111464	0.0257224	0.0385836	0.0171482	0.0342965	0.0128612	0.304381	0.0214353	0.0214353	0.120038	0.102889	0.068593
S35428	54.5657	15.1076	0.488725	1.18752	7.79817	5.35454	3.76404	0.102889	0.557318	0.561605	0.58304	1.37186	0.514447	0.724513	2.52937	0.0385836	0.0471577	0.171482	0.0214353	0.0342965	0.7288	0.120038	0.0257224	0.471577	0	0.0600189	0.00428706	0.124325	0.0128612	0.278659	0	0.07288	0.124325	0.171482	0.00857412	0.227214	0.07288	0.282946	0.0385836	0.00428706	0.111464	0.0128612	0.0300094	0.0214353	0	0.07288	0.432993	0.0171482
S35429	57.3437	1.87345	4.53142	3.58827	16.9896	0.895996	4.55715	0.240075	0.690217	0.0428706	0.360113	0.861699	0.930292	0.111464	0.0171482	0.317243	0.261511	0.411558	0.287233	0.0514447	0.720226	0.398697	0.261511	0.493012	0.0943154	0.07288	0.0385836	0.0214353	0.154334	0.235788	0.0428706	0.07288	0.111464	0.0471577	0.0514447	0.664495	0.107177	0.278659	0.0900283	0.0214353	0.00428706	0.0428706	0.0385836	0.0428706	0.0214353	0.0557318	0.00428706	0
S35430	44.2639	8.44122	4.39853	3.02238	6.66638	2.87662	3.66115	0.244363	0.338678	1.10177	4.66432	0.990311	3.3139	2.23785	0.14576	0.210066	1.17037	0.634485	0.415845	0.317243	0.973163	0.128612	0.222927	0.428706	0.90457	1.29041	0.587327	0.0257224	0.0943154	0.673069	0	0.068593	0.463003	0.0428706	0.141473	0.162908	0.102889	0.235788	1.28183	0.257224	0.252937	0.068593	0.07288	0.068593	0.124325	0.0771671	0.14576	0
S35431	32.123	4.43282	4.26563	2.19498	2.16497	6.28055	0.578753	33.3833	3.61399	0.282946	1.28183	0.780245	0.518734	0.192918	0.46729	0.0385836	0.201492	0.797393	2.40075	0.0171482	0.180057	0.0900283	0.150047	0.0900283	0.128612	0.638772	0.0643059	0.0171482	0.17577	0.0342965	0	0.107177	0.158621	0.107177	0.184344	0.0857412	0.0857412	0.0771671	0.0557318	0.00428706	0.0514447	0.0214353	0.0771671	0.00428706	0.0385836	0.0128612	0	0.342965
S35432	30.7897	2.35788	1.62051	8.01252	1.93346	18.1428	4.62145	4.04699	2.3193	0.505873	1.08891	2.72657	0.651633	0.840264	1.50905	4.05127	1.11892	0.257224	1.63337	0.240075	0.771671	0.514447	0.07288	0.454429	0.0900283	0.21864	0.505873	0.214353	0.0471577	0.270085	0	0.132899	0.120038	0.154334	1.2604	0.0428706	1.29898	0.278659	0.317243	0.441567	0.0342965	0.0385836	0.0257224	0.261511	0.068593	0.304381	0.548744	0.210066
S35433	47.7321	4.54429	6.76498	7.07365	1.02889	2.87233	2.285	14.1859	3.72546	0.300094	0.548744	0.943154	0.471577	0.124325	0.325817	0.385836	0.368687	0.857412	0.994598	0.0600189	0.278659	0.150047	0.154334	0.222927	0.0257224	0.0814542	0.0900283	0.0986024	0.231501	0.180057	0	0.308668	0.0428706	0.180057	0.0385836	0.0771671	0.00857412	0.128612	0.0771671	0.120038	0.0214353	0.0171482	0.158621	0.0900283	0.0214353	0.342965	0.0214353	0.0300094
S35434	25.5637	7.02221	11.6522	16.1494	1.05033	7.16797	7.66527	0.0600189	0.39441	0.0900283	4.36423	1.08463	1.36329	0.913144	1.98062	0.128612	1.17894	1.2604	1.37186	1.7234	0.591615	0.102889	2.16497	0.360113	0.385836	0.0214353	0.0814542	0.261511	0.150047	0.222927	0	0.334391	0.107177	0.0600189	0.00428706	0.0385836	0.0514447	0.137186	0.0514447	0.00428706	0.210066	0.0214353	0.330104	0.0557318	0.158621	0.0385836	0	0
S35435	45.0827	4.08986	2.24642	2.8509	12.0038	7.43376	12.6726	0.75881	2.31073	0.17577	1.13178	2.81231	0.938867	0.295807	0.222927	0	0.0557318	0.214353	1.64623	0.00428706	0.137186	0.338678	0.068593	0.158621	0.0342965	0.0257224	0.00857412	0.00857412	0.0643059	0.120038	0	0.0428706	0.312955	0.330104	0.00857412	0.390123	0.0128612	0.07288	0.0214353	0.00428706	0.0171482	0.00428706	0.0128612	0.00428706	0.00428706	0.120038	0.0943154	0.00857412
S35436	43.4022	11.9095	3.76404	8.81849	8.07254	4.16274	0.883135	2.20355	0.990311	0.0900283	1.53477	0.338678	0.994598	1.8563	0.741662	0.0128612	0.420132	0.235788	0.124325	0.480151	0.943154	0.312955	0.188631	0.441567	0.0900283	0.192918	0.407271	0.0428706	0.0857412	0.458716	0	0.07288	0.261511	0.0214353	0.00428706	0.184344	0.141473	0.334391	0.0385836	0.0514447	0.0257224	0.0643059	0.141473	0.0342965	0.0943154	0.0428706	0.287233	0.0257224
S35437	16.801	0.660207	13.3713	8.32976	8.3169	2.23785	1.54334	3.62257	1.85201	7.48092	5.74038	2.58939	2.01921	4.08557	0.938867	0.634485	3.13813	1.13607	0.7288	5.00729	0.801681	0.312955	0.458716	0.488725	0.07288	0.00428706	0.65592	0.334391	0.184344	0.17577	0.0171482	0.00857412	0.150047	0.0771671	0.124325	0.0900283	0.14576	0.150047	0.188631	0.154334	0.24865	0.0257224	0.475864	0.24865	0.0600189	0.137186	0.210066	0.0557318
S35438	30.2495	6.65781	3.97839	1.98491	1.39758	11.2664	7.60525	2.32359	1.57764	0.270085	3.02667	0.445854	3.05667	6.17337	6.88073	0.171482	0.65592	0.900283	0.788819	0.527309	0.565892	0.17577	0.128612	0.21864	3.24959	0.0171482	0.368687	0.107177	0.0514447	0.381548	0	0.0300094	0.317243	0.0471577	0.00857412	0.0300094	0.184344	0.162908	0.210066	0.0171482	1.5562	0.0428706	0.0214353	0.0943154	0.0557318	0.0857412	0	0.270085
S35439	30.0995	6.43059	10.4862	11.9909	6.89788	4.44568	3.91409	0.994598	1.94204	4.64717	3.23244	1.79628	1.38901	0.385836	0.124325	0.990311	1.48761	0.261511	0.454429	0.171482	0.681643	0.360113	0.107177	0.428706	0.171482	0.0214353	0.287233	0.0900283	0.0900283	0.227214	0.964589	0.188631	0.0943154	0.107177	0.801681	0.0986024	0.124325	0.261511	0.0857412	0.162908	0.07288	0.0342965	0.0600189	0.171482	0.0814542	0.0171482	0	0.29152
S35440	20.6979	0.587327	5.47458	16.398	2.13496	1.4233	2.02778	3.42108	3.36534	3.7426	7.93964	0.711652	3.98697	4.66861	0.342965	1.80057	4.72005	0.450141	1.92489	1.31184	0.608763	0.381548	0.317243	0.132899	0.0771671	0.0428706	0.998885	1.7877	0.180057	0.0428706	0	0.351539	0.124325	0.0557318	0.261511	0.0943154	0.154334	0.0600189	1.36329	0.0771671	0.664495	0.00857412	0.0128612	0.432993	1.68053	0.184344	0.00428706	0.531596
S35441	28.1103	5.49601	5.15305	5.19592	2.38361	14.7904	16.3509	0.677356	2.11352	0.0814542	2.00206	3.48109	0.625911	0.488725	2.05779	0.304381	0.591615	0.883135	1.01175	0.0643059	0.222927	0.488725	0.0814542	0.137186	0.068593	0.0128612	0.227214	0.141473	0.120038	0.068593	0	0.0600189	0.0385836	0.287233	0.205779	0.0771671	0.128612	0.0600189	0.17577	0.0300094	0.115751	3.72974	0.0557318	0.14576	0.0428706	0.0428706	0.0342965	0.0428706
S35442	49.94	17.3283	8.65558	1.1918	1.21324	0.304381	3.69545	2.65798	0.428706	0.120038	2.3536	0.411558	2.23785	0.514447	2.03635	0.0814542	0.90457	1.34185	0.0986024	0.330104	0.347252	0.141473	0.235788	0.257224	0.24865	0.00428706	0.0771671	0.0171482	0.244363	0.124325	0	0.0171482	0.0428706	0.0514447	0.00857412	0.07288	0.111464	0.0557318	0.638772	0.00428706	0.471577	0.0471577	0.0171482	0.0300094	0.00857412	0.0257224	0	0.0514447
S35443	17.9799	18.0271	16.0722	2.66227	1.44045	19.206	5.61176	0.0900283	7.33088	0.24865	0.917431	3.92695	0.83169	0.295807	0.625911	0.0643059	0.51016	0.0643059	0.0814542	0.00857412	0.0943154	0.111464	0.132899	0.0814542	0.07288	0	0.068593	0.0257224	0.308668	0.0557318	0	0.184344	0.137186	0.411558	0.00857412	0.0428706	0.115751	0.0771671	0.0557318	0	0.0600189	0	0.00857412	0.00857412	0.00857412	0.184344	0.703078	0
S35444	44.8727	2.01921	6.07048	3.15956	5.31167	3.22387	3.97411	17.5384	0.270085	2.23785	0.484438	1.89488	0.390123	0.197205	2.69656	0.141473	0.141473	0.227214	0.848838	0.278659	0.278659	0.295807	0.0986024	0.587327	0.0814542	0.00857412	0.0428706	0.231501	0.0600189	0.111464	0.0128612	0.00857412	0.14576	0.158621	0	0.162908	0.137186	0.137186	0	0.0814542	0.0128612	0.0342965	0.150047	0.0171482	0.00428706	0.111464	0.0857412	0
S35445	35.2439	29.6665	16.6724	1.20895	5.03301	1.35471	2.27643	0.07288	0.0385836	0.00428706	0.244363	0.83169	0.703078	0.968876	0.39441	0.0300094	0.377261	0.647346	0.0257224	0.270085	0.317243	0.07288	0.111464	0.167195	0.878848	0	0.0471577	0.0514447	0.128612	0.0986024	0	0.0128612	0.265798	0.0342965	0.0214353	0.07288	0.107177	0.158621	0.0257224	0	0.493012	0.0214353	0.00857412	0.00428706	0	0.0342965	0	0.00428706
S35446	42.8149	5.72323	2.28929	6.27626	7.52808	7.42519	6.16908	0.29152	3.72974	1.15322	1.30327	0.664495	1.23896	1.48332	0.252937	3.73403	0.334391	0.68593	0.120038	0.201492	0.458716	0.390123	0.068593	0.32153	0.870274	0.0128612	0.188631	0.137186	0.128612	0.184344	0	0.0600189	0.278659	0.120038	0.0214353	0.180057	0.0342965	0.235788	0.0857412	0.244363	0.390123	0.0257224	0.0300094	0.0857412	0.128612	0.0900283	0.00428706	0.0342965
S35447	14.4688	10.2804	12.9126	16.7024	0.3644	9.13144	1.6248	6.61494	3.80691	11.7551	1.79628	0.818829	0.523022	1.02889	0.128612	0.0514447	0.115751	0.711652	0.17577	0.00857412	0.0557318	0.0943154	0.154334	1.53048	0.0385836	0	0.0857412	0.0128612	0.227214	0.0171482	0.227214	1.1918	0.00428706	0.07288	0.0857412	0.00857412	0.00428706	0.0171482	0	0.00428706	0.0514447	0.00428706	0.252937	0.21864	0.107177	0.107177	0	0.132899
S35448	28.2903	2.73086	7.44234	15.3134	8.30404	4.01269	8.08111	7.1894	4.05127	0.338678	0.475864	3.23244	1.07177	0.673069	0.0857412	1.4919	0.141473	0.973163	0.14576	0.0257224	0.150047	0.651633	0.317243	0.0557318	0.07288	0	0.0557318	0.0428706	0.604476	0.0214353	0	0.0814542	0.0300094	0.51016	0.132899	0.43728	0.0857412	0.0643059	0.0128612	0.0257224	0.0385836	0	0.857412	0.0128612	0.115751	0.0600189	0.265798	0.0128612
S35449	30.138	13.0713	5.84755	7.88819	4.98157	2.85518	10.5676	0.608763	10.5547	2.1221	1.83915	3.25817	0.270085	1.02889	0.0814542	0.00428706	0.488725	0.257224	0.124325	0	0.102889	0.411558	0.150047	0.07288	0.00857412	0.00428706	0.00857412	0.0214353	0.274372	0.0171482	0	0.83169	0	0.561605	0.00428706	0.192918	0.068593	0.0257224	0.0128612	0	0.00428706	0.00428706	0.0257224	0.0943154	0.00857412	0.0514447	0.00428706	0
S35450	50.4201	0.411558	2.58939	3.06525	3.22816	1.53906	5.59033	0.312955	1.68482	0.0943154	0.65592	2.62797	2.57652	2.4865	6.30627	0.715939	0.458716	1.74912	0.411558	0.372974	2.25499	0.214353	0.0900283	1.11892	0.698791	0.0300094	0.128612	0.205779	0.0814542	1.13607	0	0.0128612	0.634485	0.0986024	0.561605	0.0385836	0.377261	0.724513	0.102889	0.0514447	0.0771671	0.14576	0.068593	0.0943154	0.0342965	0.814542	0.244363	0.0471577
S35451	32.2344	9.24719	3.02667	3.21101	4.01269	5.67607	5.49601	12.9984	7.54952	0.998885	1.63337	2.74372	0.244363	1.18752	0.844551	0.0771671	0.154334	0.428706	2.02778	0.0171482	0.068593	1.07605	0.154334	0.270085	0.0214353	0.00428706	0.124325	0.0214353	0.227214	0.0342965	0	0.235788	0.0771671	0.514447	0.29152	0.257224	0.420132	0.0171482	0.0643059	0.0471577	0.0428706	0	0.00857412	0.0128612	0.0557318	0.141473	0.265798	0.908857
S35452	47.5521	6.01046	4.81437	6.8593	0.0643059	11.7637	11.2278	0.0214353	1.77056	0.171482	0.570179	0.201492	0.162908	0.124325	0.647346	0	0.0943154	3.22816	0.210066	0	0.124325	0.548744	0.137186	0.0900283	0.210066	0.00857412	0.0128612	0	0.205779	0.0471577	0	1.63766	0.711652	0.162908	0	0	0	0.0557318	0.0128612	0	0	0.00857412	0	0.00428706	0.0171482	0.0171482	0.0128612	0
S35453	66.055	4.59144	3.19815	0.3644	6.58921	0.544457	10.0574	0.14576	0.00857412	0.947441	0.197205	1.71054	0.0986024	0.120038	0.0771671	0.00857412	0.115751	1.41473	0.162908	0.00857412	0.231501	0.368687	0.132899	0.128612	0.775958	0.00428706	0.0128612	0.00428706	0.227214	0.0643059	0	0.0128612	0.128612	0.407271	0	0.32153	0.0171482	0.0643059	0.0214353	0	0.0643059	0.00857412	0.00428706	0	0	0.00428706	0.00428706	0
S35454	30.5239	0.282946	7.1894	12.0509	3.45537	0.0900283	0.068593	0.501586	6.32342	1.26468	4.41139	0.265798	0.132899	0.154334	0.0171482	11.7465	1.96776	0.184344	1.41473	1.77484	0.65592	1.25611	2.46506	0.287233	0	0.0214353	0.707365	1.78342	0.137186	0.252937	0.0814542	0.0514447	0.0300094	0.0171482	0.420132	0.0643059	0.0171482	0.235788	0.0643059	1.7234	0.00428706	0.0171482	0.587327	0.0943154	0.39441	0.00428706	0.00428706	0
S35455	65.815	1.62908	11.9223	1.89488	3.11669	0.278659	0.737375	0.0600189	1.1918	1.3933	0.432993	2.13067	2.80374	1.20466	0.917431	0.128612	0.0900283	0.338678	0.21864	0.0171482	0.235788	0.158621	0.342965	0.270085	0.227214	0.00428706	0.068593	0.00857412	0.398697	0.07288	0.00428706	0.0471577	0.0300094	0.210066	0.00857412	0.171482	0	0.102889	0.00428706	0.0385836	0.00428706	0.0257224	0.00428706	0.0214353	0.0214353	0.201492	0.154334	0.0171482
S35456	22.3656	3.92695	12.8912	3.62257	9.33293	2.02778	4.72434	0.497299	6.85072	11.5665	5.81754	3.39535	3.65686	1.8563	0.0514447	0.0385836	0.317243	0.814542	0.0514447	0.505873	0.07288	0.51016	0.325817	0.150047	0.158621	0	0.557318	0.0342965	0.951728	0.00428706	0	0.304381	0.150047	0.493012	0	0.497299	0.0643059	0.00857412	0.0214353	0	0.21864	0.00428706	0.0514447	0.0128612	0.00428706	0.0300094	0	0.14576
S35457	47.9079	8.97282	24.7235	0.424419	0.557318	0.141473	0.188631	1.99777	0.0943154	11.7337	0.295807	0.102889	0.184344	0.0857412	0.0257224	0.0171482	0.0600189	0.0771671	0.21864	0.0128612	0.312955	0.111464	0.617337	0.107177	0.0171482	0.00857412	0.0300094	0.0128612	0.0471577	0.068593	0.00428706	0	0.0428706	0.0128612	0	0.0385836	0.124325	0.0814542	0.0171482	0	0.00857412	0.0128612	0.0128612	0.00428706	0.00857412	0.00857412	0.00428706	0.00428706
S35458	50.7545	21.4996	4.077	0.750236	13.1441	0.385836	0.900283	0.0900283	0.0857412	0.0342965	0.377261	3.65686	0.0557318	0.111464	0.0214353	0.102889	0.107177	0.0943154	0.0514447	0.0385836	0.210066	0.0771671	0.180057	0.21864	0.00857412	0	0.111464	0.0385836	0.29152	0.0900283	0	0.00857412	0.0257224	0.308668	0.0300094	0.634485	0	0.128612	0.068593	0	0.0128612	0.0171482	0.115751	0	0.00428706	0.0214353	0.068593	0.00428706
